# Supplementary material for: Proteomic Profiling of Emiliania huxleyi Using a Three-Dimensional Separation Method Combined with Tandem Mass Spectrometry
Source: Molecules. 2020 Jul 2;25(13):3028. doi: 10.3390/molecules25133028 (PMC7411631; doi:10.3390/molecules25133028)
Supplement: Supplementary file 1 [file molecules-25-03028-s001.zip]

Archive with 4 entries (4 files):
- Table S3.xlsx
- Supplementary material.docx
- Table S1.xlsx
- Table S2.xlsx
