# Supplementary material for: Proteomic Profiling of Emiliania huxleyi Using a Three-Dimensional Separation Method Combined with Tandem Mass Spectrometry
Source: Molecules. 2020 Jul 2;25(13):3028. doi: 10.3390/molecules25133028 (PMC7411631; doi:10.3390/molecules25133028)
Supplement: Supplementary file 1 [file molecules-25-03028-s001.zip › Table S3.xlsx]

## Sheet: Table S3A
Table S3A. Gene ontology analysis of identified proteins/protein groups from Emiliania huxleyi (CCMP371) using ClueGO: biological process
GO ID	GO term	% Associated genes	Number of genes	Term p-value	-log10(p-value)
GO:1901566	Organonitrogen compound biosynthetic process	58.4127	552	8.89407e-28	27.0509
GO:0016567	Protein ubiquitination	16.0819	55	7.23403e-25	24.1406
GO:0043604	Amide biosynthetic process	64.454	301	2.53238e-24	23.5965
GO:0006412	Translation	65.0118	275	3.99813e-23	22.3981
GO:0032446	Protein modification by small protein conjugation	17.6966	63	1.2989e-22	21.8864
GO:0043043	Peptide biosynthetic process	63.6771	284	8.78866e-22	21.0561
GO:0006518	Peptide metabolic process	63.1808	290	2.00235e-21	20.6985
GO:0043603	Cellular amide metabolic process	61.0365	318	5.52711e-20	19.2575
GO:0044249	Cellular biosynthetic process	51.2658	892	2.18516e-19	18.6605
GO:1901576	Organic substance biosynthetic process	50.719	918	3.19728e-18	17.4952
GO:0070647	Protein modification by small protein conjugation or removal	22.673	95	1.45815e-16	15.8362
GO:0010467	Gene expression	51.6764	710	3.11897e-16	15.506
GO:0019752	Carboxylic acid metabolic process	58.0271	300	1.20818e-14	13.9179
GO:0043436	Oxoacid metabolic process	57.8846	301	1.97591e-14	13.7042
GO:0006082	Organic acid metabolic process	57.6336	302	3.60034e-14	13.4437
GO:0006520	Cellular amino acid metabolic process	60.5263	207	1.09049e-12	11.9624
GO:0044271	Cellular nitrogen compound biosynthetic process	51.0888	611	1.28627e-12	11.8907
GO:0006468	Protein phosphorylation	29.3696	205	5.79574e-12	11.2369
GO:0004672	Protein kinase activity	29.3696	205	5.79574e-12	11.2369
GO:0055085	Transmembrane transport	31.6667	325	1.73428e-11	10.7609
GO:0003700	DNA-binding transcription factor activity	21.4592	50	8.89505e-11	10.0509
GO:0043412	Macromolecule modification	35.7433	791	2.21095e-10	9.65542
GO:0007018	Microtubule-based movement	12.6316	12	8.35273e-10	9.07817
GO:0045184	Establishment of protein localization	61.1814	145	1.20387e-09	8.91942
GO:0015031	Protein transport	61.4035	140	1.38465e-09	8.85866
GO:0015833	Peptide transport	61.039	141	1.88849e-09	8.72389
GO:0044283	Small molecule biosynthetic process	58.8028	167	3.38149e-09	8.47089
GO:0008104	Protein localization	60	147	5.28684e-09	8.2768
GO:0042886	Amide transport	59.5918	146	1.17673e-08	7.92932
GO:0034641	Cellular nitrogen compound metabolic process	46.6494	1080	1.45468e-08	7.83723
GO:0036211	Protein modification process	36.0956	710	2.8732e-08	7.54163
GO:0006464	Cellular protein modification process	36.0956	710	2.8732e-08	7.54163
GO:0009059	Macromolecule biosynthetic process	48.9344	575	4.6126e-08	7.33605
GO:0034645	Cellular macromolecule biosynthetic process	49.0078	569	4.64911e-08	7.33263
GO:0034248	Regulation of cellular amide metabolic process	68.3168	69	6.67327e-08	7.17566
GO:0006417	Regulation of translation	68.3168	69	6.67327e-08	7.17566
GO:0043039	TRNA aminoacylation	66.3793	77	6.82478e-08	7.16591
GO:0043038	Amino acid activation	66.3793	77	6.82478e-08	7.16591
GO:0010608	Posttranscriptional regulation of gene expression	66.9725	73	1.21106e-07	6.91683
GO:0006418	TRNA aminoacylation for protein translation	66.087	76	1.58508e-07	6.79995
GO:0019637	Organophosphate metabolic process	54.2714	216	2.40819e-07	6.61831
GO:0022857	Transmembrane transporter activity	33.1318	276	5.10131e-07	6.29232
GO:0090079	Translation regulator activity, nucleic acid binding	68.6747	57	8.34239e-07	6.07871
GO:0045182	Translation regulator activity	68.6747	57	8.34239e-07	6.07871
GO:0008135	Translation factor activity, RNA binding	68.6747	57	8.34239e-07	6.07871
GO:0046907	Intracellular transport	57.7982	126	1.34513e-06	5.87124
GO:0016192	Vesicle-mediated transport	58.9888	105	3.33606e-06	5.47677
GO:0046394	Carboxylic acid biosynthetic process	59.0643	101	4.57652e-06	5.33946
GO:0072522	Purine-containing compound biosynthetic process	71.9298	41	4.63398e-06	5.33405
GO:0051186	Cofactor metabolic process	58.0645	108	5.63084e-06	5.24943
GO:0006396	RNA processing	52.2145	224	6.17969e-06	5.20903
GO:0006886	Intracellular protein transport	58.8235	100	6.33046e-06	5.19856
GO:0016053	Organic acid biosynthetic process	58.7209	101	7.12415e-06	5.14727
GO:0051246	Regulation of protein metabolic process	57.8378	107	7.73722e-06	5.11142
GO:0009152	Purine ribonucleotide biosynthetic process	74.4681	35	8.08282e-06	5.09244
GO:0044262	Cellular carbohydrate metabolic process	66.2651	55	8.64142e-06	5.06341
GO:0072521	Purine-containing compound metabolic process	59.1195	94	9.7378e-06	5.01154
GO:0008652	Cellular amino acid biosynthetic process	62.5	70	1.08286e-05	4.96543
GO:0055086	Nucleobase-containing small molecule metabolic process	54.4484	153	1.19e-05	4.92445
GO:0006163	Purine nucleotide metabolic process	59.2105	90	1.33664e-05	4.87398
GO:0016071	mRNA metabolic process	58.5366	96	1.3458e-05	4.87102
GO:0071705	Nitrogen compound transport	53.0259	184	1.41856e-05	4.84815
GO:0006164	Purine nucleotide biosynthetic process	71.6981	38	1.56164e-05	4.80642
GO:0034660	NcRNA metabolic process	53.1343	178	1.69021e-05	4.77206
GO:0009150	Purine ribonucleotide metabolic process	59.3103	86	1.83834e-05	4.73557
GO:0006397	mRNA processing	60	81	1.99294e-05	4.70051
GO:0045333	Cellular respiration	78.7879	26	2.00941e-05	4.69693
GO:0009060	Aerobic respiration	89.4737	17	2.0686e-05	4.68432
GO:0006099	Tricarboxylic acid cycle	89.4737	17	2.0686e-05	4.68432
GO:0019693	Ribose phosphate metabolic process	58.4416	90	2.34737e-05	4.62942
GO:0009259	Ribonucleotide metabolic process	58.4416	90	2.34737e-05	4.62942
GO:0006091	Generation of precursor metabolites and energy	52.0619	202	2.48058e-05	4.60545
GO:0070727	Cellular macromolecule localization	56.9149	107	2.50581e-05	4.60105
GO:0034613	Cellular protein localization	56.9149	107	2.50581e-05	4.60105
GO:0046390	Ribose phosphate biosynthetic process	69.6429	39	2.91211e-05	4.53579
GO:0009260	Ribonucleotide biosynthetic process	69.6429	39	2.91211e-05	4.53579
GO:0019318	Hexose metabolic process	68.9655	40	4.00864e-05	4.397
GO:1901607	Alpha-amino acid biosynthetic process	63.0435	58	4.19665e-05	4.3771
GO:0009067	Aspartate family amino acid biosynthetic process	93.3333	14	4.19998e-05	4.37675
GO:0032268	Regulation of cellular protein metabolic process	56.6667	102	4.67197e-05	4.3305
GO:0009057	Macromolecule catabolic process	55.665	113	5.10192e-05	4.29227
GO:0030163	Protein catabolic process	58	87	5.40026e-05	4.26759
GO:1901293	Nucleoside phosphate biosynthetic process	60.9091	67	5.46382e-05	4.2625
GO:0009165	Nucleotide biosynthetic process	60.9091	67	5.46382e-05	4.2625
GO:0004519	Endonuclease activity	21.1111	19	5.58364e-05	4.25308
GO:0022613	Ribonucleoprotein complex biogenesis	57.8947	88	5.97782e-05	4.22346
GO:1901135	Carbohydrate derivative metabolic process	50.7726	230	6.05484e-05	4.2179
GO:0006355	Regulation of transcription, DNA-templated	31.0924	112	6.20475e-05	4.20728
GO:1901605	Alpha-amino acid metabolic process	57.2327	91	6.50887e-05	4.18649
GO:0006753	Nucleoside phosphate metabolic process	54.4681	128	7.12531e-05	4.1472
GO:0015980	Energy derivation by oxidation of organic compounds	73.6842	28	8.86837e-05	4.05216
GO:0018208	Peptidyl-proline modification	55.2239	111	8.87043e-05	4.05206
GO:0000413	Protein peptidyl-prolyl isomerization	55.2239	111	8.87043e-05	4.05206
GO:0004518	Nuclease activity	27.2189	46	0.000105921	3.97502
GO:2001141	Regulation of RNA biosynthetic process	31.4917	115	0.000109524	3.96049
GO:1903506	Regulation of nucleic acid-templated transcription	31.4917	115	0.000109524	3.96049
GO:0009117	Nucleotide metabolic process	54.1126	125	0.000111708	3.95192
GO:0016616	Oxidoreductase activity, acting on the CH-OH group of donors, NAD or NADP as acceptor	63.2911	50	0.000125198	3.9024
GO:0005996	Monosaccharide metabolic process	64	48	0.000131844	3.87994
GO:0019219	Regulation of nucleobase-containing compound metabolic process	31.8059	119	0.000133871	3.87331
GO:0051188	Cofactor biosynthetic process	57.1429	84	0.00013788	3.8605
GO:1901565	Organonitrogen compound catabolic process	54.4601	116	0.000139657	3.85494
GO:0051252	Regulation of RNA metabolic process	31.8801	118	0.000188437	3.72483
GO:0006414	Translational elongation	75	24	0.000195878	3.70802
GO:0071702	Organic substance transport	50.7732	197	0.000226754	3.64445
GO:0006413	Translational initiation	68	34	0.000237389	3.62454
GO:0009066	Aspartate family amino acid metabolic process	79.1667	19	0.000241622	3.61686
GO:0016614	Oxidoreductase activity, acting on CH-OH group of donors	59.2593	64	0.000247624	3.60621
GO:0008380	RNA splicing	59.2593	64	0.000247624	3.60621
GO:0043648	Dicarboxylic acid metabolic process	81.8182	18	0.00025548	3.59264
GO:1901575	Organic substance catabolic process	50	219	0.000289579	3.53823
GO:0090407	Organophosphate biosynthetic process	55.0562	98	0.00029114	3.5359
GO:0006399	TRNA metabolic process	52.8	132	0.000334989	3.47497
GO:0006778	Porphyrin-containing compound metabolic process	74.1936	23	0.00033991	3.46864
GO:0003743	Translation initiation factor activity	67.3469	33	0.000374137	3.42697
GO:0034637	Cellular carbohydrate biosynthetic process	75	21	0.000403466	3.39419
GO:0009311	Oligosaccharide metabolic process	75	21	0.000403466	3.39419
GO:0016705	Oxidoreductase activity, acting on paired donors, with incorporation or reduction of molecular oxygen	30.7692	76	0.000506165	3.29571
GO:0015276	Ligand-gated ion channel activity	15	6	0.000545731	3.26302
GO:0090305	Nucleic acid phosphodiester bond hydrolysis	29.0503	52	0.00054598	3.26282
GO:0048193	Golgi vesicle transport	68.1818	30	0.000566659	3.24668
GO:0008324	Cation transmembrane transporter activity	30.7692	86	0.00059427	3.22602
GO:0090502	RNA phosphodiester bond hydrolysis, endonucleolytic	18.3673	9	0.000715002	3.14569
GO:0004521	Endoribonuclease activity	18.3673	9	0.000715002	3.14569
GO:0016651	Oxidoreductase activity, acting on NAD(P)H	70.5882	24	0.000746951	3.12671
GO:0046351	Disaccharide biosynthetic process	86.6667	13	0.000749501	3.12523
GO:0005992	Trehalose biosynthetic process	86.6667	13	0.000749501	3.12523
GO:0051603	Proteolysis involved in cellular protein catabolic process	57.0248	69	0.000765915	3.11582
GO:0044257	Cellular protein catabolic process	57.0248	69	0.000765915	3.11582
GO:0004674	Protein serine/threonine kinase activity	30	60	0.000815452	3.0886
GO:0044265	Cellular macromolecule catabolic process	54.491	91	0.000834633	3.0785
GO:0009312	Oligosaccharide biosynthetic process	77.2727	17	0.000845054	3.07312
GO:0016628	Oxidoreductase activity, acting on the CH-CH group of donors, NAD or NADP as acceptor	100	8	0.000891327	3.04996
GO:0098655	Cation transmembrane transport	31.3167	90	0.000898219	3.04662
GO:0015075	Ion transmembrane transporter activity	33.5681	145	0.00127748	2.89364
GO:0042254	Ribosome biogenesis	56.3025	67	0.00137353	2.86216
GO:0005991	Trehalose metabolic process	78.9474	15	0.00156099	2.8066
GO:0005984	Disaccharide metabolic process	78.9474	15	0.00156099	2.8066
GO:0000398	mRNA splicing, via spliceosome	57.8947	55	0.00157605	2.80243
GO:0000377	RNA splicing, via transesterification reactions with bulged adenosine as nucleophile	57.8947	55	0.00157605	2.80243
GO:0000375	RNA splicing, via transesterification reactions	57.8947	55	0.00157605	2.80243
GO:0009141	Nucleoside triphosphate metabolic process	71.4286	20	0.00173727	2.76013
GO:0046835	Carbohydrate phosphorylation	65.9091	29	0.00180777	2.74286
GO:0019200	Carbohydrate kinase activity	65.9091	29	0.00180777	2.74286
GO:0003899	DNA-directed 5'-3' RNA polymerase activity	65.9091	29	0.00180777	2.74286
GO:0034220	Ion transmembrane transport	33.9367	152	0.00183867	2.7355
GO:0043632	Modification-dependent macromolecule catabolic process	56.7308	59	0.00186904	2.72838
GO:0019941	Modification-dependent protein catabolic process	56.7308	59	0.00186904	2.72838
GO:0006511	Ubiquitin-dependent protein catabolic process	56.7308	59	0.00186904	2.72838
GO:0016301	Kinase activity	36.8196	345	0.00192243	2.71615
GO:0018298	Protein-chromophore linkage	56.6038	60	0.00201516	2.69569
GO:0009765	Photosynthesis, light harvesting	56.6038	60	0.00201516	2.69569
GO:0072528	Pyrimidine-containing compound biosynthetic process	68.75	22	0.00209721	2.67836
GO:0140053	Mitochondrial gene expression	100	7	0.00214535	2.6685
GO:0032543	Mitochondrial translation	100	7	0.00214535	2.6685
GO:0046873	Metal ion transmembrane transporter activity	29.078	41	0.00248756	2.60423
GO:1901360	Organic cyclic compound metabolic process	44.4943	894	0.00275798	2.55941
GO:0046112	Nucleobase biosynthetic process	84.6154	11	0.00283236	2.54785
GO:0009112	Nucleobase metabolic process	77.7778	14	0.00284989	2.54517
GO:0042168	Heme metabolic process	75	15	0.00286691	2.54259
GO:0003746	Translation elongation factor activity	75	15	0.00286691	2.54259
GO:0018193	Peptidyl-amino acid modification	49.6855	158	0.00315967	2.50036
GO:0009206	Purine ribonucleoside triphosphate biosynthetic process	80	12	0.00316258	2.49996
GO:0009205	Purine ribonucleoside triphosphate metabolic process	80	12	0.00316258	2.49996
GO:0009145	Purine nucleoside triphosphate biosynthetic process	80	12	0.00316258	2.49996
GO:0009144	Purine nucleoside triphosphate metabolic process	80	12	0.00316258	2.49996
GO:0005452	Inorganic anion exchanger activity	80	12	0.00316258	2.49996
GO:0016051	Carbohydrate biosynthetic process	61.0169	36	0.00324516	2.48876
GO:0044248	Cellular catabolic process	50.1767	142	0.00327362	2.48497
GO:0032787	Monocarboxylic acid metabolic process	53.1646	84	0.00332784	2.47784
GO:0090150	Establishment of protein localization to membrane	65	26	0.00340624	2.46773
GO:0072657	Protein localization to membrane	65	26	0.00340624	2.46773
GO:0015979	Photosynthesis	53.8462	77	0.00352542	2.45279
GO:0042592	Homeostatic process	52.1978	95	0.00385032	2.4145
GO:0043933	Protein-containing complex subunit organization	51.7241	105	0.00389781	2.40918
GO:0006725	Cellular aromatic compound metabolic process	44.4444	865	0.00403105	2.39458
GO:0072527	Pyrimidine-containing compound metabolic process	66.6667	22	0.00423878	2.37276
GO:0006790	Sulfur compound metabolic process	55.8824	57	0.00445724	2.35093
GO:0005975	Carbohydrate metabolic process	47.7046	239	0.00454294	2.34266
GO:0017038	Protein import	69.2308	18	0.00498275	2.30253
GO:0006612	Protein targeting to membrane	69.2308	18	0.00498275	2.30253
GO:0008643	Carbohydrate transport	13.0435	3	0.00501727	2.29953
GO:0042274	Ribosomal small subunit biogenesis	88.8889	8	0.00505982	2.29587
GO:0019856	Pyrimidine nucleobase biosynthetic process	88.8889	8	0.00505982	2.29587
GO:0006206	Pyrimidine nucleobase metabolic process	88.8889	8	0.00505982	2.29587
GO:0033015	Tetrapyrrole catabolic process	100	6	0.00516296	2.2871
GO:0018202	Peptidyl-histidine modification	100	6	0.00516296	2.2871
GO:0006788	Heme oxidation	100	6	0.00516296	2.2871
GO:0006787	Porphyrin-containing compound catabolic process	100	6	0.00516296	2.2871
GO:0004392	Heme oxygenase (decyclizing) activity	100	6	0.00516296	2.2871
GO:0006302	Double-strand break repair	76.4706	13	0.00517925	2.28573
GO:0032984	Protein-containing complex disassembly	64.1026	25	0.00526033	2.27899
GO:0071806	Protein transmembrane transport	83.3333	10	0.00551475	2.25847
GO:0016668	Oxidoreductase activity, acting on a sulfur group of donors, NAD(P) as acceptor	83.3333	10	0.00551475	2.25847
GO:1901137	Carbohydrate derivative biosynthetic process	49.8141	134	0.00578749	2.23751
GO:0009168	Purine ribonucleoside monophosphate biosynthetic process	78.5714	11	0.00610254	2.21449
GO:0009167	Purine ribonucleoside monophosphate metabolic process	78.5714	11	0.00610254	2.21449
GO:0009127	Purine nucleoside monophosphate biosynthetic process	78.5714	11	0.00610254	2.21449
GO:0009126	Purine nucleoside monophosphate metabolic process	78.5714	11	0.00610254	2.21449
GO:0072594	Establishment of protein localization to organelle	58.209	39	0.00617426	2.20942
GO:0022411	Cellular component disassembly	63.4146	26	0.00628673	2.20157
GO:0072599	Establishment of protein localization to endoplasmic reticulum	67.8571	19	0.00636421	2.19626
GO:0045047	Protein targeting to ER	67.8571	19	0.00636421	2.19626
GO:0006364	RRNA processing	56.7901	46	0.00636608	2.19613
GO:0098869	Cellular oxidant detoxification	60.7843	31	0.00646226	2.18962
GO:0016209	Antioxidant activity	60.7843	31	0.00646226	2.18962
GO:0043624	Cellular protein complex disassembly	64.8649	24	0.00663328	2.17827
GO:0046148	Pigment biosynthetic process	65.625	21	0.00675943	2.17009
GO:0046483	Heterocycle metabolic process	44.2357	872	0.00677254	2.16925
GO:0006732	Coenzyme metabolic process	54.8077	57	0.00679608	2.16774
GO:0016310	Phosphorylation	37.6119	378	0.00691338	2.16031
GO:0001522	Pseudouridine synthesis	26.3158	20	0.00692255	2.15973
GO:0051169	Nuclear transport	61.7021	29	0.00697335	2.15656
GO:0044272	Sulfur compound biosynthetic process	61.7021	29	0.00697335	2.15656
GO:0006913	Nucleocytoplasmic transport	61.7021	29	0.00697335	2.15656
GO:0070003	Threonine-type peptidase activity	71.4286	15	0.00700343	2.15469
GO:0009201	Ribonucleoside triphosphate biosynthetic process	71.4286	15	0.00700343	2.15469
GO:0009199	Ribonucleoside triphosphate metabolic process	71.4286	15	0.00700343	2.15469
GO:0009142	Nucleoside triphosphate biosynthetic process	71.4286	15	0.00700343	2.15469
GO:0004298	Threonine-type endopeptidase activity	71.4286	15	0.00700343	2.15469
GO:1903830	Magnesium ion transmembrane transport	18.1818	6	0.00704999	2.15181
GO:0015693	Magnesium ion transport	18.1818	6	0.00704999	2.15181
GO:0015095	Magnesium ion transmembrane transporter activity	18.1818	6	0.00704999	2.15181
GO:0016620	Oxidoreductase activity, acting on the aldehyde or oxo group of donors, NAD or NADP as acceptor	63.1579	24	0.0080606	2.09363
GO:0006811	Ion transport	35.5731	182	0.00831398	2.08019
GO:0016903	Oxidoreductase activity, acting on the aldehyde or oxo group of donors	60	33	0.00851404	2.06986
GO:0019725	Cellular homeostasis	51.8987	82	0.00910217	2.04086
GO:0050790	Regulation of catalytic activity	52.349	78	0.00920404	2.03602
GO:0016072	RRNA metabolic process	56.0976	46	0.00931301	2.03091
GO:0051028	mRNA transport	75	12	0.00934493	2.02942
GO:0051213	Dioxygenase activity	26.087	18	0.00962419	2.01664
GO:0098772	Molecular function regulator	51.9737	79	0.0100173	1.99925
GO:0033013	Tetrapyrrole metabolic process	59.6154	31	0.0105423	1.97706
GO:0009123	Nucleoside monophosphate metabolic process	64.5161	20	0.0106749	1.97164
GO:0065002	Intracellular protein transmembrane transport	81.8182	9	0.0107036	1.97047
GO:0015986	ATP synthesis coupled proton transport	81.8182	9	0.0107036	1.97047
GO:0015985	Energy coupled proton transport, down electrochemical gradient	81.8182	9	0.0107036	1.97047
GO:0006754	ATP biosynthetic process	81.8182	9	0.0107036	1.97047
GO:0051187	Cofactor catabolic process	87.5	7	0.0109235	1.96164
GO:0043650	Dicarboxylic acid biosynthetic process	87.5	7	0.0109235	1.96164
GO:0015318	Inorganic molecular entity transmembrane transporter activity	34.4729	123	0.0111966	1.95091
GO:0033365	Protein localization to organelle	56.9444	41	0.0112015	1.95072
GO:0006974	Cellular response to DNA damage stimulus	33.6134	80	0.0114036	1.94296
GO:0045454	Cell redox homeostasis	52.027	77	0.0114822	1.93997
GO:0009108	Coenzyme biosynthetic process	55.6962	44	0.0116529	1.93357
GO:1990748	Cellular detoxification	59.2593	32	0.0119674	1.922
GO:0097237	Cellular response to toxic substance	59.2593	32	0.0119674	1.922
GO:0006259	DNA metabolic process	34.8624	114	0.012049	1.91905
GO:0097354	Prenylation	100	5	0.0124233	1.90576
GO:0044743	Protein transmembrane import into intracellular organelle	100	5	0.0124233	1.90576
GO:0032786	Positive regulation of DNA-templated transcription, elongation	100	5	0.0124233	1.90576
GO:0019673	GDP-mannose metabolic process	100	5	0.0124233	1.90576
GO:0018342	Protein prenylation	100	5	0.0124233	1.90576
GO:0006529	Asparagine biosynthetic process	100	5	0.0124233	1.90576
GO:0006528	Asparagine metabolic process	100	5	0.0124233	1.90576
GO:0006269	DNA replication, synthesis of RNA primer	100	5	0.0124233	1.90576
GO:0003896	DNA primase activity	100	5	0.0124233	1.90576
GO:0070972	Protein localization to endoplasmic reticulum	63.6364	21	0.0125762	1.90045
GO:0006401	RNA catabolic process	63.6364	21	0.0125762	1.90045
GO:1901564	Organonitrogen compound metabolic process	43.1935	1596	0.0128233	1.892
GO:0017144	Drug metabolic process	53.7736	57	0.012932	1.88833
GO:0006779	Porphyrin-containing compound biosynthetic process	68	17	0.0130039	1.88593
GO:0007165	Signal transduction	34.0996	89	0.0130191	1.88542
GO:0009072	Aromatic amino acid family metabolic process	58.8235	30	0.0149668	1.82487
GO:0042908	Xenobiotic transport	22.5	9	0.0152341	1.81718
GO:0019684	Photosynthesis, light reaction	52.3077	68	0.0152986	1.81535
GO:0051168	Nuclear export	68.1818	15	0.0156453	1.80562
GO:0071826	Ribonucleoprotein complex subunit organization	60.9756	25	0.0162143	1.7901
GO:0022618	Ribonucleoprotein complex assembly	60.9756	25	0.0162143	1.7901
GO:0033554	Cellular response to stress	34.127	86	0.0164548	1.78371
GO:0006260	DNA replication	55	44	0.0165615	1.7809
GO:0030234	Enzyme regulator activity	51.8797	69	0.0167198	1.77677
GO:0010629	Negative regulation of gene expression	59.5745	28	0.0167226	1.7767
GO:0051604	Protein maturation	58.4906	31	0.016728	1.77656
GO:0046488	Phosphatidylinositol metabolic process	58.4906	31	0.016728	1.77656
GO:0009892	Negative regulation of metabolic process	53.8462	49	0.0187116	1.72789
GO:0006354	DNA-templated transcription, elongation	76.9231	10	0.0201221	1.69633
GO:0002181	Cytoplasmic translation	76.9231	10	0.0201221	1.69633
GO:0071426	Ribonucleoprotein complex export from nucleus	68.4211	13	0.0202967	1.69257
GO:0071166	Ribonucleoprotein complex localization	68.4211	13	0.0202967	1.69257
GO:0006611	Protein export from nucleus	68.4211	13	0.0202967	1.69257
GO:0006003	Fructose 2,6-bisphosphate metabolic process	68.4211	13	0.0202967	1.69257
GO:0009124	Nucleoside monophosphate biosynthetic process	66.6667	16	0.0204548	1.68921
GO:0004540	Ribonuclease activity	26.9841	17	0.020461	1.68907
GO:0019439	Aromatic compound catabolic process	55.1282	43	0.0204656	1.68898
GO:0048278	Vesicle docking	80	8	0.0206337	1.68542
GO:0006887	Exocytosis	80	8	0.0206337	1.68542
GO:0008299	Isoprenoid biosynthetic process	59.0909	26	0.0211932	1.6738
GO:0006720	Isoprenoid metabolic process	59.0909	26	0.0211932	1.6738
GO:0044260	Cellular macromolecule metabolic process	40	1375	0.0218748	1.66006
GO:0016627	Oxidoreductase activity, acting on the CH-CH group of donors	54.4304	43	0.0219016	1.65952
GO:0006810	Transport	38.7097	566	0.0229509	1.6392
GO:0006090	Pyruvate metabolic process	54.321	44	0.0231945	1.63462
GO:0120036	Plasma membrane bounded cell projection organization	20.6897	6	0.0232511	1.63356
GO:0044782	Cilium organization	20.6897	6	0.0232511	1.63356
GO:0030030	Cell projection organization	20.6897	6	0.0232511	1.63356
GO:0045893	Positive regulation of transcription, DNA-templated	85.7143	6	0.0232686	1.63323
GO:0032784	Regulation of DNA-templated transcription, elongation	85.7143	6	0.0232686	1.63323
GO:0017056	Structural constituent of nuclear pore	85.7143	6	0.0232686	1.63323
GO:0080120	CAAX-box protein maturation	70.5882	12	0.0237593	1.62417
GO:0071586	CAAX-box protein processing	70.5882	12	0.0237593	1.62417
GO:0006000	Fructose metabolic process	70.5882	12	0.0237593	1.62417
GO:0003873	6-phosphofructo-2-kinase activity	70.5882	12	0.0237593	1.62417
GO:0010605	Negative regulation of macromolecule metabolic process	53.3333	48	0.024299	1.61441
GO:0022803	Passive transmembrane transporter activity	32.1429	45	0.0245074	1.6107
GO:0015267	Channel activity	32.1429	45	0.0245074	1.6107
GO:0006281	DNA repair	34.2105	78	0.0246958	1.60738
GO:0042910	Xenobiotic transmembrane transporter activity	22.8571	8	0.0253713	1.59566
GO:0009161	Ribonucleoside monophosphate metabolic process	66.6667	14	0.0253967	1.59522
GO:0009156	Ribonucleoside monophosphate biosynthetic process	66.6667	14	0.0253967	1.59522
GO:0008443	Phosphofructokinase activity	66.6667	14	0.0253967	1.59522
GO:0048519	Negative regulation of biological process	51.6393	63	0.0263542	1.57915
GO:0006650	Glycerophospholipid metabolic process	55.7377	34	0.0268373	1.57126
GO:0016070	RNA metabolic process	44.5022	515	0.0284146	1.54646
GO:0019205	Nucleobase-containing compound kinase activity	61.2903	19	0.0289133	1.5389
GO:0006471	Protein ADP-ribosylation	18.1818	4	0.0292943	1.53322
GO:0098732	Macromolecule deacylation	71.4286	10	0.0294308	1.5312
GO:0046903	Secretion	71.4286	10	0.0294308	1.5312
GO:0043094	Cellular metabolic compound salvage	71.4286	10	0.0294308	1.5312
GO:0035601	Protein deacylation	71.4286	10	0.0294308	1.5312
GO:0006367	Transcription initiation from RNA polymerase II promoter	71.4286	10	0.0294308	1.5312
GO:0006812	Cation transport	34.8534	109	0.0294562	1.53082
GO:2000765	Regulation of cytoplasmic translation	100	4	0.0298891	1.52449
GO:1902652	Secondary alcohol metabolic process	100	4	0.0298891	1.52449
GO:1900247	Regulation of cytoplasmic translational elongation	100	4	0.0298891	1.52449
GO:0055076	Transition metal ion homeostasis	100	4	0.0298891	1.52449
GO:0017183	Peptidyl-diphthamide biosynthetic process from peptidyl-histidine	100	4	0.0298891	1.52449
GO:0017182	Peptidyl-diphthamide metabolic process	100	4	0.0298891	1.52449
GO:0016653	Oxidoreductase activity, acting on NAD(P)H, heme protein as acceptor	100	4	0.0298891	1.52449
GO:0016634	Oxidoreductase activity, acting on the CH-CH group of donors, oxygen as acceptor	100	4	0.0298891	1.52449
GO:0009086	Methionine biosynthetic process	100	4	0.0298891	1.52449
GO:0007021	Tubulin complex assembly	100	4	0.0298891	1.52449
GO:0003995	Acyl-CoA dehydrogenase activity	100	4	0.0298891	1.52449
GO:0002182	Cytoplasmic translational elongation	100	4	0.0298891	1.52449
GO:0051236	Establishment of RNA localization	62.963	17	0.0304657	1.51619
GO:0050658	RNA transport	62.963	17	0.0304657	1.51619
GO:0050657	Nucleic acid transport	62.963	17	0.0304657	1.51619
GO:0006403	RNA localization	62.963	17	0.0304657	1.51619
GO:0098754	Detoxification	56.1404	32	0.0305144	1.5155
GO:0009636	Response to toxic substance	56.1404	32	0.0305144	1.5155
GO:0071897	DNA biosynthetic process	23.6842	9	0.0308349	1.51096
GO:0016893	Endonuclease activity, active with either ribo- or deoxyribonucleic acids and producing 5'-phosphomonoesters	23.6842	9	0.0308349	1.51096
GO:0006402	mRNA catabolic process	65.2174	15	0.0319152	1.496
GO:0004536	Deoxyribonuclease activity	15.7895	3	0.0330436	1.48091
GO:0022836	Gated channel activity	29.3333	22	0.0339231	1.4695
GO:0072488	Ammonium transmembrane transport	21.4286	6	0.0340219	1.46824
GO:0015696	Ammonium transport	21.4286	6	0.0340219	1.46824
GO:0008519	Ammonium transmembrane transporter activity	21.4286	6	0.0340219	1.46824
GO:1901659	Glycosyl compound biosynthetic process	75	9	0.0352305	1.45308
GO:0046129	Purine ribonucleoside biosynthetic process	75	9	0.0352305	1.45308
GO:0042455	Ribonucleoside biosynthetic process	75	9	0.0352305	1.45308
GO:0042451	Purine nucleoside biosynthetic process	75	9	0.0352305	1.45308
GO:0032940	Secretion by cell	75	9	0.0352305	1.45308
GO:0009894	Regulation of catabolic process	75	9	0.0352305	1.45308
GO:0009163	Nucleoside biosynthetic process	75	9	0.0352305	1.45308
GO:0034622	Cellular protein-containing complex assembly	50.3356	75	0.0359365	1.44446
GO:1901657	Glycosyl compound metabolic process	57.4468	27	0.0366965	1.43537
GO:0022402	Cell cycle process	57.4468	27	0.0366965	1.43537
GO:0009116	Nucleoside metabolic process	57.4468	27	0.0366965	1.43537
GO:0046486	Glycerolipid metabolic process	54.8387	34	0.0384167	1.41548
GO:0008173	RNA methyltransferase activity	31.7757	34	0.0386851	1.41246
GO:1901663	Quinone biosynthetic process	77.7778	7	0.0393419	1.40514
GO:1901661	Quinone metabolic process	77.7778	7	0.0393419	1.40514
GO:0140029	Exocytic process	77.7778	7	0.0393419	1.40514
GO:0046040	IMP metabolic process	77.7778	7	0.0393419	1.40514
GO:0042176	Regulation of protein catabolic process	77.7778	7	0.0393419	1.40514
GO:0032958	Inositol phosphate biosynthetic process	77.7778	7	0.0393419	1.40514
GO:0030261	Chromosome condensation	77.7778	7	0.0393419	1.40514
GO:0006904	Vesicle docking involved in exocytosis	77.7778	7	0.0393419	1.40514
GO:0006368	Transcription elongation from RNA polymerase II promoter	77.7778	7	0.0393419	1.40514
GO:0006188	IMP biosynthetic process	77.7778	7	0.0393419	1.40514
GO:0006749	Glutathione metabolic process	68.75	11	0.0395356	1.40301
GO:0006006	Glucose metabolic process	68.75	11	0.0395356	1.40301
GO:0046165	Alcohol biosynthetic process	65	13	0.040707	1.39033
GO:0016645	Oxidoreductase activity, acting on the CH-NH group of donors	65	13	0.040707	1.39033
GO:0006405	RNA export from nucleus	65	13	0.040707	1.39033
GO:0006221	Pyrimidine nucleotide biosynthetic process	65	13	0.040707	1.39033
GO:0005976	Polysaccharide metabolic process	65	13	0.040707	1.39033
GO:0006605	Protein targeting	55.3571	31	0.0411971	1.38513
GO:0034032	Purine nucleoside bisphosphate metabolic process	57.1429	24	0.0425898	1.37069
GO:0033875	Ribonucleoside bisphosphate metabolic process	57.1429	24	0.0425898	1.37069
GO:0033865	Nucleoside bisphosphate metabolic process	57.1429	24	0.0425898	1.37069
GO:0030036	Actin cytoskeleton organization	56	28	0.0438262	1.35827
GO:0070887	Cellular response to chemical stimulus	55.1724	32	0.0442563	1.35403
GO:0006298	Mismatch repair	19.0476	4	0.0445308	1.35134
GO:0043170	Macromolecule metabolic process	40.4688	1814	0.0445852	1.35081
GO:0009451	RNA modification	35.1464	84	0.0460608	1.33667
GO:0006979	Response to oxidative stress	56.8182	25	0.046093	1.33636
GO:0009064	Glutamine family amino acid metabolic process	55.7692	29	0.0473912	1.3243
GO:0046700	Heterocycle catabolic process	52.3256	45	0.0477599	1.32094
GO:0051128	Regulation of cellular component organization	59.375	19	0.0479768	1.31897
GO:0065003	Protein-containing complex assembly	49.1124	83	0.0490284	1.30955
GO:0006888	Endoplasmic reticulum to Golgi vesicle-mediated transport	63.6364	14	0.0492862	1.30727
GO:0005200	Structural constituent of cytoskeleton	22.2222	6	0.0495058	1.30534
GO:1901361	Organic cyclic compound catabolic process	52.2727	46	0.0499784	1.30122

## Sheet: Table S3B
Table S3B. Gene ontology analysis of identified proteins/protein groups from Emiliania huxleyi (CCMP371) using ClueGO: cellular component
GO ID	GO term	% Associated genes	Number of genes	Term p-value	-log10(p-value)
GO:0016021	Integral component of membrane	31.8989	1959	1.19457e-52	51.9228
GO:0031224	Intrinsic component of membrane	31.8989	1959	1.19457e-52	51.9228
GO:0043229	Intracellular organelle	49.0696	926	1.39703e-34	33.8548
GO:0043227	Membrane-bounded organelle	49.4314	742	6.11228e-28	27.2138
GO:0043231	Intracellular membrane-bounded organelle	48.9767	697	1.55942e-24	23.807
GO:0005840	Ribosome	63.8614	129	6.62273e-15	14.179
GO:0031090	Organelle membrane	54.4803	154	4.23182e-10	9.37347
GO:0005634	Nucleus	46.5438	405	1.07347e-09	8.96921
GO:0043228	Non-membrane-bounded organelle	48.4746	286	4.71719e-09	8.32632
GO:0043232	Intracellular non-membrane-bounded organelle	48.4746	286	4.71719e-09	8.32632
GO:0043233	Organelle lumen	57.8652	104	6.01586e-09	8.2207
GO:0070013	Intracellular organelle lumen	57.8652	104	6.01586e-09	8.2207
GO:0005739	Mitochondrion	55.4945	101	3.46109e-07	6.46079
GO:0031981	Nuclear lumen	57.0423	82	6.3341e-07	6.19832
GO:0000502	Proteasome complex	77.7778	28	7.51272e-07	6.1242
GO:1905369	Endopeptidase complex	77.7778	28	7.51272e-07	6.1242
GO:0009507	Chloroplast	57.7778	78	8.94366e-07	6.04848
GO:0009536	Plastid	57.7778	78	8.94366e-07	6.04848
GO:0031967	Organelle envelope	61.9565	57	1.18143e-06	5.92759
GO:0005887	Integral component of plasma membrane	19.7531	32	2.206e-06	5.65639
GO:0031226	Intrinsic component of plasma membrane	19.7531	32	2.206e-06	5.65639
GO:1905368	Peptidase complex	70	35	2.49013e-06	5.60378
GO:0098796	Membrane protein complex	53.5714	92	3.33905e-06	5.47638
GO:0005740	Mitochondrial envelope	62.3377	48	7.52068e-06	5.12374
GO:0042651	Thylakoid membrane	56.1983	68	1.66868e-05	4.77763
GO:0044391	Ribosomal subunit	71.0526	27	2.64793e-05	4.57709
GO:0009534	Chloroplast thylakoid	56.3636	62	3.8062e-05	4.41951
GO:0009535	Chloroplast thylakoid membrane	56.3636	62	3.8062e-05	4.41951
GO:0031976	Plastid thylakoid	56.3636	62	3.8062e-05	4.41951
GO:0055035	Plastid thylakoid membrane	56.3636	62	3.8062e-05	4.41951
GO:0005886	Plasma membrane	22.8261	42	3.8482e-05	4.41474
GO:1990234	Transferase complex	55.2846	68	4.32742e-05	4.36377
GO:0098588	Bounding membrane of organelle	51.6556	80	5.83903e-05	4.23366
GO:0031966	Mitochondrial membrane	61.194	41	6.32968e-05	4.19862
GO:0005730	Nucleolus	63.6364	35	6.57151e-05	4.18233
GO:0005654	Nucleoplasm	57.6923	46	8.37677e-05	4.07692
GO:0031984	Organelle subcompartment	55.3571	62	0.000102472	3.98939
GO:0034357	Photosynthetic membrane	53.4351	70	0.000118534	3.92616
GO:0005789	Endoplasmic reticulum membrane	59.1549	42	0.000172147	3.7641
GO:0042175	Nuclear outer membrane-endoplasmic reticulum membrane network	59.1549	42	0.000172147	3.7641
GO:0033178	Proton-transporting two-sector ATPase complex, catalytic domain	85.7143	12	0.000258699	3.58721
GO:0005829	Cytosol	62	31	0.00035502	3.44975
GO:0048500	Signal recognition particle	81.25	13	0.000385038	3.4145
GO:0005743	Mitochondrial inner membrane	59.0164	36	0.000485882	3.31347
GO:0019866	Organelle inner membrane	59.0164	36	0.000485882	3.31347
GO:0015935	Small ribosomal subunit	80	12	0.000855267	3.0679
GO:1990204	Oxidoreductase complex	64.8649	24	0.00088117	3.05494
GO:0005839	Proteasome core complex	72.7273	16	0.00123744	2.90748
GO:0031410	Cytoplasmic vesicle	61.3636	27	0.00142074	2.84749
GO:0031982	Vesicle	61.3636	27	0.00142074	2.84749
GO:0097708	Intracellular vesicle	61.3636	27	0.00142074	2.84749
GO:0030684	Preribosome	76.4706	13	0.00146255	2.83489
GO:0005929	Cilium	10.3448	3	0.00180496	2.74353
GO:0120025	Plasma membrane bounded cell projection	10.3448	3	0.00180496	2.74353
GO:0012507	ER to Golgi transport vesicle membrane	88.8889	8	0.00211883	2.6739
GO:0030127	COPII vesicle coat	88.8889	8	0.00211883	2.6739
GO:0030134	COPII-coated ER to Golgi transport vesicle	88.8889	8	0.00211883	2.6739
GO:0098805	Whole membrane	53.2258	35	0.00215412	2.66673
GO:0005794	Golgi apparatus	48.503	81	0.00264136	2.57817
GO:0090575	RNA polymerase II transcription factor complex	68.1818	15	0.00346632	2.46013
GO:0030120	Vesicle coat	65.3846	17	0.00382706	2.41713
GO:0012506	Vesicle membrane	63.3333	19	0.00395009	2.40339
GO:0030659	Cytoplasmic vesicle membrane	63.3333	19	0.00395009	2.40339
GO:0005852	Eukaryotic translation initiation factor 3 complex	70	14	0.00400972	2.39689
GO:0030135	Coated vesicle	64.2857	18	0.00497689	2.30304
GO:0030662	Coated vesicle membrane	64.2857	18	0.00497689	2.30304
GO:0030117	Membrane coat	57.7778	26	0.00500412	2.30067
GO:0048475	Coated membrane	57.7778	26	0.00500412	2.30067
GO:0045261	Proton-transporting ATP synthase complex, catalytic core F(1)	87.5	7	0.00513344	2.28959
GO:0030133	Transport vesicle	73.3333	11	0.00563922	2.24878
GO:0030658	Transport vesicle membrane	73.3333	11	0.00563922	2.24878
GO:0000428	DNA-directed RNA polymerase complex	59.4595	22	0.00597009	2.22402
GO:0016469	Proton-transporting two-sector ATPase complex	54.0541	22	0.00597009	2.22402
GO:0055029	Nuclear DNA-directed RNA polymerase complex	59.4595	22	0.00597009	2.22402
GO:0005798	Golgi-associated vesicle	64	16	0.00666404	2.17626
GO:0030660	Golgi-associated vesicle membrane	64	16	0.00666404	2.17626
GO:0098798	Mitochondrial protein complex	64	16	0.00666404	2.17626
GO:0005741	Mitochondrial outer membrane	100	5	0.00693679	2.15884
GO:0031968	Organelle outer membrane	100	5	0.00693679	2.15884
GO:0030880	RNA polymerase complex	58.9744	23	0.00698648	2.15574
GO:0022624	Proteasome accessory complex	80	8	0.00713469	2.14662
GO:0045259	Proton-transporting ATP synthase complex	80	8	0.00713469	2.14662
GO:0000793	Condensed chromosome	68.4211	13	0.00723628	2.14048
GO:0030532	Small nuclear ribonucleoprotein complex	68.4211	13	0.00723628	2.14048
GO:0015934	Large ribosomal subunit	65.2174	15	0.00800671	2.09655
GO:0030915	Smc5-Smc6 complex	85.7143	6	0.0122661	1.91129
GO:0106068	SUMO ligase complex	85.7143	6	0.0122661	1.91129
GO:0009331	Glycerol-3-phosphate dehydrogenase complex	75	9	0.0124189	1.90592
GO:0034708	Methyltransferase complex	75	9	0.0124189	1.90592
GO:0097525	Spliceosomal snRNP complex	66.6667	12	0.012992	1.88632
GO:0005838	Proteasome regulatory particle	77.7778	7	0.0156846	1.80453
GO:0005783	Endoplasmic reticulum	56.7568	21	0.0162409	1.78939
GO:0016591	RNA polymerase II, holoenzyme	60.7143	17	0.0168197	1.77418
GO:0044798	Nuclear transcription factor complex	60.7143	17	0.0168197	1.77418
GO:0000139	Golgi membrane	49.4624	46	0.0170221	1.76899
GO:0015629	Actin cytoskeleton	50.7042	36	0.018895	1.72365
GO:0005681	Spliceosomal complex	58.6207	17	0.020086	1.69711
GO:0005758	Mitochondrial intermembrane space	72.7273	8	0.0238367	1.62275
GO:0019773	Proteasome core complex, alpha-subunit complex	72.7273	8	0.0238367	1.62275
GO:0031970	Organelle envelope lumen	72.7273	8	0.0238367	1.62275
GO:0032040	Small-subunit processome	72.7273	8	0.0238367	1.62275
GO:0031248	Protein acetyltransferase complex	60.8696	14	0.0281096	1.55115
GO:1902493	Acetyltransferase complex	60.8696	14	0.0281096	1.55115
GO:0005675	Transcription factor TFIIH holo complex	83.3333	5	0.0287944	1.54069
GO:0017119	Golgi transport complex	83.3333	5	0.0287944	1.54069
GO:0019867	Outer membrane	83.3333	5	0.0287944	1.54069
GO:0022626	Cytosolic ribosome	83.3333	5	0.0287944	1.54069
GO:0032806	Carboxy-terminal domain protein kinase complex	83.3333	5	0.0287944	1.54069
GO:0019898	Extrinsic component of membrane	66.6667	8	0.0398191	1.39991
GO:0030119	AP-type membrane coat adaptor complex	64.2857	9	0.0494805	1.30557

## Sheet: Table S3C
Table S3C. Gene ontology analysis of identified proteins/protein groups from Emiliania huxleyi (CCMP371) using ClueGO: molecular function
GO ID	GO term	% Associated genes	Number of genes	Term p-value	-log10(p-value)
GO:0004842	Ubiquitin-protein transferase activity	15.8683	53	2.34521e-22	21.6298
GO:0019787	Ubiquitin-like protein transferase activity	16.3743	56	7.40569e-22	21.1304
GO:0003723	RNA binding	54.3645	355	6.05029e-14	13.2182
GO:0003677	DNA binding	29.6857	255	4.48924e-11	10.3478
GO:0004672	Protein kinase activity	29.3696	205	1.33481e-09	8.87458
GO:0004812	Aminoacyl-tRNA ligase activity	66.3793	77	1.60589e-08	7.79428
GO:0016875	Ligase activity, forming carbon-oxygen bonds	66.3793	77	1.60589e-08	7.79428
GO:0003777	Microtubule motor activity	11.3924	9	2.29245e-08	7.6397
GO:0043168	Anion binding	44.6085	1299	2.85414e-08	7.54452
GO:0008135	Translation factor activity, RNA binding	68.6747	57	2.0343e-07	6.69159
GO:0090079	Translation regulator activity, nucleic acid binding	68.6747	57	2.0343e-07	6.69159
GO:0016887	ATPase activity	52.6718	207	4.55859e-07	6.34117
GO:0008017	Microtubule binding	13.5135	10	1.00218e-06	5.99906
GO:0000166	Nucleotide binding	44.2454	1161	2.01104e-06	5.69658
GO:1901265	Nucleoside phosphate binding	44.2454	1161	2.01104e-06	5.69658
GO:0051082	Unfolded protein binding	69.6429	39	1.29785e-05	4.88678
GO:0003755	Peptidyl-prolyl cis-trans isomerase activity	55.2239	111	1.6482e-05	4.78299
GO:0016859	Cis-trans isomerase activity	55.2239	111	1.6482e-05	4.78299
GO:0001882	Nucleoside binding	53.0303	140	2.55763e-05	4.59216
GO:0016817	Hydrolase activity, acting on acid anhydrides	47.3684	369	2.74066e-05	4.56215
GO:0032549	Ribonucleoside binding	52.8517	139	3.28695e-05	4.48321
GO:0016616	Oxidoreductase activity, acting on the CH-OH group of donors, NAD or NADP as acceptor	63.2911	50	4.19242e-05	4.37754
GO:0016818	Hydrolase activity, acting on acid anhydrides, in phosphorus-containing anhydrides	47.2329	367	4.37019e-05	4.3595
GO:0008484	Sulfuric ester hydrolase activity	21.1538	22	4.83233e-05	4.31584
GO:0016462	Pyrophosphatase activity	47.1279	361	6.34268e-05	4.19773
GO:0016614	Oxidoreductase activity, acting on CH-OH group of donors	59.2593	64	6.81796e-05	4.16635
GO:0001883	Purine nucleoside binding	51.9531	133	0.000135915	3.86673
GO:0032550	Purine ribonucleoside binding	51.9531	133	0.000135915	3.86673
GO:0032561	Guanyl ribonucleotide binding	51.9531	133	0.000135915	3.86673
GO:0004519	Endonuclease activity	21.1111	19	0.000140634	3.85191
GO:0032553	Ribonucleotide binding	43.6626	999	0.000175334	3.75613
GO:0019001	Guanyl nucleotide binding	51.751	133	0.000181042	3.74222
GO:0017076	Purine nucleotide binding	43.6756	991	0.000183233	3.737
GO:0003743	Translation initiation factor activity	67.3469	33	0.000185534	3.73158
GO:0005525	GTP binding	51.7928	130	0.000197841	3.70368
GO:0017111	Nucleoside-triphosphatase activity	46.8056	337	0.00022817	3.64174
GO:0032555	Purine ribonucleotide binding	43.5897	986	0.000286267	3.54323
GO:0005543	Phospholipid binding	70.2703	26	0.000289193	3.53881
GO:0046914	Transition metal ion binding	33.7625	236	0.000348293	3.45806
GO:0031177	Phosphopantetheine binding	80	16	0.000367355	3.43491
GO:0016651	Oxidoreductase activity, acting on NAD(P)H	70.5882	24	0.000371731	3.42977
GO:0035639	Purine ribonucleoside triphosphate binding	43.5189	977	0.000395848	3.40247
GO:0016773	Phosphotransferase activity, alcohol group as acceptor	34.3788	285	0.000426796	3.36978
GO:0004518	Nuclease activity	27.2189	46	0.00048091	3.31794
GO:0016788	Hydrolase activity, acting on ester bonds	33.8279	228	0.000509211	3.2931
GO:0015631	Tubulin binding	22.8261	21	0.000569288	3.24467
GO:0008483	Transaminase activity	64.1509	34	0.000602609	3.21996
GO:0016769	Transferase activity, transferring nitrogenous groups	64.1509	34	0.000602609	3.21996
GO:0003899	DNA-directed 5'-3' RNA polymerase activity	65.9091	29	0.000612028	3.21323
GO:0019200	Carbohydrate kinase activity	65.9091	29	0.000612028	3.21323
GO:0003950	NAD+ ADP-ribosyltransferase activity	15.5556	7	0.000623885	3.2049
GO:0050662	Coenzyme binding	46.8293	288	0.000626756	3.2029
GO:0016168	Chlorophyll binding	56.6038	60	0.000667152	3.17578
GO:0016628	Oxidoreductase activity, acting on the CH-CH group of donors, NAD or NADP as acceptor	100	8	0.000676577	3.16968
GO:0031418	L-ascorbic acid binding	26.4286	37	0.000696715	3.15694
GO:0003774	Motor activity	26.2411	37	0.000698373	3.15591
GO:0016884	Carbon-nitrogen ligase activity, with glutamine as amido-N-donor	90.9091	10	0.000761514	3.11832
GO:0016877	Ligase activity, forming carbon-sulfur bonds	73.0769	19	0.000943987	3.02503
GO:0015276	Ligand-gated ion channel activity	15	6	0.000971116	3.01273
GO:0022834	Ligand-gated channel activity	15	6	0.000971116	3.01273
GO:0042623	ATPase activity, coupled	53.2051	83	0.000978931	3.00925
GO:0035091	Phosphatidylinositol binding	69.697	23	0.00100588	2.99745
GO:0030170	Pyridoxal phosphate binding	55.9633	61	0.00110304	2.95741
GO:0070279	Vitamin B6 binding	55.9633	61	0.00110304	2.95741
GO:0004888	Transmembrane signaling receptor activity	18.8679	10	0.00113561	2.94477
GO:0005506	Iron ion binding	30.6513	80	0.00139797	2.8545
GO:0016779	Nucleotidyltransferase activity	53.6765	73	0.00148691	2.82772
GO:0042803	Protein homodimerization activity	90	9	0.00173476	2.76076
GO:0016831	Carboxy-lyase activity	66.6667	24	0.0017724	2.75144
GO:0004521	Endoribonuclease activity	18.3673	9	0.00184707	2.73352
GO:0031406	Carboxylic acid binding	27.5862	40	0.0020528	2.68765
GO:0043177	Organic acid binding	27.5862	40	0.0020528	2.68765
GO:0016879	Ligase activity, forming carbon-nitrogen bonds	62	31	0.00214782	2.668
GO:0003746	Translation elongation factor activity	75	15	0.00217981	2.66158
GO:0019843	RRNA binding	75	15	0.00217981	2.66158
GO:0005230	Extracellular ligand-gated ion channel activity	13.3333	4	0.00231127	2.63615
GO:0005452	Inorganic anion exchanger activity	80	12	0.00245304	2.61029
GO:0016705	Oxidoreductase activity, acting on paired donors, with incorporation or reduction of molecular oxygen	30.7692	76	0.00249945	2.60216
GO:0016860	Intramolecular oxidoreductase activity	67.7419	21	0.00270361	2.56806
GO:0004674	Protein serine/threonine kinase activity	30	60	0.00284336	2.54617
GO:0008324	Cation transmembrane transporter activity	30.7692	86	0.00328332	2.48369
GO:0016903	Oxidoreductase activity, acting on the aldehyde or oxo group of donors	60	33	0.00348988	2.45719
GO:0046933	Proton-transporting ATP synthase activity, rotational mechanism	88.8889	8	0.00391668	2.40708
GO:0004392	Heme oxygenase (decyclizing) activity	100	6	0.00419807	2.37695
GO:0016620	Oxidoreductase activity, acting on the aldehyde or oxo group of donors, NAD or NADP as acceptor	63.1579	24	0.00460034	2.33721
GO:0016861	Intramolecular oxidoreductase activity, interconverting aldoses and ketoses	76.4706	13	0.00461534	2.3358
GO:0016830	Carbon-carbon lyase activity	58.6207	34	0.00470641	2.32731
GO:0008312	7S RNA binding	78.5714	11	0.00479959	2.3188
GO:0003724	RNA helicase activity	83.3333	10	0.00500387	2.30069
GO:0016668	Oxidoreductase activity, acting on a sulfur group of donors, NAD(P) as acceptor	83.3333	10	0.00500387	2.30069
GO:0042802	Identical protein binding	83.3333	10	0.00500387	2.30069
GO:0016776	Phosphotransferase activity, phosphate group as acceptor	65.625	21	0.0057903	2.2373
GO:0004523	RNA-DNA hybrid ribonuclease activity	14.8148	4	0.00579106	2.23724
GO:0004298	Threonine-type endopeptidase activity	71.4286	15	0.00596132	2.22466
GO:0070003	Threonine-type peptidase activity	71.4286	15	0.00596132	2.22466
GO:0140101	Catalytic activity, acting on a tRNA	49.5146	102	0.0064206	2.19242
GO:0003924	GTPase activity	50	93	0.00660283	2.18027
GO:0004620	Phospholipase activity	18.9189	7	0.00713871	2.14638
GO:0046873	Metal ion transmembrane transporter activity	29.078	41	0.0072282	2.14097
GO:0030234	Enzyme regulator activity	51.8797	69	0.00740848	2.13027
GO:0009982	Pseudouridine synthase activity	25	18	0.00789254	2.10278
GO:0016765	Transferase activity, transferring alkyl or aryl (other than methyl) groups	59.1837	29	0.00817079	2.08774
GO:0008641	Ubiquitin-like modifier activating enzyme activity	68.1818	15	0.00881881	2.05459
GO:0004435	Phosphatidylinositol phospholipase C activity	15.3846	4	0.00884463	2.05332
GO:0004629	Phospholipase C activity	15.3846	4	0.00884463	2.05332
GO:0015075	Ion transmembrane transporter activity	33.5681	145	0.00887577	2.05179
GO:0004427	Inorganic diphosphatase activity	76.9231	10	0.00930695	2.03119
GO:0004659	Prenyltransferase activity	76.9231	10	0.00930695	2.03119
GO:0015252	Proton channel activity	81.8182	9	0.00961629	2.01699
GO:0051287	NAD binding	54.1176	46	0.0103687	1.98428
GO:0003896	DNA primase activity	100	5	0.0104553	1.98066
GO:0004066	Asparagine synthase (glutamine-hydrolyzing) activity	100	5	0.0104553	1.98066
GO:0008318	Protein prenyltransferase activity	100	5	0.0104553	1.98066
GO:0016627	Oxidoreductase activity, acting on the CH-CH group of donors	54.4304	43	0.0111018	1.95461
GO:0043021	Ribonucleoprotein complex binding	66.6667	16	0.0111493	1.95275
GO:0015095	Magnesium ion transmembrane transporter activity	18.1818	6	0.0116344	1.93425
GO:0003873	6-phosphofructo-2-kinase activity	70.5882	12	0.0129713	1.88702
GO:0030554	Adenyl nucleotide binding	42.6726	859	0.01305	1.88439
GO:0046906	Tetrapyrrole binding	48.1013	114	0.0132426	1.87803
GO:0034062	5'-3' RNA polymerase activity	58	29	0.0132958	1.87628
GO:0097747	RNA polymerase activity	58	29	0.0132958	1.87628
GO:0016409	Palmitoyltransferase activity	20.5128	8	0.0132973	1.87624
GO:0003779	Actin binding	51.8519	56	0.0137877	1.86051
GO:0016881	Acid-amino acid ligase activity	73.3333	11	0.0146386	1.8345
GO:0008170	N-methyltransferase activity	22.9167	11	0.0173696	1.76021
GO:0032559	Adenyl ribonucleotide binding	42.5511	854	0.0182295	1.73923
GO:0016410	N-acyltransferase activity	29.0909	32	0.0187534	1.72692
GO:0051213	Dioxygenase activity	26.087	18	0.018763	1.7267
GO:0000049	TRNA binding	59.4595	22	0.0187905	1.72606
GO:0070566	Adenylyltransferase activity	85.7143	6	0.0192739	1.71503
GO:0016407	Acetyltransferase activity	29.7521	36	0.0196531	1.70657
GO:0048029	Monosaccharide binding	31.2102	49	0.0217211	1.66312
GO:0016891	Endoribonuclease activity, producing 5'-phosphomonoesters	20.5882	7	0.0218649	1.66025
GO:0005524	ATP binding	42.5063	848	0.0218863	1.65983
GO:0008080	N-acetyltransferase activity	29.2453	31	0.0219668	1.65823
GO:0016757	Transferase activity, transferring glycosyl groups	34.7722	145	0.0222485	1.6527
GO:0000287	Magnesium ion binding	54.5455	36	0.0227243	1.64351
GO:0008443	Phosphofructokinase activity	66.6667	14	0.0232992	1.63266
GO:0008081	Phosphoric diester hydrolase activity	23.913	11	0.0240084	1.61964
GO:0019205	Nucleobase-containing compound kinase activity	61.2903	19	0.0259744	1.58545
GO:0003995	Acyl-CoA dehydrogenase activity	100	4	0.026036	1.58443
GO:0008097	5S rRNA binding	100	4	0.026036	1.58443
GO:0008169	C-methyltransferase activity	100	4	0.026036	1.58443
GO:0008425	2-polyprenyl-6-methoxy-1,4-benzoquinone methyltransferase activity	100	4	0.026036	1.58443
GO:0008915	Lipid-A-disaccharide synthase activity	100	4	0.026036	1.58443
GO:0016634	Oxidoreductase activity, acting on the CH-CH group of donors, oxygen as acceptor	100	4	0.026036	1.58443
GO:0016653	Oxidoreductase activity, acting on NAD(P)H, heme protein as acceptor	100	4	0.026036	1.58443
GO:0016878	Acid-thiol ligase activity	100	4	0.026036	1.58443
GO:0030515	SnoRNA binding	100	4	0.026036	1.58443
GO:0030580	Quinone cofactor methyltransferase activity	100	4	0.026036	1.58443
GO:0048487	Beta-tubulin binding	100	4	0.026036	1.58443
GO:0050660	Flavin adenine dinucleotide binding	48.5207	82	0.0270816	1.56733
GO:0019706	Protein-cysteine S-palmitoyltransferase activity	21.6216	8	0.0275984	1.55912
GO:0019707	Protein-cysteine S-acyltransferase activity	21.6216	8	0.0275984	1.55912
GO:0060590	ATPase regulator activity	66.6667	12	0.0288603	1.5397
GO:0016301	Kinase activity	36.8196	345	0.0291085	1.53598
GO:0022853	Active ion transmembrane transporter activity	52.439	43	0.0311201	1.50696
GO:0016417	S-acyltransferase activity	23.0769	9	0.0327692	1.48453
GO:0016298	Lipase activity	24.4444	11	0.0328502	1.48346
GO:0016763	Transferase activity, transferring pentosyl groups	29.3478	27	0.0331521	1.47949
GO:0030145	Manganese ion binding	72.7273	8	0.0335596	1.47418
GO:0031072	Heat shock protein binding	72.7273	8	0.0335596	1.47418
GO:0004536	Deoxyribonuclease activity	15.7895	3	0.0340762	1.46755
GO:0016747	Transferase activity, transferring acyl groups other than amino-acyl groups	33.4694	82	0.0349964	1.45598
GO:0016645	Oxidoreductase activity, acting on the CH-NH group of donors	65	13	0.0370834	1.43082
GO:0051087	Chaperone binding	68.75	11	0.0374509	1.42654
GO:0042910	Xenobiotic transmembrane transporter activity	22.8571	8	0.0384752	1.41482
GO:0004540	Ribonuclease activity	26.9841	17	0.0385189	1.41433
GO:0000774	Adenyl-nucleotide exchange factor activity	83.3333	5	0.0417416	1.37943
GO:0004748	Ribonucleoside-diphosphate reductase activity, thioredoxin disulfide as acceptor	83.3333	5	0.0417416	1.37943
GO:0005534	Galactose binding	83.3333	5	0.0417416	1.37943
GO:0016615	Malate dehydrogenase activity	83.3333	5	0.0417416	1.37943
GO:0016728	Oxidoreductase activity, acting on CH or CH2 groups, disulfide as acceptor	83.3333	5	0.0417416	1.37943
GO:0016812	Hydrolase activity, acting on carbon-nitrogen (but not peptide) bonds, in cyclic amides	83.3333	5	0.0417416	1.37943
GO:0033674	Positive regulation of kinase activity	83.3333	5	0.0417416	1.37943
GO:0061731	Ribonucleoside-diphosphate reductase activity	83.3333	5	0.0417416	1.37943
GO:0008146	Sulfotransferase activity	28.9157	24	0.042572	1.37088
GO:0016893	Endonuclease activity, active with either ribo- or deoxyribonucleic acids and producing 5'-phosphomonoesters	23.6842	9	0.0456932	1.34015
GO:0015318	Inorganic molecular entity transmembrane transporter activity	34.4729	123	0.046936	1.32849
GO:0070569	Uridylyltransferase activity	64.7059	11	0.0477363	1.32115
GO:0051539	4 iron, 4 sulfur cluster binding	57.5758	19	0.0499045	1.30186
