# Supplementary material for: Proteomic Profiling of Emiliania huxleyi Using a Three-Dimensional Separation Method Combined with Tandem Mass Spectrometry
Source: Molecules. 2020 Jul 2;25(13):3028. doi: 10.3390/molecules25133028 (PMC7411631; doi:10.3390/molecules25133028)
Supplement: Supplementary file 1 [file molecules-25-03028-s001.zip › Table S1.xlsx]

## Sheet: Table S1
Table S1. List of identified peptides (PeptideProphet) of Emiliania huxleyi (CCMP371) in three-dimensional separation method
Probability	Fraction	Peptide	Protein	Calculated neutral mass	Assumed charge	Precursor neutral mass	m/z ratio	Protein description	pI	Retention time (min)	Number of tryptic termini	Number of missed cleavages	GRAVY
0.9704	C1	Y.ILSVILLFFFLFFFALDLLLLAGGLRPVSSILGLVYGVR.L	tr|R1F9D7|R1F9D7_EMIHU	4311.56	3	4311.57	1438.19	Uncharacterized protein OS=Emiliania huxleyi OX=2903 GN=EMIHUDRAFT_98575 PE=4 SV=1	8.75	30.8717	1	0	1.93659
1	C1	R.TAGDDDDDDADAR.S	tr|R1FRI4|R1FRI4_EMIHU	1350.48	2	1350.48	676.248	Uncharacterized protein (Fragment) OS=Emiliania huxleyi OX=2903 GN=EMIHUDRAFT_122263 PE=4 SV=1	3.5	34.5183	2	0	-2
0.9995	C1	K.n[44.01]DGEC[160.03]TGENQK.F	tr|R1BY47|R1BY47_EMIHU	1179.45	2	1179.44	590.73	Uncharacterized protein OS=Emiliania huxleyi OX=2903 GN=EMIHUDRAFT_420487 PE=4 SV=1	4.14	34.9817	2	0	-1.79167
0.9842	C1	R.n[44.01]GSGGAGGGEAGDR.L	tr|R1E8X3|R1E8X3_EMIHU	1089.44	2	1089.44	545.729	Cell division cycle protein 48 OS=Emiliania huxleyi OX=2903 GN=EMIHUDRAFT_461250 PE=3 SV=1	4.37	35.0117	2	0	-0.813333
0.996	C1	R.n[44.01]GSGGGGASEAGDR.V	tr|R1F027|R1F027_EMIHU	1119.45	2	1119.45	560.734	Cell division cycle protein 48 OS=Emiliania huxleyi OX=2903 GN=EMIHUDRAFT_421356 PE=3 SV=1	4.37	35.67	2	0	-0.813333
0.9773	C1	K.GTM[147.04]EESTR.K	tr|R1D006|R1D006_EMIHU	925.381	2	925.379	463.698	Uncharacterized protein OS=Emiliania huxleyi OX=2903 GN=EMIHUDRAFT_221598 PE=4 SV=1	4.53	35.6817	2	0	-2
0.9988	C1	K.n[44.01]GTM[147.04]EESTR.K	tr|R1D006|R1D006_EMIHU	968.387	2	968.386	485.201	Uncharacterized protein OS=Emiliania huxleyi OX=2903 GN=EMIHUDRAFT_221598 PE=4 SV=1	4.53	35.9767	2	0	-2
0.9996	C1	R.n[44.01]SSETSEC[160.03]SGR.V	tr|R1FJX0|R1FJX0_EMIHU	1141.43	2	1141.43	571.723	Uncharacterized protein OS=Emiliania huxleyi OX=2903 GN=EMIHUDRAFT_439850 PE=4 SV=1	4.53	36.3633	2	0	-1.13333
0.9601	C1	R.SAEDSTNAR.L	tr|R1D6Z5|R1D6Z5_EMIHU	949.41	2	949.408	475.712	Aldolase A OS=Emiliania huxleyi OX=2903 GN=EMIHUDRAFT_418341 PE=4 SV=1	4.37	36.4	2	0	-1.30909
0.9978	C1	R.n[44.01]SAEDSTNAR.L	tr|R1D6Z5|R1D6Z5_EMIHU	992.416	2	992.415	497.215	Aldolase A OS=Emiliania huxleyi OX=2903 GN=EMIHUDRAFT_418341 PE=4 SV=1	4.37	36.4233	2	0	-1.30909
1	C1	K.GGGGGDEEEDM[147.04]E.-	tr|R1E1H2|R1E1H2_EMIHU	1196.38	2	1196.37	599.196	Uncharacterized protein OS=Emiliania huxleyi OX=2903 GN=EMIHUDRAFT_61745 PE=3 SV=1	3.56	36.86	2	0	-1.92308
0.9984	C1	K.EVEDDDDAEDGSK.K	tr|R1FLF2|R1FLF2_EMIHU,tr|R1EHD6|R1EHD6_EMIHU	1422.53	2	1422.52	712.271	Uncharacterized protein OS=Emiliania huxleyi OX=2903 GN=EMIHUDRAFT_455093 PE=4 SV=1	3.54	37.3333	2	0	-2.32667
0.9484	C1	K.n[44.01]GGGSGC[160.03]SGEEGDER.S	tr|R1FI51|R1FI51_EMIHU,tr|R1CRS8|R1CRS8_EMIHU	1395.5	2	1396.5	698.755	Uncharacterized protein OS=Emiliania huxleyi OX=2903 GN=EMIHUDRAFT_467864 PE=4 SV=1	4	37.455	2	0	-1.54375
0.985	C1	K.n[44.01]AM[147.04]M[147.04]EDGGSER.D	tr|R1E050|R1E050_EMIHU,tr|R1FYD3|R1FYD3_EMIHU,tr|R1BZN8|R1BZN8_EMIHU	1156.41	2	1156.41	579.213	Coatomer subunit gamma OS=Emiliania huxleyi OX=2903 GN=EMIHUDRAFT_558363 PE=3 SV=1	4.14	38.105	2	0	-1.53333
0.9691	C1	R.n[44.01]DQQM[147.04]VM[147.04]K.G	tr|R1CUC6|R1CUC6_EMIHU	953.395	2	953.394	477.705	Uncharacterized protein OS=Emiliania huxleyi OX=2903 GN=EMIHUDRAFT_457349 PE=3 SV=1	5.84	38.2683	2	0	-1.25556
0.9993	C1	R.EEDEDDEDEPSR.A	tr|R1EAC3|R1EAC3_EMIHU,tr|R1EHV4|R1EHV4_EMIHU	1463.52	2	1463.52	732.766	Uncharacterized protein OS=Emiliania huxleyi OX=2903 GN=EMIHUDRAFT_457949 PE=4 SV=1	3.54	38.2933	2	0	-2.93571
0.984	C1	R.n[44.01]AEM[147.04]AANQK.L	tr|R1DD60|R1DD60_EMIHU	920.402	2	920.402	461.208	Uncharacterized protein OS=Emiliania huxleyi OX=2903 GN=EMIHUDRAFT_441601 PE=4 SV=1	6.05	38.3033	2	0	-0.78
0.9388	C1	R.n[44.01]AADQQQQETR.K	tr|R1B456|R1B456_EMIHU	1216.54	2	1216.55	609.279	Uncharacterized protein OS=Emiliania huxleyi OX=2903 GN=EMIHUDRAFT_453992 PE=4 SV=1	4.37	38.5817	2	0	-2.58333
0.9608	C1	K.n[44.01]GM[147.04]SM[147.04]EEAER.W	tr|R1CGJ7|R1CGJ7_EMIHU,tr|R1FZW9|R1FZW9_EMIHU	1113.41	2	1113.41	557.711	Methionine synthase OS=Emiliania huxleyi OX=2903 GN=EMIHUDRAFT_463726 PE=4 SV=1	4.25	38.9367	2	0	-1.4
0.9779	C1	R.C[160.03]GLSEDC[160.03]PR.G	tr|R1D411|R1D411_EMIHU	1092.43	2	1092.43	547.224	Uncharacterized protein OS=Emiliania huxleyi OX=2903 GN=EMIHUDRAFT_216739 PE=4 SV=1	4.37	39.4517	2	0	-0.945455
0.9389	C1	R.n[44.01]DATGAGM[147.04]M[147.04]DC[160.03]K.K	tr|R1FWF4|R1FWF4_EMIHU	1230.43	2	1230.43	616.223	Elongation factor Ts, mitochondrial OS=Emiliania huxleyi OX=2903 GN=EMIHUDRAFT_439791 PE=3 SV=1	4.21	39.5167	2	0	-0.838462
0.9563	C1	R.n[44.01]AASAQDC[160.03]C[160.03]DK.C	tr|R1D1K2|R1D1K2_EMIHU	1167.43	2	1167.43	584.721	Uncharacterized protein OS=Emiliania huxleyi OX=2903 GN=EMIHUDRAFT_421168 PE=4 SV=1	4.21	40.1367	2	0	-0.566667
0.9982	C1	R.DDEEYSESGR.V	tr|R1CT71|R1CT71_EMIHU	1185.44	2	1185.44	593.728	Uncharacterized protein OS=Emiliania huxleyi OX=2903 GN=EMIHUDRAFT_97353 PE=3 SV=1	3.83	40.915	2	0	-2.13333
0.956	C1	R.SNDAGVER.F	tr|R1FII8|R1FII8_EMIHU	846.383	2	846.383	424.199	FBPase OS=Emiliania huxleyi OX=2903 GN=EMIHUDRAFT_434018 PE=3 SV=1	4.37	41.01	2	0	-1.19
0.9948	C1	R.n[44.01]AAEM[147.04]EAQGK.S	tr|R1DK55|R1DK55_EMIHU	992.423	2	992.425	497.219	Uncharacterized protein OS=Emiliania huxleyi OX=2903 GN=EMIHUDRAFT_462433 PE=4 SV=1	4.53	41.045	2	0	-1.16364
0.9923	C1	R.n[44.01]EATGASSSDGAAR.E	tr|R1DHB0|R1DHB0_EMIHU,tr|R1D6K4|R1D6K4_EMIHU	1221.52	2	1221.52	611.768	Uncharacterized protein OS=Emiliania huxleyi OX=2903 GN=EMIHUDRAFT_105263 PE=4 SV=1	4.37	41.2767	2	0	-1.08
0.9968	C1	K.n[44.01]ANAQAEESGDR.S	tr|R1BIU3|R1BIU3_EMIHU	1189.5	2	1189.49	595.755	Uncharacterized protein OS=Emiliania huxleyi OX=2903 GN=EMIHUDRAFT_420555 PE=4 SV=1	4.14	41.4567	2	0	-1.73077
0.9935	C1	R.n[44.01]EM[147.04]EGGGAPSDR.C	tr|R1FPZ2|R1FPZ2_EMIHU	1163.45	2	1163.46	582.733	3-oxoacyl-reductase OS=Emiliania huxleyi OX=2903 GN=EMIHUDRAFT_462459 PE=4 SV=1	4.14	41.51	2	0	-1.3
0.9975	C1	K.n[44.01]QEDESM[147.04]AAAR.A	tr|R1E6C8|R1E6C8_EMIHU	1165.47	2	1165.47	583.741	Uncharacterized protein (Fragment) OS=Emiliania huxleyi OX=2903 GN=EMIHUDRAFT_450766 PE=4 SV=1	4.14	41.5917	2	0	-1.175
0.9995	C1	K.DAVGSDTEAGGGDGDNR.L	tr|R1F4S3|R1F4S3_EMIHU	1591.63	2	1591.64	796.825	Uncharacterized protein OS=Emiliania huxleyi OX=2903 GN=EMIHUDRAFT_114244 PE=4 SV=1	3.71	41.7083	2	0	-1.12105
0.9534	C1	K.SSGAASEAAM[147.04]DTSS.-	tr|R1C507|R1C507_EMIHU	1286.49	2	1286.49	644.254	Uncharacterized protein OS=Emiliania huxleyi OX=2903 GN=EMIHUDRAFT_70490 PE=4 SV=1	3.67	41.7283	2	0	-0.46
0.9837	C1	R.DDGSDSASTTSR.G	tr|R1BFK4|R1BFK4_EMIHU	1197.47	2	1197.48	599.745	Uncharacterized protein OS=Emiliania huxleyi OX=2903 GN=EMIHUDRAFT_217649 PE=3 SV=1	3.93	41.9067	2	0	-1.65
0.9692	C1	K.n[44.01]TVQEQETSK.A	tr|R1DW75|R1DW75_EMIHU,tr|R1BXF0|R1BXF0_EMIHU,tr|R1E059|R1E059_EMIHU	1091.51	2	1091.51	546.762	Uncharacterized protein OS=Emiliania huxleyi OX=2903 GN=EMIHUDRAFT_436140 PE=4 SV=1	4.53	42.065	2	0	-1.63636
0.9874	C1	K.n[44.01]DASPETM[147.04]AK.F	tr|R1E324|R1E324_EMIHU	1007.42	2	1007.42	504.719	Light harvesting protein OS=Emiliania huxleyi OX=2903 GN=Lhcf55 PE=4 SV=1	4.37	42.1467	2	0	-0.872727
0.9343	C1	R.C[160.03]EDGDVR.L	tr|R1CQ20|R1CQ20_EMIHU	849.329	2	849.33	425.672	Uncharacterized protein OS=Emiliania huxleyi OX=2903 GN=EMIHUDRAFT_443720 PE=4 SV=1	4.03	42.2867	2	0	-1.04444
0.96	C1	R.n[44.01]C[160.03]EDGDVR.L	tr|R1CQ20|R1CQ20_EMIHU	892.335	2	892.337	447.175	Uncharacterized protein OS=Emiliania huxleyi OX=2903 GN=EMIHUDRAFT_443720 PE=4 SV=1	4.03	42.305	2	0	-1.04444
0.9272	C1	K.n[44.01]NPGFMYK.E	tr|R1BY47|R1BY47_EMIHU	898.401	2	898.404	450.208	Uncharacterized protein OS=Emiliania huxleyi OX=2903 GN=EMIHUDRAFT_420487 PE=4 SV=1	8.59	42.5583	2	0	-1.48889
0.9891	C1	K.n[44.01]M[147.04]ANEVGGEK.Q	tr|R1D916|R1D916_EMIHU	992.423	2	992.424	497.219	3-oxoacyl-synthase OS=Emiliania huxleyi OX=2903 GN=EMIHUDRAFT_461962 PE=3 SV=1	4.53	42.6483	2	0	-1.33636
0.9482	C1	K.n[44.01]ENAEDAEAR.A	tr|R1DQG9|R1DQG9_EMIHU	1046.43	2	1046.43	524.221	Peptidyl-prolyl cis-trans isomerase OS=Emiliania huxleyi OX=2903 GN=EMIHUDRAFT_109596 PE=4 SV=1	4	42.84	2	0	-1.7
0.9417	C1	M.SEDPFDEVK.A	tr|R1ESU4|R1ESU4_EMIHU	1064.47	2	1064.46	533.24	Qc-snare OS=Emiliania huxleyi OX=2903 GN=EMIHUDRAFT_233601 PE=4 SV=1	3.92	44.2967	2	0	-0.872727
0.984	C1	R.STM[147.04]EPVEK.C	tr|R1FFP8|R1FFP8_EMIHU,tr|R1DD63|R1DD63_EMIHU,tr|R1DYP0|R1DYP0_EMIHU	935.427	2	935.429	468.721	Uncharacterized protein OS=Emiliania huxleyi OX=2903 GN=EMIHUDRAFT_420962 PE=3 SV=1	4.53	44.5767	2	0	-0.99
0.9836	C1	R.NDEELNK.F	tr|R1EJ25|R1EJ25_EMIHU,tr|R1DP38|R1DP38_EMIHU,tr|R1DQU0|R1DQU0_EMIHU,tr|R1DMC9|R1DMC9_EMIHU,tr|R1FF37|R1FF37_EMIHU	860.388	2	860.387	431.201	Histone H2A OS=Emiliania huxleyi OX=2903 GN=EMIHUDRAFT_349606 PE=3 SV=1	4.14	44.6183	2	0	-2.14444
0.9745	C1	K.DTDSEEELK.E	tr|R1BS91|R1BS91_EMIHU,tr|R1FWE9|R1FWE9_EMIHU,tr|R1ELQ2|R1ELQ2_EMIHU,tr|R1FJW2|R1FJW2_EMIHU	1064.45	2	1064.45	533.233	Calmodulin-like protein OS=Emiliania huxleyi OX=2903 GN=CAM4 PE=4 SV=1	3.83	44.6367	2	0	-2.40909
0.9512	C1	R.SGEEAMAK.R	tr|R1E5X1|R1E5X1_EMIHU	821.359	2	821.359	411.687	Aldolase A OS=Emiliania huxleyi OX=2903 GN=EMIHUDRAFT_436550 PE=2 SV=1	4.53	44.7767	2	0	-1.56
0.9883	C1	R.n[44.01]NDEELNK.F	tr|R1EJ25|R1EJ25_EMIHU,tr|R1DP38|R1DP38_EMIHU,tr|R1DQU0|R1DQU0_EMIHU,tr|R1DMC9|R1DMC9_EMIHU,tr|R1FF37|R1FF37_EMIHU	903.393	2	903.393	452.704	Histone H2A OS=Emiliania huxleyi OX=2903 GN=EMIHUDRAFT_349606 PE=3 SV=1	4.14	44.9067	2	0	-2.14444
1	C1	R.TEDPDDPDGAADEEK.Q	tr|R1DSC8|R1DSC8_EMIHU	1602.62	2	1602.61	802.316	DNA-directed RNA polymerase subunit beta OS=Emiliania huxleyi OX=2903 GN=EMIHUDRAFT_465037 PE=3 SV=1	3.54	45.0317	2	0	-2.38824
0.9922	C1	R.n[44.01]EAC[160.03]EEAC[160.03]TR.L	tr|R1EUC3|R1EUC3_EMIHU,tr|R1C7H4|R1C7H4_EMIHU	1167.43	2	1167.43	584.721	Uncharacterized protein OS=Emiliania huxleyi OX=2903 GN=EMIHUDRAFT_456646 PE=4 SV=1	4.25	45.5167	2	0	-0.709091
0.9576	C1	R.n[44.01]QAGDEAAEPR.R	tr|R1EDL4|R1EDL4_EMIHU	1085.47	2	1085.48	543.744	Uncharacterized protein OS=Emiliania huxleyi OX=2903 GN=EMIHUDRAFT_118269 PE=4 SV=1	4.14	45.59	2	0	-2.00833
0.9961	C1	K.GNAGGEEGGEATAM[147.04]ETE.-	tr|R1BCY2|R1BCY2_EMIHU	1624.62	2	1624.61	813.315	Uncharacterized protein OS=Emiliania huxleyi OX=2903 GN=EMIHUDRAFT_453346 PE=4 SV=1	3.79	46.515	2	0	-1.16667
0.9996	C1	K.n[44.01]EGEAYQESGK.A	tr|R1CWT1|R1CWT1_EMIHU,tr|R1EK67|R1EK67_EMIHU	1139.47	2	1139.47	570.744	Uncharacterized protein OS=Emiliania huxleyi OX=2903 GN=EMIHUDRAFT_443163 PE=4 SV=1	4.25	47.2	2	0	-1.75833
0.9957	C1	K.n[44.01]QVAEQDAER.A	tr|R1FPT0|R1FPT0_EMIHU	1087.49	2	1087.49	544.752	Putative prohibitin OS=Emiliania huxleyi OX=2903 GN=EMIHUDRAFT_63063 PE=4 SV=1	4.14	47.5867	2	0	-1.48182
0.9989	C1	R.n[44.01]GEANAEAADQPR.A	tr|R1DBH3|R1DBH3_EMIHU	1270.55	2	1270.56	636.284	Peptidylprolyl isomerase (Fragment) OS=Emiliania huxleyi OX=2903 GN=EMIHUDRAFT_452341 PE=4 SV=1	4.14	47.95	2	0	-1.39286
0.9259	C1	K.AEC[160.03]EEAVK.K	tr|R1DMT6|R1DMT6_EMIHU	934.407	2	934.408	468.211	Uncharacterized protein OS=Emiliania huxleyi OX=2903 GN=EMIHUDRAFT_415031 PE=3 SV=1	4.25	48.4117	2	0	-1.19
0.999	C1	R.DEGTYDGGEPDDAR.T	tr|R1FJ09|R1FJ09_EMIHU	1495.57	2	1495.57	748.792	Uncharacterized protein OS=Emiliania huxleyi OX=2903 GN=EMIHUDRAFT_98533 PE=4 SV=1	3.66	48.4683	2	0	-2.10625
0.9989	C1	K.n[44.01]AEC[160.03]EEAVK.K	tr|R1DMT6|R1DMT6_EMIHU	977.412	2	977.413	489.714	Uncharacterized protein OS=Emiliania huxleyi OX=2903 GN=EMIHUDRAFT_415031 PE=3 SV=1	4.25	48.4967	2	0	-1.19
0.9827	C1	K.DDEEETVEEAK.K	tr|R1CA55|R1CA55_EMIHU	1292.53	2	1293.53	647.27	Uncharacterized protein OS=Emiliania huxleyi OX=2903 GN=EMIHUDRAFT_464034 PE=4 SV=1	3.71	48.885	2	0	-2.37692
0.9654	C1	R.n[44.01]EGAEAADETASR.T	tr|R1EZG2|R1EZG2_EMIHU,tr|R1CGV1|R1CGV1_EMIHU	1248.52	2	1248.52	625.268	Tryptophanyl-tRNA synthetase OS=Emiliania huxleyi OX=2903 GN=EMIHUDRAFT_426613 PE=3 SV=1	4	49.22	2	0	-1.31429
0.9993	C1	R.EEDEEGDDELTR.K	tr|R1EHT0|R1EHT0_EMIHU,tr|R1F2Y6|R1F2Y6_EMIHU,tr|R1EZE8|R1EZE8_EMIHU	1435.56	2	1435.56	718.787	Uncharacterized protein OS=Emiliania huxleyi OX=2903 GN=EMIHUDRAFT_469024 PE=3 SV=1	3.62	49.495	2	0	-2.72857
0.9968	C1	R.n[44.01]GASQEEEVAR.A	tr|R1CU27|R1CU27_EMIHU	1117.5	2	1117.5	559.757	Uncharacterized protein OS=Emiliania huxleyi OX=2903 GN=EMIHUDRAFT_100546 PE=4 SV=1	4.25	49.4967	2	0	-1.21667
0.95	C1	K.EEAVAGEGAK.A	tr|R1F6E5|R1F6E5_EMIHU	959.456	2	959.46	480.735	Uncharacterized protein OS=Emiliania huxleyi OX=2903 GN=EMIHUDRAFT_467616 PE=4 SV=1	4.25	49.9517	2	0	-0.641667
0.9983	C1	K.DDGLTDPDR.K	tr|R1DUR0|R1DUR0_EMIHU	1002.43	2	1002.43	502.22	Uncharacterized protein OS=Emiliania huxleyi OX=2903 GN=EMIHUDRAFT_422149 PE=4 SV=1	3.77	50.1133	2	0	-2.29091
0.9717	C1	R.AAADDEDDGEEEDLR.G	tr|R1D8F7|R1D8F7_EMIHU	1648.63	2	1648.64	825.324	Uncharacterized protein OS=Emiliania huxleyi OX=2903 GN=EMIHUDRAFT_452653 PE=4 SV=1	3.51	50.8933	2	0	-1.88824
0.9942	C1	R.EC[160.03]DDLQR.L	tr|R1E918|R1E918_EMIHU	934.381	2	934.381	468.198	V-type proton ATPase subunit a OS=Emiliania huxleyi OX=2903 GN=ATPVa PE=3 SV=1	4.03	51.11	2	0	-1.43333
0.9646	C1	R.GEGEEEAEEEEATARE.L	tr|R1EQF8|R1EQF8_EMIHU	1763.7	2	1763.7	882.856	Uncharacterized protein OS=Emiliania huxleyi OX=2903 GN=EMIHUDRAFT_461221 PE=4 SV=1	3.87	51.18	1	0	-1.82222
0.9237	C1	R.n[44.01]SEADAAAASNEEER.A	tr|R1EKF4|R1EKF4_EMIHU	1491.61	2	1491.61	746.811	Uncharacterized protein OS=Emiliania huxleyi OX=2903 GN=EMIHUDRAFT_450168 PE=4 SV=1	3.91	51.2633	2	0	-1.3
0.9231	C1	K.n[44.01]EGDAPEEPPPK.K	tr|R1DQ22|R1DQ22_EMIHU	1207.54	2	1207.54	604.775	Glycyl-tRNA synthetase OS=Emiliania huxleyi OX=2903 GN=EMIHUDRAFT_454835 PE=4 SV=1	4	51.705	2	0	-2.36154
0.9956	C1	R.SSQAASEEVGEEAE.-	tr|R1CH58|R1CH58_EMIHU	1421.58	2	1421.58	711.797	Tentative Ca2+ interacting HCO3-transporter OS=Emiliania huxleyi OX=2903 GN=AE3 PE=4 SV=1	3.79	52.22	2	0	-1.24667
0.9828	C1	R.n[44.01]GNEPDTIGDK.A	tr|R1C1V9|R1C1V9_EMIHU,tr|R1D8Z8|R1D8Z8_EMIHU	1087.48	2	1087.48	544.746	Uncharacterized protein OS=Emiliania huxleyi OX=2903 GN=EMIHUDRAFT_119154 PE=4 SV=1	4.03	52.695	2	0	-1.6
0.999	C1	R.n[44.01]SM[147.04]ESDVVER.L	tr|R1E786|R1E786_EMIHU,tr|R1DM96|R1DM96_EMIHU	1109.47	2	1109.47	555.74	Glutathione reductase OS=Emiliania huxleyi OX=2903 GN=GR2 PE=4 SV=1	4.14	53.04	2	0	-0.636364
1	C1	R.GDAEGDVGDDEDYAAR.E	tr|R1CUN9|R1CUN9_EMIHU	1653.64	2	1653.64	827.827	Uncharacterized protein OS=Emiliania huxleyi OX=2903 GN=EMIHUDRAFT_463325 PE=4 SV=1	3.57	54.1933	2	0	-1.66111
0.9438	C1	R.LGDAEPQPGGDE.-	tr|R1DKX7|R1DKX7_EMIHU	1183.5	2	1183.5	592.757	Uncharacterized protein OS=Emiliania huxleyi OX=2903 GN=EMIHUDRAFT_440941 PE=4 SV=1	3.7	54.6	2	0	-1.6
0.9903	C1	-.n[44.01]GDC[160.03]WRYGGGGEGEAEGGGGEDDADGGGGDGDAEGGGG.D	tr|R1B3R4|R1B3R4_EMIHU	3358.18	3	3358.19	1120.4	Uncharacterized protein (Fragment) OS=Emiliania huxleyi OX=2903 GN=EMIHUDRAFT_125407 PE=4 SV=1	3.42	55.6317	1	1	-1.27368
0.9992	C1	K.n[44.01]EGASEEEPEVR.E	tr|R1FPE3|R1FPE3_EMIHU,tr|R1D7K3|R1D7K3_EMIHU	1273.54	2	1273.54	637.778	Uncharacterized protein OS=Emiliania huxleyi OX=2903 GN=EMIHUDRAFT_446966 PE=4 SV=1	3.98	55.9017	2	0	-2.01538
1	C1	D.GPVC[160.03]IVTGGSR.G	tr|R1CUW5|R1CUW5_EMIHU	1101.56	2	1101.56	551.787	Uncharacterized protein OS=Emiliania huxleyi OX=2903 GN=EMIHUDRAFT_438770 PE=4 SV=1	8.25	55.9833	1	0	0.207692
0.9983	C1	K.n[44.01]EGNFEGC[160.03]EEK.V	tr|R1DYQ5|R1DYQ5_EMIHU	1240.47	2	1240.47	621.241	Uncharacterized protein OS=Emiliania huxleyi OX=2903 GN=EMIHUDRAFT_439615 PE=4 SV=1	4.09	56.4583	2	0	-1.38333
0.9403	C1	R.AASANIIPSSTGAAK.A	tr|R1F431|R1F431_EMIHU	1357.72	2	1357.72	679.867	Uncharacterized protein OS=Emiliania huxleyi OX=2903 GN=EMIHUDRAFT_421124 PE=4 SV=1	8.8	56.675	2	0	0.164706
0.9992	C1	R.n[44.01]EAADEAAAEEPK.K	tr|R1CXI3|R1CXI3_EMIHU	1272.55	2	1272.55	637.281	Uncharacterized protein OS=Emiliania huxleyi OX=2903 GN=EMIHUDRAFT_434886 PE=4 SV=1	3.91	56.725	2	0	-1.6
0.9989	C1	K.n[44.01]EAAAVEEER.V	tr|R1E3D4|R1E3D4_EMIHU,tr|R1E3D4|R1E3D4_EMIHU	1045.47	2	1045.47	523.741	Uncharacterized protein OS=Emiliania huxleyi OX=2903 GN=EMIHUDRAFT_461104 PE=4 SV=1	4.09	57.07	2	0	-0.781818
0.9996	C1	K.AAEAPASEGEPADEPAAAE.-	tr|R1FSF1|R1FSF1_EMIHU	1781.76	2	1781.76	891.887	Uncharacterized protein OS=Emiliania huxleyi OX=2903 GN=EMIHUDRAFT_447544 PE=4 SV=1	3.63	59.35	2	0	-0.825
0.9318	C1	R.STELLIR.K	tr|R1CEX1|R1CEX1_EMIHU,tr|R1DDS4|R1DDS4_EMIHU,tr|R1CD70|R1CD70_EMIHU,tr|R1E8B1|R1E8B1_EMIHU,tr|R1DJ49|R1DJ49_EMIHU,tr|R1D7K6|R1D7K6_EMIHU,tr|R1CF33|R1CF33_EMIHU,tr|R1EL83|R1EL83_EMIHU	830.486	2	830.486	416.25	Uncharacterized protein (Fragment) OS=Emiliania huxleyi OX=2903 GN=EMIHUDRAFT_74990 PE=3 SV=1	5.72	61.285	2	0	-0.644444
0.9683	C1	R.YESGVIPYAK.M	sp|Q4G3F4|RBL_EMIHU	1125.57	2	1125.57	563.793	Ribulose bisphosphate carboxylase large chain OS=Emiliania huxleyi OX=2903 GN=rbcL PE=3 SV=1	6	62.79	2	0	-0.408333
0.9826	C1	R.ELGDDDPEDIENEK.Q	tr|R1FFH0|R1FFH0_EMIHU	1616.67	2	1616.67	809.342	Uncharacterized protein OS=Emiliania huxleyi OX=2903 GN=EMIHUDRAFT_449324 PE=4 SV=1	3.58	63.6683	2	0	-2.31875
0.9802	C1	R.n[44.01]TGSVSAGALQTR.A	tr|R1CYT3|R1CYT3_EMIHU	1189.61	2	1189.61	595.81	Uncharacterized protein OS=Emiliania huxleyi OX=2903 GN=EMIHUDRAFT_424130 PE=4 SV=1	9.41	64.4933	2	0	-0.207143
0.9994	C1	R.n[44.01]ASAATSSLPAAR.F	tr|R1DZY9|R1DZY9_EMIHU,tr|R1E0L5|R1E0L5_EMIHU	1144.58	2	1144.59	573.299	Uncharacterized protein OS=Emiliania huxleyi OX=2903 GN=EMIHUDRAFT_451539 PE=4 SV=1	9.79	64.7733	2	0	0.135714
0.9993	C1	R.n[44.01]SAC[160.03]PQTC[160.03]GLC[160.03]TPSSPK.M	tr|R1DXH8|R1DXH8_EMIHU	1792.75	2	1792.76	897.384	H+-translocating pyrophosphatase OS=Emiliania huxleyi OX=2903 GN=EMIHUDRAFT_439740 PE=3 SV=1	7.7	65.1067	2	0	-0.327778
0.9994	C1	K.n[44.01]ATGAVTSSVANTAK.R	tr|R1DMV3|R1DMV3_EMIHU	1319.67	2	1319.67	660.841	Uncharacterized protein OS=Emiliania huxleyi OX=2903 GN=EMIHUDRAFT_462391 PE=4 SV=1	8.8	65.3633	2	0	-0.26875
0.9717	C1	R.VESYSSYIYK.V	tr|R1ECB0|R1ECB0_EMIHU,tr|R1DMV2|R1DMV2_EMIHU,tr|R1FGM1|R1FGM1_EMIHU	1237.59	2	1237.59	619.801	Histone H2B OS=Emiliania huxleyi OX=2903 GN=EMIHUDRAFT_114964 PE=3 SV=1	5.97	65.5	2	0	-0.441667
0.9962	C1	R.n[44.01]AGAIVNQSSAAAR.F	tr|R1BXQ5|R1BXQ5_EMIHU	1257.64	2	1257.65	629.829	Chloroplast beta-keto acyl reductase OS=Emiliania huxleyi OX=2903 GN=EMIHUDRAFT_414681 PE=4 SV=1	9.79	65.7917	2	0	0.166667
0.9299	C1	D.PLGLIETR.D	tr|R1C0U8|R1C0U8_EMIHU,tr|R1F723|R1F723_EMIHU,tr|R1BH65|R1BH65_EMIHU,tr|R1CP00|R1CP00_EMIHU,tr|R1BVJ8|R1BVJ8_EMIHU,tr|R1CA58|R1CA58_EMIHU,tr|R1DNW2|R1DNW2_EMIHU,tr|R1F0Q3|R1F0Q3_EMIHU	897.528	2	897.529	449.772	Light harvesting protein OS=Emiliania huxleyi OX=2903 GN=Lhcf67 PE=4 SV=1	6.43	67.0183	1	0	-0.56
0.9994	C1	R.n[44.01]GGVSVGQSTLTR.F	sp|Q4G3F8|CYB6_EMIHU	1203.62	2	1203.63	602.818	Cytochrome b6 OS=Emiliania huxleyi OX=2903 GN=petB PE=3 SV=1	9.75	67.0633	2	0	-0.121429
0.9285	C1	R.GGVSVGQSTLTR.F	sp|Q4G3F8|CYB6_EMIHU	1160.61	2	1160.61	581.315	Cytochrome b6 OS=Emiliania huxleyi OX=2903 GN=petB PE=3 SV=1	9.75	67.1667	2	0	-0.121429
0.9984	C1	R.ISGLIYEETR.G	tr|R1DWE6|R1DWE6_EMIHU,tr|R1CD70|R1CD70_EMIHU,tr|R1BB62|R1BB62_EMIHU	1179.61	2	1179.61	590.814	Histone H4 (Fragment) OS=Emiliania huxleyi OX=2903 GN=EMIHUDRAFT_50586 PE=3 SV=1	4.53	67.6083	2	0	-0.566667
0.9602	C1	K.n[44.01]TVVVAGATGQTGR.R	tr|R1BHD2|R1BHD2_EMIHU	1258.66	2	1258.66	630.339	Uncharacterized protein OS=Emiliania huxleyi OX=2903 GN=EMIHUDRAFT_115392 PE=4 SV=1	9.41	67.77	2	0	-0.233333
0.9966	C1	K.NLVAQSDGATSSISPGLK.M	tr|R1D369|R1D369_EMIHU	1743.9	2	1743.89	872.957	Oxygen-evolving enhancer protein 1 of photosystem II OS=Emiliania huxleyi OX=2903 GN=PSBO_2 PE=4 SV=1	5.84	67.8867	2	0	-0.14
0.9922	C1	K.AAEAELEEVD.-	tr|R1BXL9|R1BXL9_EMIHU	1074.47	2	1074.47	538.243	Uncharacterized protein OS=Emiliania huxleyi OX=2903 GN=EMIHUDRAFT_432765 PE=4 SV=1	3.68	68.1317	2	0	-0.727273
0.9296	C1	R.n[44.01]GAGQNIIPSSTGAAK.A	tr|R1BQY3|R1BQY3_EMIHU	1413.72	2	1413.72	707.868	Glyceraldehyde 3-phosphate dehydrogenase (Fragment) OS=Emiliania huxleyi OX=2903 GN=EMIHUDRAFT_44530 PE=4 SV=1	8.75	68.6217	2	0	-0.252941
1	C1	K.n[44.01]AGASSSVVFQK.F	tr|R1D461|R1D461_EMIHU,tr|R1EVT4|R1EVT4_EMIHU	1122.57	2	1122.57	562.291	Uncharacterized protein OS=Emiliania huxleyi OX=2903 GN=EMIHUDRAFT_449789 PE=3 SV=1	8.8	69.24	2	0	0.269231
0.9981	C1	R.n[44.01]QAVSISSNM[147.04]GSGFK.S	tr|R1BM71|R1BM71_EMIHU,tr|R1CKT7|R1CKT7_EMIHU	1470.68	2	1470.68	736.346	Uncharacterized protein OS=Emiliania huxleyi OX=2903 GN=EMIHUDRAFT_316998 PE=4 SV=1	8.75	69.2467	2	0	-0.3125
0.9832	C1	K.n[44.01]GGAAQIGAASGLGSK.S	tr|R1ENJ6|R1ENJ6_EMIHU,tr|R1BE14|R1BE14_EMIHU	1286.66	2	1286.66	644.336	Uncharacterized protein OS=Emiliania huxleyi OX=2903 GN=EMIHUDRAFT_367657 PE=4 SV=1	8.75	69.8083	2	0	-0.0117647
1	C1	K.n[44.01]VTSSVQLSAQQQK.T	sp|Q4G398|ATPD_EMIHU	1445.75	2	1445.75	723.881	ATP synthase subunit delta, chloroplastic OS=Emiliania huxleyi OX=2903 GN=atpD PE=3 SV=1	8.72	70.5917	2	0	-0.773333
0.9932	C1	R.n[44.01]EAELVEEER.Q	tr|R1CFX0|R1CFX0_EMIHU	1145.52	2	1145.52	573.767	Uncharacterized protein OS=Emiliania huxleyi OX=2903 GN=EMIHUDRAFT_444486 PE=4 SV=1	3.98	71.0333	2	0	-1.83636
0.9665	C1	K.DGGGGGGEGGGGGEGGGGGEGGGGGEGGGGGEGGGGGEGGGGGEGGGEGGEGGGEGG.G	tr|R1D5X8|R1D5X8_EMIHU	4046.45	3	4046.43	1349.82	Uncharacterized protein OS=Emiliania huxleyi OX=2903 GN=EMIHUDRAFT_121308 PE=4 SV=1	3.22	71.2183	1	0	-1.03729
0.9998	C1	K.ENKPDEPEGGEEDGEDFDEDEEPPEEEEEEKDEL.-	tr|R1D6Y1|R1D6Y1_EMIHU	3962.51	4	3962.52	991.636	Calreticulin OS=Emiliania huxleyi OX=2903 GN=CRT-1 PE=3 SV=1	3.43	71.3317	2	1	-2.66286
0.9941	C1	R.n[44.01]TTLVANTSNM[147.04]PVAAR.E	tr|R1FNW2|R1FNW2_EMIHU	1603.8	2	1603.8	802.907	Vacuolar proton-ATPase A-subunit OS=Emiliania huxleyi OX=2903 GN=ATPVA PE=3 SV=1	9.41	71.3633	2	0	-0.264706
0.9904	C1	R.n[44.01]ASEAVSSSFSAR.R	tr|R1E662|R1E662_EMIHU	1240.57	2	1240.57	621.292	Uncharacterized protein OS=Emiliania huxleyi OX=2903 GN=EMIHUDRAFT_631970 PE=4 SV=1	6.05	71.6483	2	0	-0.614286
0.9988	C1	K.n[44.01]LSVTTGSVTNK.A	tr|R1BM71|R1BM71_EMIHU,tr|R1CKT7|R1CKT7_EMIHU	1148.6	2	1148.61	575.309	Uncharacterized protein OS=Emiliania huxleyi OX=2903 GN=EMIHUDRAFT_316998 PE=4 SV=1	8.75	71.7283	2	0	-0.107692
1	C1	K.n[44.01]VQNAGTVVVAAK.A	tr|R1B7T2|R1B7T2_EMIHU	1198.67	2	1198.67	600.341	Malate dehydrogenase OS=Emiliania huxleyi OX=2903 GN=EMIHUDRAFT_448597 PE=3 SV=1	8.72	72.6567	2	0	0.578571
0.99	C1	R.n[44.01]AASANIIPSSTGAAK.A	tr|R1F431|R1F431_EMIHU	1400.73	2	1400.73	701.37	Uncharacterized protein OS=Emiliania huxleyi OX=2903 GN=EMIHUDRAFT_421124 PE=4 SV=1	8.8	73.0883	2	0	0.164706
1	C1	D.PSLPSLDTVDAK.L	tr|R1E918|R1E918_EMIHU	1241.65	2	1241.65	621.832	V-type proton ATPase subunit a OS=Emiliania huxleyi OX=2903 GN=ATPVa PE=3 SV=1	4.21	73.2617	1	0	-0.178571
0.9627	C1	R.TPESFQAVLDR.F	tr|R1ELP3|R1ELP3_EMIHU	1261.63	2	1261.63	631.822	Uncharacterized protein OS=Emiliania huxleyi OX=2903 GN=EMIHUDRAFT_435466 PE=4 SV=1	4.37	73.3117	2	0	-0.553846
0.9961	C1	K.IAVVVGSVTDDVR.F	tr|R1FIZ5|R1FIZ5_EMIHU	1328.73	2	1328.74	665.372	Uncharacterized protein OS=Emiliania huxleyi OX=2903 GN=EMIHUDRAFT_433854 PE=4 SV=1	4.21	73.3567	2	0	0.853333
0.9987	C1	R.n[44.01]AM[147.04]VLSSQIK.T	tr|R1DLK4|R1DLK4_EMIHU	1034.54	2	1034.55	518.279	Ubiquinol-cytochrome C reductase complex 14kD subunit OS=Emiliania huxleyi OX=2903 GN=EMIHUDRAFT_465730 PE=4 SV=1	8.8	73.8717	2	0	0.181818
0.991	C1	R.n[44.01]GSAAAEAAQSAAFR.S	tr|R1F1R6|R1F1R6_EMIHU	1349.63	2	1349.63	675.823	Uncharacterized protein OS=Emiliania huxleyi OX=2903 GN=EMIHUDRAFT_468577 PE=4 SV=1	6	73.995	2	0	-0.2125
1	C1	R.n[44.01]VQDSAGAVSSLR.S	tr|R1ELU4|R1ELU4_EMIHU,tr|R1BPW9|R1BPW9_EMIHU	1231.62	2	1231.61	616.815	Tic110 OS=Emiliania huxleyi OX=2903 GN=Tic110 PE=4 SV=1	5.81	74.2167	2	0	-0.271429
0.9871	C1	K.n[44.01]IAGVSGSVPAGK.S	tr|R1B267|R1B267_EMIHU,tr|R1CLU3|R1CLU3_EMIHU	1084.59	2	1084.59	543.301	Uncharacterized protein OS=Emiliania huxleyi OX=2903 GN=EMIHUDRAFT_471332 PE=4 SV=1	8.75	74.41	2	0	0.25
0.9518	C1	M.n[44.01]TGAAIAAQVEQNQR.A	tr|R1D344|R1D344_EMIHU,tr|R1EE29|R1EE29_EMIHU	1498.75	2	1498.75	750.382	Uncharacterized protein OS=Emiliania huxleyi OX=2903 GN=EMIHUDRAFT_448590 PE=4 SV=1	5.66	74.5817	2	0	-0.21875
1	C1	R.n[44.01]GEQLC[160.03]ATQC[160.03]FAR.F	tr|R1D4Z1|R1D4Z1_EMIHU,tr|R1DZF3|R1DZF3_EMIHU	1482.63	2	1482.64	742.324	Uncharacterized protein OS=Emiliania huxleyi OX=2903 GN=EMIHUDRAFT_434525 PE=4 SV=1	5.99	74.6983	2	0	-0.185714
0.9722	C1	R.n[44.01]ASSGGDASGFITQSPR.R	tr|R1C5M1|R1C5M1_EMIHU	1579.72	2	1579.72	790.869	Uncharacterized protein OS=Emiliania huxleyi OX=2903 GN=EMIHUDRAFT_436342 PE=4 SV=1	5.88	74.9033	2	0	-0.905556
0.9981	C1	R.n[44.01]LASTSSSLYANNQQK.W	tr|R1BXY2|R1BXY2_EMIHU	1653.8	2	1653.8	827.905	NAD(P)+ transhydrogenase\PNT OS=Emiliania huxleyi OX=2903 GN=EMIHUDRAFT_426015 PE=4 SV=1	8.59	75.08	2	0	-1.01765
0.9993	C1	R.n[44.01]VLIANNGM[147.04]AATK.T	tr|R1FQS1|R1FQS1_EMIHU	1260.65	2	1260.65	631.332	Acetyl-CoA carboxylase (Fragment) OS=Emiliania huxleyi OX=2903 GN=EMIHUDRAFT_429248 PE=4 SV=1	8.72	75.1333	2	0	0.185714
0.9562	C1	R.AYDFVSQELR.A	sp|Q4G395|PSBD_EMIHU	1226.59	2	1226.59	614.304	Photosystem II D2 protein OS=Emiliania huxleyi OX=2903 GN=psbD PE=3 SV=1	4.37	75.1433	2	0	-0.6
0.9488	C1	K.n[44.01]SSTVLGDTANMSR.N	tr|R1FKP4|R1FKP4_EMIHU	1380.63	2	1380.63	691.322	Uncharacterized protein OS=Emiliania huxleyi OX=2903 GN=EMIHUDRAFT_200137 PE=4 SV=1	5.55	75.4317	2	0	-0.76
0.9943	C1	K.ANEQAAAFLQQSGQ.-	tr|R1BBK8|R1BBK8_EMIHU	1461.68	2	1461.69	731.85	Uncharacterized protein OS=Emiliania huxleyi OX=2903 GN=EMIHUDRAFT_249740 PE=4 SV=1	4	75.8683	2	0	-0.82
0.9993	C1	R.n[44.01]ASAGAYIASQTVK.K	tr|R1ESH9|R1ESH9_EMIHU	1308.67	2	1308.67	655.341	Proteasome subunit beta type OS=Emiliania huxleyi OX=2903 GN=EMIHUDRAFT_364946 PE=3 SV=1	8.63	75.8717	2	0	-0.26
0.9984	C1	R.n[44.01]EALSGSAALASTQAR.V	tr|R1E1I2|R1E1I2_EMIHU	1474.74	2	1474.73	738.376	Uncharacterized protein OS=Emiliania huxleyi OX=2903 GN=EMIHUDRAFT_631914 PE=4 SV=1	6.1	75.975	2	0	0.0764706
0.9306	C1	H.PVLLTEAPLNPK.A	tr|R1F0X1|R1F0X1_EMIHU,tr|R1DU85|R1DU85_EMIHU,tr|R1C1P4|R1C1P4_EMIHU,tr|R1B7V2|R1B7V2_EMIHU,tr|R1FBF9|R1FBF9_EMIHU,tr|R1DKT9|R1DKT9_EMIHU,tr|R1CYF7|R1CYF7_EMIHU,tr|R1F3T3|R1F3T3_EMIHU	1290.75	2	1290.76	646.385	Putative actin OS=Emiliania huxleyi OX=2903 GN=EMIHUDRAFT_434484 PE=3 SV=1	6.43	76.2567	1	0	-0.0285714
0.999	C1	R.n[44.01]IASGGASSTSAM[147.04]GAGVTESQFAGK.A	tr|R1C144|R1C144_EMIHU	2230.02	3	2230.02	744.346	Isocitrate lyase OS=Emiliania huxleyi OX=2903 GN=ICL1 PE=3 SV=1	6	76.29	2	0	0.0538462
0.9792	C1	K.n[44.01]AVAEAAAPVAANAAAR.A	tr|R1D3U4|R1D3U4_EMIHU	1465.76	2	1465.77	733.889	Uncharacterized protein (Fragment) OS=Emiliania huxleyi OX=2903 GN=EMIHUDRAFT_468513 PE=4 SV=1	6.05	76.325	2	0	0.622222
0.9614	C1	K.IASAETLAWYR.A	tr|R1DCN2|R1DCN2_EMIHU	1279.66	2	1279.66	640.835	Light harvesting protein OS=Emiliania huxleyi OX=2903 GN=Lhcf10_2 PE=4 SV=1	6	76.4617	2	0	-0.00769231
0.9246	C1	R.n[44.01]GASFGSSSDGASASALAPR.C	tr|R1B826|R1B826_EMIHU	1737.79	2	1737.8	869.903	Uncharacterized protein OS=Emiliania huxleyi OX=2903 GN=EMIHUDRAFT_448627 PE=4 SV=1	5.84	77.165	2	0	-0.0952381
0.999	C1	R.n[44.01]GASAGAATLSAAAASASK.Q	tr|R1ECN5|R1ECN5_EMIHU,tr|R1ET86|R1ET86_EMIHU	1504.75	2	1504.75	753.381	Uncharacterized protein OS=Emiliania huxleyi OX=2903 GN=EMIHUDRAFT_118329 PE=4 SV=1	8.75	77.2783	2	0	0.17
0.993	C1	R.n[44.01]AAAAGAADAVSSIK.G	tr|R1D6P9|R1D6P9_EMIHU	1244.64	2	1244.64	623.325	Sulfolipid biosynthesis protein OS=Emiliania huxleyi OX=2903 GN=SQD1 PE=4 SV=1	5.88	77.2867	2	0	0.4375
0.9931	C1	R.n[44.01]ELALQTSQVC[160.03]R.D	tr|R1CZF2|R1CZF2_EMIHU,tr|R1EWU0|R1EWU0_EMIHU	1346.66	2	1346.67	674.338	Uncharacterized protein OS=Emiliania huxleyi OX=2903 GN=EMIHUDRAFT_73141 PE=4 SV=1	6.09	77.9217	2	0	-0.646154
0.9899	C1	R.VTDALNATR.A	tr|R1D6F2|R1D6F2_EMIHU	959.504	2	959.507	480.759	Heat shock protein 60 (Fragment) OS=Emiliania huxleyi OX=2903 GN=EMIHUDRAFT_459873 PE=3 SV=1	5.81	78.1733	2	0	-0.363636
0.9994	C1	R.n[44.01]VTDALNATR.A	tr|R1D6F2|R1D6F2_EMIHU	1002.51	2	1002.51	502.262	Heat shock protein 60 (Fragment) OS=Emiliania huxleyi OX=2903 GN=EMIHUDRAFT_459873 PE=3 SV=1	5.81	78.2467	2	0	-0.363636
0.9697	C1	R.n[44.01]AALTM[147.04]GGLDAAAR.D	tr|R1BCT9|R1BCT9_EMIHU,tr|R1FBD3|R1FBD3_EMIHU	1275.62	2	1275.63	638.819	Glutamate-5-semialdehyde dehydrogenase OS=Emiliania huxleyi OX=2903 GN=EMIHUDRAFT_198402 PE=4 SV=1	5.88	78.3917	2	0	0.0666667
1	C1	K.n[44.01]LSAGVAETSAATSSTVR.G	tr|R1FID4|R1FID4_EMIHU,tr|R1CS82|R1CS82_EMIHU	1649.82	2	1649.83	825.918	Uncharacterized protein OS=Emiliania huxleyi OX=2903 GN=EMIHUDRAFT_440049 PE=4 SV=1	6	78.47	2	0	0.0736842
0.9512	C1	R.n[44.01]QVC[160.03]GGC[160.03]LDFK.V	tr|R1EN26|R1EN26_EMIHU,tr|R1FME8|R1FME8_EMIHU	1225.52	2	1225.53	613.768	Uncharacterized protein OS=Emiliania huxleyi OX=2903 GN=EMIHUDRAFT_424447 PE=4 SV=1	5.82	78.5017	2	0	0.316667
0.9953	C1	R.n[44.01]LC[160.03]PTSC[160.03]GLC[160.03]TPEC[160.03]K.D	tr|R1BY47|R1BY47_EMIHU	1724.7	2	1724.7	863.357	Uncharacterized protein OS=Emiliania huxleyi OX=2903 GN=EMIHUDRAFT_420487 PE=4 SV=1	5.97	78.6217	2	0	-0.225
0.9989	C1	R.n[44.01]LSAGDAVVATPM[147.04]R.D	tr|R1E8X3|R1E8X3_EMIHU,tr|R1BTM6|R1BTM6_EMIHU	1345.67	2	1345.66	673.84	Cell division cycle protein 48 OS=Emiliania huxleyi OX=2903 GN=EMIHUDRAFT_461250 PE=3 SV=1	5.84	78.8417	2	0	0
0.9472	C1	K.n[44.01]ALESTQAMAVR.S	tr|R1EGS2|R1EGS2_EMIHU,tr|R1DND5|R1DND5_EMIHU	1218.6	2	1219.61	610.309	Uncharacterized protein OS=Emiliania huxleyi OX=2903 GN=EMIHUDRAFT_435983 PE=4 SV=1	6.05	78.8483	2	0	-0.184615
0.9985	C1	R.n[44.01]QQIPLVNDR.F	sp|Q4G380|PSBE_EMIHU	1124.59	2	1124.59	563.304	Cytochrome b559 subunit alpha OS=Emiliania huxleyi OX=2903 GN=psbE PE=3 SV=1	5.84	78.9417	2	0	-0.845455
0.9257	C1	R.n[44.01]GM[147.04]VLAQPGTISPH.K	sp|Q4G342|EFTU_EMIHU	1365.67	2	1365.67	683.843	Elongation factor Tu, chloroplastic OS=Emiliania huxleyi OX=2903 GN=tufA PE=3 SV=1	6.74	79.125	1	0	-0.293333
0.9951	C1	R.n[44.01]EIVSIQGGQC[160.03]GNQIGAK.F	tr|R1BPR0|R1BPR0_EMIHU	1800.88	2	1800.88	901.447	Tubulin beta chain OS=Emiliania huxleyi OX=2903 GN=TUBB1 PE=3 SV=1	6.09	79.1367	2	0	-0.184211
0.9233	C1	R.DYIAEGPQILR.D	sp|Q4G3F4|RBL_EMIHU	1273.67	2	1273.67	637.841	Ribulose bisphosphate carboxylase large chain OS=Emiliania huxleyi OX=2903 GN=rbcL PE=3 SV=1	4.37	79.3117	2	0	-0.9
0.9944	C1	R.n[44.01]AGQVLEVAGSK.A	tr|R1ESF0|R1ESF0_EMIHU	1100.58	2	1100.59	551.299	Vacuolar H+-ATPase V1 sector, subunit B OS=Emiliania huxleyi OX=2903 GN=ATPVB PE=3 SV=1	6.05	79.3467	2	0	0.0461538
0.9927	C1	R.n[44.01]LGGQVVSVSESTSSAK.K	tr|R1FEQ4|R1FEQ4_EMIHU	1577.79	2	1577.8	789.902	Uncharacterized protein (Fragment) OS=Emiliania huxleyi OX=2903 GN=EMIHUDRAFT_53510 PE=3 SV=1	6	79.4133	2	0	-0.366667
0.9637	C1	K.n[44.01]GLISAANGGAQPVPEK.L	tr|R1CDF0|R1CDF0_EMIHU,tr|R1BZP2|R1BZP2_EMIHU	1550.81	2	1550.81	776.41	Uncharacterized protein OS=Emiliania huxleyi OX=2903 GN=EMIHUDRAFT_469914 PE=4 SV=1	6	79.4917	2	0	-0.1
0.9942	C1	K.n[44.01]NAIGDAVAQAAK.G	tr|R1FUT0|R1FUT0_EMIHU	1170.6	2	1170.6	586.307	DP-N-acetylglucosamine pyrophosphorylase OS=Emiliania huxleyi OX=2903 GN=EMIHUDRAFT_454930 PE=4 SV=1	5.84	79.5133	2	0	-0.1
0.9979	C1	K.n[44.01]VSGSGVAGDFAATR.A	tr|R1ET35|R1ET35_EMIHU	1336.64	2	1336.64	669.326	Uncharacterized protein OS=Emiliania huxleyi OX=2903 GN=EMIHUDRAFT_367105 PE=4 SV=1	5.81	79.72	2	0	0.1875
0.9227	C1	R.n[44.01]VGSEGGAVASALR.K	tr|R1FR10|R1FR10_EMIHU	1215.62	2	1215.62	608.818	Uncharacterized protein OS=Emiliania huxleyi OX=2903 GN=EMIHUDRAFT_467341 PE=4 SV=1	5.97	79.725	2	0	-0.106667
0.9987	C1	K.TVTAM[147.04]DVVYALK.R	tr|R1CEA2|R1CEA2_EMIHU,tr|R1BNU7|R1BNU7_EMIHU,tr|R1BB62|R1BB62_EMIHU	1325.69	2	1325.69	663.852	Histone H4 OS=Emiliania huxleyi OX=2903 GN=EMIHUDRAFT_435795 PE=3 SV=1	5.5	79.8	2	0	0.242857
0.9421	C1	C.LFQETGYGLGLAK.G	tr|R1CP00|R1CP00_EMIHU,tr|R1CA58|R1CA58_EMIHU,tr|R1F0Q3|R1F0Q3_EMIHU	1395.74	2	1395.74	698.877	Light harvesting protein OS=Emiliania huxleyi OX=2903 GN=Lhcf32 PE=4 SV=1	6	79.97	1	0	0.266667
0.9451	C1	K.VSGM[147.04]GTYEQLGLIVK.D	tr|R1BYL8|R1BYL8_EMIHU,tr|R1ECE6|R1ECE6_EMIHU,tr|R1FSK3|R1FSK3_EMIHU	1609.84	2	1609.84	805.927	Light harvesting protein OS=Emiliania huxleyi OX=2903 GN=Lhcf6_1 PE=4 SV=1	5.97	80.16	2	0	0.00588235
0.9989	C1	R.n[44.01]SATASGWTLAQSR.S	tr|R1CFT2|R1CFT2_EMIHU	1377.66	2	1377.67	689.839	Uncharacterized protein OS=Emiliania huxleyi OX=2903 GN=EMIHUDRAFT_117230 PE=4 SV=1	9.47	80.17	2	0	-0.613333
0.9996	C1	R.n[44.01]ADAASLIAQTNK.E	sp|Q4G3A0|ATPX_EMIHU	1244.64	2	1244.64	623.325	ATP synthase subunit b', chloroplastic OS=Emiliania huxleyi OX=2903 GN=atpG PE=3 SV=1	5.88	80.36	2	0	-0.6
0.99	C1	R.n[44.01]QATDAAVTVLR.V	tr|R1FNH9|R1FNH9_EMIHU	1186.63	2	1186.63	594.323	Uncharacterized protein OS=Emiliania huxleyi OX=2903 GN=EMIHUDRAFT_109999 PE=4 SV=1	5.84	80.3683	2	0	0.338462
1	C1	K.n[44.01]NNVNVASLTQSEVR.D	tr|R1EDC7|R1EDC7_EMIHU	1572.79	2	1572.79	787.4	Uncharacterized protein OS=Emiliania huxleyi OX=2903 GN=EMIHUDRAFT_450596 PE=4 SV=1	6	80.4017	2	0	-0.84375
0.9631	C1	K.n[44.01]GVGDVLAGR.V	tr|R1FPY6|R1FPY6_EMIHU	885.467	2	885.467	443.741	Putative EF-1 alpha\Tu like protein OS=Emiliania huxleyi OX=2903 GN=EFG1 PE=4 SV=1	5.84	80.4483	2	0	0.463636
0.9986	C1	R.n[44.01]DVAAQIAAQAR.A	tr|R1BYH0|R1BYH0_EMIHU	1155.6	2	1155.6	578.807	Uncharacterized protein OS=Emiliania huxleyi OX=2903 GN=EMIHUDRAFT_370690 PE=4 SV=1	5.84	80.5133	2	0	6.83214e-17
0.9921	C1	K.n[44.01]EITALAPASM[147.04]K.V	tr|R1DU85|R1DU85_EMIHU,tr|R1C1P4|R1C1P4_EMIHU,tr|R1D525|R1D525_EMIHU,tr|R1B7V2|R1B7V2_EMIHU,tr|R1FBF9|R1FBF9_EMIHU,tr|R1DKT9|R1DKT9_EMIHU,tr|R1CYF7|R1CYF7_EMIHU,tr|R1FKX1|R1FKX1_EMIHU	1189.6	2	1189.59	595.808	Actin\actin-related protein alternative OS=Emiliania huxleyi OX=2903 GN=ACT-9 PE=3 SV=1	6.1	80.5267	2	0	0.415385
0.9614	C1	R.n[44.01]LGSAETGTGLVR.A	tr|R1D7E1|R1D7E1_EMIHU	1202.63	2	1202.63	602.32	Uncharacterized protein (Fragment) OS=Emiliania huxleyi OX=2903 GN=EMIHUDRAFT_121183 PE=4 SV=1	6	80.53	2	0	-0.0357143
0.9621	C1	K.n[44.01]AGGSPGSVGSPM[147.04]PGVVVDVK.V	tr|R1D0C2|R1D0C2_EMIHU	1854.91	2	1854.91	928.465	Pyruvate carboxylase OS=Emiliania huxleyi OX=2903 GN=PYC PE=4 SV=1	5.88	80.6417	2	0	0.381818
0.9665	C1	R.n[44.01]SFVEGQLAR.A	tr|R1DLJ1|R1DLJ1_EMIHU,tr|R1EY99|R1EY99_EMIHU	1048.53	2	1048.53	525.272	Uncharacterized protein OS=Emiliania huxleyi OX=2903 GN=EMIHUDRAFT_455078 PE=4 SV=1	5.72	80.6933	2	0	-0.254545
0.9972	C1	K.n[44.01]VQVNAAGIEGGSAIK.V	tr|R1EDG5|R1EDG5_EMIHU	1455.77	2	1455.77	728.891	Uncharacterized protein (Fragment) OS=Emiliania huxleyi OX=2903 GN=EMIHUDRAFT_457715 PE=4 SV=1	5.97	80.8567	2	0	0.394118
0.9946	C1	R.n[44.01]VSLASNAIGDR.G	tr|R1DA92|R1DA92_EMIHU	1144.58	2	1144.59	573.299	Uncharacterized protein OS=Emiliania huxleyi OX=2903 GN=EMIHUDRAFT_460033 PE=4 SV=1	5.81	80.8883	2	0	-0.176923
0.9837	C1	R.n[44.01]FTQSAVDTAAAAR.S	tr|R1BCZ1|R1BCZ1_EMIHU	1350.65	2	1350.65	676.334	Uncharacterized protein OS=Emiliania huxleyi OX=2903 GN=EMIHUDRAFT_257286 PE=4 SV=1	5.84	80.9167	2	0	-0.2
0.9928	C1	R.n[44.01]M[147.04]PQLQMANADLSR.L	tr|R1BCG6|R1BCG6_EMIHU	1532.71	2	1532.71	767.361	Uncharacterized protein OS=Emiliania huxleyi OX=2903 GN=EMIHUDRAFT_453373 PE=4 SV=1	5.59	80.9283	2	0	-0.44
0.9745	C1	K.n[44.01]ASGAQTQSAFGALGRE.K	tr|R1DZD5|R1DZD5_EMIHU,tr|R1DZD5|R1DZD5_EMIHU,tr|R1DZD5|R1DZD5_EMIHU	1592.75	2	1592.76	797.384	Uncharacterized protein OS=Emiliania huxleyi OX=2903 GN=EMIHUDRAFT_446770 PE=4 SV=1	6.26	80.9417	1	0	-0.694444
0.9915	C1	R.n[44.01]LTEIGSAAGR.R	sp|Q4G349|RR13_EMIHU	1016.53	2	1016.53	509.27	30S ribosomal protein S13, chloroplastic OS=Emiliania huxleyi OX=2903 GN=rps13 PE=3 SV=1	6	81.0183	2	0	-0.616667
0.9813	C1	K.n[44.01]GMSGVVGGSPELAR.A	tr|R1C7T7|R1C7T7_EMIHU,tr|R1DX47|R1DX47_EMIHU	1358.66	2	1358.66	680.338	Uncharacterized protein OS=Emiliania huxleyi OX=2903 GN=EMIHUDRAFT_349982 PE=4 SV=1	6	81.08	2	0	0.0625
0.9371	C1	R.n[44.01]GLNFDNTAVR.T	tr|R1DZ24|R1DZ24_EMIHU	1148.56	2	1148.56	575.286	Uncharacterized protein OS=Emiliania huxleyi OX=2903 GN=EMIHUDRAFT_454271 PE=4 SV=1	5.84	81.09	2	0	-0.725
1	C1	R.n[44.01]AVNQSLLTQADTR.A	tr|R1D4S5|R1D4S5_EMIHU	1458.74	2	1458.75	730.379	Uncharacterized protein OS=Emiliania huxleyi OX=2903 GN=EMIHUDRAFT_448407 PE=3 SV=1	5.88	81.1067	2	0	-0.533333
0.9987	C1	K.n[44.01]DAGTIAGLNVM[147.04]R.L	tr|R1DY20|R1DY20_EMIHU,tr|R1F8P6|R1F8P6_EMIHU	1275.62	2	1275.63	638.819	Uncharacterized protein OS=Emiliania huxleyi OX=2903 GN=EMIHUDRAFT_421892 PE=3 SV=1	5.84	81.1117	2	0	0.35
0.9527	C1	K.DFGYSFPC[160.03]DGPGR.G	sp|Q4G3F5|PSAB_EMIHU	1473.6	2	1473.6	737.806	Photosystem I P700 chlorophyll a apoprotein A2 OS=Emiliania huxleyi OX=2903 GN=psaB PE=3 SV=1	4.21	81.135	2	0	-0.946667
0.993	C1	K.n[44.01]M[147.04]SQAFASDLVQQM[147.04]K.E	tr|R1EYP7|R1EYP7_EMIHU	1657.74	2	1657.75	829.879	Uncharacterized protein OS=Emiliania huxleyi OX=2903 GN=EMIHUDRAFT_112566 PE=4 SV=1	5.59	81.165	2	0	-0.54375
0.986	C1	K.n[44.01]APTYTVC[160.03]VVGAK.R	tr|A0A0D3JC51|A0A0D3JC51_EMIHU	1307.65	2	1307.66	654.835	Uncharacterized protein OS=Emiliania huxleyi OX=2903 PE=4 SV=1	8.24	81.1683	2	0	0.121429
0.9947	C1	R.n[44.01]EATAQLAETTASSAQAAAAK.A	tr|R1FID4|R1FID4_EMIHU,tr|R1CS82|R1CS82_EMIHU	1932.94	2	1932.94	967.477	Uncharacterized protein OS=Emiliania huxleyi OX=2903 GN=EMIHUDRAFT_440049 PE=4 SV=1	4.53	81.2617	2	0	-0.195455
0.9983	C1	R.n[44.01]EQAC[160.03]NLC[160.03]VALR.Q	tr|A0A0D3I0J9|A0A0D3I0J9_EMIHU,tr|A0A0D3I0J9|A0A0D3I0J9_EMIHU	1375.63	2	1375.64	688.824	Uncharacterized protein OS=Emiliania huxleyi OX=2903 PE=4 SV=1	6.08	81.3067	2	0	-0.2
0.9986	C1	K.n[44.01]TQQLFATSADGTR.V	tr|R1ELV6|R1ELV6_EMIHU	1437.68	2	1437.69	719.85	Uncharacterized protein OS=Emiliania huxleyi OX=2903 GN=EMIHUDRAFT_450620 PE=4 SV=1	5.5	81.31	2	0	-0.52
0.9995	C1	R.n[44.01]AITDQVQQYTR.A	tr|R1D7D8|R1D7D8_EMIHU	1364.67	2	1364.67	683.341	Uncharacterized protein OS=Emiliania huxleyi OX=2903 GN=EMIHUDRAFT_449600 PE=4 SV=1	5.88	81.3267	2	0	-1.03077
0.9968	C1	K.n[44.01]GTSNM[147.04]LNFNVAEGAK.L	tr|R1DRQ1|R1DRQ1_EMIHU	1610.74	2	1610.74	806.375	Uncharacterized protein OS=Emiliania huxleyi OX=2903 GN=EMIHUDRAFT_440267 PE=4 SV=1	6	81.3833	2	0	-0.235294
0.9993	C1	K.n[44.01]TNIEILQGPNNQK.Q	tr|R1FTP0|R1FTP0_EMIHU	1510.77	2	1510.78	756.394	Uncharacterized protein OS=Emiliania huxleyi OX=2903 GN=EMIHUDRAFT_439938 PE=4 SV=1	5.66	81.53	2	0	-1.48
0.9996	C1	R.n[44.01]C[160.03]GFVVDQGAPVR.E	tr|R1D0A3|R1D0A3_EMIHU	1346.64	2	1346.64	674.327	Aminomethyltransferase OS=Emiliania huxleyi OX=2903 GN=GDCT1 PE=3 SV=1	5.83	81.6233	2	0	-0.157143
0.997	C1	K.n[44.01]AAASAAELAQAAR.L	tr|R1DXW9|R1DXW9_EMIHU,tr|R1CNZ5|R1CNZ5_EMIHU	1242.63	2	1242.63	622.323	Uncharacterized protein (Fragment) OS=Emiliania huxleyi OX=2903 GN=EMIHUDRAFT_117966 PE=4 SV=1	6.05	81.705	2	0	0.386667
0.9622	C1	R.n[44.01]AVGGAM[147.04]DLTSPTPIGK.G	tr|R1D5F4|R1D5F4_EMIHU	1572.78	2	1572.79	787.398	Aldose 1-epimerase OS=Emiliania huxleyi OX=2903 GN=EMIHUDRAFT_454011 PE=3 SV=1	5.88	81.7117	2	0	-0.05
0.9938	C1	K.n[44.01]SALASTAPTIVR.L	tr|R1FFT9|R1FFT9_EMIHU	1228.68	2	1228.68	615.346	Acetyl-CoA carboxylase OS=Emiliania huxleyi OX=2903 GN=ACC-1 PE=4 SV=1	9.47	81.9117	2	0	0.621429
0.9994	C1	R.n[44.01]VAAVQTLSGTGAC[160.03]R.L	tr|R1EBI2|R1EBI2_EMIHU	1432.71	2	1432.71	717.362	Aspartate aminotransferase OS=Emiliania huxleyi OX=2903 GN=EMIHUDRAFT_421493 PE=4 SV=1	8.22	81.9367	2	0	0.525
0.9591	C1	R.n[44.01]GFSNALAC[160.03]DPAR.D	tr|R1EVJ3|R1EVJ3_EMIHU,tr|R1D298|R1D298_EMIHU	1320.59	2	1320.59	661.301	Uncharacterized protein OS=Emiliania huxleyi OX=2903 GN=EMIHUDRAFT_232618 PE=4 SV=1	5.83	81.95	2	0	-0.557143
1	C1	R.n[44.01]AAAAATASAAESTAASQTPGSDAALGAR.Q	tr|R1EDU0|R1EDU0_EMIHU,tr|R1DT41|R1DT41_EMIHU	2488.18	3	2488.18	830.4	Uncharacterized protein OS=Emiliania huxleyi OX=2903 GN=EMIHUDRAFT_115735 PE=4 SV=1	4.37	81.9517	2	0	-0.116667
0.9948	C1	K.n[44.01]GM[147.04]M[147.04]PGITEM[147.04]LEGVC[160.03]K.E	tr|R1FYC1|R1FYC1_EMIHU,tr|R1FCU8|R1FCU8_EMIHU,tr|R1DUZ9|R1DUZ9_EMIHU	1742.73	2	1742.74	872.375	Uncharacterized protein OS=Emiliania huxleyi OX=2903 GN=EMIHUDRAFT_361737 PE=4 SV=1	4.53	81.955	2	0	-0.0647059
0.9412	C1	R.n[44.01]ELC[160.03]LAPTSPAR.V	tr|R1DL14|R1DL14_EMIHU	1256.62	2	1256.62	629.316	Homoserine dehydrogenase OS=Emiliania huxleyi OX=2903 GN=EMIHUDRAFT_420567 PE=3 SV=1	6.09	81.9633	2	0	0.0538462
1	C1	R.n[44.01]GVWNEASAASSVR.S	tr|R1BI48|R1BI48_EMIHU	1375.65	2	1375.65	688.831	Uncharacterized protein OS=Emiliania huxleyi OX=2903 GN=EMIHUDRAFT_452958 PE=4 SV=1	6	82.085	2	0	-0.446667
0.9446	C1	R.n[44.01]SC[160.03]VVEGASALGAGSSVGER.S	tr|R1DQR4|R1DQR4_EMIHU	1834.85	2	1834.84	918.431	Uncharacterized protein OS=Emiliania huxleyi OX=2903 GN=EMIHUDRAFT_459808 PE=4 SV=1	4.53	82.0883	2	0	0.128571
0.9587	C1	K.n[44.01]M[147.04]SQVSM[147.04]SPDFLGR.D	tr|R1EZK3|R1EZK3_EMIHU	1528.66	2	1528.67	765.34	Uncharacterized protein OS=Emiliania huxleyi OX=2903 GN=EMIHUDRAFT_443440 PE=4 SV=1	5.59	82.1017	2	0	-0.58
0.9992	C1	R.n[44.01]GGSVEGAALSGLR.L	tr|R1FXK2|R1FXK2_EMIHU,tr|R1EHH8|R1EHH8_EMIHU	1215.62	2	1215.62	608.818	Uncharacterized protein OS=Emiliania huxleyi OX=2903 GN=EMIHUDRAFT_449063 PE=4 SV=1	6	82.1133	2	0	0.233333
0.9707	C1	R.n[44.01]GGGELPSALPTATR.A	tr|R1BSX7|R1BSX7_EMIHU	1368.7	2	1368.7	685.357	Uncharacterized protein OS=Emiliania huxleyi OX=2903 GN=EMIHUDRAFT_464758 PE=4 SV=1	6	82.2533	2	0	-0.38125
0.9241	C1	R.n[44.01]IAPSVGGSASEPLPSR.L	tr|R1CRN7|R1CRN7_EMIHU	1566.8	2	1566.8	784.407	Uncharacterized protein OS=Emiliania huxleyi OX=2903 GN=EMIHUDRAFT_457592 PE=4 SV=1	6	82.26	2	0	-0.0777778
0.9585	C1	K.n[44.01]LNSVSDIAR.E	tr|R1G660|R1G660_EMIHU	1016.53	2	1016.53	509.27	Uncharacterized protein OS=Emiliania huxleyi OX=2903 GN=EMIHUDRAFT_433312 PE=4 SV=1	5.84	82.3933	2	0	-0.563636
0.9979	C1	R.n[44.01]GAINNFYPTTTGSAK.A	tr|R1F7M0|R1F7M0_EMIHU,tr|R1FBR5|R1FBR5_EMIHU	1583.76	2	1583.76	792.886	Glyceraldehyde 3-phosphate dehydrogenase OS=Emiliania huxleyi OX=2903 GN=EMIHUDRAFT_455418 PE=3 SV=1	8.59	82.4517	2	0	-0.547059
0.9714	C1	R.n[44.01]AQVEALGSLGGQK.L	tr|R1DSF9|R1DSF9_EMIHU	1299.68	2	1299.67	650.846	Uncharacterized protein OS=Emiliania huxleyi OX=2903 GN=EMIHUDRAFT_462243 PE=4 SV=1	6.05	82.5467	2	0	-0.113333
0.9377	C1	K.n[44.01]GLEGLC[160.03]VGAK.A	tr|R1DRD9|R1DRD9_EMIHU,tr|R1C1S7|R1C1S7_EMIHU	1045.52	2	1045.53	523.769	Peptidylprolyl isomerase OS=Emiliania huxleyi OX=2903 GN=FKB-1 PE=4 SV=1	5.99	82.5667	2	0	0.45
0.9783	C1	L.n[44.01]GQGTAAAQAVEGLAR.Q	sp|Q4G3A1|ATPH_EMIHU	1441.73	2	1441.73	721.871	ATP synthase subunit c, chloroplastic OS=Emiliania huxleyi OX=2903 GN=atpH PE=3 SV=1	6	82.5717	1	0	0.0235294
0.9997	C1	R.n[44.01]TTLVANTSNMPVAAR.E	tr|R1FNW2|R1FNW2_EMIHU	1587.8	2	1587.81	794.909	Vacuolar proton-ATPase A-subunit OS=Emiliania huxleyi OX=2903 GN=ATPVA PE=3 SV=1	9.41	82.6467	2	0	-0.264706
0.9749	C1	K.n[44.01]VVVEGVNVR.T	tr|R1DMI6|R1DMI6_EMIHU,tr|R1BIA9|R1BIA9_EMIHU	1012.57	2	1012.57	507.291	Uncharacterized protein OS=Emiliania huxleyi OX=2903 GN=EMIHUDRAFT_70861 PE=3 SV=1	5.97	82.765	2	0	0.409091
0.9993	C1	R.n[44.01]SYVLAQNLQQR.E	tr|R1FLY7|R1FLY7_EMIHU,tr|R1E1W8|R1E1W8_EMIHU	1361.71	2	1361.71	681.86	Eukaryotic translation initiation factor 3 subunit E OS=Emiliania huxleyi OX=2903 GN=EMIHUDRAFT_426559 PE=3 SV=1	8.46	82.8133	2	0	-1.15385
0.9401	C1	R.n[44.01]GQTYDTLSSQTNIAGYR.A	tr|R1C2S3|R1C2S3_EMIHU	1916.89	2	1916.89	959.451	NAD(P)+ transhydrogenase\PNT OS=Emiliania huxleyi OX=2903 GN=EMIHUDRAFT_464280 PE=4 SV=1	5.83	82.9033	2	0	-0.957895
0.9769	C1	K.n[44.01]NLVAQSDGATSSISPGLK.M	tr|R1D369|R1D369_EMIHU	1786.91	2	1786.91	894.46	Oxygen-evolving enhancer protein 1 of photosystem II OS=Emiliania huxleyi OX=2903 GN=PSBO_2 PE=4 SV=1	5.84	82.9517	2	0	-0.14
0.9628	C1	K.SVLDGNPELYIR.L	tr|R1FLY8|R1FLY8_EMIHU,tr|R1BRM2|R1BRM2_EMIHU	1374.71	2	1374.72	688.364	Uncharacterized protein OS=Emiliania huxleyi OX=2903 GN=EMIHUDRAFT_362359 PE=3 SV=1	4.37	82.9533	2	0	-0.207143
0.9962	C1	R.n[44.01]AAQLGNQLAIEK.L	tr|R1EB57|R1EB57_EMIHU	1297.7	2	1297.7	649.857	Uncharacterized protein OS=Emiliania huxleyi OX=2903 GN=EMIHUDRAFT_61612 PE=4 SV=1	6.05	82.9567	2	0	-0.107143
1	C1	K.n[44.01]LAADSPQQVLR.T	tr|R1G4I0|R1G4I0_EMIHU	1239.66	2	1239.66	620.836	Clathrin heavy chain OS=Emiliania huxleyi OX=2903 GN=CHC1 PE=3 SV=1	5.84	83.0633	2	0	-0.507692
1	C1	W.n[44.01]EVYQQLSSVPNGR.F	tr|R1E5X1|R1E5X1_EMIHU	1518.74	2	1518.74	760.379	Aldolase A OS=Emiliania huxleyi OX=2903 GN=EMIHUDRAFT_436550 PE=2 SV=1	6.1	83.12	1	0	-0.62
1	C1	K.n[44.01]EVASTVATASLSTTAK.A	tr|R1CHE6|R1CHE6_EMIHU	1578.81	2	1578.81	790.412	Uncharacterized protein OS=Emiliania huxleyi OX=2903 GN=EMIHUDRAFT_458270 PE=3 SV=1	6.1	83.1517	2	0	0.261111
0.996	C1	K.AM[147.04]SIM[147.04]NSFINDAFER.L	tr|R1ECB0|R1ECB0_EMIHU,tr|R1DMV2|R1DMV2_EMIHU,tr|R1FGM1|R1FGM1_EMIHU	1776.78	2	1776.78	889.398	Histone H2B OS=Emiliania huxleyi OX=2903 GN=EMIHUDRAFT_114964 PE=3 SV=1	4.37	83.205	2	0	0.105882
1	C1	M.n[44.01]AADGPVC[160.03]IVTGGSR.G	tr|R1CUW5|R1CUW5_EMIHU	1401.67	2	1401.67	701.841	Uncharacterized protein OS=Emiliania huxleyi OX=2903 GN=EMIHUDRAFT_438770 PE=4 SV=1	5.87	83.2117	1	0	0.5125
1	C1	R.n[44.01]SIAAGM[147.04]VEGFPK.E	tr|R1DEZ0|R1DEZ0_EMIHU	1264.61	2	1264.61	633.313	Uncharacterized protein OS=Emiliania huxleyi OX=2903 GN=EMIHUDRAFT_437166 PE=4 SV=1	5.72	83.255	2	0	-0.114286
0.9999	C1	R.n[44.01]AFTPTQSEETYSM[147.04]VTANR.F	sp|Q4G395|PSBD_EMIHU	2090.92	3	2090.92	697.981	Photosystem II D2 protein OS=Emiliania huxleyi OX=2903 GN=psbD PE=3 SV=1	4.53	83.2633	2	0	-0.75
0.9982	C1	K.n[44.01]GGTSAAAAAAAAALK.A	tr|R1CYW1|R1CYW1_EMIHU	1243.65	2	1243.65	622.833	Uncharacterized protein OS=Emiliania huxleyi OX=2903 GN=EMIHUDRAFT_439394 PE=4 SV=1	8.75	83.4	2	0	0.688235
0.9963	C1	R.n[44.01]SVVAITAAM[147.04]PGGTGVDK.F	tr|R1FR78|R1FR78_EMIHU	1631.82	2	1631.82	816.917	Uncharacterized protein OS=Emiliania huxleyi OX=2903 GN=EMIHUDRAFT_440786 PE=3 SV=1	5.55	83.4283	2	0	0.542105
0.9935	C1	K.n[44.01]STALGASATVGLPDK.A	tr|R1D1D8|R1D1D8_EMIHU,tr|R1B6Q1|R1B6Q1_EMIHU	1429.74	2	1429.74	715.878	Uncharacterized protein OS=Emiliania huxleyi OX=2903 GN=EMIHUDRAFT_456821 PE=4 SV=1	5.55	83.435	2	0	0.135294
0.995	C1	R.n[44.01]AVDGVGLSAVR.G	tr|R1F2T6|R1F2T6_EMIHU,tr|R1CWP8|R1CWP8_EMIHU	1085.58	2	1085.59	543.799	Uncharacterized protein OS=Emiliania huxleyi OX=2903 GN=EMIHUDRAFT_468865 PE=4 SV=1	5.88	83.55	2	0	0.423077
0.9992	C1	K.n[44.01]ALSEAGFAPSR.T	tr|R1DVW3|R1DVW3_EMIHU,tr|R1BRI2|R1BRI2_EMIHU	1147.56	2	1147.57	574.788	Protoporphyrin IX methyltransferase OS=Emiliania huxleyi OX=2903 GN=PPMT1 PE=4 SV=1	6.05	83.56	2	0	-0.323077
0.9978	C1	R.n[44.01]QQLGQGAVATALVQK.G	tr|R1D2Z9|R1D2Z9_EMIHU,tr|R1DR94|R1DR94_EMIHU	1553.85	2	1553.86	777.934	Translation initiation factor IF-2 OS=Emiliania huxleyi OX=2903 GN=EIF2 PE=4 SV=1	8.75	83.5967	2	0	-0.170588
0.964	C1	R.n[44.01]ALSAQSLVDR.A	tr|R1DFZ2|R1DFZ2_EMIHU	1101.58	2	1101.58	551.796	Uncharacterized protein OS=Emiliania huxleyi OX=2903 GN=EMIHUDRAFT_447940 PE=4 SV=1	5.88	83.71	2	0	-0.0333333
0.9995	C1	R.n[44.01]GADLTGANLAGANLK.N	tr|R1BPE8|R1BPE8_EMIHU,tr|R1DE87|R1DE87_EMIHU,tr|R1FE30|R1FE30_EMIHU,tr|R1EU53|R1EU53_EMIHU	1427.74	2	1427.74	714.876	Uncharacterized protein (Fragment) OS=Emiliania huxleyi OX=2903 GN=EMIHUDRAFT_76815 PE=4 SV=1	5.84	83.76	2	0	-0.335294
0.9403	C1	L.n[44.01]PDGAVIGTASLR.R	tr|R1D641|R1D641_EMIHU	1198.63	2	1198.63	600.323	Uncharacterized protein OS=Emiliania huxleyi OX=2903 GN=EMIHUDRAFT_423968 PE=3 SV=1	6.27	83.9333	1	0	0.25
0.9907	C1	K.n[44.01]LQGDQPLLTGQR.L	tr|R1FNW2|R1FNW2_EMIHU	1367.72	2	1368.72	684.865	Vacuolar proton-ATPase A-subunit OS=Emiliania huxleyi OX=2903 GN=ATPVA PE=3 SV=1	5.84	83.97	2	0	-0.735714
0.9888	C1	K.LQGDQPLLTGQR.L	tr|R1FNW2|R1FNW2_EMIHU	1324.71	2	1324.71	663.362	Vacuolar proton-ATPase A-subunit OS=Emiliania huxleyi OX=2903 GN=ATPVA PE=3 SV=1	5.84	84.0883	2	0	-0.735714
0.9883	C1	K.YVSLADSIDGFNR.L	sp|Q4G3C8|ATPB_EMIHU	1455.7	2	1455.7	728.857	ATP synthase subunit beta, chloroplastic OS=Emiliania huxleyi OX=2903 GN=atpB PE=3 SV=1	4.21	84.1167	2	0	-0.0866667
0.9383	C1	K.n[44.01]VQSQTFVLDK.M	tr|R1DD88|R1DD88_EMIHU	1206.62	2	1206.63	604.319	Uncharacterized protein OS=Emiliania huxleyi OX=2903 GN=EMIHUDRAFT_438229 PE=4 SV=1	5.81	84.1717	2	0	-0.241667
1	C1	M.n[44.01]PEIGSTGVAFTK.V	tr|R1D0V2|R1D0V2_EMIHU	1248.63	2	1248.63	625.325	Uncharacterized protein OS=Emiliania huxleyi OX=2903 GN=EMIHUDRAFT_114164 PE=4 SV=1	6.43	84.28	2	0	0.528571
0.9988	C1	K.n[44.01]IADPSTTAVIAR.L	tr|R1CVN4|R1CVN4_EMIHU,tr|R1D554|R1D554_EMIHU	1256.67	2	1256.67	629.343	Uncharacterized protein OS=Emiliania huxleyi OX=2903 GN=EMIHUDRAFT_450146 PE=3 SV=1	5.84	84.2867	2	0	0.478571
0.9987	C1	R.n[44.01]AAGVLGNTSISPDGK.D	tr|R1EKD3|R1EKD3_EMIHU	1428.72	2	1428.72	715.368	Uncharacterized protein OS=Emiliania huxleyi OX=2903 GN=EMIHUDRAFT_117236 PE=4 SV=1	5.88	84.36	2	0	-0.464706
0.977	C1	R.n[44.01]TEM[147.04]TGTNFYFSR.L	tr|R1DVW3|R1DVW3_EMIHU,tr|R1BRI2|R1BRI2_EMIHU	1511.64	2	1511.63	756.825	Protoporphyrin IX methyltransferase OS=Emiliania huxleyi OX=2903 GN=PPMT1 PE=4 SV=1	5.66	84.4317	2	0	-0.664286
1	C1	K.n[44.01]SVAAQAALIEM[147.04]R.S	tr|R1CJA6|R1CJA6_EMIHU	1317.67	2	1317.67	659.843	Uncharacterized protein OS=Emiliania huxleyi OX=2903 GN=EMIHUDRAFT_95543 PE=4 SV=1	5.72	84.4817	2	0	0.328571
0.9668	C1	R.n[44.01]VATC[160.03]SWDGTIK.Y	tr|R1ED03|R1ED03_EMIHU	1279.59	2	1279.58	640.801	Uncharacterized protein OS=Emiliania huxleyi OX=2903 GN=EMIHUDRAFT_463519 PE=4 SV=1	5.8	84.4833	2	0	-0.284615
0.9974	C1	K.AGVVLPGALTLSGTK.F	tr|R1CP00|R1CP00_EMIHU,tr|R1CA58|R1CA58_EMIHU,tr|R1F0Q3|R1F0Q3_EMIHU	1382.81	2	1382.82	692.414	Light harvesting protein OS=Emiliania huxleyi OX=2903 GN=Lhcf32 PE=4 SV=1	8.8	84.5317	2	0	0.788235
0.9992	C1	K.n[44.01]LNVESTTWM[147.04]TK.L	tr|R1BXQ5|R1BXQ5_EMIHU	1367.64	2	1367.64	684.827	Chloroplast beta-keto acyl reductase OS=Emiliania huxleyi OX=2903 GN=EMIHUDRAFT_414681 PE=4 SV=1	6	84.5583	2	0	-0.376923
0.9987	C1	K.DAGSIAGLNVLR.L	tr|R1DD63|R1DD63_EMIHU	1184.65	2	1184.66	593.333	Uncharacterized protein OS=Emiliania huxleyi OX=2903 GN=EMIHUDRAFT_441734 PE=3 SV=1	5.84	84.5817	2	0	0.478571
1	C1	K.n[44.01]ASSPDWSGGVGYVTK.Q	tr|R1FZ96|R1FZ96_EMIHU	1552.72	2	1552.71	777.365	NADH-cytochrome b5 reductase OS=Emiliania huxleyi OX=2903 GN=EMIHUDRAFT_373005 PE=3 SV=1	5.88	84.5867	2	0	-0.747059
0.9233	C1	V.n[44.01]YVESAISATGTK.F	tr|R1E1E6|R1E1E6_EMIHU	1268.62	2	1268.63	635.32	Uncharacterized protein OS=Emiliania huxleyi OX=2903 GN=EMIHUDRAFT_432636 PE=4 SV=1	6	84.6733	1	0	0.514286
0.9828	C1	K.n[44.01]ADLVSLM[147.04]PGAK.A	tr|R1F8C0|R1F8C0_EMIHU	1159.59	2	1159.59	580.803	Superoxide dismutase, manganese OS=Emiliania huxleyi OX=2903 GN=SOD2A PE=4 SV=1	5.88	84.8083	2	0	0.384615
0.9993	C1	R.n[44.01]VSLVESAC[160.03]SSAVK.M	tr|R1G1H4|R1G1H4_EMIHU	1378.68	2	1378.68	690.345	Pyruvate kinase OS=Emiliania huxleyi OX=2903 GN=EMIHUDRAFT_433474 PE=3 SV=1	5.97	84.8533	2	0	0.62
0.9449	C1	K.n[44.01]VTAADLANVTK.K	tr|R1F0W9|R1F0W9_EMIHU	1144.61	2	1144.61	573.312	Mitochondrial processing peptidase OS=Emiliania huxleyi OX=2903 GN=EMIHUDRAFT_443369 PE=4 SV=1	5.81	84.9867	2	0	-0.192308
0.9623	C1	K.DSLGSADLTTVEGSTITYR.R	tr|R1G398|R1G398_EMIHU	1984.96	2	1984.97	993.487	Uncharacterized protein OS=Emiliania huxleyi OX=2903 GN=EMIHUDRAFT_361018 PE=4 SV=1	4.03	84.9933	2	0	-0.6
0.9995	C1	K.n[44.01]SAISLQDQFAK.D	tr|R1FR32|R1FR32_EMIHU,tr|R1FF97|R1FF97_EMIHU	1249.63	2	1249.63	625.822	Uncharacterized protein OS=Emiliania huxleyi OX=2903 GN=EMIHUDRAFT_431703 PE=4 SV=1	5.55	85.0217	2	0	-0.669231
0.9852	C1	R.n[44.01]QLVAELPAGSR.T	tr|R1EGQ6|R1EGQ6_EMIHU,tr|R1DJR6|R1DJR6_EMIHU	1182.64	2	1182.64	592.325	Uncharacterized protein OS=Emiliania huxleyi OX=2903 GN=EMIHUDRAFT_64694 PE=4 SV=1	6	85.1417	2	0	-0.315385
0.9913	C1	K.n[44.01]M[147.04]LNDPSGGGTPVTLYR.L	tr|R1E029|R1E029_EMIHU,tr|R1FYS5|R1FYS5_EMIHU	1735.82	2	1735.82	868.917	Uncharacterized protein OS=Emiliania huxleyi OX=2903 GN=EMIHUDRAFT_469999 PE=4 SV=1	5.59	85.22	2	0	-0.322222
0.9973	C1	R.n[44.01]GC[160.03]ELLVATPGR.L	tr|R1DHP7|R1DHP7_EMIHU,tr|R1DXK3|R1DXK3_EMIHU	1214.61	2	1214.61	608.311	Uncharacterized protein (Fragment) OS=Emiliania huxleyi OX=2903 GN=EMIHUDRAFT_44497 PE=4 SV=1	5.99	85.2467	2	0	0.330769
0.9994	C1	K.n[44.01]M[147.04]LNAVGVQLTK.D	tr|R1DK71|R1DK71_EMIHU	1231.66	2	1231.66	616.837	Uncharacterized protein OS=Emiliania huxleyi OX=2903 GN=EMIHUDRAFT_420527 PE=4 SV=1	8.5	85.325	2	0	0.0230769
1	C1	K.n[44.01]AQIEAGQVNFADAAR.E	tr|R1E0X2|R1E0X2_EMIHU	1602.78	2	1602.78	802.395	Peptidyl-prolyl cis-trans isomerase OS=Emiliania huxleyi OX=2903 GN=EMIHUDRAFT_75941 PE=4 SV=1	4.37	85.3317	2	0	-0.547059
0.9491	C1	R.n[44.01]SLALAGQIAK.-	tr|R1F6E1|R1F6E1_EMIHU	1013.59	2	1013.59	507.801	Argininosuccinate synthase OS=Emiliania huxleyi OX=2903 GN=ASS1 PE=4 SV=1	8.47	85.335	2	0	0.4
0.9969	C1	R.n[44.01]SAETGGLLLR.E	tr|R1F553|R1F553_EMIHU	1058.57	2	1058.58	530.293	UTP--glucose-1-phosphate uridylyltransferase OS=Emiliania huxleyi OX=2903 GN=EMIHUDRAFT_426881 PE=4 SV=1	5.72	85.38	2	0	-0.425
0.9959	C1	K.n[44.01]STSAVDQTLLATR.R	tr|R1BYQ5|R1BYQ5_EMIHU	1404.72	2	1404.72	703.368	Uncharacterized protein OS=Emiliania huxleyi OX=2903 GN=EMIHUDRAFT_451735 PE=4 SV=1	5.55	85.3833	2	0	-0.546667
1	C1	R.n[44.01]QAQFEVFSK.D	tr|R1CAN4|R1CAN4_EMIHU	1125.55	2	1125.55	563.78	V-type proton ATPase subunit G OS=Emiliania huxleyi OX=2903 GN=ATPVG PE=3 SV=1	6	85.39	2	0	-1.05455
0.9602	C1	K.n[44.01]ALEVVPNSVK.L	tr|R1E6U8|R1E6U8_EMIHU	1097.61	2	1097.61	549.811	Uncharacterized protein OS=Emiliania huxleyi OX=2903 GN=EMIHUDRAFT_419034 PE=4 SV=1	6.05	85.3983	2	0	0.4
0.9392	C1	R.DGYAAWAAVPEAGK.F	tr|R1DCN2|R1DCN2_EMIHU	1404.67	2	1404.67	703.341	Light harvesting protein OS=Emiliania huxleyi OX=2903 GN=Lhcf10_2 PE=4 SV=1	4.37	85.475	2	0	-0.25
0.9973	C1	K.n[44.01]TALDTASTAAANLDK.N	tr|R1CKY8|R1CKY8_EMIHU,tr|R1E7A8|R1E7A8_EMIHU	1504.74	2	1504.74	753.376	Uncharacterized protein OS=Emiliania huxleyi OX=2903 GN=EMIHUDRAFT_458081 PE=4 SV=1	4.21	85.4933	2	0	-0.476471
0.9947	C1	R.QAQFEVFSK.D	tr|R1CAN4|R1CAN4_EMIHU	1082.54	2	1082.54	542.277	V-type proton ATPase subunit G OS=Emiliania huxleyi OX=2903 GN=ATPVG PE=3 SV=1	6	85.5117	2	0	-1.05455
0.9864	C1	R.n[44.01]EVLPAAAGSSLPR.S	tr|A0A0D3IHN1|A0A0D3IHN1_EMIHU	1309.7	2	1309.7	655.857	Uncharacterized protein OS=Emiliania huxleyi OX=2903 PE=4 SV=1	6.1	85.605	2	0	-0.0866667
0.9877	C1	R.n[44.01]SGAASASSAAVYDALR.W	tr|R1F390|R1F390_EMIHU,tr|R1DZN9|R1DZN9_EMIHU	1538.73	2	1538.74	770.374	Uncharacterized protein OS=Emiliania huxleyi OX=2903 GN=EMIHUDRAFT_229921 PE=4 SV=1	5.55	85.6817	2	0	0.0277778
0.9377	C1	K.n[44.01]GAAVTDLSLPASK.E	tr|R1BI48|R1BI48_EMIHU	1271.67	2	1271.67	636.843	Uncharacterized protein OS=Emiliania huxleyi OX=2903 GN=EMIHUDRAFT_452958 PE=4 SV=1	5.84	85.7167	2	0	-0.126667
0.975	C1	R.n[44.01]PVISC[160.03]SITTNEGSQLK.N	tr|R1DGQ0|R1DGQ0_EMIHU	1775.87	2	1775.87	888.943	Uncharacterized protein OS=Emiliania huxleyi OX=2903 GN=EMIHUDRAFT_460589 PE=4 SV=1	6.38	85.7433	1	0	-0.483333
0.9994	C1	K.n[44.01]SASLSGAVGEGLGYK.A	tr|R1DB74|R1DB74_EMIHU	1437.71	2	1437.71	719.862	Uncharacterized protein OS=Emiliania huxleyi OX=2903 GN=EMIHUDRAFT_453164 PE=4 SV=1	5.72	85.9117	2	0	0.0352941
0.9677	C1	R.n[44.01]NAAALSSFGNPSDSATYSR.L	tr|R1ELV6|R1ELV6_EMIHU,tr|A0A0D3KXX7|A0A0D3KXX7_EMIHU	1957.88	2	1957.88	979.946	Uncharacterized protein OS=Emiliania huxleyi OX=2903 GN=EMIHUDRAFT_450620 PE=4 SV=1	5.84	85.945	2	0	-0.471429
0.9983	C1	K.n[44.01]FSQALAQDPATR.R	sp|Q4G3F5|PSAB_EMIHU	1346.66	2	1346.66	674.336	Photosystem I P700 chlorophyll a apoprotein A2 OS=Emiliania huxleyi OX=2903 GN=psaB PE=3 SV=1	5.84	85.9633	2	0	-1.03571
0.9708	C1	R.n[44.01]VVVDGANFAR.F	tr|R1D7M8|R1D7M8_EMIHU	1089.56	2	1089.56	545.786	Uncharacterized protein OS=Emiliania huxleyi OX=2903 GN=EMIHUDRAFT_442264 PE=4 SV=1	5.81	85.9683	2	0	0.45
0.9581	C1	R.n[44.01]VAPLPNDVSAVR.Q	tr|R1D4Y8|R1D4Y8_EMIHU,tr|R1E5J2|R1E5J2_EMIHU	1279.69	2	1279.69	640.851	Putative threonine synthase OS=Emiliania huxleyi OX=2903 GN=EMIHUDRAFT_462938 PE=4 SV=1	5.81	85.9733	2	0	-0.25
0.9958	C1	K.n[44.01]GIVAQEITQAR.A	sp|Q4G3A0|ATPX_EMIHU	1227.66	2	1227.66	614.836	ATP synthase subunit b', chloroplastic OS=Emiliania huxleyi OX=2903 GN=atpG PE=3 SV=1	6	85.975	2	0	-0.107692
0.9967	C1	R.n[44.01]LAATGAPFDSSR.S	tr|R1CPQ4|R1CPQ4_EMIHU,tr|R1DAU6|R1DAU6_EMIHU	1234.59	2	1234.59	618.304	Peptidylprolyl isomerase OS=Emiliania huxleyi OX=2903 GN=EMIHUDRAFT_206643 PE=4 SV=1	5.84	86.02	2	0	-0.4
0.9404	C1	R.n[44.01]DQLVGM[147.04]GVTFGK.F	tr|R1BQK7|R1BQK7_EMIHU	1309.63	2	1309.63	655.824	60S ribosome subunit biogenesis protein NIP7 homolog OS=Emiliania huxleyi OX=2903 GN=EMIHUDRAFT_427107 PE=3 SV=1	5.84	86.135	2	0	0.171429
0.9985	C1	R.n[44.01]IAFEQSGIATK.K	tr|R1DEZ0|R1DEZ0_EMIHU	1206.62	2	1206.63	604.319	Uncharacterized protein OS=Emiliania huxleyi OX=2903 GN=EMIHUDRAFT_437166 PE=4 SV=1	6	86.1567	2	0	-0.446154
0.997	C1	R.DYSNFNPFER.N	tr|R1CA24|R1CA24_EMIHU,tr|R1E829|R1E829_EMIHU	1287.55	2	1287.55	644.783	Uncharacterized protein OS=Emiliania huxleyi OX=2903 GN=EMIHUDRAFT_470138 PE=4 SV=1	4.37	86.1617	2	0	-2.05
1	C1	K.n[44.01]SNNSLTIIDSGVGM[147.04]TK.A	tr|R1FLY8|R1FLY8_EMIHU,tr|R1BRM2|R1BRM2_EMIHU	1694.81	2	1694.82	848.414	Uncharacterized protein OS=Emiliania huxleyi OX=2903 GN=EMIHUDRAFT_362359 PE=3 SV=1	5.55	86.21	2	0	-0.122222
0.9828	C1	R.TDAAALPAPSPVPAPSAAPSA.-	tr|R1DDL5|R1DDL5_EMIHU	1857.95	2	1857.96	929.981	Uncharacterized protein OS=Emiliania huxleyi OX=2903 GN=EMIHUDRAFT_452155 PE=4 SV=1	3.8	86.2167	2	0	0.0772727
0.9771	C1	R.n[44.01]LQALAPAGDASGR.L	tr|R1CR96|R1CR96_EMIHU	1268.65	2	1268.65	635.331	Uncharacterized protein OS=Emiliania huxleyi OX=2903 GN=EMIHUDRAFT_453755 PE=4 SV=1	5.84	86.2183	2	0	-0.04
0.9966	C1	K.n[44.01]SQIDELVQQTR.D	tr|R1DJU8|R1DJU8_EMIHU	1358.68	2	1358.68	680.347	Acetyl-CoA carboxylase OS=Emiliania huxleyi OX=2903 GN=ACC-2 PE=4 SV=1	4.37	86.2333	2	0	-1.41538
0.9995	C1	R.n[44.01]GAVVGGAAVGLVK.T	tr|R1CQ20|R1CQ20_EMIHU,tr|R1DYR3|R1DYR3_EMIHU	1139.67	2	1139.67	570.84	Uncharacterized protein OS=Emiliania huxleyi OX=2903 GN=EMIHUDRAFT_443720 PE=4 SV=1	8.75	86.2367	2	0	1.02
0.9963	C1	K.n[44.01]GPSVEGYPSC[160.03]LKPIN.-	tr|R1C5H6|R1C5H6_EMIHU	1659.79	2	1659.79	830.904	Uncharacterized protein OS=Emiliania huxleyi OX=2903 GN=EMIHUDRAFT_436409 PE=4 SV=1	5.99	86.2583	2	0	-0.51875
0.9652	C1	R.n[44.01]LATAAWEAQQK.E	tr|R1C1K9|R1C1K9_EMIHU	1258.63	2	1258.63	630.323	Uncharacterized protein OS=Emiliania huxleyi OX=2903 GN=EMIHUDRAFT_464368 PE=4 SV=1	6	86.2683	2	0	-1
1	C1	K.n[44.01]QGAQLASAVLAK.Q	tr|R1EYP9|R1EYP9_EMIHU	1198.67	2	1198.67	600.341	Uncharacterized protein OS=Emiliania huxleyi OX=2903 GN=EMIHUDRAFT_237243 PE=4 SV=1	8.75	86.37	2	0	-0.0357143
0.999	C1	R.n[44.01]QTYVLTGM[147.04]EGDLVQK.D	tr|R1D369|R1D369_EMIHU	1739.84	2	1739.84	870.927	Oxygen-evolving enhancer protein 1 of photosystem II OS=Emiliania huxleyi OX=2903 GN=PSBO_2 PE=4 SV=1	4.37	86.495	2	0	-0.676471
0.9943	C1	K.n[44.01]AGELNTAELGM[147.04]ANLQQAAR.D	tr|R1EZC9|R1EZC9_EMIHU	2015.97	2	2015.98	1008.99	Uncharacterized protein OS=Emiliania huxleyi OX=2903 GN=EMIHUDRAFT_434721 PE=4 SV=1	4.53	86.5183	2	0	-0.57619
0.999	C1	R.n[44.01]NSAPQFISSIQSEK.K	sp|Q4G397|ATPA_EMIHU	1577.77	2	1577.77	789.892	ATP synthase subunit alpha, chloroplastic OS=Emiliania huxleyi OX=2903 GN=atpA PE=3 SV=1	6	86.52	2	0	-1.09375
0.9543	C1	R.n[44.01]VALIDC[160.03]GQVK.Q	tr|R1DB42|R1DB42_EMIHU	1144.59	2	1144.6	573.303	Putative ubiquinone biosynthesis protein OS=Emiliania huxleyi OX=2903 GN=EMIHUDRAFT_217648 PE=4 SV=1	5.8	86.54	2	0	0.141667
0.9908	C1	K.n[44.01]LQTAAALAADK.A	tr|R1FSB1|R1FSB1_EMIHU	1114.6	2	1114.6	558.306	Uncharacterized protein (Fragment) OS=Emiliania huxleyi OX=2903 GN=EMIHUDRAFT_447532 PE=4 SV=1	5.84	86.55	2	0	0.223077
0.9908	C1	K.n[44.01]TTAAEAGYTAAWYK.Y	tr|R1DMT8|R1DMT8_EMIHU	1545.71	2	1545.72	773.862	Transketolase OS=Emiliania huxleyi OX=2903 GN=EMIHUDRAFT_437959 PE=3 SV=1	5.66	86.5517	2	0	-0.6
0.9944	C1	K.n[44.01]EAPVLTQLR.D	tr|R1DC10|R1DC10_EMIHU	1068.59	2	1068.6	535.304	Caffeoyl-CoA O-methyltransferase OS=Emiliania huxleyi OX=2903 GN=EMIHUDRAFT_464903 PE=4 SV=1	6.1	86.5767	2	0	-0.690909
0.9974	C1	R.n[44.01]TFSNPVESLK.R	tr|R1C779|R1C779_EMIHU	1163.58	2	1163.58	582.798	Uncharacterized protein OS=Emiliania huxleyi OX=2903 GN=EMIHUDRAFT_432259 PE=4 SV=1	5.66	86.6317	2	0	-1.08333
0.9803	C1	R.n[44.01]STLVSVVGAAK.R	tr|R1DE07|R1DE07_EMIHU	1073.61	2	1073.61	537.811	Uncharacterized protein OS=Emiliania huxleyi OX=2903 GN=EMIHUDRAFT_438180 PE=4 SV=1	8.47	86.6383	2	0	0.338462
0.9818	C1	K.n[44.01]AAALTGLNNANLAK.K	tr|R1CPK2|R1CPK2_EMIHU	1383.75	2	1383.75	692.881	Uncharacterized protein OS=Emiliania huxleyi OX=2903 GN=EMIHUDRAFT_435359 PE=4 SV=1	8.8	86.665	2	0	-0.18125
0.9406	C1	R.n[44.01]GGALLASSGSDGLVK.V	tr|R1F7M8|R1F7M8_EMIHU	1373.72	2	1373.72	687.865	Uncharacterized protein OS=Emiliania huxleyi OX=2903 GN=EMIHUDRAFT_99690 PE=4 SV=1	5.84	86.6683	2	0	0.441176
0.9975	C1	K.n[44.01]AAPM[147.04]TLLLQSSSEK.H	tr|R1DIR0|R1DIR0_EMIHU	1533.77	2	1533.78	767.893	Uncharacterized protein OS=Emiliania huxleyi OX=2903 GN=EMIHUDRAFT_452643 PE=4 SV=1	6.05	86.6817	2	0	-0.3625
0.9895	C1	K.n[44.01]GLVADQAGFTGGAAPSAADAR.L	tr|R1DBW0|R1DBW0_EMIHU	1944.93	2	1944.94	973.472	Uncharacterized protein OS=Emiliania huxleyi OX=2903 GN=EMIHUDRAFT_453091 PE=4 SV=1	4.21	86.7683	2	0	0.156522
0.9887	C1	R.n[44.01]GLVLAPC[160.03]DAAR.A	tr|R1E9D6|R1E9D6_EMIHU	1184.6	2	1184.6	593.306	Uncharacterized protein OS=Emiliania huxleyi OX=2903 GN=EMIHUDRAFT_444878 PE=4 SV=1	5.83	86.8117	2	0	0.538462
0.9729	C1	R.n[44.01]EGYQSILNTNVR.L	tr|R1F321|R1F321_EMIHU,tr|R1DV31|R1DV31_EMIHU	1435.71	2	1435.71	718.86	Xylose isomerase (Fragment) OS=Emiliania huxleyi OX=2903 GN=EMIHUDRAFT_59556 PE=3 SV=1	6.1	86.835	2	0	-0.707143
0.9997	C1	K.n[44.01]VQAIADSGAAPLAK.F	tr|R1DV79|R1DV79_EMIHU	1353.73	2	1353.73	677.87	Uncharacterized protein OS=Emiliania huxleyi OX=2903 GN=EMIHUDRAFT_432409 PE=4 SV=1	5.81	86.8483	2	0	0.41875
0.9494	C1	R.n[44.01]ALLSPPASAADAPR.C	tr|R1CA34|R1CA34_EMIHU	1378.72	2	1378.73	690.367	Uncharacterized protein OS=Emiliania huxleyi OX=2903 GN=EMIHUDRAFT_444992 PE=4 SV=1	5.88	86.895	2	0	0.0125
0.9775	C1	K.n[44.01]C[160.03]GINYQPPTAVPGGDLAK.V	tr|R1BAA6|R1BAA6_EMIHU,tr|R1EGH1|R1EGH1_EMIHU	1899.91	2	1899.93	950.965	Alpha-tubulin OS=Emiliania huxleyi OX=2903 GN=EMIHUDRAFT_106820 PE=3 SV=1	5.83	86.9117	2	0	-0.175
0.9669	C1	R.n[44.01]QLVGLYSTM[147.04]TGQTQER.L	tr|R1DIQ2|R1DIQ2_EMIHU	1869.89	2	1869.9	935.952	ATP-dependent Clp protease proteolytic subunit OS=Emiliania huxleyi OX=2903 GN=EMIHUDRAFT_436915 PE=3 SV=1	6	86.9383	2	0	-0.583333
0.9657	C1	R.n[44.01]VDGALPVGVTAK.D	tr|R1F540|R1F540_EMIHU,tr|R1E092|R1E092_EMIHU	1168.65	2	1168.65	585.33	3-isopropylmalate dehydratase OS=Emiliania huxleyi OX=2903 GN=EMIHUDRAFT_252979 PE=4 SV=1	5.81	87.0267	2	0	0.107143
0.9993	C1	K.n[44.01]GGQPATGDLIAIR.F	tr|R1BUK7|R1BUK7_EMIHU	1310.69	2	1310.7	656.354	Peptidylprolyl isomerase (Fragment) OS=Emiliania huxleyi OX=2903 GN=EMIHUDRAFT_48468 PE=4 SV=1	5.84	87.0583	2	0	0.02
0.9989	C1	R.n[44.01]AIEAAAAC[160.03]YAAR.Y	tr|R1G3Z4|R1G3Z4_EMIHU,tr|R1D1A6|R1D1A6_EMIHU	1279.6	2	1279.6	640.806	Uncharacterized protein OS=Emiliania huxleyi OX=2903 GN=EMIHUDRAFT_222663 PE=4 SV=1	6.04	87.1133	2	0	0.321429
0.9978	C1	K.n[44.01]AGSFGNVELSYQR.K	tr|R1BYD6|R1BYD6_EMIHU	1469.69	2	1469.69	735.852	Mitochondrial import receptor subunit tom40 OS=Emiliania huxleyi OX=2903 GN=EMIHUDRAFT_432658 PE=4 SV=1	6.05	87.17	2	0	-0.926667
1	C1	R.n[44.01]DGVVVTASGLQYR.V	tr|R1D0P6|R1D0P6_EMIHU	1406.72	2	1406.72	704.365	Peptidylprolyl isomerase (Fragment) OS=Emiliania huxleyi OX=2903 GN=EMIHUDRAFT_58004 PE=4 SV=1	5.84	87.275	2	0	0.186667
1	C1	R.DITDSLDALGNTTAATGK.G	tr|R1DXH8|R1DXH8_EMIHU	1762.86	2	1762.86	882.437	H+-translocating pyrophosphatase OS=Emiliania huxleyi OX=2903 GN=EMIHUDRAFT_439740 PE=3 SV=1	3.93	87.3283	2	0	-0.485
0.9865	C1	R.n[44.01]LVSDPTYASGMAGC[160.03]ASR.L	tr|R1DV19|R1DV19_EMIHU	1784.78	2	1784.79	893.398	Mitochondrial carrier protein OS=Emiliania huxleyi OX=2903 GN=EMIHUDRAFT_437270 PE=3 SV=1	5.83	87.475	2	0	0.121053
0.9206	C1	R.n[44.01]QAAAYGIAM[147.04]LGER.C	tr|R1FHE1|R1FHE1_EMIHU	1408.68	2	1408.68	705.346	Uncharacterized protein OS=Emiliania huxleyi OX=2903 GN=EMIHUDRAFT_224551 PE=4 SV=1	6	87.4783	2	0	0.12
0.9417	C1	C.n[44.01]EQFSAVAGPLTK.A	tr|R1G398|R1G398_EMIHU	1289.66	2	1289.67	645.838	Uncharacterized protein OS=Emiliania huxleyi OX=2903 GN=EMIHUDRAFT_361018 PE=4 SV=1	6.1	87.6517	1	0	0.307143
0.9888	C1	K.VVLSPWTETDFR.T	tr|R1ENL0|R1ENL0_EMIHU	1448.73	2	1448.74	725.372	Cytochrome b6-f complex iron-sulfur subunit (Fragment) OS=Emiliania huxleyi OX=2903 GN=EMIHUDRAFT_45249 PE=4 SV=1	4.37	87.675	2	0	-0.414286
0.9357	C1	M.VAVPESVLK.K	tr|R1BP93|R1BP93_EMIHU	940.559	2	940.563	471.287	Uncharacterized protein OS=Emiliania huxleyi OX=2903 GN=EMIHUDRAFT_433254 PE=4 SV=1	5.97	87.6783	2	0	0.581818
0.9957	C1	K.n[44.01]APAAAASSAEPSAYPAVLR.R	tr|R1BIZ5|R1BIZ5_EMIHU	1841.93	2	1841.94	921.971	Uncharacterized protein OS=Emiliania huxleyi OX=2903 GN=EMIHUDRAFT_428142 PE=4 SV=1	6.05	87.8733	2	0	-0.119048
0.9704	C1	K.VGFQVVETR.D	tr|R1BYZ7|R1BYZ7_EMIHU	1033.56	2	1033.56	517.785	Methyltransferase OS=Emiliania huxleyi OX=2903 GN=EMIHUDRAFT_432780 PE=3 SV=1	5.97	87.895	2	0	-0.418182
0.9985	C1	R.n[44.01]TTDVAAGEAGGITQAIGASR.V	tr|R1D2Z9|R1D2Z9_EMIHU,tr|R1DR94|R1DR94_EMIHU	1887.93	2	1887.93	944.972	Translation initiation factor IF-2 OS=Emiliania huxleyi OX=2903 GN=EIF2 PE=4 SV=1	4.37	87.955	2	0	0.109091
0.975	C1	R.n[44.01]LASC[160.03]VVLTK.E	tr|R1FW97|R1FW97_EMIHU	1032.56	2	1032.57	517.289	Uncharacterized protein OS=Emiliania huxleyi OX=2903 GN=EMIHUDRAFT_454785 PE=4 SV=1	8.22	87.975	2	0	0.627273
0.9956	C1	R.n[44.01]GVTVVEASAFM[147.04]K.L	tr|R1EQS3|R1EQS3_EMIHU	1296.64	2	1296.64	649.327	Polyketide synthase OS=Emiliania huxleyi OX=2903 GN=PKS3 PE=4 SV=1	6	88.0033	2	0	0.778571
1	C1	K.n[44.01]SLLESGTLGPK.G	tr|R1FAV3|R1FAV3_EMIHU	1143.61	2	1143.61	572.814	Uncharacterized protein OS=Emiliania huxleyi OX=2903 GN=EMIHUDRAFT_467973 PE=3 SV=1	5.72	88.0333	2	0	-0.384615
0.9321	C1	K.LC[160.03]SDLLSK.D	tr|R1CF35|R1CF35_EMIHU	934.479	2	935.482	468.247	Uncharacterized protein OS=Emiliania huxleyi OX=2903 GN=EMIHUDRAFT_444491 PE=4 SV=1	5.83	88.095	2	0	-0.25
1	C1	L.TDSLDALGNTTAATGK.G	tr|R1DXH8|R1DXH8_EMIHU	1534.75	2	1534.75	768.381	H+-translocating pyrophosphatase OS=Emiliania huxleyi OX=2903 GN=EMIHUDRAFT_439740 PE=3 SV=1	4.21	88.1083	1	0	-0.133333
1	C1	R.n[44.01]GQNQPVVNLLSK.R	tr|R1DYI5|R1DYI5_EMIHU	1338.73	2	1338.72	670.37	Carbamoyl-phosphate synthase OS=Emiliania huxleyi OX=2903 GN=EMIHUDRAFT_422007 PE=3 SV=1	8.75	88.115	2	0	-0.978571
0.9993	C1	M.n[44.01]TELEQSQNAASEAAAAAVAR.L	tr|R1DH35|R1DH35_EMIHU	2029.97	2	2029.96	1015.99	Uncharacterized protein OS=Emiliania huxleyi OX=2903 GN=EMIHUDRAFT_212369 PE=4 SV=1	4.25	88.12	2	0	0.0136364
0.9504	C1	R.n[44.01]IVPGQYVATDPR.G	tr|R1EZP8|R1EZP8_EMIHU	1357.7	2	1357.7	679.857	Uncharacterized protein OS=Emiliania huxleyi OX=2903 GN=EMIHUDRAFT_421023 PE=4 SV=1	5.84	88.1383	2	0	-0.521429
0.9947	C1	K.n[44.01]ALLAEVNNGR.L	tr|R1CGG7|R1CGG7_EMIHU,tr|R1C922|R1C922_EMIHU,tr|R1DPM5|R1DPM5_EMIHU,tr|R1CGF0|R1CGF0_EMIHU	1098.58	2	1098.58	550.296	Light harvesting protein OS=Emiliania huxleyi OX=2903 GN=Lhcf21_1 PE=4 SV=1	6.05	88.1433	2	0	-0.00833333
0.9987	C1	R.n[44.01]GAVEPTSILGAAK.G	tr|R1CKA0|R1CKA0_EMIHU	1255.68	2	1255.68	628.846	Uncharacterized protein OS=Emiliania huxleyi OX=2903 GN=EMIHUDRAFT_430429 PE=4 SV=1	6	88.1667	2	0	0.113333
0.9641	C1	R.SSDM[147.04]TVSQFVASSVA.-	tr|R1E050|R1E050_EMIHU,tr|R1FYD3|R1FYD3_EMIHU	1530.69	2	1530.69	766.351	Coatomer subunit gamma OS=Emiliania huxleyi OX=2903 GN=EMIHUDRAFT_558363 PE=3 SV=1	3.8	88.2483	2	0	0.29375
0.9473	C1	P.n[44.01]PSATTELTPVAIQAGK.L	sp|B9A1H3|TRXR1_EMIHU,tr|R1D5S9|R1D5S9_EMIHU	1625.86	2	1625.86	813.938	Thioredoxin reductase SEP1 OS=Emiliania huxleyi OX=2903 GN=SEP1 PE=1 SV=1	6.43	88.315	1	0	0.15
1	C1	R.n[44.01]NGVDNGAWDSFTPQQK.L	tr|R1F3M2|R1F3M2_EMIHU,tr|R1DCB2|R1DCB2_EMIHU	1805.8	2	1805.8	903.906	Light harvesting protein OS=Emiliania huxleyi OX=2903 GN=Lhcf25_2 PE=4 SV=1	4.21	88.3283	2	0	-1.2
0.9927	C1	R.n[44.01]QQQLGMGADAAAEALR.G	tr|R1ELU4|R1ELU4_EMIHU,tr|R1BPW9|R1BPW9_EMIHU	1671.8	2	1671.8	836.907	Tic110 OS=Emiliania huxleyi OX=2903 GN=Tic110 PE=4 SV=1	4.37	88.385	2	0	-0.511111
0.9718	C1	K.n[44.01]VAAAAM[147.04]YNVIGSADGK.L	tr|R1EJR3|R1EJR3_EMIHU	1595.76	2	1595.76	798.888	Uncharacterized protein OS=Emiliania huxleyi OX=2903 GN=EMIHUDRAFT_424259 PE=3 SV=1	5.81	88.3883	2	0	0.55
0.9992	C1	K.n[44.01]ELAVIAGQQPTVNK.A	sp|Q4G355|RK5_EMIHU	1509.82	2	1509.82	755.915	50S ribosomal protein L5, chloroplastic OS=Emiliania huxleyi OX=2903 GN=rpl5 PE=3 SV=1	6.1	88.445	2	0	-0.15
0.9756	C1	R.n[44.01]ATFGANFGDQYAGR.K	tr|R1DDW2|R1DDW2_EMIHU	1516.67	2	1516.67	759.342	Uncharacterized protein OS=Emiliania huxleyi OX=2903 GN=EMIHUDRAFT_202342 PE=4 SV=1	5.88	88.45	2	0	-0.975
0.9802	C1	R.n[44.01]SYEPLGLPTTGNR.R	tr|R1DXH8|R1DXH8_EMIHU	1446.71	2	1446.72	724.362	H+-translocating pyrophosphatase OS=Emiliania huxleyi OX=2903 GN=EMIHUDRAFT_439740 PE=3 SV=1	5.72	88.4933	2	0	-1.36
0.9993	C1	R.n[44.01]TPLIISGPSEAPTQK.Y	sp|Q4G377|SECA_EMIHU	1580.84	2	1580.84	791.428	Protein translocase subunit SecA OS=Emiliania huxleyi OX=2903 GN=secA PE=3 SV=1	5.66	88.5483	2	0	-0.605882
0.9938	C1	R.n[44.01]ALAAFNC[160.03]DPAK.W	tr|R1DPF5|R1DPF5_EMIHU	1219.57	2	1219.57	610.79	Serine hydroxymethyltransferase OS=Emiliania huxleyi OX=2903 GN=EMIHUDRAFT_433725 PE=3 SV=1	5.87	88.555	2	0	-0.123077
0.9967	C1	K.n[44.01]FQTSM[147.04]QLPDYVAK.Y	tr|R1DFC1|R1DFC1_EMIHU	1585.74	2	1585.75	793.88	Putative Lysyl-tRNA synthetase OS=Emiliania huxleyi OX=2903 GN=EMIHUDRAFT_426543 PE=4 SV=1	5.83	88.6033	2	0	-0.633333
0.9696	C1	K.VNAVTTGEAPWGNIETN.V	tr|R1CMC6|R1CMC6_EMIHU	1771.84	2	1771.84	886.926	Uncharacterized protein OS=Emiliania huxleyi OX=2903 GN=EMIHUDRAFT_434976 PE=4 SV=1	3.79	88.65	1	0	-0.321053
0.9964	C1	K.n[44.01]ENM[147.04]AAVLSSLQEAM[147.04]PSAK.L	tr|R1BXC0|R1BXC0_EMIHU,tr|R1EH96|R1EH96_EMIHU	1950.9	2	1950.9	976.459	Uncharacterized protein OS=Emiliania huxleyi OX=2903 GN=EMIHUDRAFT_413706 PE=4 SV=1	4.53	88.7167	2	0	0.04
0.9992	C1	R.n[44.01]YATAIYTAAAK.K	tr|R1D9U1|R1D9U1_EMIHU	1185.6	2	1185.6	593.809	ATP synthase O subunit mitochondrial OS=Emiliania huxleyi OX=2903 GN=EMIHUDRAFT_456269 PE=3 SV=1	8.5	88.765	2	0	-0.215385
0.9555	C1	R.n[44.01]APFTEAISAGK.A	tr|R1FRS8|R1FRS8_EMIHU	1133.57	2	1133.58	567.793	Uncharacterized protein OS=Emiliania huxleyi OX=2903 GN=EMIHUDRAFT_440689 PE=4 SV=1	6.05	88.7717	2	0	-0.0692308
0.9986	C1	R.n[44.01]ADVVYFC[160.03]SPNNPTGAAASR.E	tr|R1EUC3|R1EUC3_EMIHU,tr|R1DQ93|R1DQ93_EMIHU	2038.92	2	2038.92	1020.47	Uncharacterized protein OS=Emiliania huxleyi OX=2903 GN=EMIHUDRAFT_456646 PE=4 SV=1	5.87	88.9083	2	0	-0.442857
0.9852	C1	R.APFTEAISAGK.A	tr|R1FRS8|R1FRS8_EMIHU	1090.57	2	1090.56	546.29	Uncharacterized protein OS=Emiliania huxleyi OX=2903 GN=EMIHUDRAFT_440689 PE=4 SV=1	6.05	88.9133	2	0	-0.0692308
1	C1	R.n[44.01]DC[160.03]QALILAPTR.E	tr|R1C896|R1C896_EMIHU	1299.66	2	1299.66	650.837	Uncharacterized protein OS=Emiliania huxleyi OX=2903 GN=EMIHUDRAFT_413872 PE=3 SV=1	5.83	88.9583	2	0	-0.276923
1	C1	K.n[44.01]TIQAYSVLSQR.V	tr|R1DSL4|R1DSL4_EMIHU	1307.68	2	1307.69	654.849	Uncharacterized protein OS=Emiliania huxleyi OX=2903 GN=EMIHUDRAFT_464234 PE=4 SV=1	8.41	89.0967	2	0	-0.0384615
0.9616	C1	K.n[44.01]STLEAAYDAAM[147.04]NAPAPAAAGGK.Q	tr|R1DMP5|R1DMP5_EMIHU,tr|R1FYC1|R1FYC1_EMIHU	2105.97	2	2106.98	1053.99	Uncharacterized protein (Fragment) OS=Emiliania huxleyi OX=2903 GN=EMIHUDRAFT_124838 PE=4 SV=1	4.37	89.1133	2	0	-0.279167
0.9849	C1	K.n[44.01]LATFTSTAEPK.A	tr|R1CAZ6|R1CAZ6_EMIHU	1207.61	2	1207.61	604.812	Heat shock protein 90 OS=Emiliania huxleyi OX=2903 GN=EMIHUDRAFT_415924 PE=3 SV=1	6	89.3183	2	0	-0.292308
0.9559	C1	K.n[44.01]SNVWAVEPAMK.V	tr|R1DRT0|R1DRT0_EMIHU	1273.61	2	1273.62	637.813	Uncharacterized protein OS=Emiliania huxleyi OX=2903 GN=EMIHUDRAFT_109630 PE=4 SV=1	5.72	89.3367	2	0	1.36643e-16
0.9929	C1	R.n[44.01]IGDINAM[147.04]LAEQR.R	tr|R1FQN2|R1FQN2_EMIHU,tr|R1D3S9|R1D3S9_EMIHU	1388.67	2	1388.68	695.343	Uncharacterized protein OS=Emiliania huxleyi OX=2903 GN=EMIHUDRAFT_440893 PE=4 SV=1	4.37	89.3567	2	0	-0.685714
0.9993	C1	R.n[44.01]QAAAAAAAALAM[147.04]DGDGPSR.G	tr|R1E5R5|R1E5R5_EMIHU,tr|R1DMV8|R1DMV8_EMIHU	1772.81	2	1772.82	887.413	AP-1 complex subunit gamma OS=Emiliania huxleyi OX=2903 GN=AP1G-1 PE=3 SV=1	4.21	89.3717	2	0	-0.0571429
0.9819	C1	R.n[44.01]ELGVGGSLTPEVTQSGR.G	tr|R1D3G9|R1D3G9_EMIHU	1728.86	2	1728.87	865.439	Uncharacterized protein OS=Emiliania huxleyi OX=2903 GN=EMIHUDRAFT_72799 PE=3 SV=1	4.53	89.385	2	0	-0.531579
0.9948	C1	R.n[44.01]AIVSDIAGTTR.D	tr|R1BLX1|R1BLX1_EMIHU	1145.6	2	1145.61	573.809	GTPase Der OS=Emiliania huxleyi OX=2903 GN=EMIHUDRAFT_311691 PE=3 SV=1	5.88	89.4433	2	0	-0.138462
0.9991	C1	K.n[44.01]VFDPM[147.04]GLSK.L	tr|R1DCN2|R1DCN2_EMIHU	1051.5	2	1051.5	526.758	Light harvesting protein OS=Emiliania huxleyi OX=2903 GN=Lhcf10_2 PE=4 SV=1	5.81	89.4817	2	0	0.218182
0.9567	C1	K.n[44.01]QGAAPVLVATDVASR.G	tr|R1DN38|R1DN38_EMIHU,tr|R1BXE0|R1BXE0_EMIHU	1496.79	2	1496.8	749.405	Uncharacterized protein OS=Emiliania huxleyi OX=2903 GN=EMIHUDRAFT_428126 PE=3 SV=1	5.84	89.4933	2	0	0.252941
0.9639	C1	K.n[44.01]GTGLANTC[160.03]PVVEQVDGMK.T	tr|R1D369|R1D369_EMIHU	1917.89	2	1918.9	959.953	Oxygen-evolving enhancer protein 1 of photosystem II OS=Emiliania huxleyi OX=2903 GN=PSBO_2 PE=4 SV=1	4.37	89.5183	2	0	-0.205
1	C1	R.n[44.01]VESYSSYIYK.V	tr|R1ECB0|R1ECB0_EMIHU,tr|R1DMV2|R1DMV2_EMIHU,tr|R1FGM1|R1FGM1_EMIHU	1280.59	2	1280.6	641.303	Histone H2B OS=Emiliania huxleyi OX=2903 GN=EMIHUDRAFT_114964 PE=3 SV=1	5.97	89.565	2	0	-0.441667
0.9903	C1	K.VFDPM[147.04]GLSK.L	tr|R1DCN2|R1DCN2_EMIHU	1008.5	2	1008.5	505.255	Light harvesting protein OS=Emiliania huxleyi OX=2903 GN=Lhcf10_2 PE=4 SV=1	5.81	89.57	2	0	0.218182
0.9897	C1	K.GLSPQELWDVTPEAAK.W	tr|R1B352|R1B352_EMIHU,tr|R1CMT6|R1CMT6_EMIHU	1739.87	2	1739.88	870.944	Light harvesting protein OS=Emiliania huxleyi OX=2903 GN=Lhcf15_2 PE=4 SV=1	4.14	89.6867	2	0	-0.738889
0.9767	C1	K.n[44.01]QFIC[160.03]GATTYENLK.T	tr|R1F0S4|R1F0S4_EMIHU,tr|R1F0R1|R1F0R1_EMIHU	1586.74	2	1586.74	794.377	Uncharacterized protein (Fragment) OS=Emiliania huxleyi OX=2903 GN=EMIHUDRAFT_49365 PE=4 SV=1	5.99	89.765	2	0	-0.446667
0.9624	C1	R.n[44.01]VDEVTAAIGR.E	tr|R1C0M3|R1C0M3_EMIHU,tr|R1D2H0|R1D2H0_EMIHU	1072.55	2	1072.55	537.283	Uncharacterized protein OS=Emiliania huxleyi OX=2903 GN=EMIHUDRAFT_245379 PE=4 SV=1	4.37	89.7717	2	0	-0.341667
0.9801	C1	K.n[44.01]M[147.04]VIDAVPSVEM[147.04]VR.F	tr|R1DH70|R1DH70_EMIHU	1519.74	2	1519.74	760.876	Glutamate 1-semialdehyde 2,1-aminomutase OS=Emiliania huxleyi OX=2903 GN=GSA1 PE=3 SV=1	4.37	89.775	2	0	0.793333
0.9949	C1	K.n[44.01]GAM[147.04]VVTVNDYLAR.R	tr|R1FKD0|R1FKD0_EMIHU,tr|R1FXV3|R1FXV3_EMIHU	1466.72	2	1466.72	734.367	Protein translocase subunit SecA OS=Emiliania huxleyi OX=2903 GN=EMIHUDRAFT_423357 PE=3 SV=1	5.84	89.8783	2	0	-0.0266667
0.9288	C1	R.TAVATSIFK.M	tr|R1BJR7|R1BJR7_EMIHU,tr|R1DP77|R1DP77_EMIHU	936.528	2	936.529	469.271	Ferredoxin-sulfite reductase OS=Emiliania huxleyi OX=2903 GN=SIR1 PE=4 SV=1	8.41	89.88	2	0	0.581818
0.9987	C1	R.n[44.01]LTLAQLNDGAK.A	tr|R1BXX8|R1BXX8_EMIHU	1185.64	2	1185.64	593.825	Uncharacterized protein OS=Emiliania huxleyi OX=2903 GN=EMIHUDRAFT_432551 PE=4 SV=1	5.84	89.93	2	0	-0.246154
0.9805	C1	R.n[44.01]VLAQPDPIYNSR.L	sp|Q4G343|RR7_EMIHU	1414.72	2	1414.73	708.367	30S ribosomal protein S7, chloroplastic OS=Emiliania huxleyi OX=2903 GN=rps7 PE=3 SV=1	5.81	89.9433	2	0	-0.478571
0.9968	C1	K.n[44.01]GDEIC[160.03]GAVLSVR.Y	tr|R1BPC5|R1BPC5_EMIHU,tr|R1DG86|R1DG86_EMIHU	1317.63	2	1317.64	659.825	Uncharacterized protein OS=Emiliania huxleyi OX=2903 GN=EMIHUDRAFT_452339 PE=3 SV=1	4.37	89.9917	2	0	0.192857
0.9993	C1	K.n[44.01]GTDYM[147.04]FFQGPTPK.T	tr|R1BES5|R1BES5_EMIHU	1546.68	2	1546.68	774.345	Uncharacterized protein OS=Emiliania huxleyi OX=2903 GN=EMIHUDRAFT_446374 PE=4 SV=1	5.83	89.9967	2	0	-0.98
1	C1	R.n[44.01]GAESSPQLLIVGSK.G	tr|R1EZT6|R1EZT6_EMIHU	1427.76	2	1427.77	714.888	ATP synthase gamma subunit OS=Emiliania huxleyi OX=2903 GN=EMIHUDRAFT_352634 PE=3 SV=1	6	90.0383	2	0	-0.15625
0.9973	C1	R.n[44.01]VALEC[160.03]M[147.04]VLAR.N	sp|Q4G3F4|RBL_EMIHU	1219.61	2	1219.61	610.81	Ribulose bisphosphate carboxylase large chain OS=Emiliania huxleyi OX=2903 GN=rbcL PE=3 SV=1	5.97	90.0983	2	0	0.666667
0.9973	C1	K.n[44.01]FQTSYLDGSVR.V	tr|R1CZ80|R1CZ80_EMIHU	1314.62	2	1314.63	658.317	Uncharacterized protein OS=Emiliania huxleyi OX=2903 GN=EMIHUDRAFT_221637 PE=4 SV=1	5.84	90.1467	2	0	-0.338462
0.9988	C1	R.n[44.01]QLIYNLPEQR.F	tr|R1FH50|R1FH50_EMIHU,tr|R1D5P1|R1D5P1_EMIHU	1315.69	2	1315.69	658.851	Uncharacterized protein OS=Emiliania huxleyi OX=2903 GN=EMIHUDRAFT_455478 PE=3 SV=1	6	90.155	2	0	-0.916667
0.9242	C1	K.n[44.01]DGSAIPVTLVK.A	sp|Q4G364|RK3_EMIHU	1141.63	2	1141.64	571.824	50S ribosomal protein L3, chloroplastic OS=Emiliania huxleyi OX=2903 GN=rpl3 PE=3 SV=1	5.84	90.165	2	0	0.423077
0.9951	C1	R.n[44.01]VVSM[147.04]PC[160.03]VEAFER.Q	tr|R1DMT8|R1DMT8_EMIHU	1481.66	2	1481.67	741.839	Transketolase OS=Emiliania huxleyi OX=2903 GN=EMIHUDRAFT_437959 PE=3 SV=1	4.53	90.2017	2	0	-0.0214286
0.9983	C1	K.n[44.01]EITALAPASMK.V	tr|R1DU85|R1DU85_EMIHU,tr|R1C1P4|R1C1P4_EMIHU,tr|R1D525|R1D525_EMIHU,tr|R1B7V2|R1B7V2_EMIHU,tr|R1FBF9|R1FBF9_EMIHU,tr|R1DKT9|R1DKT9_EMIHU,tr|R1CYF7|R1CYF7_EMIHU,tr|R1FKX1|R1FKX1_EMIHU	1173.61	2	1173.61	587.811	Actin\actin-related protein alternative OS=Emiliania huxleyi OX=2903 GN=ACT-9 PE=3 SV=1	6.1	90.2083	2	0	0.415385
0.9996	C1	K.n[44.01]LVVYAQGTGVAR.Y	tr|R1EMF6|R1EMF6_EMIHU,tr|R1CX78|R1CX78_EMIHU	1275.69	2	1275.7	638.854	Uncharacterized protein OS=Emiliania huxleyi OX=2903 GN=EMIHUDRAFT_79680 PE=4 SV=1	8.75	90.29	2	0	0.285714
0.9785	C1	K.n[44.01]TAC[160.03]GTPGYVAPEILK.N	tr|R1CCX2|R1CCX2_EMIHU	1618.8	2	1618.81	810.409	Uncharacterized protein OS=Emiliania huxleyi OX=2903 GN=EMIHUDRAFT_432669 PE=3 SV=1	5.66	90.3233	2	0	-0.170588
0.9488	C1	T.n[44.01]LEAAYDAAM[147.04]NAPAPAAAGGK.Q	tr|R1DMP5|R1DMP5_EMIHU,tr|R1FYC1|R1FYC1_EMIHU	1917.89	2	1917.89	959.952	Uncharacterized protein (Fragment) OS=Emiliania huxleyi OX=2903 GN=EMIHUDRAFT_124838 PE=4 SV=1	4.37	90.3267	1	0	-0.0909091
0.9313	C1	R.n[44.01]DSLGALATAVK.N	tr|R1DEZ0|R1DEZ0_EMIHU,tr|R1BQ67|R1BQ67_EMIHU	1087.59	2	1087.59	544.801	Uncharacterized protein OS=Emiliania huxleyi OX=2903 GN=EMIHUDRAFT_437166 PE=4 SV=1	5.84	90.345	2	0	-0.00769231
0.9378	C1	K.DAELSPSSIDQNVLVGGSTR.L	sp|Q4G366|DNAK_EMIHU	2044.01	2	2044.01	1023.01	Chaperone protein dnaK OS=Emiliania huxleyi OX=2903 GN=dnaK PE=3 SV=1	4.03	90.35	2	0	-0.277273
0.996	C1	K.n[44.01]VDYM[147.04]AVSFVQK.G	tr|R1EEU6|R1EEU6_EMIHU	1344.64	2	1344.64	673.327	Pyruvate kinase OS=Emiliania huxleyi OX=2903 GN=EMIHUDRAFT_439215 PE=3 SV=1	5.81	90.41	2	0	0.138462
0.9705	C1	K.n[44.01]AGAAGGAAAIAAAELK.A	tr|R1EH55|R1EH55_EMIHU,tr|R1EHM0|R1EHM0_EMIHU	1354.72	2	1354.72	678.367	Uncharacterized protein OS=Emiliania huxleyi OX=2903 GN=EMIHUDRAFT_463715 PE=4 SV=1	6.05	90.46	2	0	0.766667
0.9918	C1	K.n[44.01]AAM[147.04]GISTIGVEQPDIVM[147.04]K.N	tr|R1CC81|R1CC81_EMIHU,tr|R1EJ71|R1EJ71_EMIHU	1933.95	2	1933.95	967.982	V-type proton ATPase proteolipid subunit OS=Emiliania huxleyi OX=2903 GN=ATPVC1 PE=3 SV=1	4.37	90.5667	2	0	0.18
0.9891	C1	R.n[44.01]LAVATLGASDGAPASK.G	tr|R1EAE4|R1EAE4_EMIHU,tr|R1C7Q6|R1C7Q6_EMIHU	1470.77	2	1470.76	736.391	Uncharacterized protein OS=Emiliania huxleyi OX=2903 GN=EMIHUDRAFT_464163 PE=4 SV=1	5.84	90.6767	2	0	0.211111
0.9981	C1	R.n[44.01]ETLATNFYGSVR.C	tr|R1ELV8|R1ELV8_EMIHU,tr|R1B3L7|R1B3L7_EMIHU	1399.67	2	1399.67	700.844	Uncharacterized protein OS=Emiliania huxleyi OX=2903 GN=EMIHUDRAFT_100056 PE=3 SV=1	6.1	90.735	2	0	-0.342857
0.9966	C1	K.n[44.01]DAATGELTVPGIGSR.K	tr|R1DYK1|R1DYK1_EMIHU	1485.74	2	1485.74	743.878	Uncharacterized protein OS=Emiliania huxleyi OX=2903 GN=EMIHUDRAFT_451896 PE=4 SV=1	4.37	90.74	2	0	-0.482353
0.9914	C1	R.n[44.01]ALETM[147.04]NYTLIK.N	tr|R1DHZ4|R1DHZ4_EMIHU	1354.68	2	1354.68	678.347	Polyadenylate-binding protein OS=Emiliania huxleyi OX=2903 GN=PABP1 PE=3 SV=1	6.05	90.765	2	0	-0.446154
0.9994	C1	R.n[44.01]VC[160.03]LITYGPNEGK.L	tr|R1DEL6|R1DEL6_EMIHU,tr|R1EDQ1|R1EDQ1_EMIHU	1392.67	2	1392.67	697.343	Uncharacterized protein OS=Emiliania huxleyi OX=2903 GN=EMIHUDRAFT_441392 PE=4 SV=1	5.96	90.815	2	0	-0.0714286
0.9975	C1	R.n[44.01]ATYWC[160.03]PELK.A	tr|R1FYC1|R1FYC1_EMIHU,tr|R1DUZ9|R1DUZ9_EMIHU	1209.55	2	1209.55	605.782	Uncharacterized protein OS=Emiliania huxleyi OX=2903 GN=EMIHUDRAFT_361737 PE=4 SV=1	6.04	90.8817	2	0	-0.590909
0.9938	C1	R.n[44.01]VAQLIDSSK.G	tr|R1E3Q2|R1E3Q2_EMIHU	1002.53	2	1002.54	502.275	Uncharacterized protein OS=Emiliania huxleyi OX=2903 GN=EMIHUDRAFT_316584 PE=4 SV=1	5.81	90.8833	2	0	-0.281818
0.9984	C1	K.FYEQFSK.N	tr|R1FLY8|R1FLY8_EMIHU,tr|R1BRM2|R1BRM2_EMIHU	947.439	2	947.443	474.727	Uncharacterized protein OS=Emiliania huxleyi OX=2903 GN=EMIHUDRAFT_362359 PE=3 SV=1	6	90.885	2	0	-1.64444
0.986	C1	K.n[44.01]VVQVITNDGR.N	tr|R1CJ07|R1CJ07_EMIHU	1142.6	2	1142.61	572.309	Uncharacterized protein OS=Emiliania huxleyi OX=2903 GN=EMIHUDRAFT_215471 PE=4 SV=1	5.81	90.9333	2	0	-0.533333
1	C1	R.n[44.01]GNTTDPLLVSSIK.A	tr|R1D509|R1D509_EMIHU	1386.74	2	1386.74	694.375	Polyketide synthase OS=Emiliania huxleyi OX=2903 GN=PKS7 PE=4 SV=1	5.84	90.9533	2	0	-0.153333
0.9325	C1	R.n[44.01]ATAGGVAQLLDK.A	tr|R1BK16|R1BK16_EMIHU	1185.64	2	1185.64	593.825	Uncharacterized protein (Fragment) OS=Emiliania huxleyi OX=2903 GN=EMIHUDRAFT_42950 PE=4 SV=1	5.88	90.9933	2	0	0.15
0.9287	C1	K.EALLLVFANK.Q	tr|R1CUG2|R1CUG2_EMIHU	1116.65	2	1116.66	559.334	ADP-ribosylation factor OS=Emiliania huxleyi OX=2903 GN=Arf5-2 PE=3 SV=1	6.1	90.995	2	0	0.308333
0.9993	C1	K.n[44.01]ALEGIPTSNFDQK.H	tr|R1D6F2|R1D6F2_EMIHU	1461.71	2	1461.71	731.862	Heat shock protein 60 (Fragment) OS=Emiliania huxleyi OX=2903 GN=EMIHUDRAFT_459873 PE=3 SV=1	4.37	91.0117	2	0	-1.04
0.9431	C1	R.n[44.01]GSTADAFLYPAM[147.04]GR.A	tr|R1FPD3|R1FPD3_EMIHU,tr|R1CS64|R1CS64_EMIHU	1514.68	2	1514.68	758.348	Uncharacterized protein OS=Emiliania huxleyi OX=2903 GN=EMIHUDRAFT_467417 PE=3 SV=1	5.84	91.04	2	0	-0.125
0.9512	C1	R.n[44.01]M[147.04]PSAVGYQPTLATEM[147.04]GVLQER.L	sp|Q4G3C8|ATPB_EMIHU	2352.11	3	2353.12	785.044	ATP synthase subunit beta, chloroplastic OS=Emiliania huxleyi OX=2903 GN=atpB PE=3 SV=1	4.53	91.0617	2	0	-0.143478
0.9912	C1	K.n[44.01]GDLLVGQIAK.R	sp|Q4G366|DNAK_EMIHU	1055.6	2	1055.6	528.806	Chaperone protein dnaK OS=Emiliania huxleyi OX=2903 GN=dnaK PE=3 SV=1	5.84	91.09	2	0	-0.166667
1	C1	M.PSAVGYQPTLATEM[147.04]GVLQER.L	sp|Q4G3C8|ATPB_EMIHU	2162.07	2	2162.07	1082.04	ATP synthase subunit beta, chloroplastic OS=Emiliania huxleyi OX=2903 GN=atpB PE=3 SV=1	4.53	91.105	1	0	0.0545455
0.9892	C1	K.n[44.01]GDVVGLC[160.03]APASNLDPR.Y	tr|R1EWD1|R1EWD1_EMIHU	1682.8	2	1682.81	842.41	Uncharacterized protein OS=Emiliania huxleyi OX=2903 GN=EMIHUDRAFT_468282 PE=4 SV=1	4.21	91.2533	2	0	-0.161111
1	C1	R.n[44.01]AFTPTQSEETYSMVTANR.F	sp|Q4G395|PSBD_EMIHU	2074.93	3	2074.93	692.649	Photosystem II D2 protein OS=Emiliania huxleyi OX=2903 GN=psbD PE=3 SV=1	4.53	91.2583	2	0	-0.75
0.9994	C1	R.n[44.01]LATEELLNSQSR.A	tr|R1DVS8|R1DVS8_EMIHU	1402.71	2	1402.71	702.36	Uncharacterized protein OS=Emiliania huxleyi OX=2903 GN=EMIHUDRAFT_197469 PE=4 SV=1	4.53	91.2833	2	0	-0.735714
0.9986	C1	K.n[44.01]AIVVYTGDNLK.C	tr|R1BUP9|R1BUP9_EMIHU	1234.66	2	1234.66	618.335	Mitochondrial carrier protein OS=Emiliania huxleyi OX=2903 GN=EMIHUDRAFT_437063 PE=3 SV=1	5.88	91.3083	2	0	0.292308
0.969	C1	R.n[44.01]ELYSGIIQPSSNVK.A	tr|R1EXR0|R1EXR0_EMIHU	1576.81	2	1576.81	789.412	Uncharacterized protein OS=Emiliania huxleyi OX=2903 GN=EMIHUDRAFT_204750 PE=4 SV=1	6.1	91.31	2	0	-0.3625
0.9949	C1	K.n[44.01]FVAEQYVPC[160.03]R.M	tr|R1F0W9|R1F0W9_EMIHU	1310.61	2	1310.61	656.311	Mitochondrial processing peptidase OS=Emiliania huxleyi OX=2903 GN=EMIHUDRAFT_443369 PE=4 SV=1	5.99	91.4017	2	0	-0.075
1	C1	K.n[44.01]VADM[147.04]SLADFGR.K	tr|R1DSU3|R1DSU3_EMIHU	1239.56	2	1239.56	620.785	Adenosylhomocysteinase OS=Emiliania huxleyi OX=2903 GN=EMIHUDRAFT_440113 PE=3 SV=1	4.21	91.4517	2	0	-0.323077
0.991	C1	K.n[44.01]QLPEGLDAM[147.04]PSVIR.V	tr|R1FC28|R1FC28_EMIHU	1583.8	2	1583.8	792.906	Putative pyruvate dehydrogenase kinase OS=Emiliania huxleyi OX=2903 GN=PDK1 PE=4 SV=1	4.37	91.4817	2	0	0.05625
0.9986	C1	K.n[44.01]TVGFIGTGAIAK.S	tr|R1CUZ0|R1CUZ0_EMIHU	1176.65	2	1176.65	589.332	Ornithine cyclodeaminase OS=Emiliania huxleyi OX=2903 GN=EMIHUDRAFT_453525 PE=4 SV=1	8.41	91.5067	2	0	0.6
0.9942	C1	K.n[44.01]GNYPAPPAILEC[160.03]AK.A	tr|R1DZX4|R1DZX4_EMIHU,tr|R1D7Q1|R1D7Q1_EMIHU	1542.75	2	1542.75	772.382	Putative hydroxyacyl-coenzyme A dehydrogenase\3-ketoacyl-coenzyme A thiolase\enoyl-coenzyme A hydratase alpha subunit OS=Emiliania huxleyi OX=2903 GN=EMIHUDRAFT_436024 PE=4 SV=1	5.99	91.5383	2	0	-0.20625
0.9952	C1	K.n[44.01]AIAEASAPALESAVR.A	tr|R1BM15|R1BM15_EMIHU	1497.78	2	1497.79	749.897	Uncharacterized protein OS=Emiliania huxleyi OX=2903 GN=EMIHUDRAFT_205733 PE=4 SV=1	4.53	91.5533	2	0	0.382353
0.9983	C1	K.n[44.01]VAPSTLPEFQEAR.A	tr|R1FY51|R1FY51_EMIHU	1486.74	2	1486.74	744.378	Uncharacterized protein OS=Emiliania huxleyi OX=2903 GN=EMIHUDRAFT_439544 PE=4 SV=1	4.53	91.5633	2	0	-0.493333
0.9914	C1	K.n[44.01]DYQLFNVQR.L	tr|R1DUH6|R1DUH6_EMIHU	1224.59	2	1224.59	613.302	Uncharacterized protein OS=Emiliania huxleyi OX=2903 GN=EMIHUDRAFT_447960 PE=4 SV=1	5.84	91.575	2	0	-0.827273
0.9841	C1	R.n[44.01]LTQALIQDK.R	sp|Q4G386|MIND_EMIHU	1071.59	2	1071.6	536.803	Putative septum site-determining protein MinD OS=Emiliania huxleyi OX=2903 GN=minD PE=3 SV=1	5.84	91.5883	2	0	-0.927273
0.9975	C1	K.n[44.01]AGGAVSLEQSEAVFR.A	tr|R1D3Y1|R1D3Y1_EMIHU	1562.77	2	1562.78	782.392	Uncharacterized protein (Fragment) OS=Emiliania huxleyi OX=2903 GN=EMIHUDRAFT_47652 PE=4 SV=1	4.53	91.595	2	0	0.0529412
1	C1	R.n[44.01]GGAWVVIDSK.L	tr|R1FFT9|R1FFT9_EMIHU	1073.55	2	1073.55	537.783	Acetyl-CoA carboxylase OS=Emiliania huxleyi OX=2903 GN=ACC-1 PE=4 SV=1	5.84	91.6433	2	0	0.341667
1	C1	K.n[44.01]APAFAGATYLDK.M	tr|R1D7A9|R1D7A9_EMIHU,tr|R1F420|R1F420_EMIHU	1266.62	2	1266.63	634.319	Glucose-6-phosphate 1-epimerase OS=Emiliania huxleyi OX=2903 GN=EMIHUDRAFT_446641 PE=3 SV=1	5.88	91.6917	2	0	0.0285714
0.9843	C1	M.n[44.01]VAEPVPM[147.04]VFK.T	tr|R1CJA6|R1CJA6_EMIHU	1174.61	2	1174.61	588.31	Uncharacterized protein OS=Emiliania huxleyi OX=2903 GN=EMIHUDRAFT_95543 PE=4 SV=1	5.97	91.7	2	0	0.808333
0.9965	C1	K.n[44.01]VVIIGDSGVGK.S	tr|R1EVP7|R1EVP7_EMIHU,tr|R1FKF9|R1FKF9_EMIHU,tr|R1FIJ3|R1FIJ3_EMIHU	1085.61	2	1085.61	543.811	Rab11, rab family GTPase OS=Emiliania huxleyi OX=2903 GN=Rab11-2 PE=4 SV=1	5.81	91.7183	2	0	0.576923
0.9975	C1	R.n[44.01]GAVLTDSVM[147.04]PDASFAR.A	tr|R1BT80|R1BT80_EMIHU,tr|R1BFZ7|R1BFZ7_EMIHU	1694.79	2	1694.8	848.404	Uncharacterized protein (Fragment) OS=Emiliania huxleyi OX=2903 GN=EMIHUDRAFT_55681 PE=4 SV=1	4.21	91.7333	2	0	0.211111
1	C1	R.n[44.01]YDGGYWNTTGIGR.L	tr|R1F6E1|R1F6E1_EMIHU	1501.66	2	1501.67	751.837	Argininosuccinate synthase OS=Emiliania huxleyi OX=2903 GN=ASS1 PE=4 SV=1	5.83	91.7533	2	0	-0.946667
0.9777	C1	R.n[44.01]WGADQSFQLEK.K	tr|R1D0C2|R1D0C2_EMIHU	1350.62	2	1350.63	676.317	Pyruvate carboxylase OS=Emiliania huxleyi OX=2903 GN=PYC PE=4 SV=1	4.37	91.76	2	0	-1.53846
0.9989	C1	K.n[44.01]TANLDLGYVGQM[147.04]PDVR.H	tr|R1DNU5|R1DNU5_EMIHU	1806.86	2	1806.86	904.436	Uncharacterized protein OS=Emiliania huxleyi OX=2903 GN=EMIHUDRAFT_225692 PE=4 SV=1	4.21	91.775	2	0	-0.572222
1	C1	R.n[44.01]SAAEAESAFSSLSR.G	tr|R1E297|R1E297_EMIHU,tr|R1EJR3|R1EJR3_EMIHU	1454.66	2	1454.67	728.339	Uncharacterized protein OS=Emiliania huxleyi OX=2903 GN=EMIHUDRAFT_421581 PE=3 SV=1	4.53	91.7817	2	0	-0.4125
1	C1	R.n[44.01]EAAAAAVANLAGSPEGR.A	tr|R1D950|R1D950_EMIHU,tr|R1FDM3|R1FDM3_EMIHU	1596.79	2	1596.79	799.4	Uncharacterized protein OS=Emiliania huxleyi OX=2903 GN=EMIHUDRAFT_448626 PE=4 SV=1	4.53	91.805	2	0	-0.0157895
0.9996	C1	K.n[44.01]DFFNDPTQASVTC[160.03]AR.T	tr|R1FAR2|R1FAR2_EMIHU	1770.76	2	1770.77	886.389	Uncharacterized protein OS=Emiliania huxleyi OX=2903 GN=EMIHUDRAFT_456079 PE=4 SV=1	4.21	91.8117	2	0	-0.647059
0.9941	C1	K.n[44.01]YQNQVYLLPK.E	tr|R1DSU3|R1DSU3_EMIHU,tr|R1FGD7|R1FGD7_EMIHU	1307.69	2	1307.7	654.851	Adenosylhomocysteinase OS=Emiliania huxleyi OX=2903 GN=EMIHUDRAFT_440113 PE=3 SV=1	8.5	91.8183	2	0	-1.18333
0.9977	C1	R.n[44.01]GVFDTYTGTNLR.Y	tr|R1D0A0|R1D0A0_EMIHU	1385.66	2	1385.66	693.836	Fumarate hydratase OS=Emiliania huxleyi OX=2903 GN=EMIHUDRAFT_438455 PE=4 SV=1	5.84	91.895	2	0	-0.764286
0.9793	C1	P.n[44.01]GVDLSTVVGTGPDGR.L	tr|R1DWX5|R1DWX5_EMIHU	1471.73	2	1471.73	736.871	Dihydrolipoamide acetyltransferase component of pyruvate dehydrogenase complex OS=Emiliania huxleyi OX=2903 GN=EMIHUDRAFT_448908 PE=3 SV=1	4.21	91.9	1	0	0.1
0.9988	C1	K.n[44.01]GEGGLC[160.03]FVTPPDGSAPGAR.V	tr|R1CLW3|R1CLW3_EMIHU	1886.86	2	1886.87	944.436	Uncharacterized protein OS=Emiliania huxleyi OX=2903 GN=EMIHUDRAFT_352479 PE=4 SV=1	4.37	91.9017	2	0	-0.12381
0.9987	C1	R.n[44.01]SQQLELVDNLR.G	tr|R1D7G1|R1D7G1_EMIHU,tr|R1ET87|R1ET87_EMIHU	1356.7	2	1356.7	679.357	Uncharacterized protein OS=Emiliania huxleyi OX=2903 GN=EMIHUDRAFT_465242 PE=4 SV=1	4.37	91.925	2	0	-0.930769
1	C1	R.n[44.01]AAWTAATGAGM[147.04]TAGYLAK.M	tr|R1FIQ2|R1FIQ2_EMIHU	1769.84	2	1769.84	885.928	Uncharacterized protein OS=Emiliania huxleyi OX=2903 GN=EMIHUDRAFT_352050 PE=4 SV=1	8.63	91.945	2	0	0.315
1	C1	R.n[44.01]TLQESVASELASR.M	tr|R1DKU4|R1DKU4_EMIHU	1432.72	2	1432.72	717.365	ATP synthase gamma subunit OS=Emiliania huxleyi OX=2903 GN=ATPase PE=3 SV=1	4.53	91.995	2	0	-0.353333
0.999	C1	R.n[44.01]AVGGAVAGTLPVVAK.A	tr|R1E8U0|R1E8U0_EMIHU	1351.78	2	1351.79	676.899	Uncharacterized protein (Fragment) OS=Emiliania huxleyi OX=2903 GN=EMIHUDRAFT_461229 PE=3 SV=1	8.8	92.0867	2	0	1.04118
0.9994	C1	R.n[44.01]DGYAAWAAVPEAGK.F	tr|R1DCN2|R1DCN2_EMIHU	1447.67	2	1447.68	724.844	Light harvesting protein OS=Emiliania huxleyi OX=2903 GN=Lhcf10_2 PE=4 SV=1	4.37	92.1417	2	0	-0.25
0.9919	C1	R.n[44.01]VVIVGPSQESIEAAR.E	tr|R1FWU3|R1FWU3_EMIHU	1596.85	2	1596.85	799.431	Uncharacterized protein OS=Emiliania huxleyi OX=2903 GN=EMIHUDRAFT_224951 PE=4 SV=1	4.53	92.1683	2	0	-0.0823529
0.9989	C1	K.n[44.01]ANYTIAC[160.03]WESPTR.L	tr|R1FIM2|R1FIM2_EMIHU	1610.71	2	1610.72	806.365	Uncharacterized protein OS=Emiliania huxleyi OX=2903 GN=EMIHUDRAFT_224052 PE=4 SV=1	6.04	92.2283	2	0	-0.466667
0.9626	C1	R.n[44.01]VLLVSDGATSR.A	tr|R1DBD4|R1DBD4_EMIHU,tr|R1EXQ5|R1EXQ5_EMIHU	1159.62	2	1159.63	580.817	Uncharacterized protein OS=Emiliania huxleyi OX=2903 GN=EMIHUDRAFT_219460 PE=4 SV=1	5.81	92.27	2	0	0.338462
0.9343	C1	R.LGVDWGR.L	tr|R1FAZ3|R1FAZ3_EMIHU,tr|R1EKS3|R1EKS3_EMIHU	801.413	2	801.415	401.714	Uncharacterized protein (Fragment) OS=Emiliania huxleyi OX=2903 GN=EMIHUDRAFT_122965 PE=3 SV=1	5.84	92.335	2	0	-0.266667
0.9991	C1	R.n[44.01]VSVLGVEQVDAGSGAQR.G	tr|R1EN15|R1EN15_EMIHU	1713.86	2	1713.87	857.94	50S ribosomal protein L20 OS=Emiliania huxleyi OX=2903 GN=EMIHUDRAFT_354743 PE=3 SV=1	4.37	92.36	2	0	-0.105263
0.9428	C1	K.n[44.01]GM[147.04]MPGITEM[147.04]LEGVC[160.03]K.E	tr|R1FYC1|R1FYC1_EMIHU,tr|R1FCU8|R1FCU8_EMIHU,tr|R1DUZ9|R1DUZ9_EMIHU	1726.74	2	1726.74	864.377	Uncharacterized protein OS=Emiliania huxleyi OX=2903 GN=EMIHUDRAFT_361737 PE=4 SV=1	4.53	92.4367	2	0	-0.0647059
0.9302	C1	R.n[44.01]AATLPDPAYLR.V	tr|R1D3N5|R1D3N5_EMIHU,tr|R1F5B8|R1F5B8_EMIHU	1229.64	2	1229.64	615.827	Uncharacterized protein OS=Emiliania huxleyi OX=2903 GN=EMIHUDRAFT_461998 PE=4 SV=1	5.88	92.4433	2	0	-0.0384615
0.9937	C1	R.n[44.01]TQVSGYLYGVSPPDNPQVK.E	tr|R1EDC7|R1EDC7_EMIHU	2091.03	2	2091.04	1046.52	Uncharacterized protein OS=Emiliania huxleyi OX=2903 GN=EMIHUDRAFT_450596 PE=4 SV=1	5.5	92.4483	2	0	-0.952381
0.9991	C1	K.n[44.01]YPASTVQILGAEK.A	tr|R1CXI3|R1CXI3_EMIHU	1418.74	2	1418.75	710.378	Uncharacterized protein OS=Emiliania huxleyi OX=2903 GN=EMIHUDRAFT_434886 PE=4 SV=1	6	92.47	2	0	-0.113333
1	C1	R.n[44.01]TDASGALVPAAGTAAAGGTLVAGPQR.T	tr|R1EMW9|R1EMW9_EMIHU	2322.19	3	2322.2	775.072	Uncharacterized protein OS=Emiliania huxleyi OX=2903 GN=EMIHUDRAFT_65105 PE=4 SV=1	5.5	92.4983	2	0	0.2
0.98	C1	K.LGSTALSESLAER.Q	sp|Q4G399|ATPF_EMIHU	1332.69	2	1332.68	667.351	ATP synthase subunit b, chloroplastic OS=Emiliania huxleyi OX=2903 GN=atpF PE=3 SV=1	4.53	92.5467	2	0	-0.493333
0.9823	C1	K.n[44.01]GVVDSDSLPLNVSR.E	tr|R1D521|R1D521_EMIHU,tr|R1D521|R1D521_EMIHU	1499.76	2	1499.76	750.886	Uncharacterized protein OS=Emiliania huxleyi OX=2903 GN=EMIHUDRAFT_449776 PE=4 SV=1	4.21	92.6017	2	0	-0.4125
1	C1	K.n[44.01]LGSTALSESLAER.Q	sp|Q4G399|ATPF_EMIHU	1375.69	2	1375.7	688.854	ATP synthase subunit b, chloroplastic OS=Emiliania huxleyi OX=2903 GN=atpF PE=3 SV=1	4.53	92.63	2	0	-0.493333
1	C1	K.n[44.01]GGEPANFLDVGGSASVK.N	tr|R1C2C0|R1C2C0_EMIHU	1646.79	2	1646.8	824.402	Succinate--CoA ligase [ADP-forming] subunit beta, mitochondrial OS=Emiliania huxleyi OX=2903 GN=EMIHUDRAFT_436533 PE=3 SV=1	4.37	92.665	2	0	-0.421053
0.9842	C1	K.n[44.01]DGIDYAPTTVQLPGGER.V	tr|R1D369|R1D369_EMIHU	1830.87	2	1830.88	916.445	Oxygen-evolving enhancer protein 1 of photosystem II OS=Emiliania huxleyi OX=2903 GN=PSBO_2 PE=4 SV=1	4.03	92.6683	2	0	-0.578947
0.9989	C1	K.n[44.01]DFGYSFPC[160.03]DGPGR.G	sp|Q4G3F5|PSAB_EMIHU	1516.6	2	1516.61	759.309	Photosystem I P700 chlorophyll a apoprotein A2 OS=Emiliania huxleyi OX=2903 GN=psaB PE=3 SV=1	4.21	92.685	2	0	-0.946667
1	C1	R.n[44.01]DM[147.04]VTTFLEANGR.G	tr|R1F8J6|R1F8J6_EMIHU,tr|R1D8G9|R1D8G9_EMIHU	1411.64	2	1411.65	706.827	Magnesium chelatase H subunit OS=Emiliania huxleyi OX=2903 GN=EMIHUDRAFT_309350 PE=4 SV=1	4.37	92.7417	2	0	-0.514286
0.9333	C1	L.n[44.01]M[147.04]NSFINDAFER.L	tr|R1ECB0|R1ECB0_EMIHU,tr|R1DMV2|R1DMV2_EMIHU,tr|R1FGM1|R1FGM1_EMIHU	1401.6	2	1401.6	701.806	Histone H2B OS=Emiliania huxleyi OX=2903 GN=EMIHUDRAFT_114964 PE=3 SV=1	4.37	92.75	1	0	0.161538
0.9985	C1	R.n[44.01]GNNVLYISTLK.R	tr|R1DYR5|R1DYR5_EMIHU	1263.68	2	1263.69	632.848	Uncharacterized protein OS=Emiliania huxleyi OX=2903 GN=EMIHUDRAFT_71170 PE=3 SV=1	8.59	92.7833	2	0	-0.523077
0.9975	C1	R.n[44.01]SETGVEFAPWM[147.04]K.V	tr|R1DYY8|R1DYY8_EMIHU,tr|R1C7K0|R1C7K0_EMIHU	1439.64	2	1439.64	720.827	Uncharacterized protein (Fragment) OS=Emiliania huxleyi OX=2903 GN=EMIHUDRAFT_437070 PE=4 SV=1	4.53	92.8367	2	0	-0.35
0.9996	C1	K.n[44.01]LSQAADLAEC[160.03]VR.A	tr|R1F2Z0|R1F2Z0_EMIHU	1374.66	2	1374.66	688.335	Adenosine kinase OS=Emiliania huxleyi OX=2903 GN=EMIHUDRAFT_434127 PE=4 SV=1	4.37	92.8583	2	0	0.128571
1	C1	K.n[44.01]DTQTTTVTGIEMFQK.T	sp|Q4G342|EFTU_EMIHU	1741.82	2	1741.83	871.917	Elongation factor Tu, chloroplastic OS=Emiliania huxleyi OX=2903 GN=tufA PE=3 SV=1	4.37	92.86	2	0	-0.764706
0.9572	C1	K.n[44.01]YEVQEPVSQNLALVSK.G	tr|R1BMU9|R1BMU9_EMIHU	1845.95	2	1845.96	923.981	NADH dehydrogenase iron-sulfur protein 4 OS=Emiliania huxleyi OX=2903 GN=EMIHUDRAFT_449695 PE=4 SV=1	4.53	92.895	2	0	-0.455556
0.9976	C1	R.n[44.01]LAEM[147.04]PADSGYPAYLGAR.L	tr|R1FNW2|R1FNW2_EMIHU	1839.85	2	1839.85	920.93	Vacuolar proton-ATPase A-subunit OS=Emiliania huxleyi OX=2903 GN=ATPVA PE=3 SV=1	4.37	92.9067	2	0	-0.152632
1	C1	R.n[44.01]GGVEVVTASVMPEGR.L	tr|R1E2I3|R1E2I3_EMIHU	1529.75	2	1530.76	765.883	Uncharacterized protein OS=Emiliania huxleyi OX=2903 GN=EMIHUDRAFT_445645 PE=4 SV=1	4.53	92.91	2	0	0.235294
1	C1	R.n[44.01]QAVINPENTFYSVK.R	sp|Q4G366|DNAK_EMIHU	1651.82	2	1651.83	826.918	Chaperone protein dnaK OS=Emiliania huxleyi OX=2903 GN=dnaK PE=3 SV=1	6	92.9133	2	0	-0.8625
0.9429	C1	M.n[44.01]DASNPVVIGLAADSGC[160.03]GK.S	tr|R1E1E6|R1E1E6_EMIHU	1772.84	2	1772.84	887.425	Uncharacterized protein OS=Emiliania huxleyi OX=2903 GN=EMIHUDRAFT_432636 PE=4 SV=1	4.21	92.9217	1	0	0.345
0.9814	C1	R.n[44.01]DYIAEGPQILR.D	sp|Q4G3F4|RBL_EMIHU	1316.67	2	1316.68	659.343	Ribulose bisphosphate carboxylase large chain OS=Emiliania huxleyi OX=2903 GN=rbcL PE=3 SV=1	4.37	92.9267	2	0	-0.9
0.9992	C1	R.n[44.01]YLEAQTSPLAVR.S	tr|R1DUY5|R1DUY5_EMIHU	1389.73	2	1389.72	695.87	Uncharacterized protein OS=Emiliania huxleyi OX=2903 GN=EMIHUDRAFT_466716 PE=4 SV=1	6	92.9417	2	0	-0.414286
0.9994	C1	R.n[44.01]APEQVAPELGATLGPK.V	tr|R1DFM2|R1DFM2_EMIHU,tr|R1B876|R1B876_EMIHU	1619.85	2	1619.85	810.933	Uncharacterized protein OS=Emiliania huxleyi OX=2903 GN=EMIHUDRAFT_111596 PE=4 SV=1	4.53	93.05	2	0	-0.211111
0.9981	C1	K.n[44.01]ETALLQPYVK.A	tr|R1F8V2|R1F8V2_EMIHU	1203.65	2	1203.65	602.832	Uncharacterized protein OS=Emiliania huxleyi OX=2903 GN=EMIHUDRAFT_449195 PE=4 SV=1	6.1	93.0783	2	0	-0.25
1	C1	R.n[44.01]LSGVC[160.03]NALDNVQAR.L	tr|R1FAV3|R1FAV3_EMIHU	1558.75	2	1558.76	780.383	Uncharacterized protein OS=Emiliania huxleyi OX=2903 GN=EMIHUDRAFT_467973 PE=3 SV=1	5.83	93.085	2	0	0.10625
1	C1	K.n[44.01]GPEDISSLPNTFK.K	tr|R1DFC4|R1DFC4_EMIHU	1446.7	2	1446.7	724.357	Uncharacterized protein OS=Emiliania huxleyi OX=2903 GN=EMIHUDRAFT_453310 PE=4 SV=1	4.37	93.125	2	0	-1.13333
1	C1	M.n[44.01]AM[147.04]ATGGSSDLTAQGAQWLQGAK.E	tr|R1E050|R1E050_EMIHU,tr|R1FYD3|R1FYD3_EMIHU,tr|R1BZN8|R1BZN8_EMIHU	2207.03	2	2207.03	1104.52	Coatomer subunit gamma OS=Emiliania huxleyi OX=2903 GN=EMIHUDRAFT_558363 PE=3 SV=1	5.88	93.1533	2	0	-0.270833
1	C1	V.n[44.01]PAGAEYIDLPNSNIR.K	tr|R1FIQ4|R1FIQ4_EMIHU,tr|R1BC38|R1BC38_EMIHU	1671.82	2	1671.82	836.918	Dihydrolipoamide acetyltransferase component of pyruvate dehydrogenase complex OS=Emiliania huxleyi OX=2903 GN=EMIHUDRAFT_309512 PE=3 SV=1	4.37	93.165	1	0	-0.441176
0.9974	C1	K.DTLVAAGGDLSDYQYIVK.T	tr|R1BDC0|R1BDC0_EMIHU	1926.96	2	1926.96	964.486	Proteasome subunit beta OS=Emiliania huxleyi OX=2903 GN=EMIHUDRAFT_218298 PE=3 SV=1	3.93	93.1683	2	0	-0.165
0.9994	C1	R.n[44.01]LGEFQASVDAAR.K	tr|R1G4I0|R1G4I0_EMIHU	1305.63	2	1305.63	653.823	Clathrin heavy chain OS=Emiliania huxleyi OX=2903 GN=CHC1 PE=3 SV=1	4.37	93.1717	2	0	-0.6
0.9986	C1	R.n[44.01]GLVASPANYATPTSLAAC[160.03]AK.E	tr|R1EFP3|R1EFP3_EMIHU,tr|R1F1F9|R1F1F9_EMIHU	2004.99	2	2005	1003.5	Aminopeptidase OS=Emiliania huxleyi OX=2903 GN=EMIHUDRAFT_418804 PE=4 SV=1	8.2	93.1867	2	0	0.0818182
0.9981	C1	M.n[44.01]ADFSQPLPGTAGALDNNGSVK.E	tr|R1F696|R1F696_EMIHU	2101.01	2	2101.02	1051.51	Uncharacterized protein OS=Emiliania huxleyi OX=2903 GN=EMIHUDRAFT_442376 PE=4 SV=1	4.21	93.225	2	0	-0.421739
1	C1	K.DSATSTPNGVTILGYTDLESR.L	tr|R1C2S3|R1C2S3_EMIHU	2196.05	2	2196.06	1099.03	NAD(P)+ transhydrogenase\PNT OS=Emiliania huxleyi OX=2903 GN=EMIHUDRAFT_464280 PE=4 SV=1	4.03	93.2367	2	0	-0.408696
0.999	C1	R.n[44.01]AFYEAALQQAK.S	tr|R1CPY1|R1CPY1_EMIHU	1281.64	2	1281.64	641.825	Isocitrate dehydrogenase, NADP-dependent OS=Emiliania huxleyi OX=2903 GN=IDH1 PE=4 SV=1	6.05	93.25	2	0	-0.553846
0.9655	C1	T.GGSSDLTAQGAQWLQGAK.E	tr|R1E050|R1E050_EMIHU,tr|R1FYD3|R1FYD3_EMIHU,tr|R1BZN8|R1BZN8_EMIHU	1773.86	2	1773.87	887.94	Coatomer subunit gamma OS=Emiliania huxleyi OX=2903 GN=EMIHUDRAFT_558363 PE=3 SV=1	5.84	93.29	1	0	-0.695
0.9923	C1	R.n[44.01]AGDGTTTATVLTQAIM[147.04]R.E	tr|R1E2U0|R1E2U0_EMIHU	1764.87	2	1764.87	883.441	Heat shock protein 60 OS=Emiliania huxleyi OX=2903 GN=EMIHUDRAFT_419556 PE=3 SV=1	5.88	93.3483	2	0	-0.210526
0.9977	C1	R.GGNVLATPPDGFDGAVAAGSK.K	tr|R1B4P7|R1B4P7_EMIHU	1899.93	2	1899.94	950.974	Putative formate\nitrite transporter OS=Emiliania huxleyi OX=2903 GN=NAR3 PE=4 SV=1	4.21	93.3783	2	0	-0.317391
0.9548	C1	L.n[44.01]DVEALSLATPPR.D	sp|Q4G368|CY550_EMIHU	1310.68	2	1310.69	656.349	Cytochrome c-550 OS=Emiliania huxleyi OX=2903 GN=psbV PE=3 SV=1	4.37	93.3883	1	0	-0.0357143
0.9629	C1	K.n[44.01]EADLTGTNWIR.A	tr|R1BC08|R1BC08_EMIHU,tr|R1DX34|R1DX34_EMIHU	1317.63	2	1317.63	659.823	Uncharacterized protein OS=Emiliania huxleyi OX=2903 GN=EMIHUDRAFT_460069 PE=4 SV=1	4.37	93.4717	2	0	-0.746154
0.9968	C1	R.n[44.01]ITDQQVSVM[147.04]TTELIK.L	tr|R1CK14|R1CK14_EMIHU	1763.9	2	1763.91	882.956	Uncharacterized protein OS=Emiliania huxleyi OX=2903 GN=EMIHUDRAFT_444211 PE=4 SV=1	4.37	93.495	2	0	0.0941176
1	C1	E.n[44.01]PTAAAIAYGLDK.K	tr|R1F8P6|R1F8P6_EMIHU,tr|R1DD63|R1DD63_EMIHU,tr|R1E3S2|R1E3S2_EMIHU,tr|R1DSW3|R1DSW3_EMIHU,tr|R1DQM3|R1DQM3_EMIHU,tr|R1BNT5|R1BNT5_EMIHU	1232.64	2	1232.64	617.327	Uncharacterized protein OS=Emiliania huxleyi OX=2903 GN=EMIHUDRAFT_442092 PE=3 SV=1	6.26	93.5733	1	0	-0.235714
1	C1	R.n[44.01]GIGLGEALGEPAAAASSGAK.S	tr|R1DBD9|R1DBD9_EMIHU	1768.9	2	1768.9	885.455	Uncharacterized protein OS=Emiliania huxleyi OX=2903 GN=EMIHUDRAFT_106983 PE=4 SV=1	4.53	93.5983	2	0	0.0681818
0.9254	C1	M.n[44.01]SSIM[147.04]QYNGAAIIAM[147.04]AGK.D	tr|R1BY62|R1BY62_EMIHU	1799.85	2	1799.85	900.935	Proteasome subunit beta type OS=Emiliania huxleyi OX=2903 GN=EMIHUDRAFT_459379 PE=3 SV=1	8.31	93.6267	2	0	0.436842
0.9363	C1	R.n[44.01]NIIYSDWR.A	tr|R1DXV0|R1DXV0_EMIHU	1108.53	2	1108.53	555.272	Uncharacterized protein OS=Emiliania huxleyi OX=2903 GN=EMIHUDRAFT_451959 PE=4 SV=1	5.84	93.6383	2	0	-0.82
0.9981	C1	R.n[44.01]QAAAFLSM[147.04]GDLQAAR.D	tr|R1BNC3|R1BNC3_EMIHU,tr|R1EER1|R1EER1_EMIHU	1607.77	2	1607.78	804.894	Uncharacterized protein OS=Emiliania huxleyi OX=2903 GN=EMIHUDRAFT_247902 PE=4 SV=1	5.84	93.6833	2	0	-0.170588
0.9847	C1	K.n[44.01]IM[147.04]M[147.04]NSPEEVAATIAGK.S	tr|R1F3N2|R1F3N2_EMIHU	1735.81	2	1735.82	868.913	Uncharacterized protein OS=Emiliania huxleyi OX=2903 GN=EMIHUDRAFT_415549 PE=4 SV=1	4.53	93.7083	2	0	-0.0111111
0.9968	C1	K.n[44.01]SVELFYGAR.T	tr|R1DCN0|R1DCN0_EMIHU	1083.53	2	1083.54	542.775	Uncharacterized protein OS=Emiliania huxleyi OX=2903 GN=EMIHUDRAFT_438265 PE=4 SV=1	5.72	93.7133	2	0	-0.227273
0.9993	C1	K.n[44.01]GEGAGGSSAVLSPEATLTPLQK.T	tr|R1ECM8|R1ECM8_EMIHU	2112.07	2	2112.08	1057.04	Uncharacterized protein OS=Emiliania huxleyi OX=2903 GN=EMIHUDRAFT_115891 PE=4 SV=1	4.53	93.8267	2	0	-0.275
0.942	C1	C.n[44.01]QVVGDDLLVTNPTR.V	tr|R1DW82|R1DW82_EMIHU	1568.82	2	1568.82	785.415	Uncharacterized protein OS=Emiliania huxleyi OX=2903 GN=EMIHUDRAFT_420746 PE=3 SV=1	4.21	93.8333	1	0	0.3125
1	C1	R.n[44.01]AASFETGPAIETLR.R	tr|R1F045|R1F045_EMIHU	1504.75	2	1504.76	753.383	O-methyltransferase OS=Emiliania huxleyi OX=2903 GN=EMIHUDRAFT_100004 PE=4 SV=1	4.53	93.85	2	0	-0.5125
0.9431	C1	R.n[44.01]VIM[147.04]GSDPSTGDLGQR.K	tr|R1DLJ2|R1DLJ2_EMIHU	1590.73	2	1590.74	796.373	Serine palmitoyltransferase OS=Emiliania huxleyi OX=2903 GN=SPT PE=4 SV=1	4.21	93.8567	2	0	-0.829412
0.9974	C1	K.n[44.01]AC[160.03]VVGDTVGDPFK.D	tr|R1DXH8|R1DXH8_EMIHU	1406.65	2	1406.66	704.332	H+-translocating pyrophosphatase OS=Emiliania huxleyi OX=2903 GN=EMIHUDRAFT_439740 PE=3 SV=1	4.21	93.8767	2	0	-0.113333
0.9962	C1	K.n[44.01]VVGTLGPATM[147.04]TAEM[147.04]IEK.L	tr|R1EEU6|R1EEU6_EMIHU	1821.89	2	1821.89	911.95	Pyruvate kinase OS=Emiliania huxleyi OX=2903 GN=EMIHUDRAFT_439215 PE=3 SV=1	4.53	93.8983	2	0	0.452632
0.9257	C1	R.n[44.01]TPESFQAVLDR.F	tr|R1ELP3|R1ELP3_EMIHU	1304.64	2	1304.63	653.325	Uncharacterized protein OS=Emiliania huxleyi OX=2903 GN=EMIHUDRAFT_435466 PE=4 SV=1	4.37	93.9633	2	0	-0.553846
1	C1	K.n[44.01]LLNDQSSDVQGLAVK.C	tr|R1FV92|R1FV92_EMIHU	1628.84	2	1628.84	815.426	Uncharacterized protein OS=Emiliania huxleyi OX=2903 GN=EMIHUDRAFT_462184 PE=4 SV=1	4.21	94.005	2	0	-0.188235
0.9928	C1	R.n[44.01]YVAESSLPAWK.E	tr|R1DJT7|R1DJT7_EMIHU,tr|R1E860|R1E860_EMIHU	1292.64	2	1292.64	647.327	Secretory protein 31 OS=Emiliania huxleyi OX=2903 GN=SEC31 PE=4 SV=1	6	94.0417	2	0	-0.707692
1	C1	T.PESFQAVLDR.F	tr|R1ELP3|R1ELP3_EMIHU	1160.58	2	1160.58	581.299	Uncharacterized protein OS=Emiliania huxleyi OX=2903 GN=EMIHUDRAFT_435466 PE=4 SV=1	4.37	94.045	1	0	-0.225
0.9929	C1	R.n[44.01]EALSAALEATGR.V	tr|R1E7J7|R1E7J7_EMIHU	1230.62	2	1230.62	616.317	Uncharacterized protein OS=Emiliania huxleyi OX=2903 GN=EMIHUDRAFT_195043 PE=4 SV=1	4.53	94.0967	2	0	0.0785714
1	C1	K.n[44.01]ELLGM[147.04]SAAQVGNQVYAAGR.A	tr|R1ELU4|R1ELU4_EMIHU,tr|R1BPW9|R1BPW9_EMIHU	1992.97	2	1992.97	997.492	Tic110 OS=Emiliania huxleyi OX=2903 GN=Tic110 PE=4 SV=1	6.1	94.12	2	0	0.0571429
0.9993	C1	R.n[44.01]NSFETYAYSLR.N	tr|R1E3S2|R1E3S2_EMIHU	1392.63	2	1392.64	697.323	Uncharacterized protein OS=Emiliania huxleyi OX=2903 GN=EMIHUDRAFT_470246 PE=3 SV=1	6	94.1633	2	0	-1.23077
1	C1	K.n[44.01]QLSVEAQDVAALSR.T	tr|R1EQS3|R1EQS3_EMIHU,tr|R1EQS3|R1EQS3_EMIHU,tr|R1EQS3|R1EQS3_EMIHU,tr|R1EQS3|R1EQS3_EMIHU	1528.78	2	1528.79	765.399	Polyketide synthase OS=Emiliania huxleyi OX=2903 GN=PKS3 PE=4 SV=1	4.37	94.1983	2	0	-0.20625
0.9903	C1	R.n[44.01]AVADPVGAVQLATR.L	tr|R1BCT9|R1BCT9_EMIHU,tr|R1FBD3|R1FBD3_EMIHU	1409.76	2	1409.77	705.889	Glutamate-5-semialdehyde dehydrogenase OS=Emiliania huxleyi OX=2903 GN=EMIHUDRAFT_198402 PE=4 SV=1	5.88	94.205	2	0	0.54375
0.9428	C1	R.LVDLVANM[147.04]AVADGV.C	tr|R1F431|R1F431_EMIHU	1401.72	2	1401.72	701.866	Uncharacterized protein OS=Emiliania huxleyi OX=2903 GN=EMIHUDRAFT_421124 PE=4 SV=1	3.56	94.2317	1	0	1.175
0.9979	C1	K.n[44.01]VSANNPDVAWLR.E	tr|R1DWS2|R1DWS2_EMIHU	1383.69	2	1383.7	692.852	Light harvesting protein OS=Emiliania huxleyi OX=2903 GN=Lhcf4_2 PE=4 SV=1	5.81	94.3483	2	0	-0.707143
1	C1	K.n[44.01]GC[160.03]SVYLVGLGSPK.L	tr|R1D7D8|R1D7D8_EMIHU	1378.69	2	1378.7	690.353	Uncharacterized protein OS=Emiliania huxleyi OX=2903 GN=EMIHUDRAFT_449600 PE=4 SV=1	8.2	94.4017	2	0	0.586667
0.999	C1	R.n[44.01]TTQGLEEWAITK.E	tr|R1EYQ5|R1EYQ5_EMIHU	1418.7	2	1418.71	710.359	Uncharacterized protein OS=Emiliania huxleyi OX=2903 GN=EMIHUDRAFT_469085 PE=4 SV=1	4.53	94.4483	2	0	-1.12143
1	C1	K.n[44.01]AGC[160.03]SLSVVYGSM[147.04]PQDALQSATSR.G	tr|R1BIJ4|R1BIJ4_EMIHU	2443.11	3	2443.12	815.378	Coproporphyrinogen oxidase OS=Emiliania huxleyi OX=2903 GN=CPO PE=4 SV=1	5.87	94.455	2	0	-0.076
1	C1	G.n[44.01]NVLATPPDGFDGAVAAGSK.K	tr|R1B4P7|R1B4P7_EMIHU	1828.9	2	1828.91	915.455	Putative formate\nitrite transporter OS=Emiliania huxleyi OX=2903 GN=NAR3 PE=4 SV=1	4.21	94.4833	1	0	-0.114286
0.9931	C1	R.n[44.01]SSPVLESFGNAQTLR.N	tr|R1E162|R1E162_EMIHU	1647.82	2	1647.83	824.918	Uncharacterized protein OS=Emiliania huxleyi OX=2903 GN=EMIHUDRAFT_461567 PE=3 SV=1	5.72	94.5317	2	0	-0.688235
0.991	C1	K.n[44.01]ATGYPLAYVAAR.L	tr|R1EDI0|R1EDI0_EMIHU	1294.67	2	1294.67	648.341	Carbamoyl phosphate synthetase OS=Emiliania huxleyi OX=2903 GN=CPS1 PE=3 SV=1	8.63	94.5483	2	0	0.378571
0.9996	C1	R.n[44.01]VLGGTC[160.03]AVDDC[160.03]QYLAGGR.L	tr|R1BB95|R1BB95_EMIHU	1953.87	2	1953.87	977.941	Uncharacterized protein OS=Emiliania huxleyi OX=2903 GN=EMIHUDRAFT_438678 PE=4 SV=1	4.21	94.615	2	0	0.265
0.9472	C1	R.n[44.01]AASQLGLC[160.03]VVM[147.04]PDTSPR.G	tr|R1DWG1|R1DWG1_EMIHU,tr|A0A0D3KYE2|A0A0D3KYE2_EMIHU	1859.89	3	1859.89	620.97	S-formylglutathione hydrolase OS=Emiliania huxleyi OX=2903 GN=EMIHUDRAFT_436182 PE=3 SV=1	5.87	94.6567	2	0	0.0894737
0.9965	C1	K.n[44.01]DAVSLAFGC[160.03]QYK.L	tr|R1CF35|R1CF35_EMIHU	1400.64	2	1400.64	701.327	Uncharacterized protein OS=Emiliania huxleyi OX=2903 GN=EMIHUDRAFT_444491 PE=4 SV=1	5.83	94.6817	2	0	0.242857
1	C1	R.n[44.01]VGTFSITC[160.03]DTPEAVK.A	tr|R1BPH5|R1BPH5_EMIHU	1666.79	2	1666.79	834.401	Aspartate aminotransferase OS=Emiliania huxleyi OX=2903 GN=AAT1 PE=4 SV=1	4.37	94.725	2	0	0.0882353
1	C1	R.n[44.01]C[160.03]ETAC[160.03]PTDFLSVR.V	sp|Q4G3C1|PSAC_EMIHU	1597.69	2	1597.69	799.851	Photosystem I iron-sulfur center OS=Emiliania huxleyi OX=2903 GN=psaC PE=3 SV=1	4.37	94.735	2	0	0.133333
1	C1	K.n[44.01]DNM[147.04]VM[147.04]VFGEITTAAK.L	tr|R1BD80|R1BD80_EMIHU,tr|R1DE40|R1DE40_EMIHU	1700.77	2	1700.78	851.395	Methionine S-adenosyl transferase OS=Emiliania huxleyi OX=2903 GN=EMIHUDRAFT_198673 PE=4 SV=1	4.37	94.7867	2	0	0.4
1	C1	K.n[44.01]AVQTLAAPSDVESLTASGK.E	tr|R1F9I6|R1F9I6_EMIHU	1886.96	3	1886.96	629.994	3'-phosphoadenosine 5'-phosphosulfate reductase OS=Emiliania huxleyi OX=2903 GN=PAPR PE=4 SV=1	4.37	94.815	2	0	-0.209524
1	C1	R.n[44.01]GQALFDAVSGSR.T	tr|R1DW94|R1DW94_EMIHU	1249.61	2	1249.61	625.81	Uncharacterized protein OS=Emiliania huxleyi OX=2903 GN=EMIHUDRAFT_433374 PE=4 SV=1	5.84	94.835	2	0	-0.335714
0.9992	C1	K.n[44.01]GITATSEFEM[147.04]WGNGK.Q	tr|R1FQ76|R1FQ76_EMIHU	1685.74	2	1685.74	843.875	dTDP-glucose 4,6-dehydratase OS=Emiliania huxleyi OX=2903 GN=EMIHUDRAFT_433869 PE=4 SV=1	4.53	94.8633	2	0	-0.888235
0.9994	C1	R.n[44.01]GGILEPPGIC[160.03]EVK.F	tr|R1DJU8|R1DJU8_EMIHU	1410.72	2	1410.72	706.366	Acetyl-CoA carboxylase OS=Emiliania huxleyi OX=2903 GN=ACC-2 PE=4 SV=1	4.53	94.865	2	0	0.166667
0.9274	C1	R.n[44.01]AVVPTTGLEEANGAVPLK.A	tr|R1F8R0|R1F8R0_EMIHU	1807.97	2	1807.97	904.991	Uncharacterized protein OS=Emiliania huxleyi OX=2903 GN=EMIHUDRAFT_449185 PE=3 SV=1	4.53	94.925	2	0	0.155
0.9992	C1	R.n[44.01]FQYGFVETR.L	tr|R1CK00|R1CK00_EMIHU,tr|R1E004|R1E004_EMIHU	1188.56	2	1188.56	595.285	Uncharacterized protein OS=Emiliania huxleyi OX=2903 GN=EMIHUDRAFT_239930 PE=4 SV=1	6	95.0333	2	0	-0.436364
0.9957	C1	R.n[44.01]VAILDAGAQYGK.V	tr|R1FQK5|R1FQK5_EMIHU,tr|R1BFN3|R1BFN3_EMIHU	1247.65	2	1247.66	624.833	Glutamine amidotransferase OS=Emiliania huxleyi OX=2903 GN=EMIHUDRAFT_71074 PE=4 SV=1	5.81	95.065	2	0	0.328571
0.9298	C1	L.n[44.01]TAEVLELAGNASK.D	tr|R1F8A1|R1F8A1_EMIHU	1344.69	2	1344.68	673.351	Histone H2A OS=Emiliania huxleyi OX=2903 GN=EMIHUDRAFT_442150 PE=3 SV=1	4.53	95.1117	1	0	0.08
1	C1	K.n[44.01]GTSFGAPC[160.03]ALENELAK.M	tr|R1DH70|R1DH70_EMIHU	1706.79	2	1706.8	854.404	Glutamate 1-semialdehyde 2,1-aminomutase OS=Emiliania huxleyi OX=2903 GN=GSA1 PE=3 SV=1	4.53	95.1183	2	0	-0.111111
0.9995	C1	K.n[44.01]FYGELTEQM[147.04]IK.M	tr|R1E1E6|R1E1E6_EMIHU	1416.66	2	1416.67	709.337	Uncharacterized protein OS=Emiliania huxleyi OX=2903 GN=EMIHUDRAFT_432636 PE=4 SV=1	4.53	95.12	2	0	-0.446154
0.9985	C1	K.n[44.01]TSVAIDTIINQK.T	sp|Q4G397|ATPA_EMIHU	1344.72	2	1344.73	673.37	ATP synthase subunit alpha, chloroplastic OS=Emiliania huxleyi OX=2903 GN=atpA PE=3 SV=1	5.5	95.1233	2	0	-0.121429
0.9989	C1	R.n[44.01]DYSNFNPFER.N	tr|R1CA24|R1CA24_EMIHU,tr|R1E829|R1E829_EMIHU	1330.56	2	1330.56	666.286	Uncharacterized protein OS=Emiliania huxleyi OX=2903 GN=EMIHUDRAFT_470138 PE=4 SV=1	4.37	95.1267	2	0	-2.05
0.9939	C1	K.n[44.01]AVEAAM[147.04]VPEFVPK.Q	tr|R1D4A1|R1D4A1_EMIHU,tr|R1FAV3|R1FAV3_EMIHU	1445.72	2	1445.73	723.869	Ubiquitin-activating enzyme E1 OS=Emiliania huxleyi OX=2903 GN=UBA1 PE=4 SV=1	4.53	95.1417	2	0	0.08
0.9993	C1	R.n[44.01]DYSPVQSYNNLLDR.V	sp|Q4G3F6|PSAA_EMIHU	1725.8	2	1725.8	863.905	Photosystem I P700 chlorophyll a apoprotein A1 OS=Emiliania huxleyi OX=2903 GN=psaA PE=3 SV=1	4.21	95.195	2	0	-1.01875
0.9974	C1	R.n[44.01]GYPLGFVGSAER.Q	tr|R1FAG2|R1FAG2_EMIHU,tr|R1FS64|R1FS64_EMIHU	1294.63	2	1294.63	648.323	Transmembrane 9 superfamily member OS=Emiliania huxleyi OX=2903 GN=EMIHUDRAFT_468029 PE=3 SV=1	6	95.2083	2	0	-0.592857
1	C1	K.n[44.01]APNIDC[160.03]TLFER.K	tr|R1C779|R1C779_EMIHU	1377.63	2	1377.64	689.825	Uncharacterized protein OS=Emiliania huxleyi OX=2903 GN=EMIHUDRAFT_432259 PE=4 SV=1	4.37	95.2567	2	0	-0.746154
0.9887	C1	M.n[44.01]VLAAYGSSLSR.A	tr|R1ERS6|R1ERS6_EMIHU,tr|R1FSD5|R1FSD5_EMIHU	1165.61	2	1165.61	583.812	Uncharacterized protein OS=Emiliania huxleyi OX=2903 GN=EMIHUDRAFT_444084 PE=3 SV=1	8.72	95.3417	2	0	0.807692
0.9961	C1	K.APNIDC[160.03]TLFER.K	tr|R1C779|R1C779_EMIHU	1334.63	2	1334.63	668.322	Uncharacterized protein OS=Emiliania huxleyi OX=2903 GN=EMIHUDRAFT_432259 PE=4 SV=1	4.37	95.3633	2	0	-0.746154
0.9971	C1	K.n[44.01]ALPSFSDPSIDR.F	tr|R1BN05|R1BN05_EMIHU,tr|R1C4C6|R1C4C6_EMIHU,tr|R1EZU5|R1EZU5_EMIHU	1346.65	2	1346.65	674.331	Uncharacterized protein (Fragment) OS=Emiliania huxleyi OX=2903 GN=EMIHUDRAFT_124710 PE=4 SV=1	4.21	95.3917	2	0	-0.378571
0.9968	C1	K.n[44.01]SLDQLVGQVR.A	tr|R1EQS3|R1EQS3_EMIHU	1156.62	2	1156.62	579.317	Polyketide synthase OS=Emiliania huxleyi OX=2903 GN=PKS3 PE=4 SV=1	5.55	95.395	2	0	-0.191667
0.976	C1	R.n[44.01]LALASLQNASSDPR.A	tr|R1E476|R1E476_EMIHU,tr|R1CUA0|R1CUA0_EMIHU,tr|R1D555|R1D555_EMIHU	1484.76	2	1484.77	743.386	Uncharacterized protein OS=Emiliania huxleyi OX=2903 GN=EMIHUDRAFT_451338 PE=4 SV=1	5.84	95.4017	2	0	-0.30625
0.9506	C1	K.n[44.01]VLDYQQAFPAK.A	tr|R1EI59|R1EI59_EMIHU	1321.67	2	1321.67	661.841	Uncharacterized protein OS=Emiliania huxleyi OX=2903 GN=EMIHUDRAFT_205373 PE=4 SV=1	5.81	95.415	2	0	-0.384615
0.9899	C1	R.n[44.01]TLSISPSVEDPGFR.N	tr|R1CGJ7|R1CGJ7_EMIHU,tr|R1FZW9|R1FZW9_EMIHU	1546.76	2	1546.77	774.389	Methionine synthase OS=Emiliania huxleyi OX=2903 GN=EMIHUDRAFT_463726 PE=4 SV=1	4.37	95.42	2	0	-0.68125
0.9404	C1	R.n[44.01]VGSGGSAPLPLEPTSVTPDR.L	tr|R1D8V5|R1D8V5_EMIHU,tr|R1ELV3|R1ELV3_EMIHU	1979	2	1979.01	990.505	Secretory protein 23A OS=Emiliania huxleyi OX=2903 GN=SEC23A PE=4 SV=1	4.37	95.48	2	0	-0.263636
0.9865	C1	R.n[44.01]VDSLLTESAAR.D	tr|R1CSF2|R1CSF2_EMIHU,tr|R1DT10|R1DT10_EMIHU	1203.61	2	1203.62	602.812	Uncharacterized protein OS=Emiliania huxleyi OX=2903 GN=EMIHUDRAFT_237584 PE=4 SV=1	4.37	95.5017	2	0	-0.492308
0.9991	C1	R.n[44.01]VGVLGLSQPDEAR.L	tr|R1BA80|R1BA80_EMIHU	1382.72	2	1382.72	692.365	Uncharacterized protein OS=Emiliania huxleyi OX=2903 GN=EMIHUDRAFT_106783 PE=4 SV=1	4.37	95.5067	2	0	-0.0733333
1	C1	M.n[44.01]SVLADNVWSASQPAR.V	tr|R1D3T5|R1D3T5_EMIHU	1642.81	2	1642.81	822.41	Uncharacterized protein OS=Emiliania huxleyi OX=2903 GN=EMIHUDRAFT_365759 PE=4 SV=1	5.55	95.5783	1	0	0.223529
1	C1	R.n[44.01]EQALAGAALGAGAPSSAGSLEAEQLK.L	tr|R1FM89|R1FM89_EMIHU	2439.22	3	2439.24	814.082	Uncharacterized protein OS=Emiliania huxleyi OX=2903 GN=EMIHUDRAFT_439754 PE=4 SV=1	4.25	95.645	2	0	0.0678571
0.9554	C1	R.n[44.01]TEALFDPPNSLK.E	tr|R1EID3|R1EID3_EMIHU	1373.68	2	1373.68	687.849	Peptidyl-prolyl cis-trans isomerase OS=Emiliania huxleyi OX=2903 GN=EMIHUDRAFT_205459 PE=4 SV=1	4.37	95.65	2	0	-1.06429
1	C1	K.n[44.01]SAVVQIDATPFR.Q	tr|R1ERC3|R1ERC3_EMIHU,tr|R1FDV2|R1FDV2_EMIHU	1345.7	2	1345.71	673.857	40S ribosomal protein S8 OS=Emiliania huxleyi OX=2903 GN=EMIHUDRAFT_415402 PE=3 SV=1	5.55	95.6633	2	0	-0.192857
0.9909	C1	K.n[44.01]DLELQGVGFR.A	tr|R1BQM7|R1BQM7_EMIHU	1175.59	2	1175.6	588.804	50S ribosomal protein L6 OS=Emiliania huxleyi OX=2903 GN=EMIHUDRAFT_67110 PE=3 SV=1	4.37	95.6817	2	0	-0.275
0.9742	C1	K.n[44.01]LIIAGTSAYSR.H	tr|R1F7C1|R1F7C1_EMIHU,tr|R1FJG9|R1FJG9_EMIHU	1193.64	2	1193.64	597.827	Serine hydroxymethyltransferase (Fragment) OS=Emiliania huxleyi OX=2903 GN=EMIHUDRAFT_455470 PE=4 SV=1	8.75	95.7	2	0	0.0615385
0.9302	C1	R.n[44.01]GDALVAPLVEQQR.A	tr|R1CHD4|R1CHD4_EMIHU,tr|R1DYB9|R1DYB9_EMIHU	1437.76	2	1437.76	719.886	Uncharacterized protein OS=Emiliania huxleyi OX=2903 GN=EMIHUDRAFT_463684 PE=4 SV=1	4.37	95.7067	2	0	-0.24
0.9996	C1	-.n[44.01]M[147.04]FC[160.03]AISNTTPEVPVVSSK.S	tr|R1B5D5|R1B5D5_EMIHU	2024.95	2	2024.96	1013.48	Uncharacterized protein (Fragment) OS=Emiliania huxleyi OX=2903 GN=EMIHUDRAFT_125335 PE=4 SV=1	5.75	95.72	2	0	0.389474
0.934	C1	R.n[44.01]VARPM[147.04]LFDSDASR.T	tr|R1CHI1|R1CHI1_EMIHU,tr|R1B8V8|R1B8V8_EMIHU	1522.72	2	1522.71	762.367	Uncharacterized protein (Fragment) OS=Emiliania huxleyi OX=2903 GN=EMIHUDRAFT_435629 PE=4 SV=1	5.93	95.7367	2	0	-0.54
0.9993	C1	R.n[44.01]GEALTSTLLEPAK.E	tr|R1D509|R1D509_EMIHU	1371.72	2	1371.73	686.87	Polyketide synthase OS=Emiliania huxleyi OX=2903 GN=PKS7 PE=4 SV=1	4.53	95.7517	2	0	-0.54
0.9982	C1	K.n[44.01]TYGVDPAANIVPTAVAK.G	tr|R1BFM5|R1BFM5_EMIHU,tr|R1CHR5|R1CHR5_EMIHU,tr|R1F0V3|R1F0V3_EMIHU	1728.9	2	1728.91	865.46	C-methyltransferase (Fragment) OS=Emiliania huxleyi OX=2903 GN=EMIHUDRAFT_68276 PE=4 SV=1	5.5	95.805	2	0	0.147368
0.9893	C1	R.n[44.01]GSVASGLLDEVR.S	tr|R1DTP5|R1DTP5_EMIHU	1244.64	2	1244.64	623.325	Uncharacterized protein OS=Emiliania huxleyi OX=2903 GN=EMIHUDRAFT_454654 PE=4 SV=1	4.37	95.8133	2	0	-0.1
1	C1	K.n[44.01]IAGSITM[147.04]AQVEEIAK.V	tr|R1FXR7|R1FXR7_EMIHU	1618.82	2	1618.83	810.419	50S ribosomal protein L11 OS=Emiliania huxleyi OX=2903 GN=EMIHUDRAFT_424396 PE=3 SV=1	4.53	95.86	2	0	0.529412
0.9982	C1	R.n[44.01]VSQVDFLPGER.D	tr|R1DSL4|R1DSL4_EMIHU	1288.64	2	1288.64	645.328	Uncharacterized protein OS=Emiliania huxleyi OX=2903 GN=EMIHUDRAFT_464234 PE=4 SV=1	4.37	95.8633	2	0	-0.830769
0.9963	C1	K.n[44.01]EAGIC[160.03]NIVALR.G	tr|R1DH75|R1DH75_EMIHU,tr|R1BLH4|R1BLH4_EMIHU	1257.65	2	1257.66	629.832	Putative methylenetetrahydrofolate reductase OS=Emiliania huxleyi OX=2903 GN=EMIHUDRAFT_471108 PE=4 SV=1	6.09	95.8967	2	0	0.530769
0.9993	C1	R.n[44.01]VLEGFSSATGR.S	tr|R1ESU8|R1ESU8_EMIHU	1165.57	2	1165.58	583.794	ATP-dependent Clp protease proteolytic subunit (Fragment) OS=Emiliania huxleyi OX=2903 GN=EMIHUDRAFT_365741 PE=3 SV=1	5.97	95.9217	2	0	-0.292308
0.9955	C1	R.n[44.01]ELAQQVFAEAR.K	tr|R1DHP7|R1DHP7_EMIHU,tr|R1DXK3|R1DXK3_EMIHU	1303.65	2	1303.65	652.833	Uncharacterized protein (Fragment) OS=Emiliania huxleyi OX=2903 GN=EMIHUDRAFT_44497 PE=4 SV=1	4.53	95.95	2	0	-0.823077
0.9987	C1	R.n[44.01]ELYGTGGDLGLVSM[147.04]R.V	tr|R1CX76|R1CX76_EMIHU	1625.77	2	1625.78	813.893	Peptidylprolyl isomerase OS=Emiliania huxleyi OX=2903 GN=EMIHUDRAFT_204568 PE=4 SV=1	4.37	95.9733	2	0	0.0764706
1	C1	R.n[44.01]TTPSFVAFTDSER.M	tr|R1FFP8|R1FFP8_EMIHU,tr|R1DD63|R1DD63_EMIHU	1499.69	2	1499.69	750.852	Uncharacterized protein OS=Emiliania huxleyi OX=2903 GN=EMIHUDRAFT_420962 PE=3 SV=1	4.37	95.9983	2	0	-0.52
0.9992	C1	K.n[44.01]DAELSPSSIDQNVLVGGSTR.L	sp|Q4G366|DNAK_EMIHU	2087.01	2	2087.02	1044.51	Chaperone protein dnaK OS=Emiliania huxleyi OX=2903 GN=dnaK PE=3 SV=1	4.03	96	2	0	-0.277273
1	C1	K.n[44.01]DLVTLGC[160.03]TSYVEPGPGK.Q	tr|R1FXF3|R1FXF3_EMIHU,tr|R1FGL6|R1FGL6_EMIHU,tr|R1FY06|R1FY06_EMIHU	1834.88	2	1834.88	918.446	Uncharacterized protein OS=Emiliania huxleyi OX=2903 GN=EMIHUDRAFT_200722 PE=4 SV=1	4.37	96.025	2	0	-0.405263
1	C1	K.EDESEGGLGLTPDELSSAGAAAVGTTVAM[147.04]R.F	tr|R1FAZ1|R1FAZ1_EMIHU	2906.35	3	2906.36	969.789	Uncharacterized protein OS=Emiliania huxleyi OX=2903 GN=EMIHUDRAFT_440685 PE=4 SV=1	3.77	96.0467	2	0	-0.125
0.9987	C1	R.n[44.01]EADQIVAALQK.L	tr|R1F2H1|R1F2H1_EMIHU,tr|R1CT39|R1CT39_EMIHU,tr|R1CPC0|R1CPC0_EMIHU	1227.65	2	1227.66	614.83	Uncharacterized protein (Fragment) OS=Emiliania huxleyi OX=2903 GN=EMIHUDRAFT_426566 PE=3 SV=1	4.37	96.0533	2	0	-0.0538462
1	C1	R.n[44.01]PSAVSALAPLPEDSR.A	tr|R1DV44|R1DV44_EMIHU	1551.79	2	1551.79	776.902	Uncharacterized protein OS=Emiliania huxleyi OX=2903 GN=EMIHUDRAFT_420425 PE=4 SV=1	4.37	96.065	1	0	-0.247059
0.9994	C1	R.n[44.01]ELVAQGAEAVVVGR.R	tr|R1DHY2|R1DHY2_EMIHU	1439.77	2	1439.78	720.894	Uncharacterized protein OS=Emiliania huxleyi OX=2903 GN=EMIHUDRAFT_441206 PE=4 SV=1	4.53	96.08	2	0	0.075
0.9881	C1	R.n[44.01]APLDGVDPGTWR.M	tr|R1G3F2|R1G3F2_EMIHU	1325.64	2	1325.64	663.826	Uncharacterized protein OS=Emiliania huxleyi OX=2903 GN=EMIHUDRAFT_108586 PE=4 SV=1	4.21	96.0883	2	0	-0.707143
0.9708	C1	R.n[44.01]WGYTPLADANR.A	tr|R1DFC4|R1DFC4_EMIHU	1305.61	2	1305.61	653.812	Uncharacterized protein OS=Emiliania huxleyi OX=2903 GN=EMIHUDRAFT_453310 PE=4 SV=1	5.84	96.0933	2	0	-0.9
0.9915	C1	R.n[44.01]AAYETLPQFGYR.R	tr|R1F8V2|R1F8V2_EMIHU	1457.69	2	1457.69	729.854	Uncharacterized protein OS=Emiliania huxleyi OX=2903 GN=EMIHUDRAFT_449195 PE=4 SV=1	6.05	96.1117	2	0	-1.11429
0.9892	C1	-.n[44.01]M[147.04]ISELSSQATEWAPSDGR.Y	tr|R1E1W6|R1E1W6_EMIHU	2022.9	2	2022.9	1012.45	Uncharacterized protein OS=Emiliania huxleyi OX=2903 GN=EMIHUDRAFT_448294 PE=4 SV=1	4.14	96.1317	2	0	-0.673684
0.9719	C1	K.n[44.01]LQALSSELK.L	tr|R1DJU8|R1DJU8_EMIHU	1030.57	2	1030.57	516.29	Acetyl-CoA carboxylase OS=Emiliania huxleyi OX=2903 GN=ACC-2 PE=4 SV=1	6	96.1417	2	0	0.0545455
0.9989	C1	R.n[44.01]LDSPAELAGIR.R	tr|R1DXY9|R1DXY9_EMIHU	1183.62	2	1183.62	592.817	Uncharacterized protein OS=Emiliania huxleyi OX=2903 GN=EMIHUDRAFT_245654 PE=4 SV=1	4.37	96.215	2	0	-0.584615
0.9953	C1	K.LQALSSELK.L	tr|R1DJU8|R1DJU8_EMIHU	987.56	2	987.561	494.787	Acetyl-CoA carboxylase OS=Emiliania huxleyi OX=2903 GN=ACC-2 PE=4 SV=1	6	96.2183	2	0	0.0545455
0.9961	C1	R.n[44.01]EPGNLGFDPLK.F	tr|R1FED1|R1FED1_EMIHU	1228.61	2	1228.61	615.312	Light harvesting protein OS=Emiliania huxleyi OX=2903 GN=Lhcf5 PE=4 SV=1	4.37	96.2683	2	0	-0.746154
0.9996	C1	K.n[44.01]VTC[160.03]EQEGGGFLFGGGSK.V	tr|R1DYQ5|R1DYQ5_EMIHU,tr|R1EED1|R1EED1_EMIHU	1771.78	2	1771.78	886.899	Uncharacterized protein OS=Emiliania huxleyi OX=2903 GN=EMIHUDRAFT_439615 PE=4 SV=1	4.53	96.2767	2	0	-0.1
1	C1	R.n[44.01]GAEAAAALGTAFGEK.H	tr|R1CMY0|R1CMY0_EMIHU	1405.68	2	1405.69	703.849	Uncharacterized protein OS=Emiliania huxleyi OX=2903 GN=EMIHUDRAFT_457790 PE=4 SV=1	4.53	96.3483	2	0	-0.182353
0.9995	C1	R.n[44.01]NPVSLDTLSIR.G	tr|R1EFG5|R1EFG5_EMIHU,tr|R1DK02|R1DK02_EMIHU	1256.67	2	1256.68	629.343	Uncharacterized protein OS=Emiliania huxleyi OX=2903 GN=EMIHUDRAFT_310680 PE=4 SV=1	5.84	96.3817	2	0	-0.307692
0.9994	C1	R.n[44.01]NQGVEALGEYLK.T	tr|R1C5H6|R1C5H6_EMIHU	1362.68	2	1362.68	682.346	Uncharacterized protein OS=Emiliania huxleyi OX=2903 GN=EMIHUDRAFT_436409 PE=4 SV=1	4.53	96.4383	2	0	-0.828571
0.9904	C1	R.n[44.01]GGVLEPPGIAEIK.F	tr|R1FFT9|R1FFT9_EMIHU	1321.72	2	1321.73	661.869	Acetyl-CoA carboxylase OS=Emiliania huxleyi OX=2903 GN=ACC-1 PE=4 SV=1	4.53	96.4483	2	0	0.12
0.9943	C1	R.n[44.01]ESELASAVLSAR.G	tr|R1E4G2|R1E4G2_EMIHU	1274.65	2	1274.65	638.331	Uncharacterized protein OS=Emiliania huxleyi OX=2903 GN=EMIHUDRAFT_463753 PE=4 SV=1	4.53	96.4733	2	0	-0.114286
0.9976	C1	K.n[44.01]AFAAAIGGSGVGEAEAAAAK.C	tr|R1DBZ4|R1DBZ4_EMIHU	1760.87	2	1760.87	881.442	Uncharacterized protein OS=Emiliania huxleyi OX=2903 GN=EMIHUDRAFT_453108 PE=4 SV=1	4.53	96.5183	2	0	0.590909
1	C1	A.n[44.01]AEVLELAGNAAR.D	tr|R1DP38|R1DP38_EMIHU,tr|R1DQU0|R1DQU0_EMIHU,tr|R1DMC9|R1DMC9_EMIHU	1255.65	2	1255.65	628.833	Histone H2A OS=Emiliania huxleyi OX=2903 GN=EMIHUDRAFT_66170 PE=3 SV=1	4.53	96.5433	1	0	0.135714
0.9913	C1	K.n[44.01]VAEYSDEIFSK.M	tr|R1DUZ9|R1DUZ9_EMIHU	1329.61	2	1329.61	665.812	Uncharacterized protein OS=Emiliania huxleyi OX=2903 GN=EMIHUDRAFT_432385 PE=4 SV=1	4.14	96.6083	2	0	-0.461538
1	C1	K.n[44.01]DAGSIAGLNVLR.L	tr|R1DD63|R1DD63_EMIHU	1227.66	2	1227.66	614.836	Uncharacterized protein OS=Emiliania huxleyi OX=2903 GN=EMIHUDRAFT_441734 PE=3 SV=1	5.84	96.6267	2	0	0.478571
0.9946	C1	R.n[44.01]GFEAAEWGSTALK.L	tr|R1BLI6|R1BLI6_EMIHU	1408.66	2	1408.67	705.338	Uncharacterized protein OS=Emiliania huxleyi OX=2903 GN=EMIHUDRAFT_452662 PE=4 SV=1	4.53	96.63	2	0	-0.186667
0.9839	C1	K.n[44.01]AVAAAFGTQLAPSDAM[147.04]R.G	tr|R1EC67|R1EC67_EMIHU	1734.84	2	1734.84	868.425	Uncharacterized protein OS=Emiliania huxleyi OX=2903 GN=EMIHUDRAFT_101902 PE=4 SV=1	5.88	96.635	2	0	0.221053
0.959	C1	K.n[44.01]LADGFNAADLR.N	tr|R1D6G5|R1D6G5_EMIHU,tr|R1DAC4|R1DAC4_EMIHU	1204.58	2	1204.59	603.299	Uncharacterized protein OS=Emiliania huxleyi OX=2903 GN=EMIHUDRAFT_221105 PE=4 SV=1	4.21	96.665	2	0	-0.538462
0.9991	C1	R.n[44.01]GELQC[160.03]IGATTIAEYR.K	tr|R1CRR8|R1CRR8_EMIHU,tr|R1F4E0|R1F4E0_EMIHU	1723.82	2	1723.82	862.917	Uncharacterized protein OS=Emiliania huxleyi OX=2903 GN=EMIHUDRAFT_115562 PE=4 SV=1	4.53	96.69	2	0	-0.470588
0.9996	C1	K.n[44.01]VINLAGNAVSEEAAK.G	tr|R1CV19|R1CV19_EMIHU	1527.79	2	1527.8	764.902	Uncharacterized protein OS=Emiliania huxleyi OX=2903 GN=EMIHUDRAFT_205573 PE=4 SV=1	4.53	96.7017	2	0	0.0294118
1	C1	R.n[44.01]GSPLALAQAYETK.R	tr|R1D641|R1D641_EMIHU	1390.71	2	1390.71	696.362	Uncharacterized protein OS=Emiliania huxleyi OX=2903 GN=EMIHUDRAFT_423968 PE=3 SV=1	6	96.7067	2	0	-0.78
0.989	C1	K.n[44.01]LVLVGDGGVGK.T	tr|R1DWC3|R1DWC3_EMIHU,tr|R1FGT1|R1FGT1_EMIHU	1055.6	2	1055.6	528.806	GTP-binding nuclear protein (Fragment) OS=Emiliania huxleyi OX=2903 GN=RAN-2 PE=3 SV=1	5.84	96.7383	2	0	0.507692
0.9957	C1	R.n[44.01]DGPLLIC[160.03]ESGAIAR.H	tr|R1F729|R1F729_EMIHU	1513.76	2	1513.76	757.885	Glutathione S-transferase P OS=Emiliania huxleyi OX=2903 GN=EMIHUDRAFT_455513 PE=4 SV=1	4.37	96.77	2	0	0.01875
0.9957	C1	R.n[44.01]GQYVEAATAFSTQAVR.A	tr|R1DEY2|R1DEY2_EMIHU	1740.84	2	1740.85	871.429	Uncharacterized protein OS=Emiliania huxleyi OX=2903 GN=EMIHUDRAFT_228870 PE=4 SV=1	6	96.815	2	0	-0.177778
0.9998	C1	K.n[44.01]SAITPTAAAPEETAVLM[147.04]YTSGTTGNPK.G	tr|R1BZG5|R1BZG5_EMIHU	2737.31	3	2737.32	913.444	Uncharacterized protein OS=Emiliania huxleyi OX=2903 GN=EMIHUDRAFT_459357 PE=4 SV=1	4.53	96.8183	2	0	-0.275862
0.9976	C1	K.n[44.01]AADVAAPAPTPAELLK.K	tr|R1FPV9|R1FPV9_EMIHU	1576.85	2	1576.85	789.43	Uncharacterized protein OS=Emiliania huxleyi OX=2903 GN=EMIHUDRAFT_109702 PE=4 SV=1	4.37	96.8433	2	0	-0.0888889
0.9768	C1	K.n[44.01]SPLGEGTVLLR.G	tr|R1FIZ5|R1FIZ5_EMIHU	1183.66	2	1183.66	592.835	Uncharacterized protein OS=Emiliania huxleyi OX=2903 GN=EMIHUDRAFT_433854 PE=4 SV=1	5.72	96.8567	2	0	-0.0461538
0.9957	C1	K.YDVNWLR.E	tr|R1BEH6|R1BEH6_EMIHU	964.477	2	964.478	483.246	Uncharacterized protein OS=Emiliania huxleyi OX=2903 GN=EMIHUDRAFT_218313 PE=4 SV=1	5.84	96.875	2	0	-1.45556
0.9788	C1	K.LEAIPGVSM[147.04]VETQTM[147.04]TNQVL.-	tr|R1FKM7|R1FKM7_EMIHU	2192.07	2	2192.07	1097.04	Uncharacterized protein OS=Emiliania huxleyi OX=2903 GN=EMIHUDRAFT_200099 PE=4 SV=1	3.79	96.92	2	0	0.190476
1	C1	K.n[44.01]TVTAM[147.04]DVVYALK.R	tr|R1CEA2|R1CEA2_EMIHU,tr|R1BNU7|R1BNU7_EMIHU,tr|R1BB62|R1BB62_EMIHU	1368.7	2	1368.7	685.355	Histone H4 OS=Emiliania huxleyi OX=2903 GN=EMIHUDRAFT_435795 PE=3 SV=1	5.5	96.9233	2	0	0.242857
1	C1	M.n[44.01]VNFTM[147.04]EELQAIQK.K	tr|R1DK71|R1DK71_EMIHU	1608.78	2	1608.78	805.398	Uncharacterized protein OS=Emiliania huxleyi OX=2903 GN=EMIHUDRAFT_420527 PE=4 SV=1	4.53	96.9467	2	0	-0.34
0.9694	C1	R.n[44.01]LEDGSGLAAALR.A	tr|R1DGW4|R1DGW4_EMIHU	1214.63	2	1214.63	608.32	Uncharacterized protein OS=Emiliania huxleyi OX=2903 GN=EMIHUDRAFT_465318 PE=4 SV=1	4.37	96.965	2	0	0.0714286
0.9997	C1	M.n[44.01]AEAASSSAGASEPETQQFGNVLLAGK.D	tr|R1C7A3|R1C7A3_EMIHU	2562.22	3	2562.23	855.081	FACT complex subunit SSRP1 OS=Emiliania huxleyi OX=2903 GN=EMIHUDRAFT_414529 PE=3 SV=1	4.25	96.9683	2	0	-0.278571
1	C1	K.n[44.01]LDVNLQQQIIDK.N	sp|Q4G399|ATPF_EMIHU	1468.79	2	1468.79	735.402	ATP synthase subunit b, chloroplastic OS=Emiliania huxleyi OX=2903 GN=atpF PE=3 SV=1	4.21	96.9817	2	0	-0.821429
0.9956	C1	R.n[44.01]AAVAGALGNAAGTVDGNTAIAAAAAK.-	tr|R1DA18|R1DA18_EMIHU,tr|R1BNY7|R1BNY7_EMIHU	2239.16	2	2239.16	1120.59	Uncharacterized protein OS=Emiliania huxleyi OX=2903 GN=EMIHUDRAFT_438510 PE=4 SV=1	5.88	97.0383	2	0	0.607407
0.9701	C1	R.n[44.01]TYSTLGTDTYTPPELVR.G	tr|R1DHB1|R1DHB1_EMIHU	1955.95	2	1955.95	978.981	Uncharacterized protein (Fragment) OS=Emiliania huxleyi OX=2903 GN=EMIHUDRAFT_43620 PE=3 SV=1	4.37	97.0633	2	0	-0.794737
0.9996	C1	R.n[44.01]DVSTANPQLNVALLR.Y	tr|R1F8Y8|R1F8Y8_EMIHU	1652.88	2	1652.89	827.45	Uncharacterized protein OS=Emiliania huxleyi OX=2903 GN=EMIHUDRAFT_433816 PE=3 SV=1	5.84	97.145	2	0	-0.235294
0.9992	C1	R.n[44.01]DTVSALSVPLPDR.S	tr|R1CPH8|R1CPH8_EMIHU,tr|R1D8W0|R1D8W0_EMIHU	1411.73	2	1411.73	706.873	Uncharacterized protein OS=Emiliania huxleyi OX=2903 GN=EMIHUDRAFT_315431 PE=4 SV=1	4.21	97.22	2	0	-0.3
0.9997	C1	K.n[44.01]ALM[147.04]EAAAGYGLESAVR.V	tr|R1EM84|R1EM84_EMIHU,tr|R1B8X9|R1B8X9_EMIHU	1666.8	2	1666.8	834.407	Uncharacterized protein OS=Emiliania huxleyi OX=2903 GN=EMIHUDRAFT_204730 PE=4 SV=1	4.53	97.2567	2	0	0.477778
0.9981	C1	R.n[44.01]ALVTQGGSSAGSNFNDIISGK.G	tr|R1D7M8|R1D7M8_EMIHU	2065.01	2	2065.02	1033.51	Uncharacterized protein OS=Emiliania huxleyi OX=2903 GN=EMIHUDRAFT_442264 PE=4 SV=1	5.88	97.295	2	0	-0.213043
1	C1	K.n[44.01]GAEAVSAEVAAAMK.Q	tr|R1FNB2|R1FNB2_EMIHU	1346.65	2	1346.65	674.332	Uncharacterized protein OS=Emiliania huxleyi OX=2903 GN=EMIHUDRAFT_461970 PE=4 SV=1	4.53	97.3367	2	0	0.1
0.9967	C1	R.n[44.01]VFQIEYAAK.A	tr|R1E6W7|R1E6W7_EMIHU,tr|R1CHT1|R1CHT1_EMIHU	1110.57	2	1110.57	556.293	Proteasome subunit alpha type (Fragment) OS=Emiliania huxleyi OX=2903 GN=EMIHUDRAFT_75973 PE=3 SV=1	5.97	97.3467	2	0	0.0181818
0.9995	C1	R.n[44.01]C[160.03]TAALEAALEPTSVK.V	tr|R1BK63|R1BK63_EMIHU	1602.79	2	1602.8	802.403	Uncharacterized protein OS=Emiliania huxleyi OX=2903 GN=EMIHUDRAFT_452727 PE=3 SV=1	4.53	97.35	2	0	0.382353
0.9459	C1	T.n[44.01]PSFVAFTDSER.M	tr|R1FFP8|R1FFP8_EMIHU,tr|R1DD63|R1DD63_EMIHU	1297.59	2	1297.6	649.804	Uncharacterized protein OS=Emiliania huxleyi OX=2903 GN=EMIHUDRAFT_420962 PE=3 SV=1	4.37	97.3717	1	0	-0.2
0.9729	C1	V.n[44.01]GFYSSYLVADR.V	tr|R1FLY8|R1FLY8_EMIHU,tr|R1BRM2|R1BRM2_EMIHU	1319.61	2	1319.62	660.815	Uncharacterized protein OS=Emiliania huxleyi OX=2903 GN=EMIHUDRAFT_362359 PE=3 SV=1	5.83	97.3733	1	0	0.646154
0.9986	C1	R.n[44.01]VVLQDVPDQIR.T	tr|R1F8W2|R1F8W2_EMIHU,tr|R1BH35|R1BH35_EMIHU	1323.71	2	1323.72	662.865	Uncharacterized protein OS=Emiliania huxleyi OX=2903 GN=EMIHUDRAFT_468503 PE=4 SV=1	4.21	97.4033	2	0	-0.338462
0.9931	C1	R.n[44.01]LLSGGGGVLGTPAEQK.E	tr|R1D8W5|R1D8W5_EMIHU	1525.81	2	1525.82	763.912	Uncharacterized protein OS=Emiliania huxleyi OX=2903 GN=EMIHUDRAFT_198874 PE=4 SV=1	6	97.4267	2	0	-0.366667
0.9972	C1	K.n[44.01]LAGQTVLTPDLSER.V	tr|R1F562|R1F562_EMIHU	1541.8	2	1541.81	771.91	Uncharacterized protein OS=Emiliania huxleyi OX=2903 GN=EMIHUDRAFT_441352 PE=4 SV=1	4.37	97.5367	2	0	-0.09375
0.9876	C1	K.n[44.01]LQIWDTAGQER.F	tr|R1G4E6|R1G4E6_EMIHU,tr|R1C7V8|R1C7V8_EMIHU,tr|R1FMT1|R1FMT1_EMIHU,tr|R1F7W9|R1F7W9_EMIHU,tr|R1DQK8|R1DQK8_EMIHU,tr|R1B3E1|R1B3E1_EMIHU,tr|R1CP06|R1CP06_EMIHU	1358.66	2	1358.66	680.336	Rab8, rab family GTPase OS=Emiliania huxleyi OX=2903 GN=Rab8 PE=4 SV=1	4.37	97.57	2	0	-0.884615
0.9984	C1	K.n[44.01]NLDYGEAGENVGC[160.03]LLR.G	tr|R1EFX8|R1EFX8_EMIHU	1821.83	2	1821.83	911.923	Translation elongation factor Tu OS=Emiliania huxleyi OX=2903 GN=EMIHUDRAFT_240795 PE=4 SV=1	4.14	97.585	2	0	-0.494444
1	C1	R.n[44.01]VTQLQQFDSLSR.K	tr|R1EZB9|R1EZB9_EMIHU	1463.74	2	1463.74	732.876	Uncharacterized protein OS=Emiliania huxleyi OX=2903 GN=EMIHUDRAFT_439461 PE=4 SV=1	5.81	97.5867	2	0	-1.04286
0.9976	C1	R.n[44.01]LEQLQSDFR.V	tr|R1EB11|R1EB11_EMIHU,tr|R1E3G5|R1E3G5_EMIHU	1177.57	2	1177.58	589.794	Uncharacterized protein OS=Emiliania huxleyi OX=2903 GN=EMIHUDRAFT_458609 PE=4 SV=1	4.37	97.6783	2	0	-0.836364
0.9978	C1	K.SATQIAEAVAGWPSPSPA.-	tr|R1DLD1|R1DLD1_EMIHU	1738.85	2	1738.85	870.434	Polyketide synthase OS=Emiliania huxleyi OX=2903 GN=PKS8 PE=4 SV=1	4	97.695	2	0	-0.126316
0.9234	C1	R.AEC[160.03]SDVANAVLDGTDAVM[147.04]LSGETANGAFPR.D	tr|R1G1H4|R1G1H4_EMIHU	3053.37	3	3054.36	1018.8	Pyruvate kinase OS=Emiliania huxleyi OX=2903 GN=EMIHUDRAFT_433474 PE=3 SV=1	3.77	97.7117	2	0	-0.14375
0.9888	C1	K.n[44.01]AVEQLTMLR.R	tr|R1FQ88|R1FQ88_EMIHU	1102.58	2	1102.58	552.298	Pyruvate kinase OS=Emiliania huxleyi OX=2903 GN=EMIHUDRAFT_70323 PE=3 SV=1	6.05	97.7133	2	0	-0.463636
0.9647	C1	R.n[44.01]GLTPLGVYSDC[160.03]APPEAAAR.L	tr|R1BU71|R1BU71_EMIHU,tr|R1F647|R1F647_EMIHU	1986.95	2	1987.96	994.481	Uncharacterized protein OS=Emiliania huxleyi OX=2903 GN=EMIHUDRAFT_247036 PE=4 SV=1	4.37	97.7817	2	0	0.0428571
0.999	C1	K.n[44.01]AASLGGIDVIAC[160.03]R.L	tr|R1C7T7|R1C7T7_EMIHU,tr|R1DX47|R1DX47_EMIHU	1344.68	2	1344.68	673.348	Uncharacterized protein OS=Emiliania huxleyi OX=2903 GN=EMIHUDRAFT_349982 PE=4 SV=1	5.87	97.84	2	0	1.01333
0.9995	C1	R.n[44.01]LIEQNQYSFAVDR.K	sp|Q4G363|RK23_EMIHU	1624.78	2	1624.79	813.399	50S ribosomal protein L23, chloroplastic OS=Emiliania huxleyi OX=2903 GN=rpl23 PE=3 SV=1	4.37	97.8533	2	0	-1.02667
0.9684	C1	D.YSNFNPFER.N	tr|R1CA24|R1CA24_EMIHU,tr|R1E829|R1E829_EMIHU	1172.53	2	1172.52	587.27	Uncharacterized protein OS=Emiliania huxleyi OX=2903 GN=EMIHUDRAFT_470138 PE=4 SV=1	6	97.86	1	0	-1.82727
0.9919	C1	R.n[44.01]AEGLSNAAIAAFK.Y	tr|R1EP33|R1EP33_EMIHU,tr|R1BKF8|R1BKF8_EMIHU	1304.67	2	1304.68	653.343	Uncharacterized protein OS=Emiliania huxleyi OX=2903 GN=EMIHUDRAFT_238347 PE=4 SV=1	6.05	97.8633	2	0	0.146667
0.9935	C1	R.n[44.01]NLVSSDLFTR.G	tr|R1CZF2|R1CZF2_EMIHU	1193.6	2	1193.61	597.809	Uncharacterized protein OS=Emiliania huxleyi OX=2903 GN=EMIHUDRAFT_73141 PE=4 SV=1	5.84	97.8817	2	0	-0.341667
0.9929	C1	R.n[44.01]TLAELVQAER.L	tr|R1BTJ0|R1BTJ0_EMIHU	1171.62	2	1171.62	586.817	Trans-2-enoyl-CoA reductase OS=Emiliania huxleyi OX=2903 GN=EMIHUDRAFT_451950 PE=4 SV=1	4.53	97.8833	2	0	-0.0833333
0.9976	C1	K.n[44.01]LDQLTPLTTDSSK.R	tr|A0A0D3KVV1|A0A0D3KVV1_EMIHU	1460.74	2	1460.74	731.375	Uncharacterized protein OS=Emiliania huxleyi OX=2903 PE=4 SV=1	4.21	97.945	2	0	-1.11333
0.9946	C1	R.n[44.01]VTLLDYGAGNVK.S	tr|R1D936|R1D936_EMIHU,tr|R1F752|R1F752_EMIHU	1291.68	2	1291.68	646.846	Uncharacterized protein (Fragment) OS=Emiliania huxleyi OX=2903 GN=EMIHUDRAFT_248166 PE=4 SV=1	5.81	97.9717	2	0	-0.0857143
0.9794	C1	K.n[44.01]DQAAALASVLQPSSSR.A	tr|R1F5D6|R1F5D6_EMIHU	1642.83	2	1642.83	822.421	Uncharacterized protein OS=Emiliania huxleyi OX=2903 GN=EMIHUDRAFT_456568 PE=4 SV=1	5.84	97.99	2	0	-0.161111
0.9946	C1	K.n[44.01]VIVSPGVESSLVDR.G	tr|R1E2D5|R1E2D5_EMIHU,tr|R1DRC7|R1DRC7_EMIHU,tr|R1C3A2|R1C3A2_EMIHU	1498.8	2	1498.8	750.407	Uncharacterized protein OS=Emiliania huxleyi OX=2903 GN=EMIHUDRAFT_208025 PE=4 SV=1	4.37	98.055	2	0	0.30625
0.999	C1	R.n[44.01]VSIPSYQC[160.03]QPGDVLSVR.D	sp|Q4G3A4|RR4_EMIHU	1946.95	2	1946.96	974.483	30S ribosomal protein S4, chloroplastic OS=Emiliania huxleyi OX=2903 GN=rps4 PE=3 SV=1	5.8	98.1283	2	0	-0.363158
1	C1	R.n[44.01]GLEM[147.04]AGGEALPLVGR.T	tr|R1EJB9|R1EJB9_EMIHU	1527.77	2	1527.78	764.893	Uncharacterized protein OS=Emiliania huxleyi OX=2903 GN=EMIHUDRAFT_450871 PE=4 SV=1	4.53	98.135	2	0	0.0705882
0.9993	C1	K.n[44.01]ILDASVAAEPINR.G	tr|R1DIR0|R1DIR0_EMIHU	1410.75	2	1410.75	706.381	Uncharacterized protein OS=Emiliania huxleyi OX=2903 GN=EMIHUDRAFT_452643 PE=4 SV=1	4.37	98.2733	2	0	0.0466667
1	C1	K.n[44.01]VVFTQTPGSATVLER.S	tr|R1CUZ0|R1CUZ0_EMIHU	1646.86	2	1646.87	824.439	Ornithine cyclodeaminase OS=Emiliania huxleyi OX=2903 GN=EMIHUDRAFT_453525 PE=4 SV=1	5.97	98.275	2	0	-0.00588235
0.9943	C1	K.n[44.01]VTFDSYLYK.K	tr|R1C779|R1C779_EMIHU	1177.57	2	1177.57	589.79	Uncharacterized protein OS=Emiliania huxleyi OX=2903 GN=EMIHUDRAFT_432259 PE=4 SV=1	5.8	98.295	2	0	-0.772727
0.9371	C1	R.n[44.01]YFSSAQVSLPVTK.L	tr|R1DC58|R1DC58_EMIHU	1468.76	2	1468.76	735.385	Uncharacterized protein OS=Emiliania huxleyi OX=2903 GN=EMIHUDRAFT_219303 PE=4 SV=1	8.59	98.2983	2	0	0.18
0.9306	C1	R.n[44.01]VLVQGTSDAPFVR.A	tr|R1F9V3|R1F9V3_EMIHU	1430.75	2	1430.76	716.383	Secretory protein 24A OS=Emiliania huxleyi OX=2903 GN=SEC24A PE=4 SV=1	5.81	98.33	2	0	0.22
0.9996	C1	R.n[44.01]GVDGGGGGGQPEYLVGASPEM[147.04]FVR.D	tr|R1E670|R1E670_EMIHU	2394.09	3	2394.09	799.038	Uncharacterized protein OS=Emiliania huxleyi OX=2903 GN=EMIHUDRAFT_463702 PE=4 SV=1	4.14	98.3517	2	0	-0.465385
0.9985	C1	K.n[44.01]QAEVEPLSAVLK.R	tr|R1BVB0|R1BVB0_EMIHU,tr|R1D2H4|R1D2H4_EMIHU,tr|R1EJJ4|R1EJJ4_EMIHU	1325.72	2	1325.72	663.867	Uncharacterized protein OS=Emiliania huxleyi OX=2903 GN=EMIHUDRAFT_451861 PE=4 SV=1	4.53	98.3683	2	0	-0.4
1	C1	K.n[44.01]DYDFPGAALGYTGTPNK.N	tr|R1ENS3|R1ENS3_EMIHU	1828.83	2	1828.83	915.421	Uncharacterized protein OS=Emiliania huxleyi OX=2903 GN=EMIHUDRAFT_435404 PE=4 SV=1	4.21	98.4017	2	0	-1.05263
0.9967	C1	K.n[44.01]DAFAVLSEPATR.Q	tr|R1DL97|R1DL97_EMIHU	1318.65	2	1318.65	660.333	Uncharacterized protein (Fragment) OS=Emiliania huxleyi OX=2903 GN=EMIHUDRAFT_48362 PE=4 SV=1	4.37	98.4083	2	0	-0.414286
0.9916	C1	R.n[44.01]TFAIEALNAR.G	tr|R1E670|R1E670_EMIHU	1147.6	2	1147.6	574.807	Uncharacterized protein OS=Emiliania huxleyi OX=2903 GN=EMIHUDRAFT_463702 PE=4 SV=1	5.66	98.4117	2	0	-0.05
0.9963	C1	R.n[44.01]LDQILQQR.G	tr|R1D1A7|R1D1A7_EMIHU	1055.57	2	1055.57	528.793	Uncharacterized protein OS=Emiliania huxleyi OX=2903 GN=EMIHUDRAFT_465598 PE=4 SV=1	5.84	98.4267	2	0	-1.13
0.9999	C1	R.n[44.01]ALGAVTQLQEAM[147.04]ASGYAQPSPPK.E	tr|R1F9L9|R1F9L9_EMIHU	2373.16	3	2373.16	792.062	Uncharacterized protein OS=Emiliania huxleyi OX=2903 GN=EMIHUDRAFT_440955 PE=4 SV=1	6.05	98.435	2	0	-0.496
1	C1	K.n[44.01]LAGDLAFADM[147.04]PK.T	tr|R1F3M2|R1F3M2_EMIHU,tr|R1DCB2|R1DCB2_EMIHU	1306.62	2	1306.62	654.319	Light harvesting protein OS=Emiliania huxleyi OX=2903 GN=Lhcf25_2 PE=4 SV=1	4.21	98.455	2	0	0.0142857
1	C1	K.n[44.01]YNIAVNTISAGPLK.S	tr|R1DPI9|R1DPI9_EMIHU	1502.81	2	1502.81	752.412	Uncharacterized protein OS=Emiliania huxleyi OX=2903 GN=EMIHUDRAFT_462385 PE=4 SV=1	8.59	98.465	2	0	0.0125
0.9984	C1	K.n[44.01]LSGNTFEAQATQVLR.N	tr|R1DGU7|R1DGU7_EMIHU	1676.85	2	1676.85	839.431	Endoribonuclease L-PSP OS=Emiliania huxleyi OX=2903 GN=EMIHUDRAFT_212232 PE=4 SV=1	6	98.4833	2	0	-0.605882
0.9989	C1	-.n[44.01]M[147.04]YSLLVANNPELAGDR.K	tr|R1C7Y0|R1C7Y0_EMIHU	1820.87	2	1820.88	911.444	Uncharacterized protein OS=Emiliania huxleyi OX=2903 GN=EMIHUDRAFT_355533 PE=4 SV=1	4.37	98.5133	2	0	-0.317647
0.9936	C1	R.n[44.01]LISC[160.03]VGESGLYER.L	tr|R1E5J7|R1E5J7_EMIHU	1524.72	2	1524.73	763.369	Uncharacterized protein OS=Emiliania huxleyi OX=2903 GN=EMIHUDRAFT_349998 PE=4 SV=1	4.53	98.5183	2	0	0.193333
0.997	C1	R.n[44.01]QVLASTPPDLGALPR.K	tr|R1CRU1|R1CRU1_EMIHU,tr|R1C9J3|R1C9J3_EMIHU	1576.86	2	1576.86	789.436	Uncharacterized protein OS=Emiliania huxleyi OX=2903 GN=EMIHUDRAFT_435150 PE=4 SV=1	5.84	98.5433	2	0	-0.435294
0.9962	C1	K.n[44.01]GAEGGGLLAPAC[160.03]DFYK.T	tr|R1F9V3|R1F9V3_EMIHU	1667.76	2	1667.77	834.888	Secretory protein 24A OS=Emiliania huxleyi OX=2903 GN=SEC24A PE=4 SV=1	4.37	98.5517	2	0	-0.0944444
1	C1	K.n[44.01]VDPYIM[147.04]YGYPNLK.T	tr|R1BP93|R1BP93_EMIHU	1630.77	2	1630.77	816.392	Uncharacterized protein OS=Emiliania huxleyi OX=2903 GN=EMIHUDRAFT_433254 PE=4 SV=1	5.8	98.5933	2	0	-0.573333
1	C1	K.n[44.01]VISSLSAADIDQR.L	tr|R1FRG6|R1FRG6_EMIHU	1416.72	2	1416.73	709.368	Uncharacterized protein OS=Emiliania huxleyi OX=2903 GN=EMIHUDRAFT_447448 PE=4 SV=1	4.21	98.6017	2	0	0.206667
0.9992	C1	K.n[44.01]GVVDSEDLPLNISR.E	tr|R1FLY8|R1FLY8_EMIHU,tr|R1BRM2|R1BRM2_EMIHU	1555.78	2	1555.79	778.899	Uncharacterized protein OS=Emiliania huxleyi OX=2903 GN=EMIHUDRAFT_362359 PE=3 SV=1	4.03	98.62	2	0	-0.5625
0.9491	C1	R.n[44.01]LGVPATQLDFQGR.A	tr|R1BBK4|R1BBK4_EMIHU,tr|R1D940|R1D940_EMIHU	1443.75	2	1443.75	722.881	Uncharacterized protein (Fragment) OS=Emiliania huxleyi OX=2903 GN=EMIHUDRAFT_125138 PE=4 SV=1	5.84	98.6233	2	0	-0.293333
0.9623	C1	K.n[44.01]ASQEELC[160.03]FFAATK.V	tr|R1C0K2|R1C0K2_EMIHU,tr|R1C5C5|R1C5C5_EMIHU	1543.7	2	1543.7	772.856	Uncharacterized protein OS=Emiliania huxleyi OX=2903 GN=EMIHUDRAFT_445503 PE=4 SV=1	4.53	98.6567	2	0	0.113333
1	C1	R.n[44.01]QSAEYIESVLPK.A	tr|R1DMT8|R1DMT8_EMIHU	1405.71	2	1405.71	703.862	Transketolase OS=Emiliania huxleyi OX=2903 GN=EMIHUDRAFT_437959 PE=3 SV=1	4.53	98.7233	2	0	-0.521429
0.9994	C1	K.n[44.01]TAVAIDTIINQK.T	tr|R1D3D2|R1D3D2_EMIHU	1328.73	2	1328.73	665.372	ATP synthase subunit alpha OS=Emiliania huxleyi OX=2903 GN=EMIHUDRAFT_433142 PE=3 SV=1	5.5	98.725	2	0	0.0642857
1	C1	R.n[44.01]YLAEFATPASK.L	tr|R1F396|R1F396_EMIHU	1239.61	2	1239.61	620.814	14-3-3 protein OS=Emiliania huxleyi OX=2903 GN=EMIHUDRAFT_434842 PE=3 SV=1	6	98.7683	2	0	-0.0384615
0.9925	C1	R.n[44.01]EAATALNFTLR.S	tr|R1EQS3|R1EQS3_EMIHU	1248.65	2	1248.65	625.33	Polyketide synthase OS=Emiliania huxleyi OX=2903 GN=PKS3 PE=4 SV=1	6.1	98.7833	2	0	-0.184615
1	C1	F.n[44.01]VQAGSEVSALLGR.M	sp|Q4G3C8|ATPB_EMIHU	1328.7	2	1328.71	665.36	ATP synthase subunit beta, chloroplastic OS=Emiliania huxleyi OX=2903 GN=atpB PE=3 SV=1	5.97	98.8667	1	0	0.693333
0.9992	C1	K.n[44.01]LLGNAATVTAEYDR.A	tr|R1DY36|R1DY36_EMIHU	1535.76	2	1535.76	768.886	Uncharacterized protein OS=Emiliania huxleyi OX=2903 GN=EMIHUDRAFT_454260 PE=4 SV=1	4.37	98.9017	2	0	-0.1875
0.9996	C1	R.n[44.01]VDLTAIGAGSVNQAIK.A	tr|R1BYH0|R1BYH0_EMIHU	1598.86	2	1598.86	800.439	Uncharacterized protein OS=Emiliania huxleyi OX=2903 GN=EMIHUDRAFT_370690 PE=4 SV=1	5.81	98.9217	2	0	0.4
1	C1	K.n[44.01]QLGLGGLVTDGSVR.D	tr|R1BJY8|R1BJY8_EMIHU,tr|R1FNW4|R1FNW4_EMIHU	1413.76	2	1413.76	707.886	Quinone oxidoreductase OS=Emiliania huxleyi OX=2903 GN=EMIHUDRAFT_465364 PE=4 SV=1	5.84	98.9783	2	0	-0.1375
0.998	C1	R.n[44.01]SLVEEALQAR.H	tr|R1D9Z6|R1D9Z6_EMIHU,tr|R1CWJ7|R1CWJ7_EMIHU	1157.6	2	1157.61	579.809	Uncharacterized protein OS=Emiliania huxleyi OX=2903 GN=EMIHUDRAFT_438498 PE=4 SV=1	4.53	99	2	0	-0.675
1	C1	K.n[44.01]ISEGEGGALVIDNSSAFR.Y	tr|R1E0G9|R1E0G9_EMIHU	1863.9	2	1863.9	932.955	Aspartate-semialdehyde dehydrogenase OS=Emiliania huxleyi OX=2903 GN=EMIHUDRAFT_454120 PE=4 SV=1	4.14	99.1083	2	0	-0.195
0.9979	C1	R.n[44.01]LWDLNTGSTTR.R	tr|R1BX73|R1BX73_EMIHU	1305.63	2	1305.63	653.823	Receptor of activated protein kinase C OS=Emiliania huxleyi OX=2903 GN=EMIHUDRAFT_66551 PE=4 SV=1	5.84	99.1433	2	0	-1.31538
0.9991	C1	K.n[44.01]LIDLPATEPAGK.A	tr|R1CC10|R1CC10_EMIHU	1266.68	2	1266.68	634.348	Uncharacterized protein OS=Emiliania huxleyi OX=2903 GN=EMIHUDRAFT_444719 PE=4 SV=1	4.37	99.145	2	0	-0.114286
1	C1	R.n[44.01]DITDSLDALGNTTAATGK.G	tr|R1DXH8|R1DXH8_EMIHU	1805.86	2	1805.87	903.939	H+-translocating pyrophosphatase OS=Emiliania huxleyi OX=2903 GN=EMIHUDRAFT_439740 PE=3 SV=1	3.93	99.1633	2	0	-0.485
1	C1	K.n[44.01]NEGIGGLYAGVTPAIAR.H	tr|R1BUP9|R1BUP9_EMIHU	1700.88	2	1700.89	851.45	Mitochondrial carrier protein OS=Emiliania huxleyi OX=2903 GN=EMIHUDRAFT_437063 PE=3 SV=1	6	99.17	2	0	-0.0736842
0.9579	C1	K.n[44.01]SWYYAEPFK.A	tr|R1CUS9|R1CUS9_EMIHU,tr|R1EXI2|R1EXI2_EMIHU	1232.55	2	1232.55	617.282	Uncharacterized protein OS=Emiliania huxleyi OX=2903 GN=EMIHUDRAFT_465904 PE=4 SV=1	5.72	99.1817	2	0	-0.981818
0.932	C1	C.n[44.01]GEFDAQIQTLDIPGEIK.L	tr|R1FPY6|R1FPY6_EMIHU	1915.95	2	1915.96	958.984	Putative EF-1 alpha\Tu like protein OS=Emiliania huxleyi OX=2903 GN=EFG1 PE=4 SV=1	3.92	99.195	1	0	0.0105263
1	C1	K.n[44.01]IVGVTTLDC[160.03]VR.A	tr|R1B7T2|R1B7T2_EMIHU,tr|R1E8Z7|R1E8Z7_EMIHU	1274.67	2	1274.67	638.34	Malate dehydrogenase OS=Emiliania huxleyi OX=2903 GN=EMIHUDRAFT_448597 PE=3 SV=1	5.83	99.2167	2	0	0.884615
0.9993	C1	K.n[44.01]GVAGAIDAAGSALTK.F	tr|R1CH53|R1CH53_EMIHU	1343.7	2	1343.7	672.86	Uncharacterized protein OS=Emiliania huxleyi OX=2903 GN=EMIHUDRAFT_240879 PE=4 SV=1	5.84	99.2583	2	0	0.605882
0.9993	C1	R.n[44.01]SLGGIQFVDGSSGLK.L	tr|R1D7N9|R1D7N9_EMIHU,tr|R1D5P6|R1D5P6_EMIHU	1506.77	2	1506.78	754.391	Uncharacterized protein OS=Emiliania huxleyi OX=2903 GN=EMIHUDRAFT_359367 PE=4 SV=1	5.55	99.2833	2	0	0.205882
1	C1	K.n[44.01]SVLDGNPELYIR.L	tr|R1FLY8|R1FLY8_EMIHU,tr|R1BRM2|R1BRM2_EMIHU	1417.72	2	1417.72	709.867	Uncharacterized protein OS=Emiliania huxleyi OX=2903 GN=EMIHUDRAFT_362359 PE=3 SV=1	4.37	99.3	2	0	-0.207143
0.9339	C1	R.n[44.01]VGGITLSPPVAAAM[147.04]EASR.A	tr|R1B2I4|R1B2I4_EMIHU	1784.91	2	1784.91	893.462	Uncharacterized protein OS=Emiliania huxleyi OX=2903 GN=EMIHUDRAFT_439403 PE=4 SV=1	5.97	99.3017	2	0	0.44
1	C1	R.n[44.01]GQC[160.03]EALQTLFEK.T	tr|R1DXD0|R1DXD0_EMIHU	1465.69	2	1465.69	733.851	Uncharacterized protein (Fragment) OS=Emiliania huxleyi OX=2903 GN=EMIHUDRAFT_125588 PE=4 SV=1	4.53	99.3067	2	0	-0.678571
0.9965	C1	R.n[44.01]FGLEYVSPDGGR.E	tr|R1D9G8|R1D9G8_EMIHU,tr|R1ET50|R1ET50_EMIHU,tr|R1B771|R1B771_EMIHU	1338.62	2	1338.63	670.317	Threonine-tRNA ligase OS=Emiliania huxleyi OX=2903 GN=EMIHUDRAFT_448666 PE=3 SV=1	4.37	99.315	2	0	-0.971429
1	C1	R.n[44.01]VAVVGGGPSGAC[160.03]AAEIFAK.A	tr|R1C779|R1C779_EMIHU	1802.9	2	1802.9	902.457	Uncharacterized protein OS=Emiliania huxleyi OX=2903 GN=EMIHUDRAFT_432259 PE=4 SV=1	5.97	99.3333	2	0	0.82381
1	C1	R.n[44.01]TVEVTNC[160.03]FPFPGK.S	tr|R1D6I8|R1D6I8_EMIHU	1537.72	2	1537.72	769.869	Eukaryotic translation initiation factor 3 subunit H OS=Emiliania huxleyi OX=2903 GN=EMIHUDRAFT_352743 PE=3 SV=1	5.66	99.345	2	0	-0.313333
0.9875	C1	R.n[44.01]VVVGGVDYLDR.L	tr|R1ENE1|R1ENE1_EMIHU,tr|R1CQP3|R1CQP3_EMIHU	1233.64	2	1233.64	617.825	Glycosyltransferase, family 20 OS=Emiliania huxleyi OX=2903 GN=EMIHUDRAFT_558042 PE=4 SV=1	4.21	99.37	2	0	0.484615
0.9991	C1	R.n[44.01]FDTSVLSLQK.R	tr|R1CZQ0|R1CZQ0_EMIHU	1179.61	2	1179.61	590.814	Uncharacterized protein OS=Emiliania huxleyi OX=2903 GN=EMIHUDRAFT_413815 PE=3 SV=1	5.84	99.3983	2	0	-0.633333
0.9853	C1	R.n[44.01]VVVELVPGSNNTVR.V	tr|R1FJX0|R1FJX0_EMIHU	1524.83	2	1524.83	763.42	Uncharacterized protein OS=Emiliania huxleyi OX=2903 GN=EMIHUDRAFT_439850 PE=4 SV=1	5.97	99.42	2	0	0.375
0.9992	C1	K.n[44.01]LLGYYPNPSEC[160.03]R.W	tr|R1CD74|R1CD74_EMIHU	1510.69	2	1510.69	756.351	Uncharacterized protein OS=Emiliania huxleyi OX=2903 GN=EMIHUDRAFT_207496 PE=4 SV=1	5.99	99.4733	2	0	-0.942857
0.9932	C1	R.n[44.01]LSLVDNSVTDAGAYR.L	tr|R1DLX9|R1DLX9_EMIHU	1622.79	2	1622.8	812.402	Uncharacterized protein OS=Emiliania huxleyi OX=2903 GN=EMIHUDRAFT_452324 PE=4 SV=1	4.21	99.505	2	0	-0.00588235
0.9582	C1	K.n[44.01]TAEEVAALIR.S	tr|R1EDC7|R1EDC7_EMIHU	1114.6	2	1114.6	558.306	Uncharacterized protein OS=Emiliania huxleyi OX=2903 GN=EMIHUDRAFT_450596 PE=4 SV=1	4.53	99.5633	2	0	0.0833333
0.9957	C1	R.n[44.01]QTYVLTGMEGDLVQK.D	tr|R1D369|R1D369_EMIHU	1723.85	2	1723.85	862.93	Oxygen-evolving enhancer protein 1 of photosystem II OS=Emiliania huxleyi OX=2903 GN=PSBO_2 PE=4 SV=1	4.37	99.575	2	0	-0.676471
0.9835	C1	K.n[44.01]GNYAASPGAGEAAVYEANAALLR.L	tr|R1FUT0|R1FUT0_EMIHU	2278.1	2	2278.11	1140.06	DP-N-acetylglucosamine pyrophosphorylase OS=Emiliania huxleyi OX=2903 GN=EMIHUDRAFT_454930 PE=4 SV=1	4.53	99.585	2	0	0.056
1	C1	K.n[44.01]FSQVVSNTLDM[147.04]K.L	tr|R1CYX9|R1CYX9_EMIHU	1426.68	2	1426.68	714.345	Uncharacterized protein OS=Emiliania huxleyi OX=2903 GN=EMIHUDRAFT_438587 PE=3 SV=1	5.84	99.6283	2	0	0.00714286
1	C1	K.n[44.01]GTDSVNVVVQSLAR.V	tr|R1EQF8|R1EQF8_EMIHU	1486.77	2	1486.78	744.394	Uncharacterized protein OS=Emiliania huxleyi OX=2903 GN=EMIHUDRAFT_461221 PE=4 SV=1	5.84	99.6367	2	0	0.3125
1	C1	K.n[44.01]ASSVAGVVSTLEDK.G	sp|Q4G397|ATPA_EMIHU	1404.71	2	1404.71	703.362	ATP synthase subunit alpha, chloroplastic OS=Emiliania huxleyi OX=2903 GN=atpA PE=3 SV=1	4.37	99.69	2	0	0.08125
0.9723	C1	F.n[44.01]AAGDASLPFVSGM[147.04]LEK.L	tr|R1CGG7|R1CGG7_EMIHU	1650.79	2	1650.79	826.403	Light harvesting protein OS=Emiliania huxleyi OX=2903 GN=Lhcf21_1 PE=4 SV=1	4.37	99.71	1	0	0.755556
0.9976	C1	R.SFVDEFATPAAAAATA.-	tr|R1FWD4|R1FWD4_EMIHU	1538.73	2	1538.73	770.37	Alanine aminotransferase OS=Emiliania huxleyi OX=2903 GN=EMIHUDRAFT_417644 PE=4 SV=1	3.67	99.7117	2	0	0.417647
0.934	C1	R.n[44.01]GFDQEAAAVLM[147.04]AR.L	tr|R1DIS8|R1DIS8_EMIHU,tr|R1F602|R1F602_EMIHU	1436.67	2	1436.67	719.343	Secretory protein 23C OS=Emiliania huxleyi OX=2903 GN=SEC23C PE=4 SV=1	4.37	99.7167	2	0	0.253333
0.9552	C1	R.n[44.01]LTLIDQSEGM[147.04]LSQAR.A	tr|R1CZ85|R1CZ85_EMIHU	1719.85	2	1719.84	860.93	Uncharacterized protein OS=Emiliania huxleyi OX=2903 GN=EMIHUDRAFT_221641 PE=4 SV=1	4.37	99.7233	2	0	-0.252941
0.994	C1	R.n[44.01]FVAPVVGPYDK.G	tr|R1DR91|R1DR91_EMIHU,tr|R1F0K0|R1F0K0_EMIHU,tr|R1D5Y1|R1D5Y1_EMIHU,tr|A0A0D3JKW3|A0A0D3JKW3_EMIHU	1233.64	2	1233.64	617.827	Uncharacterized protein OS=Emiliania huxleyi OX=2903 GN=EMIHUDRAFT_225164 PE=4 SV=1	5.83	99.7383	2	0	0
0.9985	C1	R.n[44.01]AALFSSATEGGAAPLATPR.S	tr|R1BT20|R1BT20_EMIHU	1829.93	2	1829.93	915.971	Uncharacterized protein (Fragment) OS=Emiliania huxleyi OX=2903 GN=EMIHUDRAFT_119919 PE=4 SV=1	6.05	99.7567	2	0	0.0428571
0.9988	C1	K.n[44.01]IGPDETVQLLR.D	tr|R1CC51|R1CC51_EMIHU	1282.69	2	1282.69	642.351	Histidyl-tRNA synthetase OS=Emiliania huxleyi OX=2903 GN=EMIHUDRAFT_435908 PE=3 SV=1	4.37	99.8033	2	0	-0.676923
0.9957	C1	R.n[44.01]VASLLEGGEAR.L	tr|R1EZ10|R1EZ10_EMIHU	1143.59	2	1143.59	572.802	Asparagine--tRNA ligase OS=Emiliania huxleyi OX=2903 GN=EMIHUDRAFT_440609 PE=3 SV=1	4.53	99.825	2	0	0.123077
0.9764	C1	R.n[44.01]APGAM[147.04]TADWVDLYNR.L	tr|R1DLC8|R1DLC8_EMIHU	1737.78	2	1738.78	869.896	ATP-dependent Clp protease proteolytic subunit OS=Emiliania huxleyi OX=2903 GN=EMIHUDRAFT_356424 PE=3 SV=1	4.21	99.8467	2	0	-0.311765
0.9888	C1	K.n[44.01]LLQQFENSDNPK.L	tr|R1D8F4|R1D8F4_EMIHU	1474.71	2	1475.71	738.36	Cysteine synthase OS=Emiliania huxleyi OX=2903 GN=EMIHUDRAFT_460677 PE=4 SV=1	4.37	99.8633	2	0	-1.21429
0.9994	C1	R.n[44.01]AVAFLSADEAAAR.S	tr|R1DE78|R1DE78_EMIHU	1333.66	2	1333.66	667.839	Uncharacterized protein OS=Emiliania huxleyi OX=2903 GN=EMIHUDRAFT_357142 PE=4 SV=1	4.37	99.9133	2	0	0.266667
0.9988	C1	R.n[44.01]DAGVALSWVGTGR.C	tr|R1FBG8|R1FBG8_EMIHU	1330.66	2	1330.67	666.339	Uncharacterized protein OS=Emiliania huxleyi OX=2903 GN=EMIHUDRAFT_455965 PE=3 SV=1	5.84	99.995	2	0	0.146667
0.9944	C1	R.n[44.01]EANGEAKPSLGFGF.-	tr|R1CBX8|R1CBX8_EMIHU	1465.68	2	1465.69	733.849	Uncharacterized protein OS=Emiliania huxleyi OX=2903 GN=EMIHUDRAFT_424794 PE=4 SV=1	4.53	100.012	2	0	-0.633333
0.9986	C1	K.n[44.01]WVDGVWTGDK.A	tr|R1F9I6|R1F9I6_EMIHU	1204.55	2	1204.55	603.283	3'-phosphoadenosine 5'-phosphosulfate reductase OS=Emiliania huxleyi OX=2903 GN=PAPR PE=4 SV=1	4.21	100.05	2	0	-0.658333
1	C1	R.ADELGVQAVPSLNLVC[160.03]DPDGNYITADEAK.E	tr|R1DAZ7|R1DAZ7_EMIHU	3073.45	3	3073.47	1025.49	Putative ATP-sulfurylase OS=Emiliania huxleyi OX=2903 GN=EMIHUDRAFT_415495 PE=4 SV=1	3.66	100.153	2	0	-0.387097
0.9974	C1	R.n[44.01]TGETVFEPGLLAR.A	tr|R1BIU3|R1BIU3_EMIHU	1431.74	2	1431.74	716.875	Uncharacterized protein OS=Emiliania huxleyi OX=2903 GN=EMIHUDRAFT_420555 PE=4 SV=1	4.53	100.155	2	0	-0.106667
1	C1	F.n[44.01]AASDNLPFVADM[147.04]LK.S	tr|R1DAV6|R1DAV6_EMIHU	1549.74	2	1549.75	775.88	Light harvesting protein OS=Emiliania huxleyi OX=2903 GN=Lhcf24 PE=4 SV=1	4.21	100.233	1	0	0.44375
0.9642	C1	K.n[44.01]VVIC[160.03]GFGDVGK.G	tr|R1DSU3|R1DSU3_EMIHU,tr|R1FGD7|R1FGD7_EMIHU	1192.59	2	1192.59	597.303	Adenosylhomocysteinase OS=Emiliania huxleyi OX=2903 GN=EMIHUDRAFT_440113 PE=3 SV=1	5.8	100.25	2	0	0.730769
0.9991	C1	R.n[44.01]GLDGETAEALLAAGQR.R	tr|R1CMC4|R1CMC4_EMIHU,tr|R1FQB5|R1FQB5_EMIHU	1613.8	2	1613.8	807.908	Uncharacterized protein OS=Emiliania huxleyi OX=2903 GN=EMIHUDRAFT_443983 PE=4 SV=1	4.14	100.268	2	0	-0.6
0.9773	C1	K.n[44.01]TAPEGSVILAM[147.04]LPDTGER.Y	tr|R1DNF0|R1DNF0_EMIHU	1914.94	2	1914.94	958.475	Cysteine synthase OS=Emiliania huxleyi OX=2903 GN=EMIHUDRAFT_452198 PE=4 SV=1	4.14	100.347	2	0	-0.23
1	C1	R.n[44.01]GYPGYM[147.04]YTDLSTIYER.A	tr|R1ESF0|R1ESF0_EMIHU	1986.87	2	1986.87	994.441	Vacuolar H+-ATPase V1 sector, subunit B OS=Emiliania huxleyi OX=2903 GN=ATPVB PE=3 SV=1	4.37	100.372	2	0	-0.766667
1	C1	Q.n[44.01]PTLATEMGVLQER.L	sp|Q4G3C8|ATPB_EMIHU	1486.74	2	1486.75	744.38	ATP synthase subunit beta, chloroplastic OS=Emiliania huxleyi OX=2903 GN=atpB PE=3 SV=1	4.53	100.402	1	0	-0.173333
0.9813	C1	R.n[44.01]VVMITGDSAQTAAAIAR.D	tr|R1D0R5|R1D0R5_EMIHU	1716.88	2	1716.89	859.449	Uncharacterized protein OS=Emiliania huxleyi OX=2903 GN=EMIHUDRAFT_522053 PE=3 SV=1	5.81	100.403	2	0	0.326316
0.926	C1	T.n[44.01]GITAIDSM[147.04]IPIGR.G	sp|Q4G397|ATPA_EMIHU	1401.73	2	1401.73	701.872	ATP synthase subunit alpha, chloroplastic OS=Emiliania huxleyi OX=2903 GN=atpA PE=3 SV=1	5.84	100.412	1	0	0.58
0.9527	C1	K.n[44.01]LADFGLATQR.T	tr|R1DFC4|R1DFC4_EMIHU	1133.58	2	1133.59	567.799	Uncharacterized protein OS=Emiliania huxleyi OX=2903 GN=EMIHUDRAFT_453310 PE=4 SV=1	5.84	100.468	2	0	-0.266667
0.9991	C1	K.n[44.01]GFYNTLLDTK.T	sp|Q4G3F4|RBL_EMIHU	1213.6	2	1213.6	607.806	Ribulose bisphosphate carboxylase large chain OS=Emiliania huxleyi OX=2903 GN=rbcL PE=3 SV=1	5.83	100.477	2	0	-0.683333
0.9942	C1	R.n[44.01]FSVTVPAAQQLGGEYTR.G	tr|R1E3F1|R1E3F1_EMIHU	1865.93	2	1865.93	933.971	Uncharacterized protein OS=Emiliania huxleyi OX=2903 GN=EMIHUDRAFT_425780 PE=4 SV=1	6	100.495	2	0	-0.378947
0.9995	C1	K.n[44.01]VNQIGTITESINAVK.L	tr|R1ELY8|R1ELY8_EMIHU	1628.87	2	1628.87	815.444	Enolase OS=Emiliania huxleyi OX=2903 GN=ENO1 PE=3 SV=1	5.97	100.525	2	0	0.182353
1	C1	L.n[44.01]INEPTAAAIAYGLDK.K	tr|R1F8P6|R1F8P6_EMIHU,tr|R1DD63|R1DD63_EMIHU,tr|R1E3S2|R1E3S2_EMIHU,tr|R1DSW3|R1DSW3_EMIHU,tr|R1DQM3|R1DQM3_EMIHU,tr|R1BNT5|R1BNT5_EMIHU	1588.81	2	1588.81	795.412	Uncharacterized protein OS=Emiliania huxleyi OX=2903 GN=EMIHUDRAFT_442092 PE=3 SV=1	4.37	100.543	1	0	0.0882353
1	C1	R.n[44.01]GSTGNPLAADSSILVQGGSLR.T	tr|R1DYR1|R1DYR1_EMIHU	2042.04	2	2042.04	1022.03	Uncharacterized protein OS=Emiliania huxleyi OX=2903 GN=EMIHUDRAFT_422016 PE=4 SV=1	5.84	100.565	2	0	-0.156522
0.9941	C1	R.n[44.01]AALPAVEQFADTR.D	tr|R1DVD5|R1DVD5_EMIHU	1430.72	2	1430.72	716.365	Uncharacterized protein OS=Emiliania huxleyi OX=2903 GN=EMIHUDRAFT_96164 PE=4 SV=1	4.37	100.568	2	0	-0.486667
1	C1	K.n[44.01]LVAENLNYAGVVTR.L	tr|R1F3Y4|R1F3Y4_EMIHU,tr|R1EX62|R1EX62_EMIHU	1560.83	2	1560.83	781.42	Zeaxanthin epoxidase OS=Emiliania huxleyi OX=2903 GN=EMIHUDRAFT_456674 PE=4 SV=1	6	100.622	2	0	0.39375
0.9988	C1	R.n[44.01]FATSDLNDLYR.R	sp|Q4G3A6|RPOC1_EMIHU	1356.63	2	1356.63	679.323	DNA-directed RNA polymerase subunit beta' OS=Emiliania huxleyi OX=2903 GN=rpoC1 PE=3 SV=1	4.21	100.627	2	0	-1.12308
0.9478	C1	K.n[44.01]SVGNVVDPVALVQR.Y	tr|R1DGK8|R1DGK8_EMIHU	1494.82	2	1494.82	748.415	Methionine--tRNA ligase OS=Emiliania huxleyi OX=2903 GN=EMIHUDRAFT_71449 PE=3 SV=1	5.55	100.657	2	0	0.225
0.9996	C1	K.n[44.01]AELPEVVAAAYPGK.L	tr|R1DWG1|R1DWG1_EMIHU,tr|A0A0D3KYE2|A0A0D3KYE2_EMIHU	1456.76	2	1456.76	729.385	S-formylglutathione hydrolase OS=Emiliania huxleyi OX=2903 GN=EMIHUDRAFT_436182 PE=3 SV=1	4.53	100.695	2	0	0.21875
0.9986	C1	K.n[44.01]ESIEQIALTQVSGK.A	tr|R1DCR1|R1DCR1_EMIHU,tr|R1BDC4|R1BDC4_EMIHU,tr|R1F889|R1F889_EMIHU	1544.8	2	1544.81	773.41	Uncharacterized protein OS=Emiliania huxleyi OX=2903 GN=EMIHUDRAFT_438278 PE=4 SV=1	4.53	100.7	2	0	-0.24375
0.9837	C1	R.DAAVIADPSLAPTVEMASDLR.L	tr|R1CS89|R1CS89_EMIHU,tr|R1DBD6|R1DBD6_EMIHU	2141.07	2	2141.08	1071.54	Uncharacterized protein (Fragment) OS=Emiliania huxleyi OX=2903 GN=EMIHUDRAFT_367313 PE=4 SV=1	3.84	100.732	2	0	0.291304
0.9348	C1	R.n[44.01]GFVVPQVGDVVK.M	tr|R1F526|R1F526_EMIHU	1285.7	2	1285.71	643.859	Uncharacterized protein OS=Emiliania huxleyi OX=2903 GN=EMIHUDRAFT_449943 PE=4 SV=1	5.84	100.758	2	0	0.564286
0.9837	C1	R.n[44.01]EIVADYLVANNQQSR.K	tr|R1EGY0|R1EGY0_EMIHU	1761.86	2	1761.87	881.94	Delta CA OS=Emiliania huxleyi OX=2903 GN=EMIHUDRAFT_436031 PE=4 SV=1	4.37	100.843	2	0	-0.923529
0.989	C1	K.n[44.01]TALVIGADALSR.W	tr|R1G8H9|R1G8H9_EMIHU	1228.68	2	1228.68	615.346	Uncharacterized protein OS=Emiliania huxleyi OX=2903 GN=EMIHUDRAFT_447603 PE=3 SV=1	5.5	100.868	2	0	0.5
1	C1	K.n[44.01]TNQPLLIISDNVEK.E	sp|Q4G3D5|CH60_EMIHU	1625.86	2	1625.87	813.938	60 kDa chaperonin, chloroplastic OS=Emiliania huxleyi OX=2903 GN=groL PE=3 SV=1	4.37	100.925	2	0	-0.69375
0.9996	C1	R.n[44.01]AYDFVSQELR.A	sp|Q4G395|PSBD_EMIHU	1269.6	2	1269.61	635.807	Photosystem II D2 protein OS=Emiliania huxleyi OX=2903 GN=psbD PE=3 SV=1	4.37	100.948	2	0	-0.6
1	C1	K.n[44.01]ANLNTQSFPTINYIDASGK.A	tr|R1F9I6|R1F9I6_EMIHU	2096.02	2	2096.02	1049.02	3'-phosphoadenosine 5'-phosphosulfate reductase OS=Emiliania huxleyi OX=2903 GN=PAPR PE=4 SV=1	5.88	100.95	2	0	-0.504762
0.9956	C1	K.n[44.01]YLDAAEAGTPLSIK.S	tr|R1E0I9|R1E0I9_EMIHU,tr|R1CUK2|R1CUK2_EMIHU	1490.76	2	1490.77	746.388	Transcription elongation factor SPT5 OS=Emiliania huxleyi OX=2903 GN=EMIHUDRAFT_469967 PE=3 SV=1	4.37	100.972	2	0	-0.18125
0.9992	C1	K.n[44.01]SYELPDGQVITIGNER.F	tr|R1F0X1|R1F0X1_EMIHU,tr|R1DU85|R1DU85_EMIHU,tr|R1C1P4|R1C1P4_EMIHU,tr|R1FBF9|R1FBF9_EMIHU,tr|R1CYF7|R1CYF7_EMIHU,tr|R1FKX1|R1FKX1_EMIHU	1832.89	2	1832.9	917.452	Putative actin OS=Emiliania huxleyi OX=2903 GN=EMIHUDRAFT_434484 PE=3 SV=1	4.14	100.98	2	0	-0.627778
0.9977	C1	K.n[44.01]ALLVAQGEGDAWR.C	tr|R1F3D9|R1F3D9_EMIHU	1427.72	2	1427.72	714.865	Uncharacterized protein OS=Emiliania huxleyi OX=2903 GN=EMIHUDRAFT_455813 PE=4 SV=1	4.37	100.992	2	0	-0.06
0.9996	C1	R.n[44.01]AIEAFNVQNFK.R	tr|R1E3T3|R1E3T3_EMIHU,tr|R1BNC3|R1BNC3_EMIHU	1322.66	2	1322.67	662.338	Uncharacterized protein OS=Emiliania huxleyi OX=2903 GN=EMIHUDRAFT_241152 PE=4 SV=1	6.05	101.055	2	0	-0.692308
0.9807	C1	K.n[44.01]AM[147.04]SIM[147.04]NSFINDAFER.L	tr|R1ECB0|R1ECB0_EMIHU,tr|R1DMV2|R1DMV2_EMIHU,tr|R1FGM1|R1FGM1_EMIHU	1819.79	2	1820.77	910.901	Histone H2B OS=Emiliania huxleyi OX=2903 GN=EMIHUDRAFT_114964 PE=3 SV=1	4.37	101.088	2	0	0.105882
0.9992	C1	M.n[44.01]PNM[147.04]DVSLDELIASNAK.Q	tr|R1DMK0|R1DMK0_EMIHU	1774.84	2	1774.85	888.428	Uncharacterized protein OS=Emiliania huxleyi OX=2903 GN=EMIHUDRAFT_420867 PE=4 SV=1	4.03	101.137	2	0	-0.244444
0.9833	C1	R.n[44.01]GLPQLTDSLVK.E	tr|R1BS19|R1BS19_EMIHU,tr|R1DYG9|R1DYG9_EMIHU	1212.67	2	1212.67	607.343	Uncharacterized protein OS=Emiliania huxleyi OX=2903 GN=EMIHUDRAFT_445986 PE=4 SV=1	5.84	101.143	2	0	-0.523077
0.9977	C1	K.n[44.01]VVGDLAQLM[147.04]VAQK.L	tr|R1D0C2|R1D0C2_EMIHU	1429.76	2	1429.76	715.887	Pyruvate carboxylase OS=Emiliania huxleyi OX=2903 GN=PYC PE=4 SV=1	5.81	101.167	2	0	0.72
1	C1	A.n[44.01]GAVELTGSNFDDLVTK.S	tr|R1DZL8|R1DZL8_EMIHU	1707.83	2	1707.84	854.923	Uncharacterized protein OS=Emiliania huxleyi OX=2903 GN=EMIHUDRAFT_210547 PE=4 SV=1	4.03	101.253	1	0	0.0388889
0.992	C1	R.n[44.01]GTDILLGGNPAFM[147.04]AR.L	tr|R1FKD0|R1FKD0_EMIHU,tr|R1FXV3|R1FXV3_EMIHU	1590.78	2	1590.79	796.399	Protein translocase subunit SecA OS=Emiliania huxleyi OX=2903 GN=EMIHUDRAFT_423357 PE=3 SV=1	5.84	101.262	2	0	0.276471
0.9992	C1	R.n[44.01]AAGVSPAAVEGLADSASDGIAR.R	tr|R1BXX8|R1BXX8_EMIHU	2026.99	2	2027	1014.5	Uncharacterized protein OS=Emiliania huxleyi OX=2903 GN=EMIHUDRAFT_432551 PE=4 SV=1	4.03	101.28	2	0	0.00416667
0.9996	C1	R.n[44.01]AVNGLLLGTAAGDSVK.V	tr|R1C008|R1C008_EMIHU	1527.83	2	1527.83	764.92	Uncharacterized protein OS=Emiliania huxleyi OX=2903 GN=EMIHUDRAFT_451733 PE=4 SV=1	5.88	101.308	2	0	0.627778
0.9975	C1	R.n[44.01]ITTAPEALLAR.R	tr|R1DFS5|R1DFS5_EMIHU,tr|R1BJM5|R1BJM5_EMIHU	1197.67	2	1197.68	599.843	Inorganic pyrophosphatase OS=Emiliania huxleyi OX=2903 GN=EMIHUDRAFT_467682 PE=4 SV=1	6	101.335	2	0	-0.192308
0.9937	C1	R.n[44.01]AAAAEAAAAEAAAAAAAAK.R	tr|R1D9I2|R1D9I2_EMIHU	1583.79	2	1583.8	792.903	Uncharacterized protein OS=Emiliania huxleyi OX=2903 GN=EMIHUDRAFT_462010 PE=4 SV=1	4.53	101.4	2	0	0.42381
0.9989	C1	R.n[44.01]ASTTDLLAELK.R	tr|R1CAB2|R1CAB2_EMIHU	1203.63	2	1203.64	602.825	Adenylate kinase OS=Emiliania huxleyi OX=2903 GN=EMIHUDRAFT_444171 PE=3 SV=1	4.37	101.418	2	0	-0.546154
0.999	C1	K.n[44.01]FGEYFPGTGDVK.D	tr|R1BFB1|R1BFB1_EMIHU	1358.61	2	1358.62	680.314	Histone deacetylase OS=Emiliania huxleyi OX=2903 GN=EMIHUDRAFT_453147 PE=3 SV=1	4.37	101.42	2	0	-0.95
0.9963	C1	R.n[44.01]IEEELGASAPYAGAGFR.T	tr|R1D5G4|R1D5G4_EMIHU	1779.84	2	1779.85	890.929	Uncharacterized protein OS=Emiliania huxleyi OX=2903 GN=EMIHUDRAFT_465926 PE=3 SV=1	4.25	101.425	2	0	-0.357895
0.9975	C1	R.n[44.01]FLVAGDTGGDLAR.L	tr|R1DP73|R1DP73_EMIHU,tr|R1BS59|R1BS59_EMIHU	1333.66	2	1333.67	667.839	Uncharacterized protein OS=Emiliania huxleyi OX=2903 GN=EMIHUDRAFT_215699 PE=4 SV=1	4.21	101.445	2	0	0.273333
0.9774	C1	K.n[44.01]FTNSVSDAM[147.04]FEEALAK.Q	tr|R1ENP2|R1ENP2_EMIHU	1817.81	2	1817.82	909.914	Uncharacterized protein OS=Emiliania huxleyi OX=2903 GN=EMIHUDRAFT_442952 PE=4 SV=1	4.14	101.475	2	0	-0.372222
0.9835	C1	K.n[44.01]WAVVTGATDGIGK.A	tr|R1BXQ5|R1BXQ5_EMIHU,tr|R1CWR5|R1CWR5_EMIHU	1316.67	2	1316.68	659.343	Chloroplast beta-keto acyl reductase OS=Emiliania huxleyi OX=2903 GN=EMIHUDRAFT_414681 PE=4 SV=1	5.84	101.485	2	0	0.233333
0.9988	C1	K.n[44.01]VLTAPEAVAGLPASAR.A	tr|R1CJ45|R1CJ45_EMIHU	1564.86	2	1564.86	783.436	Oligopeptidase A OS=Emiliania huxleyi OX=2903 GN=EMIHUDRAFT_425843 PE=3 SV=1	5.97	101.507	2	0	0.544444
0.9855	C1	K.n[44.01]QSFYTAEDLLR.S	tr|R1EEQ5|R1EEQ5_EMIHU,tr|R1EXY9|R1EXY9_EMIHU	1384.66	2	1384.67	693.338	Uncharacterized protein OS=Emiliania huxleyi OX=2903 GN=EMIHUDRAFT_458727 PE=4 SV=1	4.37	101.512	2	0	-0.792308
0.9951	C1	R.n[44.01]GDISTAAVAAVLK.L	tr|R1CHE6|R1CHE6_EMIHU,tr|R1DS27|R1DS27_EMIHU	1257.69	2	1257.7	629.854	Uncharacterized protein OS=Emiliania huxleyi OX=2903 GN=EMIHUDRAFT_458270 PE=3 SV=1	5.84	101.542	2	0	0.926667
0.9934	C1	R.n[44.01]FEGAEPGFAYLK.M	tr|R1C1K9|R1C1K9_EMIHU	1370.65	2	1370.66	686.333	Uncharacterized protein OS=Emiliania huxleyi OX=2903 GN=EMIHUDRAFT_464368 PE=4 SV=1	4.53	101.56	2	0	-0.3
0.9893	C1	R.n[44.01]LAGSALEQVALR.R	tr|R1FQ78|R1FQ78_EMIHU	1269.7	2	1269.71	635.859	Uncharacterized protein OS=Emiliania huxleyi OX=2903 GN=EMIHUDRAFT_433295 PE=4 SV=1	6	101.562	2	0	-0.05
0.9834	C1	K.n[44.01]ESPNLTVFSPC[160.03]FK.G	tr|R1EHD7|R1EHD7_EMIHU	1567.73	2	1567.74	784.874	Uncharacterized protein OS=Emiliania huxleyi OX=2903 GN=EMIHUDRAFT_469980 PE=4 SV=1	6.09	101.587	2	0	-0.306667
0.9679	C1	R.n[44.01]ELVELPLR.H	tr|R1B302|R1B302_EMIHU	1010.58	2	1010.58	506.295	Cell division cycle protein 48 OS=Emiliania huxleyi OX=2903 GN=EMIHUDRAFT_439359 PE=3 SV=1	4.53	101.61	2	0	-0.52
0.9777	C1	R.n[44.01]ISGLIYEETR.G	tr|R1DWE6|R1DWE6_EMIHU,tr|R1CD70|R1CD70_EMIHU,tr|R1BB62|R1BB62_EMIHU	1222.62	2	1222.63	612.317	Histone H4 (Fragment) OS=Emiliania huxleyi OX=2903 GN=EMIHUDRAFT_50586 PE=3 SV=1	4.53	101.617	2	0	-0.566667
0.966	C1	R.n[44.01]EAAAAAAQAAAAAAAAQEAAGGPR.A	tr|R1B313|R1B313_EMIHU	2079.01	2	2079.02	1040.51	Uncharacterized protein OS=Emiliania huxleyi OX=2903 GN=EMIHUDRAFT_466328 PE=4 SV=1	4.53	101.645	2	0	0.2
0.9296	C1	K.NAVALATELAASSEK.S	tr|R1DNI3|R1DNI3_EMIHU,tr|R1DFV4|R1DFV4_EMIHU	1473.77	2	1474.76	737.891	Uncharacterized protein OS=Emiliania huxleyi OX=2903 GN=EMIHUDRAFT_423253 PE=4 SV=1	4.53	101.67	2	0	-0.0352941
0.9982	C1	R.n[44.01]IATADVC[160.03]DPPALGAAGSPFEK.G	tr|R1D7A7|R1D7A7_EMIHU	2129.01	2	2129.02	1065.51	Uncharacterized protein OS=Emiliania huxleyi OX=2903 GN=EMIHUDRAFT_426672 PE=4 SV=1	4.03	101.673	2	0	0.0173913
0.9948	C1	R.n[44.01]LDVIAPQSAVGSLR.T	tr|R1FV24|R1FV24_EMIHU	1467.8	2	1467.81	734.909	Uncharacterized protein OS=Emiliania huxleyi OX=2903 GN=EMIHUDRAFT_433395 PE=4 SV=1	5.84	101.675	2	0	0.2375
0.9968	C1	R.n[44.01]GDAGVLLTLGAR.Y	tr|R1CIL2|R1CIL2_EMIHU,tr|R1F8K9|R1F8K9_EMIHU	1184.65	2	1184.65	593.333	Uncharacterized protein OS=Emiliania huxleyi OX=2903 GN=EMIHUDRAFT_447628 PE=4 SV=1	5.84	101.68	2	0	0.25
0.9806	C1	R.ELVELPLR.H	tr|R1B302|R1B302_EMIHU	967.57	2	967.574	484.792	Cell division cycle protein 48 OS=Emiliania huxleyi OX=2903 GN=EMIHUDRAFT_439359 PE=3 SV=1	4.53	101.73	2	0	-0.52
0.9756	C1	K.n[44.01]LGLTPPGYDDFK.A	tr|R1D888|R1D888_EMIHU	1364.66	2	1364.67	683.338	Uncharacterized protein OS=Emiliania huxleyi OX=2903 GN=EMIHUDRAFT_456267 PE=4 SV=1	4.21	101.752	2	0	-0.614286
0.9708	C1	K.n[44.01]SGIGISTLGVGQPELIM[147.04]K.S	tr|R1F392|R1F392_EMIHU	1857.99	2	1858	930.001	V-type proton ATPase proteolipid subunit OS=Emiliania huxleyi OX=2903 GN=ATPVc PE=3 SV=1	5.72	101.753	2	0	0.305
0.9768	C1	R.n[44.01]LAAAEAAAAELR.E	tr|R1CN91|R1CN91_EMIHU,tr|R1CN91|R1CN91_EMIHU,tr|R1CN91|R1CN91_EMIHU,tr|R1CN91|R1CN91_EMIHU,tr|R1CN91|R1CN91_EMIHU,tr|R1CN91|R1CN91_EMIHU,tr|R1EUH6|R1EUH6_EMIHU,tr|R1EUH6|R1EUH6_EMIHU,tr|R1EUH6|R1EUH6_EMIHU,tr|R1EUH6|R1EUH6_EMIHU,tr|R1EUH6|R1EUH6_EMIHU,tr|R1EUH6|R1EUH6_EMIHU,tr|R1EUH6|R1EUH6_EMIHU,tr|R1EUH6|R1EUH6_EMIHU,tr|R1EUH6|R1EUH6_EMIHU,tr|R1EUH6|R1EUH6_EMIHU	1198.63	2	1198.63	600.323	Uncharacterized protein OS=Emiliania huxleyi OX=2903 GN=EMIHUDRAFT_101257 PE=4 SV=1	4.53	101.783	2	0	0.05
0.966	C1	R.n[44.01]LLLSEGATIER.D	tr|R1E2D8|R1E2D8_EMIHU	1243.68	2	1243.68	622.846	Uncharacterized protein OS=Emiliania huxleyi OX=2903 GN=EMIHUDRAFT_95010 PE=4 SV=1	4.53	101.808	2	0	-0.284615
0.9856	C1	K.n[44.01]DNM[147.04]VMVFGEITTAAK.L	tr|R1BD80|R1BD80_EMIHU,tr|R1DE40|R1DE40_EMIHU	1684.78	2	1684.79	843.397	Methionine S-adenosyl transferase OS=Emiliania huxleyi OX=2903 GN=EMIHUDRAFT_198673 PE=4 SV=1	4.37	101.838	2	0	0.4
0.9922	C1	R.n[44.01]GSC[160.03]GAAVSAADLYSAFR.G	tr|R1C8E5|R1C8E5_EMIHU,tr|R1DLD1|R1DLD1_EMIHU,tr|R1DLD1|R1DLD1_EMIHU	1744.78	2	1744.79	873.399	Polyketide synthase OS=Emiliania huxleyi OX=2903 GN=PKS5 PE=4 SV=1	5.83	101.872	2	0	0.257895
0.9353	C1	K.n[44.01]ADLVSLMPGAK.A	tr|R1F8C0|R1F8C0_EMIHU	1143.6	2	1143.6	572.805	Superoxide dismutase, manganese OS=Emiliania huxleyi OX=2903 GN=SOD2A PE=4 SV=1	5.88	101.913	2	0	0.384615
1	C1	R.n[44.01]VNALDTVVIPR.L	tr|R1EJR7|R1EJR7_EMIHU	1238.7	2	1238.7	620.356	Vacuolar H+-ATPase V1 sector, subunit D OS=Emiliania huxleyi OX=2903 GN=ATPVD2 PE=4 SV=1	5.81	101.918	2	0	0.630769
0.9721	C1	Q.n[44.01]DFAPSIDGINEGFR.G	tr|R1FNX7|R1FNX7_EMIHU	1579.73	2	1579.73	790.871	Uncharacterized protein OS=Emiliania huxleyi OX=2903 GN=EMIHUDRAFT_227845 PE=4 SV=1	4.03	101.92	1	0	-0.575
1	C1	R.n[44.01]LAEMPADSGYPAYLGAR.L	tr|R1FNW2|R1FNW2_EMIHU	1823.85	2	1823.86	912.933	Vacuolar proton-ATPase A-subunit OS=Emiliania huxleyi OX=2903 GN=ATPVA PE=3 SV=1	4.37	101.945	2	0	-0.152632
0.9984	C1	K.n[44.01]AVTEVIPELR.G	tr|R1F7M0|R1F7M0_EMIHU,tr|R1FBR5|R1FBR5_EMIHU	1168.65	2	1168.65	585.33	Glyceraldehyde 3-phosphate dehydrogenase OS=Emiliania huxleyi OX=2903 GN=EMIHUDRAFT_455418 PE=3 SV=1	4.53	101.953	2	0	0.0333333
0.9992	C1	R.n[44.01]GGTLAESYELFGR.L	tr|R1DSE6|R1DSE6_EMIHU	1441.68	2	1441.69	721.849	Uncharacterized protein OS=Emiliania huxleyi OX=2903 GN=EMIHUDRAFT_462238 PE=4 SV=1	4.53	101.957	2	0	-0.266667
0.9577	C1	K.DNISTPDC[160.03]GNGFILDGFPR.T	tr|R1CAB2|R1CAB2_EMIHU	2093.95	2	2094.94	1047.98	Adenylate kinase OS=Emiliania huxleyi OX=2903 GN=EMIHUDRAFT_444171 PE=3 SV=1	3.93	101.975	2	0	-0.552381
0.999	C1	K.NGVSPIQNM[147.04]AAYLGGSAIQTVGDNPVTAYR.Q	tr|R1E1Y4|R1E1Y4_EMIHU,tr|R1FFV2|R1FFV2_EMIHU	3079.5	3	3080.5	1027.51	Uncharacterized protein OS=Emiliania huxleyi OX=2903 GN=EMIHUDRAFT_445300 PE=4 SV=1	5.83	101.977	2	0	-0.275
0.998	C1	K.n[44.01]ASLLESDDFTPPVNPPK.E	tr|R1D606|R1D606_EMIHU,tr|R1E455|R1E455_EMIHU	1868.92	2	1868.92	935.465	Calnexin OS=Emiliania huxleyi OX=2903 GN=EMIHUDRAFT_422633 PE=3 SV=1	4.03	101.978	2	0	-0.926316
1	C1	R.n[44.01]IINEPTAASLSYGLDK.K	sp|Q4G366|DNAK_EMIHU	1733.88	2	1733.89	867.949	Chaperone protein dnaK OS=Emiliania huxleyi OX=2903 GN=dnaK PE=3 SV=1	4.37	102.112	2	0	-0.455556
0.994	C1	K.VSTNGAYEFPLEC[160.03]GVFVPSPDESK.T	tr|R1FTP0|R1FTP0_EMIHU	2628.21	3	2629.2	877.076	Uncharacterized protein OS=Emiliania huxleyi OX=2903 GN=EMIHUDRAFT_439938 PE=4 SV=1	4	102.113	2	0	-0.373077
0.9665	C1	V.n[44.01]PDQAFLTELR.Q	tr|R1DH70|R1DH70_EMIHU	1231.62	2	1231.62	616.817	Glutamate 1-semialdehyde 2,1-aminomutase OS=Emiliania huxleyi OX=2903 GN=GSA1 PE=3 SV=1	4.37	102.118	1	0	-0.366667
0.9795	C1	R.n[44.01]GAVAFAAELPVGSR.D	tr|R1CH53|R1CH53_EMIHU	1386.73	2	1386.74	694.37	Uncharacterized protein OS=Emiliania huxleyi OX=2903 GN=EMIHUDRAFT_240879 PE=4 SV=1	6	102.22	2	0	0.1875
0.9745	C1	R.n[44.01]VAAAAPPNDFAAVLSK.S	tr|R1BYU8|R1BYU8_EMIHU	1583.83	2	1583.84	792.923	Uncharacterized protein OS=Emiliania huxleyi OX=2903 GN=EMIHUDRAFT_211619 PE=3 SV=1	5.81	102.232	2	0	0.311111
0.9993	C1	K.n[44.01]DYLTSLGATIPAAK.A	tr|R1G853|R1G853_EMIHU	1462.77	2	1462.77	732.391	Uncharacterized protein OS=Emiliania huxleyi OX=2903 GN=EMIHUDRAFT_447541 PE=4 SV=1	5.83	102.252	2	0	0.15625
0.9955	C1	R.n[44.01]DLLATTGDYLR.L	tr|R1DBQ2|R1DBQ2_EMIHU	1279.64	2	1279.65	640.828	Uncharacterized protein OS=Emiliania huxleyi OX=2903 GN=EMIHUDRAFT_452725 PE=4 SV=1	4.21	102.263	2	0	-0.161538
0.9992	C1	K.n[44.01]ISNDDAAFILGK.S	tr|R1D5H9|R1D5H9_EMIHU	1305.66	2	1305.66	653.836	Uncharacterized protein OS=Emiliania huxleyi OX=2903 GN=EMIHUDRAFT_108051 PE=4 SV=1	4.21	102.3	2	0	-0.0785714
0.9977	C1	R.n[44.01]LALVEDGVPVR.G	tr|R1DGY3|R1DGY3_EMIHU	1209.67	2	1209.67	605.843	Beta-glucosidase OS=Emiliania huxleyi OX=2903 GN=EMIHUDRAFT_103655 PE=3 SV=1	4.37	102.348	2	0	0.276923
0.9995	C1	K.n[44.01]VVTQDGSEIFFK.A	tr|R1E1D6|R1E1D6_EMIHU	1411.7	2	1411.7	706.856	Uncharacterized protein (Fragment) OS=Emiliania huxleyi OX=2903 GN=EMIHUDRAFT_59785 PE=4 SV=1	4.37	102.357	2	0	0.00714286
1	C1	R.n[44.01]AYNSFLDLQDR.L	tr|R1F562|R1F562_EMIHU	1383.64	2	1383.64	692.828	Uncharacterized protein OS=Emiliania huxleyi OX=2903 GN=EMIHUDRAFT_441352 PE=4 SV=1	4.21	102.36	2	0	-0.7
0.9652	C1	R.n[44.01]TFGALDPVQVATM[147.04]APK.L	tr|R1C144|R1C144_EMIHU	1703.86	2	1703.86	852.935	Isocitrate lyase OS=Emiliania huxleyi OX=2903 GN=ICL1 PE=3 SV=1	5.5	102.367	2	0	0.316667
0.9946	C1	R.n[44.01]LLETAVVPAADR.K	tr|R1ED22|R1ED22_EMIHU	1296.7	2	1296.71	649.359	Alanine--tRNA ligase OS=Emiliania huxleyi OX=2903 GN=EMIHUDRAFT_451216 PE=3 SV=1	4.37	102.37	2	0	-0.0571429
0.9419	C1	R.n[44.01]VLPAAVQEPFTSR.E	tr|R1C294|R1C294_EMIHU	1456.77	2	1456.77	729.391	Uncharacterized protein OS=Emiliania huxleyi OX=2903 GN=EMIHUDRAFT_210555 PE=4 SV=1	5.97	102.372	2	0	-0.373333
1	C1	K.n[44.01]AIIVLSETGETAR.L	tr|R1G1H4|R1G1H4_EMIHU	1401.75	2	1401.75	701.88	Pyruvate kinase OS=Emiliania huxleyi OX=2903 GN=EMIHUDRAFT_433474 PE=3 SV=1	4.53	102.39	2	0	0.426667
0.9973	C1	K.n[44.01]QLGEWVGLAK.L	tr|R1CH68|R1CH68_EMIHU	1142.61	2	1142.61	572.312	40S ribosomal protein S12 OS=Emiliania huxleyi OX=2903 GN=EMIHUDRAFT_358111 PE=3 SV=1	6	102.395	2	0	0.075
1	C1	K.n[44.01]LGESC[160.03]QVVGDDLLVTNPTR.V	tr|R1DW82|R1DW82_EMIHU	2115.03	2	2115.03	1058.52	Uncharacterized protein OS=Emiliania huxleyi OX=2903 GN=EMIHUDRAFT_420746 PE=3 SV=1	4.03	102.412	2	0	0.00952381
0.9669	C1	K.n[44.01]DLGIFGDSGVGYSK.G	tr|R1DYN2|R1DYN2_EMIHU,tr|R1ENY4|R1ENY4_EMIHU	1456.68	2	1456.69	729.349	Uncharacterized protein OS=Emiliania huxleyi OX=2903 GN=EMIHUDRAFT_242726 PE=4 SV=1	4.21	102.42	2	0	-0.275
1	C1	K.n[44.01]ELDVLLM[147.04]QNR.R	tr|R1F8R6|R1F8R6_EMIHU	1288.64	2	1288.65	645.33	Uncharacterized protein OS=Emiliania huxleyi OX=2903 GN=EMIHUDRAFT_351999 PE=4 SV=1	4.37	102.438	2	0	-0.783333
1	C1	M.n[44.01]LAVEEFAISK.E	tr|R1ELU1|R1ELU1_EMIHU,tr|R1EZ09|R1EZ09_EMIHU	1148.61	2	1148.61	575.311	Uncharacterized protein OS=Emiliania huxleyi OX=2903 GN=EMIHUDRAFT_443114 PE=4 SV=1	4.53	102.465	1	0	0.466667
0.9558	C1	R.n[44.01]GVDPNTANYVVAGWM[147.04]AVK.G	tr|R1EHE0|R1EHE0_EMIHU	1949.93	2	1949.94	975.972	AP-2 complex subunit alpha OS=Emiliania huxleyi OX=2903 GN=AP2A-1 PE=3 SV=1	5.83	102.502	2	0	-0.025
0.9983	C1	K.n[44.01]WDNVEELNFK.N	tr|R1FMB4|R1FMB4_EMIHU	1335.61	2	1335.61	668.812	Uncharacterized protein (Fragment) OS=Emiliania huxleyi OX=2903 GN=EMIHUDRAFT_69838 PE=4 SV=1	4.14	102.528	2	0	-1.575
0.9991	C1	K.n[44.01]FDPLGIGASAEM[147.04]QEK.E	tr|R1DEA6|R1DEA6_EMIHU	1650.76	2	1650.76	826.385	Uncharacterized protein OS=Emiliania huxleyi OX=2903 GN=EMIHUDRAFT_414772 PE=4 SV=1	4.14	102.583	2	0	-0.7
0.9978	C1	R.n[44.01]WNFSENSVELYAEK.V	tr|R1DU69|R1DU69_EMIHU,tr|R1D6R5|R1D6R5_EMIHU	1757.79	2	1757.79	879.902	Uncharacterized protein (Fragment) OS=Emiliania huxleyi OX=2903 GN=EMIHUDRAFT_60463 PE=4 SV=1	4.25	102.587	2	0	-0.80625
0.9881	C1	K.n[44.01]ALVQEM[147.04]VLNFGK.R	tr|R1DUR0|R1DUR0_EMIHU	1406.72	2	1406.73	704.369	Uncharacterized protein OS=Emiliania huxleyi OX=2903 GN=EMIHUDRAFT_422149 PE=4 SV=1	6.05	102.605	2	0	-0.05
0.9638	C1	K.n[44.01]TSIWDETLYR.A	tr|R1G3G4|R1G3G4_EMIHU	1325.63	2	1325.63	663.82	GTR1, GTR\RAG family GTPase OS=Emiliania huxleyi OX=2903 GN=GTR1-1 PE=4 SV=1	4.37	102.633	2	0	-0.808333
0.9644	C1	R.n[44.01]FAEVASSLSAAGK.L	tr|R1DB42|R1DB42_EMIHU	1279.64	2	1279.64	640.828	Putative ubiquinone biosynthesis protein OS=Emiliania huxleyi OX=2903 GN=EMIHUDRAFT_217648 PE=4 SV=1	6	102.635	2	0	0.473333
1	C1	R.n[44.01]ETYEAFAAAQPELLK.S	tr|R1DK06|R1DK06_EMIHU	1722.85	2	1722.85	862.431	Uncharacterized protein OS=Emiliania huxleyi OX=2903 GN=EMIHUDRAFT_438170 PE=4 SV=1	4.25	102.64	2	0	-0.541176
0.9838	C1	K.n[44.01]SIGDVGEYLDC[160.03]VR.L	tr|R1FVL8|R1FVL8_EMIHU	1524.69	2	1524.69	763.351	Uncharacterized protein (Fragment) OS=Emiliania huxleyi OX=2903 GN=EMIHUDRAFT_460895 PE=4 SV=1	4.03	102.658	2	0	0.08
0.9962	C1	K.n[44.01]FGNILASC[160.03]SYDR.Q	tr|R1E509|R1E509_EMIHU	1444.64	2	1444.64	723.327	Secretory protein 13 (Fragment) OS=Emiliania huxleyi OX=2903 GN=SEC13 PE=3 SV=1	5.83	102.67	2	0	-0.485714
0.9692	C1	R.FWNFAPPEDGAAADATAAAAAPES.-	tr|R1BI84|R1BI84_EMIHU	2347.04	2	2347.05	1174.53	Uncharacterized protein OS=Emiliania huxleyi OX=2903 GN=EMIHUDRAFT_428205 PE=4 SV=1	3.43	102.69	2	0	-0.24
1	C1	K.n[44.01]GLLDAGAISQAEFDQK.K	tr|R1FF64|R1FF64_EMIHU	1704.83	2	1704.84	853.423	Uncharacterized protein OS=Emiliania huxleyi OX=2903 GN=EMIHUDRAFT_441326 PE=4 SV=1	4.03	102.713	2	0	-0.583333
0.9984	C1	-.n[44.01]AIALDPNSAVYFSNR.S	tr|R1D3R9|R1D3R9_EMIHU	1679.83	2	1679.83	840.921	Uncharacterized protein (Fragment) OS=Emiliania huxleyi OX=2903 GN=EMIHUDRAFT_67958 PE=4 SV=1	5.88	102.723	2	0	0.025
1	C1	K.n[44.01]GFNVITLTDAC[160.03]ATTSK.E	tr|R1E9D2|R1E9D2_EMIHU,tr|R1B7J9|R1B7J9_EMIHU	1740.84	2	1740.84	871.425	Uncharacterized protein OS=Emiliania huxleyi OX=2903 GN=EMIHUDRAFT_444876 PE=4 SV=1	5.83	102.748	2	0	-0.05
0.9888	C1	R.n[44.01]EALALSEALATK.A	tr|R1CKA0|R1CKA0_EMIHU	1258.68	2	1258.68	630.346	Uncharacterized protein OS=Emiliania huxleyi OX=2903 GN=EMIHUDRAFT_430429 PE=4 SV=1	4.53	102.758	2	0	0.25
0.9978	C1	K.n[44.01]YVSLADSIDGFNR.L	sp|Q4G3C8|ATPB_EMIHU	1498.71	2	1498.7	750.36	ATP synthase subunit beta, chloroplastic OS=Emiliania huxleyi OX=2903 GN=atpB PE=3 SV=1	4.21	102.787	2	0	-0.0866667
0.9978	C1	K.n[44.01]YGAGLALEELGR.C	tr|R1ET76|R1ET76_EMIHU,tr|R1F4Q4|R1F4Q4_EMIHU	1290.66	2	1290.66	646.336	Uncharacterized protein OS=Emiliania huxleyi OX=2903 GN=EMIHUDRAFT_450670 PE=4 SV=1	4.53	102.797	2	0	-0.0285714
0.9928	C1	R.n[44.01]YAIGPGFEAPEFK.A	tr|R1DNB7|R1DNB7_EMIHU	1467.7	2	1467.71	734.859	Uncharacterized protein OS=Emiliania huxleyi OX=2903 GN=EMIHUDRAFT_437897 PE=4 SV=1	4.53	102.81	2	0	-0.346667
0.9959	C1	K.n[44.01]GALEYLEQVR.Q	tr|R1CQ28|R1CQ28_EMIHU	1219.62	2	1219.63	610.817	Uncharacterized protein OS=Emiliania huxleyi OX=2903 GN=EMIHUDRAFT_466218 PE=4 SV=1	4.53	102.852	2	0	-0.875
0.9889	C1	R.n[44.01]YSGGLVPDIC[160.03]QQFTK.R	tr|R1FPE3|R1FPE3_EMIHU	1754.83	2	1754.84	878.422	Uncharacterized protein OS=Emiliania huxleyi OX=2903 GN=EMIHUDRAFT_446966 PE=4 SV=1	5.83	102.857	2	0	-0.635294
1	C1	K.n[44.01]DGNMNLIPVIR.K	tr|R1FR32|R1FR32_EMIHU,tr|R1FF97|R1FF97_EMIHU	1283.67	2	1283.67	642.84	Uncharacterized protein OS=Emiliania huxleyi OX=2903 GN=EMIHUDRAFT_431703 PE=4 SV=1	5.84	102.943	2	0	-0.453846
0.997	C1	K.n[44.01]IGVIESLM[147.04]EK.V	tr|R1FZ52|R1FZ52_EMIHU	1176.61	2	1176.61	589.31	Phosphoglycerate kinase (Fragment) OS=Emiliania huxleyi OX=2903 GN=PGK_1 PE=3 SV=1	4.53	102.95	2	0	0.591667
1	C1	R.n[44.01]M[147.04]AAEEIVALTAGGTR.L	tr|R1C779|R1C779_EMIHU	1547.76	2	1547.76	774.888	Uncharacterized protein OS=Emiliania huxleyi OX=2903 GN=EMIHUDRAFT_432259 PE=4 SV=1	4.53	102.97	2	0	0.423529
0.9929	C1	K.n[44.01]TGVQDDLPNLFSK.E	tr|R1BES5|R1BES5_EMIHU,tr|R1EI33|R1EI33_EMIHU	1475.73	2	1475.73	738.87	Uncharacterized protein OS=Emiliania huxleyi OX=2903 GN=EMIHUDRAFT_446374 PE=4 SV=1	4.21	102.995	2	0	-0.946667
0.9986	C1	R.n[44.01]VPVELVEQVR.D	tr|R1E1E0|R1E1E0_EMIHU,tr|R1BUI2|R1BUI2_EMIHU	1209.67	2	1209.68	605.843	Pyridoxine biosynthesis protein OS=Emiliania huxleyi OX=2903 GN=EMIHUDRAFT_427499 PE=3 SV=1	4.53	103.002	2	0	-0.333333
1	C1	R.n[44.01]PSGVAAPLAAAADGFAK.L	tr|R1FNL4|R1FNL4_EMIHU,tr|R1FGU2|R1FGU2_EMIHU	1555.8	2	1555.8	778.907	Uncharacterized protein OS=Emiliania huxleyi OX=2903 GN=EMIHUDRAFT_454919 PE=4 SV=1	6.26	103.007	1	0	0.552632
0.9999	C1	K.VLDDAPDQLNDELVPIPAASAIATAK.A	tr|R1DNF0|R1DNF0_EMIHU	2646.38	3	2647.36	883.132	Cysteine synthase OS=Emiliania huxleyi OX=2903 GN=EMIHUDRAFT_452198 PE=4 SV=1	3.71	103.055	2	0	0.1
0.9984	C1	K.n[44.01]GSVGQLIGIDNEDGIVK.M	tr|R1E0I9|R1E0I9_EMIHU	1755.9	2	1755.91	878.957	Transcription elongation factor SPT5 OS=Emiliania huxleyi OX=2903 GN=EMIHUDRAFT_469967 PE=3 SV=1	4.03	103.057	2	0	-0.00526316
0.9536	C1	R.n[44.01]TILGPTENINSITADDISR.Y	tr|R1D5F0|R1D5F0_EMIHU,tr|R1DQC8|R1DQC8_EMIHU	2072.04	2	2072.05	1037.03	Mitochondrial processing peptidase OS=Emiliania huxleyi OX=2903 GN=EMIHUDRAFT_438040 PE=3 SV=1	4.03	103.06	2	0	-0.471429
0.9566	C1	N.n[44.01]IGLVM[147.04]TGIVPDAR.A	tr|R1D289|R1D289_EMIHU	1399.75	2	1399.75	700.882	Proteasome subunit alpha type OS=Emiliania huxleyi OX=2903 GN=EMIHUDRAFT_442798 PE=3 SV=1	5.84	103.063	1	0	0.806667
0.998	C1	K.IGVIESLM[147.04]EK.V	tr|R1FZ52|R1FZ52_EMIHU	1133.6	2	1133.6	567.807	Phosphoglycerate kinase (Fragment) OS=Emiliania huxleyi OX=2903 GN=PGK_1 PE=3 SV=1	4.53	103.103	2	0	0.591667
0.9885	C1	R.n[44.01]FTGASITGVTLNQYQVDR.G	tr|R1BYZ7|R1BYZ7_EMIHU	2012	2	2013.01	1007.01	Methyltransferase OS=Emiliania huxleyi OX=2903 GN=EMIHUDRAFT_432780 PE=3 SV=1	5.84	103.115	2	0	-0.355
0.9795	C1	R.n[44.01]EASIYTGITLAEYM[147.04]R.D	tr|R1FNW2|R1FNW2_EMIHU	1775.84	2	1775.84	888.927	Vacuolar proton-ATPase A-subunit OS=Emiliania huxleyi OX=2903 GN=ATPVA PE=3 SV=1	4.53	103.127	2	0	-0.376471
1	C1	K.n[44.01]AEAGIGGFYAGC[160.03]SPAILR.A	tr|R1BUP9|R1BUP9_EMIHU	1851.89	2	1851.9	926.954	Mitochondrial carrier protein OS=Emiliania huxleyi OX=2903 GN=EMIHUDRAFT_437063 PE=3 SV=1	6.04	103.182	2	0	0.495
0.9944	C1	R.n[44.01]ILALADSDGTAASR.H	tr|R1FV92|R1FV92_EMIHU	1402.71	2	1402.7	702.36	Uncharacterized protein OS=Emiliania huxleyi OX=2903 GN=EMIHUDRAFT_462184 PE=4 SV=1	4.21	103.21	2	0	-0.1625
1	C1	K.n[44.01]VFSVSGPVVIANEM[147.04]SGSK.M	tr|R1FNW2|R1FNW2_EMIHU	1865.92	2	1865.92	933.967	Vacuolar proton-ATPase A-subunit OS=Emiliania huxleyi OX=2903 GN=ATPVA PE=3 SV=1	5.97	103.235	2	0	0.465
0.9681	C1	R.n[44.01]GAFPSDAAAAATAAAATAAEANR.Q	tr|R1E7A1|R1E7A1_EMIHU	2088.98	2	2088.99	1045.5	Uncharacterized protein OS=Emiliania huxleyi OX=2903 GN=EMIHUDRAFT_116611 PE=4 SV=1	4.37	103.247	2	0	-0.04
0.9235	C1	K.n[44.01]YPAGFM[147.04]DVISIEK.S	tr|R1CGC7|R1CGC7_EMIHU	1527.73	2	1528.73	764.871	40S ribosomal protein S4 (Fragment) OS=Emiliania huxleyi OX=2903 GN=EMIHUDRAFT_55884 PE=4 SV=1	4.37	103.265	2	0	-5.92119e-17
0.9703	C1	K.n[44.01]LIADNIAGFK.E	tr|R1DJU8|R1DJU8_EMIHU,tr|R1D567|R1D567_EMIHU	1103.6	2	1103.6	552.806	Acetyl-CoA carboxylase OS=Emiliania huxleyi OX=2903 GN=ACC-2 PE=4 SV=1	5.84	103.27	2	0	0.0416667
0.9957	C1	K.n[44.01]VGEGSFSDVFAATER.L	tr|R1G1W2|R1G1W2_EMIHU,tr|R1E4S0|R1E4S0_EMIHU	1613.73	2	1613.73	807.873	Uncharacterized protein OS=Emiliania huxleyi OX=2903 GN=EMIHUDRAFT_223415 PE=4 SV=1	4.14	103.277	2	0	-0.0352941
0.9572	C1	R.n[44.01]APGAVDDLLLTR.A	tr|R1DC49|R1DC49_EMIHU	1282.69	2	1282.69	642.351	Uncharacterized protein OS=Emiliania huxleyi OX=2903 GN=EMIHUDRAFT_359582 PE=4 SV=1	4.21	103.333	2	0	0.164286
0.9973	C1	K.n[44.01]TDASIFFPAAR.A	tr|R1E490|R1E490_EMIHU	1237.61	2	1237.61	619.812	BIG1, ArfGEF of the BIG\SEC7 subfamily OS=Emiliania huxleyi OX=2903 GN=BIG1 PE=4 SV=1	5.5	103.353	2	0	0.176923
0.9711	C1	R.n[44.01]AQTEPFAIVSAVGPTR.T	tr|R1BRC0|R1BRC0_EMIHU,tr|R1E465|R1E465_EMIHU	1685.87	2	1685.87	843.944	Uncharacterized protein (Fragment) OS=Emiliania huxleyi OX=2903 GN=EMIHUDRAFT_257210 PE=4 SV=1	6.05	103.357	2	0	-0.0777778
0.9996	C1	K.n[44.01]GALFFYGADDAPSC[160.03]SK.E	tr|R1EWC7|R1EWC7_EMIHU	1747.75	2	1747.75	874.883	Uncharacterized protein OS=Emiliania huxleyi OX=2903 GN=EMIHUDRAFT_443238 PE=4 SV=1	4.21	103.415	2	0	-0.35
0.9471	C1	R.n[44.01]FVEEGLLGR.K	tr|R1DZX4|R1DZX4_EMIHU,tr|R1D7Q1|R1D7Q1_EMIHU	1061.55	2	1061.55	531.783	Putative hydroxyacyl-coenzyme A dehydrogenase\3-ketoacyl-coenzyme A thiolase\enoyl-coenzyme A hydratase alpha subunit OS=Emiliania huxleyi OX=2903 GN=EMIHUDRAFT_436024 PE=4 SV=1	4.53	103.435	2	0	-0.554545
0.9991	C1	R.n[44.01]GAAALADTASLLR.R	tr|R1FQG3|R1FQG3_EMIHU	1271.68	2	1271.69	636.849	Uncharacterized protein OS=Emiliania huxleyi OX=2903 GN=EMIHUDRAFT_227421 PE=4 SV=1	5.84	103.545	2	0	0.1
0.9812	C1	R.FVEEGLLGR.K	tr|R1DZX4|R1DZX4_EMIHU,tr|R1D7Q1|R1D7Q1_EMIHU	1018.54	2	1018.55	510.28	Putative hydroxyacyl-coenzyme A dehydrogenase\3-ketoacyl-coenzyme A thiolase\enoyl-coenzyme A hydratase alpha subunit OS=Emiliania huxleyi OX=2903 GN=EMIHUDRAFT_436024 PE=4 SV=1	4.53	103.552	2	0	-0.554545
0.9989	C1	R.n[44.01]LVGLTDGSPAWK.K	tr|R1CLH9|R1CLH9_EMIHU,tr|R1D7Q1|R1D7Q1_EMIHU	1285.67	2	1285.67	643.841	Putative hydroxyacyl-coenzyme A dehydrogenase\3-ketoacyl-coenzyme A thiolase\enoyl-coenzyme A hydratase alpha subunit OS=Emiliania huxleyi OX=2903 GN=EMIHUDRAFT_239062 PE=4 SV=1	5.84	103.57	2	0	-0.5
0.9512	C1	K.n[44.01]LEVLTAEVR.T	tr|R1DQ03|R1DQ03_EMIHU	1071.59	2	1071.6	536.803	Uncharacterized protein OS=Emiliania huxleyi OX=2903 GN=EMIHUDRAFT_122449 PE=4 SV=1	4.53	103.637	2	0	0.0909091
1	C1	K.DAGGVVLDLLGDSQVGGSPAGGSDEK.L	tr|R1B4T2|R1B4T2_EMIHU,tr|R1DCJ6|R1DCJ6_EMIHU	2399.15	3	2399.16	800.722	Uncharacterized protein OS=Emiliania huxleyi OX=2903 GN=EMIHUDRAFT_439170 PE=4 SV=1	3.71	103.655	2	0	-0.15
0.9838	C1	R.n[44.01]DSNWPLLTVSK.G	tr|R1BBF2|R1BBF2_EMIHU	1301.66	2	1301.67	651.838	Coatomer subunit alpha OS=Emiliania huxleyi OX=2903 GN=COPA1-1 PE=4 SV=1	5.84	103.697	2	0	-0.676923
0.9789	C1	R.n[44.01]EPGNLGWGTQFLSK.D	tr|R1DWS2|R1DWS2_EMIHU	1575.77	2	1575.78	788.891	Light harvesting protein OS=Emiliania huxleyi OX=2903 GN=Lhcf4_2 PE=4 SV=1	6.1	103.705	2	0	-1.075
0.9891	C1	R.n[44.01]ANTIEALWTK.A	tr|R1BIY8|R1BIY8_EMIHU	1188.61	2	1188.62	595.314	Heat shock protein 90 OS=Emiliania huxleyi OX=2903 GN=EMIHUDRAFT_448346 PE=3 SV=1	6.05	103.797	2	0	-0.333333
0.9702	C1	K.n[44.01]NVVALGAGFC[160.03]DGLGYGGNTK.A	tr|R1BJ45|R1BJ45_EMIHU,tr|R1DG23|R1DG23_EMIHU	2011.94	2	2011.95	1006.98	Glycerol-3-phosphate dehydrogenase [NAD(+)] OS=Emiliania huxleyi OX=2903 GN=EMIHUDRAFT_432864 PE=3 SV=1	5.83	103.8	2	0	0.181818
0.9831	C1	K.n[44.01]IFTESYGSEAGVAALK.W	tr|R1G2S8|R1G2S8_EMIHU	1684.83	2	1684.83	843.423	Uncharacterized protein OS=Emiliania huxleyi OX=2903 GN=EMIHUDRAFT_454319 PE=4 SV=1	4.53	103.867	2	0	0.0333333
0.9486	C1	R.n[44.01]QLLDPFSETR.L	tr|R1EIB0|R1EIB0_EMIHU	1247.61	2	1247.62	624.815	Uncharacterized protein OS=Emiliania huxleyi OX=2903 GN=EMIHUDRAFT_95369 PE=4 SV=1	4.37	103.875	2	0	-0.7
0.9994	C1	K.n[44.01]AVITGDLPSAGTWPPSGNSGLER.T	tr|R1CB91|R1CB91_EMIHU	2324.14	3	2324.15	775.721	Malate dehydrogenase OS=Emiliania huxleyi OX=2903 GN=EMIHUDRAFT_451022 PE=3 SV=1	4.37	103.882	2	0	-0.432
0.9994	C1	R.n[44.01]VINQILTEM[147.04]DGM[147.04]GAK.K	tr|R1B302|R1B302_EMIHU	1693.8	2	1693.81	847.908	Cell division cycle protein 48 OS=Emiliania huxleyi OX=2903 GN=EMIHUDRAFT_439359 PE=3 SV=1	4.37	103.903	2	0	-0.305882
0.9593	C1	R.n[44.01]VAALM[147.04]AEELGWSSAEK.A	tr|R1DHK7|R1DHK7_EMIHU,tr|R1CG85|R1CG85_EMIHU	1749.82	2	1749.83	875.919	Uncharacterized protein OS=Emiliania huxleyi OX=2903 GN=EMIHUDRAFT_455603 PE=4 SV=1	4.25	103.917	2	0	0.05
0.9986	C1	K.n[44.01]M[147.04]DAFYGFIPGM[147.04]ASR.L	tr|R1FUU7|R1FUU7_EMIHU	1636.7	2	1636.71	819.358	Uncharacterized protein OS=Emiliania huxleyi OX=2903 GN=EMIHUDRAFT_351387 PE=4 SV=1	5.59	103.942	2	0	0.30625
1	C1	K.n[44.01]GAAIGLLSEAYQSR.D	tr|R1BIU3|R1BIU3_EMIHU	1477.75	2	1477.76	739.884	Uncharacterized protein OS=Emiliania huxleyi OX=2903 GN=EMIHUDRAFT_420555 PE=4 SV=1	6	103.967	2	0	-0.31875
0.9982	C1	K.n[44.01]AQPTVDLVAALR.K	tr|R1F539|R1F539_EMIHU,tr|R1DLC6|R1DLC6_EMIHU	1295.72	2	1295.73	648.867	Uncharacterized protein OS=Emiliania huxleyi OX=2903 GN=EMIHUDRAFT_442534 PE=3 SV=1	5.88	103.993	2	0	-0.0142857
1	C1	K.n[44.01]EFAQLVLSM[147.04]SGK.G	tr|R1CZ37|R1CZ37_EMIHU,tr|R1BW32|R1BW32_EMIHU	1367.68	2	1367.68	684.845	Uncharacterized protein OS=Emiliania huxleyi OX=2903 GN=EMIHUDRAFT_366417 PE=4 SV=1	6.1	104	2	0	0.0785714
0.9955	C1	K.n[44.01]AAQELVQAIAAK.E	tr|R1CJV7|R1CJV7_EMIHU	1254.69	2	1254.7	628.354	Uncharacterized protein OS=Emiliania huxleyi OX=2903 GN=EMIHUDRAFT_61243 PE=4 SV=1	6.05	104.005	2	0	-0.0214286
0.9807	C1	R.n[44.01]GAAETVLLGLR.G	tr|R1F5X3|R1F5X3_EMIHU,tr|R1E8E6|R1E8E6_EMIHU	1141.65	2	1141.65	571.83	Uncharacterized protein OS=Emiliania huxleyi OX=2903 GN=EMIHUDRAFT_232505 PE=4 SV=1	6	104.028	2	0	0.369231
0.9315	C1	R.n[44.01]QQC[160.03]ENAQAIAEFLER.H	tr|R1BBN3|R1BBN3_EMIHU,tr|R1DRA9|R1DRA9_EMIHU	1848.84	2	1848.86	925.428	Uncharacterized protein OS=Emiliania huxleyi OX=2903 GN=EMIHUDRAFT_460075 PE=3 SV=1	4.25	104.03	2	0	-1.04118
0.92	C1	G.n[44.01]QLAALTAATDFR.M	tr|R1D2X2|R1D2X2_EMIHU	1319.68	2	1319.69	660.849	Uncharacterized protein OS=Emiliania huxleyi OX=2903 GN=EMIHUDRAFT_468509 PE=4 SV=1	5.84	104.035	1	0	0.442857
0.9986	C1	K.n[44.01]AIWLDYGC[160.03]ER.R	tr|R1F9I6|R1F9I6_EMIHU	1324.59	2	1324.59	663.301	3'-phosphoadenosine 5'-phosphosulfate reductase OS=Emiliania huxleyi OX=2903 GN=PAPR PE=4 SV=1	4.37	104.037	2	0	-0.825
0.9727	C1	K.n[44.01]LFIC[160.03]EGDITR.A	tr|R1DUQ3|R1DUQ3_EMIHU	1265.61	2	1265.61	633.811	Uncharacterized protein OS=Emiliania huxleyi OX=2903 GN=EMIHUDRAFT_251619 PE=4 SV=1	4.37	104.09	2	0	0.283333
0.9954	C1	K.n[44.01]QYFPAVATTDVLSR.V	tr|R1DNI3|R1DNI3_EMIHU	1609.81	2	1609.81	805.912	Uncharacterized protein OS=Emiliania huxleyi OX=2903 GN=EMIHUDRAFT_423253 PE=4 SV=1	5.84	104.128	2	0	0.14375
0.998	C1	K.n[44.01]IGSLLDVQESK.D	tr|R1FSU7|R1FSU7_EMIHU	1230.65	2	1230.65	616.33	Putative mago nashi OS=Emiliania huxleyi OX=2903 GN=MGO PE=4 SV=1	4.37	104.142	2	0	-0.576923
0.9991	C1	R.n[44.01]VC[160.03]DNIPIVLVGNK.V	tr|R1FGT1|R1FGT1_EMIHU	1482.79	2	1482.78	742.4	GTP-binding nuclear protein (Fragment) OS=Emiliania huxleyi OX=2903 GN=RAN-1 PE=3 SV=1	5.8	104.272	2	0	0.746667
1	C1	M.n[44.01]VAAQDVYEAYLQQETPVR.Q	tr|R1ELU4|R1ELU4_EMIHU,tr|R1BPW9|R1BPW9_EMIHU	2122.03	2	2122.04	1062.02	Tic110 OS=Emiliania huxleyi OX=2903 GN=Tic110 PE=4 SV=1	4.14	104.3	1	0	-0.51
1	C1	K.n[44.01]M[147.04]AELTASEYTPDGWFK.S	tr|R1EKP9|R1EKP9_EMIHU,tr|R1CXA2|R1CXA2_EMIHU	1903.83	2	1903.83	952.922	Long chain acyl-CoA synthetase OS=Emiliania huxleyi OX=2903 GN=EMIHUDRAFT_469801 PE=4 SV=1	4.14	104.302	2	0	-0.744444
0.9994	C1	K.n[44.01]LGVTGEGLGATILC[160.03]K.L	tr|R1D8F4|R1D8F4_EMIHU	1530.81	2	1530.81	766.411	Cysteine synthase OS=Emiliania huxleyi OX=2903 GN=EMIHUDRAFT_460677 PE=4 SV=1	5.99	104.308	2	0	0.817647
0.9468	C1	A.PETC[160.03]EVLEANLLR.L	tr|R1FRA0|R1FRA0_EMIHU	1542.77	2	1542.78	772.393	Uncharacterized protein (Fragment) OS=Emiliania huxleyi OX=2903 GN=EMIHUDRAFT_447420 PE=4 SV=1	4.25	104.325	1	0	0.313333
1	C1	K.n[44.01]LVAGVQSEDPNQQLPAVTQFR.K	tr|R1EIB3|R1EIB3_EMIHU,tr|R1DBT8|R1DBT8_EMIHU	2339.19	3	2339.19	780.736	Importin subunit alpha OS=Emiliania huxleyi OX=2903 GN=EMIHUDRAFT_421349 PE=3 SV=1	4.37	104.353	2	0	-0.665217
1	C1	K.n[44.01]GAAIDASAVSLAPLDVEK.A	tr|R1BHD2|R1BHD2_EMIHU	1768.92	2	1768.92	885.468	Uncharacterized protein OS=Emiliania huxleyi OX=2903 GN=EMIHUDRAFT_115392 PE=4 SV=1	4.03	104.382	2	0	0.47
0.9902	C1	R.VEVLPSGLGGLGGLGGGAAS.-	tr|R1EGW9|R1EGW9_EMIHU	1666.89	2	1666.89	834.452	Uncharacterized protein OS=Emiliania huxleyi OX=2903 GN=EMIHUDRAFT_436025 PE=4 SV=1	4	104.388	2	0	0.609524
1	C1	R.n[44.01]AAIADFIAGQPEGK.Q	tr|R1DJU8|R1DJU8_EMIHU	1429.72	2	1429.72	715.867	Acetyl-CoA carboxylase OS=Emiliania huxleyi OX=2903 GN=ACC-2 PE=4 SV=1	4.37	104.41	2	0	-0.3625
0.9987	C1	R.n[44.01]LATDLLM[147.04]VNPNK.G	tr|R1BB95|R1BB95_EMIHU	1386.72	2	1386.72	694.366	Uncharacterized protein OS=Emiliania huxleyi OX=2903 GN=EMIHUDRAFT_438678 PE=4 SV=1	5.84	104.413	2	0	-0.164286
1	C1	K.n[44.01]IASAETLAWYR.A	tr|R1DCN2|R1DCN2_EMIHU	1322.66	2	1322.67	662.338	Light harvesting protein OS=Emiliania huxleyi OX=2903 GN=Lhcf10_2 PE=4 SV=1	6	104.438	2	0	-0.00769231
0.9853	C1	R.n[44.01]AC[160.03]PC[160.03]DVLEM[147.04]VPWDGC[160.03]K.A	sp|Q4G3C1|PSAC_EMIHU	1994.8	2	1994.8	998.407	Photosystem I iron-sulfur center OS=Emiliania huxleyi OX=2903 GN=psaC PE=3 SV=1	4.03	104.492	2	0	0.1
0.9988	C1	R.n[44.01]EAFVPFGNITSAK.V	tr|R1DHZ4|R1DHZ4_EMIHU	1422.71	2	1422.72	712.364	Polyadenylate-binding protein OS=Emiliania huxleyi OX=2903 GN=PABP1 PE=3 SV=1	6.1	104.54	2	0	0.213333
1	C1	K.n[44.01]VGEYYATAAAGKPIAF.-	tr|R1F8C0|R1F8C0_EMIHU	1670.83	2	1670.83	836.423	Superoxide dismutase, manganese OS=Emiliania huxleyi OX=2903 GN=SOD2A PE=4 SV=1	5.97	104.6	2	0	0.205882
0.9468	C1	R.n[44.01]ITLPAAVADPIK.D	tr|R1DSP1|R1DSP1_EMIHU	1250.72	2	1250.73	626.369	Uncharacterized protein OS=Emiliania huxleyi OX=2903 GN=EMIHUDRAFT_454655 PE=4 SV=1	5.84	104.633	2	0	0.221429
0.9995	C1	R.n[44.01]QLAEILAGTETSAAPAK.G	tr|R1DSN5|R1DSN5_EMIHU	1712.89	2	1712.91	857.455	Uncharacterized protein OS=Emiliania huxleyi OX=2903 GN=EMIHUDRAFT_356835 PE=4 SV=1	4.53	104.682	2	0	-0.126316
0.9985	C1	R.n[44.01]LEAAALPSPILK.R	tr|R1DC75|R1DC75_EMIHU,tr|R1D4Q6|R1D4Q6_EMIHU	1264.74	2	1264.74	633.377	Uncharacterized protein OS=Emiliania huxleyi OX=2903 GN=EMIHUDRAFT_456074 PE=3 SV=1	6	104.688	2	0	0.0642857
0.9968	C1	R.n[44.01]QQLSQNFLIEC[160.03]NAPFGDGPQVK.V	tr|R1EHE0|R1EHE0_EMIHU	2532.21	3	2532.2	845.076	AP-2 complex subunit alpha OS=Emiliania huxleyi OX=2903 GN=AP2A-1 PE=3 SV=1	4.37	104.707	2	0	-0.45
0.9987	C1	K.n[44.01]GLTGPLITYSGISPEM[147.04]R.T	tr|R1F217|R1F217_EMIHU,tr|R1C0G1|R1C0G1_EMIHU	1849.92	2	1849.93	925.97	Uncharacterized protein OS=Emiliania huxleyi OX=2903 GN=EMIHUDRAFT_122932 PE=4 SV=1	6	104.74	2	0	-0.147368
0.9935	C1	R.n[44.01]IFTDTAPIPDYQAK.L	tr|R1FM66|R1FM66_EMIHU	1621.8	2	1621.81	811.907	Uncharacterized protein OS=Emiliania huxleyi OX=2903 GN=EMIHUDRAFT_223001 PE=4 SV=1	4.21	104.747	2	0	-0.35
0.95	C1	R.n[44.01]LVGLTDASPAWK.K	tr|R1DZX4|R1DZX4_EMIHU	1299.68	2	1299.69	650.848	Putative hydroxyacyl-coenzyme A dehydrogenase\3-ketoacyl-coenzyme A thiolase\enoyl-coenzyme A hydratase alpha subunit OS=Emiliania huxleyi OX=2903 GN=EMIHUDRAFT_436024 PE=4 SV=1	5.84	104.753	2	0	-0.342857
0.997	C1	K.n[44.01]IDSLAVNLEQSGGEVR.A	tr|R1FY57|R1FY57_EMIHU	1728.86	2	1728.88	865.439	Chaperonin complex component, TCP-1 eta subunit (Fragment) OS=Emiliania huxleyi OX=2903 GN=EMIHUDRAFT_454161 PE=3 SV=1	4.14	104.828	2	0	-0.233333
0.9993	C1	K.n[44.01]AGVVLPGALTLSGTK.F	tr|R1CP00|R1CP00_EMIHU,tr|R1CA58|R1CA58_EMIHU,tr|R1F0Q3|R1F0Q3_EMIHU	1425.82	2	1425.83	713.917	Light harvesting protein OS=Emiliania huxleyi OX=2903 GN=Lhcf32 PE=4 SV=1	8.8	104.85	2	0	0.788235
0.9996	C1	K.n[44.01]GYVTNPVATAFPTISNDPTGAR.S	tr|R1BXK2|R1BXK2_EMIHU	2291.12	2	2291.13	1146.57	Uncharacterized protein OS=Emiliania huxleyi OX=2903 GN=EMIHUDRAFT_461669 PE=4 SV=1	5.84	104.882	2	0	-0.379167
0.9994	C1	R.n[44.01]AAVEEGIVAGGGTALLYSTK.A	tr|R1D6F2|R1D6F2_EMIHU	1949.01	2	1949.03	975.513	Heat shock protein 60 (Fragment) OS=Emiliania huxleyi OX=2903 GN=EMIHUDRAFT_459873 PE=3 SV=1	4.53	104.893	2	0	0.409091
0.996	C1	R.n[44.01]LADYVVPLSAK.A	tr|R1BJJ5|R1BJJ5_EMIHU	1217.67	2	1217.67	609.84	V-type proton ATPase subunit C OS=Emiliania huxleyi OX=2903 GN=ATPVC PE=3 SV=1	5.83	104.918	2	0	0.446154
0.9972	C1	R.n[44.01]FGAVLANPSFDK.L	tr|R1CFT2|R1CFT2_EMIHU	1307.65	2	1307.66	654.833	Uncharacterized protein OS=Emiliania huxleyi OX=2903 GN=EMIHUDRAFT_117230 PE=4 SV=1	5.84	104.935	2	0	0.2
0.9992	C1	R.n[44.01]AEAVAVPFYAGTLDK.A	tr|R1ELU4|R1ELU4_EMIHU	1593.8	2	1593.81	797.909	Tic110 OS=Emiliania huxleyi OX=2903 GN=Tic110 PE=4 SV=1	4.37	104.937	2	0	0.270588
0.997	C1	R.n[44.01]ILM[147.04]VGLDAAGK.T	tr|R1DH33|R1DH33_EMIHU	1145.61	2	1145.62	573.813	ADP-ribosylation factor OS=Emiliania huxleyi OX=2903 GN=Arf1 PE=3 SV=1	5.84	104.942	2	0	0.646154
0.9989	C1	R.n[44.01]SIGLEYGPDFQPLER.L	tr|R1D509|R1D509_EMIHU	1762.85	2	1762.86	882.434	Polyketide synthase OS=Emiliania huxleyi OX=2903 GN=PKS7 PE=4 SV=1	4.14	104.948	2	0	-0.611765
0.9894	C1	K.n[44.01]ELVPEAEGMNILR.K	tr|R1D916|R1D916_EMIHU	1512.76	2	1512.77	757.388	3-oxoacyl-synthase OS=Emiliania huxleyi OX=2903 GN=EMIHUDRAFT_461962 PE=3 SV=1	4.25	104.968	2	0	-0.553333
0.9571	C1	R.n[44.01]LTAVLDQGGLR.Y	tr|R1ECL6|R1ECL6_EMIHU	1184.65	2	1184.66	593.333	Uncharacterized protein OS=Emiliania huxleyi OX=2903 GN=EMIHUDRAFT_469924 PE=4 SV=1	5.84	105.02	2	0	-0.107692
0.945	C1	K.n[44.01]EEGVLGLWK.G	tr|R1DIZ9|R1DIZ9_EMIHU	1072.56	2	1072.56	537.285	Mitochondrial carrier protein OS=Emiliania huxleyi OX=2903 GN=EMIHUDRAFT_455448 PE=3 SV=1	4.53	105.023	2	0	-0.463636
0.9909	C1	K.n[44.01]VLEDLSGQQPVFSK.A	tr|R1C9S8|R1C9S8_EMIHU	1588.81	2	1588.81	795.412	Uncharacterized protein OS=Emiliania huxleyi OX=2903 GN=EMIHUDRAFT_445032 PE=3 SV=1	4.37	105.063	2	0	-0.3
0.9959	C1	R.n[44.01]WFDPATVAAR.K	tr|R1F6E1|R1F6E1_EMIHU	1175.57	2	1175.58	588.793	Argininosuccinate synthase OS=Emiliania huxleyi OX=2903 GN=ASS1 PE=4 SV=1	5.84	105.08	2	0	-0.6
0.9831	C1	R.n[44.01]AEALYTGPSDDIWC[160.03]NGIR.E	tr|R1DK71|R1DK71_EMIHU	2079.93	2	2079.93	1040.97	Uncharacterized protein OS=Emiliania huxleyi OX=2903 GN=EMIHUDRAFT_420527 PE=4 SV=1	4.03	105.135	2	0	-0.685
0.997	C1	R.n[44.01]GEYFDLM[147.04]SYDLTR.L	tr|R1D0K6|R1D0K6_EMIHU,tr|R1C8R5|R1C8R5_EMIHU	1667.71	2	1667.72	834.864	Putative acetyl-CoA acetyltransferase OS=Emiliania huxleyi OX=2903 GN=EMIHUDRAFT_434807 PE=3 SV=1	4.03	105.147	2	0	-0.526667
1	C1	R.n[44.01]LVQSPNSFFM[147.04]DVK.C	tr|R1D5M2|R1D5M2_EMIHU	1569.75	2	1569.75	785.882	40S ribosomal protein S27 OS=Emiliania huxleyi OX=2903 GN=EMIHUDRAFT_420900 PE=3 SV=1	5.84	105.153	2	0	0.00666667
0.9991	C1	K.n[44.01]VIGAFVDTSESR.F	tr|R1DHD0|R1DHD0_EMIHU	1322.65	2	1322.65	662.331	Putative death-specific protein with Ca binding EF hand domain OS=Emiliania huxleyi OX=2903 GN=EMIHUDRAFT_422325 PE=4 SV=1	4.37	105.155	2	0	0.157143
1	C1	R.n[44.01]YLDLIM[147.04]NPTTR.S	tr|R1DFC1|R1DFC1_EMIHU	1394.69	2	1394.69	698.351	Putative Lysyl-tRNA synthetase OS=Emiliania huxleyi OX=2903 GN=EMIHUDRAFT_426543 PE=4 SV=1	5.84	105.24	2	0	-0.546154
0.9589	C1	K.n[44.01]ALADYLVAQGYK.L	tr|R1DPF5|R1DPF5_EMIHU	1353.69	2	1353.69	677.854	Serine hydroxymethyltransferase OS=Emiliania huxleyi OX=2903 GN=EMIHUDRAFT_433725 PE=3 SV=1	5.88	105.257	2	0	0.228571
0.9996	C1	K.VTTELTEIVAGAEAV.-	tr|R1EZT6|R1EZT6_EMIHU	1501.79	2	1501.79	751.901	ATP synthase gamma subunit OS=Emiliania huxleyi OX=2903 GN=EMIHUDRAFT_352634 PE=3 SV=1	3.67	105.292	2	0	0.5875
0.9962	C1	R.n[44.01]VPVLLGSPDDVR.E	tr|R1DGR1|R1DGR1_EMIHU,tr|R1DUE0|R1DUE0_EMIHU,tr|R1FJ80|R1FJ80_EMIHU	1308.7	2	1308.71	655.359	Uncharacterized protein OS=Emiliania huxleyi OX=2903 GN=EMIHUDRAFT_455501 PE=4 SV=1	4.21	105.35	2	0	-0.264286
0.9676	C1	D.n[44.01]PVTLSTWDLK.T	tr|R1BIT6|R1BIT6_EMIHU	1201.63	2	1201.64	601.824	Uncharacterized protein OS=Emiliania huxleyi OX=2903 GN=EMIHUDRAFT_432789 PE=4 SV=1	6.26	105.375	1	0	-0.375
0.9867	C1	K.n[44.01]TTAALLLPENLR.L	tr|R1F9V3|R1F9V3_EMIHU	1353.76	2	1353.77	677.888	Secretory protein 24A OS=Emiliania huxleyi OX=2903 GN=SEC24A PE=4 SV=1	5.66	105.407	2	0	0.3
0.9988	C1	R.n[44.01]GFISGYFVTNTER.M	sp|Q4G3D5|CH60_EMIHU	1532.73	2	1532.73	767.37	60 kDa chaperonin, chloroplastic OS=Emiliania huxleyi OX=2903 GN=groL PE=3 SV=1	6	105.41	2	0	-0.273333
1	C1	K.n[44.01]IVNYINLGTSEGAK.V	tr|R1EIW7|R1EIW7_EMIHU,tr|R1EUA2|R1EUA2_EMIHU	1520.78	2	1520.79	761.399	Putative mitochondrial aldehyde dehydrogenase OS=Emiliania huxleyi OX=2903 GN=ALDH10 PE=3 SV=1	6	105.417	2	0	0.06875
0.9982	C1	R.n[44.01]GDWEAM[147.04]ASGDYEC[160.03]TGVPTPGAVPGALPIK.L	tr|R1DSL4|R1DSL4_EMIHU	3004.36	3	3004.38	1002.46	Uncharacterized protein OS=Emiliania huxleyi OX=2903 GN=EMIHUDRAFT_464234 PE=4 SV=1	3.92	105.468	2	0	-0.1
0.994	C1	R.n[44.01]VFSLADQVAR.F	tr|R1DHY2|R1DHY2_EMIHU	1147.6	2	1147.6	574.807	Uncharacterized protein OS=Emiliania huxleyi OX=2903 GN=EMIHUDRAFT_441206 PE=4 SV=1	5.81	105.505	2	0	0.383333
0.9633	C1	L.n[44.01]EYM[147.04]AAEVLELAGNAC[160.03]R.D	tr|R1EJ25|R1EJ25_EMIHU,tr|R1FF37|R1FF37_EMIHU	1854.82	2	1854.83	928.419	Histone H2A OS=Emiliania huxleyi OX=2903 GN=EMIHUDRAFT_349606 PE=3 SV=1	4.25	105.527	1	0	0.194444
0.9913	C1	K.n[44.01]NLFQVADLR.M	tr|R1BWM0|R1BWM0_EMIHU	1117.59	2	1117.59	559.801	Eukaryotic translation initiation factor 3 subunit B (Fragment) OS=Emiliania huxleyi OX=2903 GN=EMIHUDRAFT_51173 PE=3 SV=1	5.84	105.563	2	0	-0.0545455
0.9313	C1	C.n[44.01]EPVQTGITAIDSM[147.04]IPIGR.G	sp|Q4G397|ATPA_EMIHU	1956	2	1956.01	979.007	ATP synthase subunit alpha, chloroplastic OS=Emiliania huxleyi OX=2903 GN=atpA PE=3 SV=1	4.37	105.66	1	0	0.34
1	C1	R.n[44.01]YLDSSVFVVSR.M	tr|R1CW10|R1CW10_EMIHU	1313.66	2	1313.67	657.838	Uncharacterized protein OS=Emiliania huxleyi OX=2903 GN=EMIHUDRAFT_64409 PE=3 SV=1	5.84	105.662	2	0	0.376923
1	C1	R.n[44.01]EVYILGDLQGPK.F	tr|R1EEU6|R1EEU6_EMIHU	1373.72	2	1373.72	687.867	Pyruvate kinase OS=Emiliania huxleyi OX=2903 GN=EMIHUDRAFT_439215 PE=3 SV=1	4.37	105.685	2	0	-0.25
0.9996	C1	K.n[44.01]IQNNLTAGIIEPALSK.V	tr|R1CFU4|R1CFU4_EMIHU,tr|R1E774|R1E774_EMIHU	1723.95	2	1723.95	862.981	Uncharacterized protein OS=Emiliania huxleyi OX=2903 GN=EMIHUDRAFT_424681 PE=3 SV=1	6	105.745	2	0	0.2
0.998	C1	K.n[44.01]DAPGSENGTGLFQSIC[160.03]AFK.L	tr|R1E1E6|R1E1E6_EMIHU	2040.92	2	2040.93	1021.47	Uncharacterized protein OS=Emiliania huxleyi OX=2903 GN=EMIHUDRAFT_432636 PE=4 SV=1	4.37	105.772	2	0	-0.147619
0.999	C1	K.n[44.01]VEPDGPNPNESVFLFK.A	tr|R1ENQ7|R1ENQ7_EMIHU	1830.88	2	1830.89	916.447	Uncharacterized protein OS=Emiliania huxleyi OX=2903 GN=EMIHUDRAFT_435394 PE=4 SV=1	4.14	105.798	2	0	-0.65
0.9998	C1	K.n[44.01]YSEAFAQTPELLAEANAK.V	tr|R1DRW6|R1DRW6_EMIHU,tr|R1DGM0|R1DGM0_EMIHU	1994.96	3	1994.97	665.994	Uncharacterized protein OS=Emiliania huxleyi OX=2903 GN=EMIHUDRAFT_446936 PE=4 SV=1	4.25	105.827	2	0	-0.305
0.9997	C1	R.n[44.01]VALEC[160.03]MVLAR.N	sp|Q4G3F4|RBL_EMIHU	1203.61	2	1203.61	602.812	Ribulose bisphosphate carboxylase large chain OS=Emiliania huxleyi OX=2903 GN=rbcL PE=3 SV=1	5.97	105.832	2	0	0.666667
0.9609	C1	R.n[44.01]TNIIPIIEDAR.H	tr|R1BBH4|R1BBH4_EMIHU	1296.7	2	1296.71	649.359	Uncharacterized protein OS=Emiliania huxleyi OX=2903 GN=EMIHUDRAFT_350745 PE=3 SV=1	4.37	105.952	2	0	-0.4
0.9374	C1	R.IIEEEPQSLLF.-	tr|R1DWX5|R1DWX5_EMIHU	1316.69	2	1316.69	659.351	Dihydrolipoamide acetyltransferase component of pyruvate dehydrogenase complex OS=Emiliania huxleyi OX=2903 GN=EMIHUDRAFT_448908 PE=3 SV=1	3.67	106.015	2	0	-0.125
1	C1	M.n[44.01]GWEWITEAGGPQGDK.F	tr|R1BES5|R1BES5_EMIHU,tr|R1EI33|R1EI33_EMIHU	1672.75	2	1672.75	837.381	Uncharacterized protein OS=Emiliania huxleyi OX=2903 GN=EMIHUDRAFT_446374 PE=4 SV=1	4.14	106.027	1	0	-0.741176
0.9892	C1	K.n[44.01]LPLYTDETLQAYK.S	tr|R1EBL1|R1EBL1_EMIHU	1596.8	2	1596.81	799.409	Uncharacterized protein OS=Emiliania huxleyi OX=2903 GN=EMIHUDRAFT_450657 PE=3 SV=1	4.37	106.052	2	0	-0.766667
0.9996	C1	R.VALEC[160.03]MVLAR.N	sp|Q4G3F4|RBL_EMIHU	1160.6	2	1160.61	581.31	Ribulose bisphosphate carboxylase large chain OS=Emiliania huxleyi OX=2903 GN=rbcL PE=3 SV=1	5.97	106.058	2	0	0.666667
0.9967	C1	K.n[44.01]WYVVDAEGLR.L	tr|R1F2T4|R1F2T4_EMIHU	1249.61	2	1249.61	625.812	Uncharacterized protein (Fragment) OS=Emiliania huxleyi OX=2903 GN=EMIHUDRAFT_72821 PE=4 SV=1	4.37	106.077	2	0	-0.0166667
0.9304	C1	R.n[44.01]GLAPLGESYVVLPQSR.R	tr|R1F4A6|R1F4A6_EMIHU	1727.92	2	1727.93	864.968	Uncharacterized protein OS=Emiliania huxleyi OX=2903 GN=EMIHUDRAFT_99559 PE=4 SV=1	6	106.115	2	0	-0.322222
0.9844	C1	R.n[44.01]VINEPTAAAIAYGLDK.A	tr|R1E3S2|R1E3S2_EMIHU	1687.88	2	1687.88	844.946	Uncharacterized protein OS=Emiliania huxleyi OX=2903 GN=EMIHUDRAFT_470246 PE=3 SV=1	4.37	106.133	2	0	0.172222
0.991	C1	R.n[44.01]EVTAAEVNGLFAAAEK.G	tr|R1F7M0|R1F7M0_EMIHU,tr|R1FBR5|R1FBR5_EMIHU	1661.83	2	1661.84	831.92	Glyceraldehyde 3-phosphate dehydrogenase OS=Emiliania huxleyi OX=2903 GN=EMIHUDRAFT_455418 PE=3 SV=1	4.25	106.168	2	0	0.00555556
0.9992	C1	R.n[44.01]FPATGEAPYMSVLK.G	tr|R1DL81|R1DL81_EMIHU,tr|R1E853|R1E853_EMIHU	1552.76	2	1552.76	777.387	Uncharacterized protein OS=Emiliania huxleyi OX=2903 GN=EMIHUDRAFT_455270 PE=4 SV=1	6	106.19	2	0	-0.15
1	C1	K.n[44.01]C[160.03]IYAIGEPLPIR.E	tr|R1BAE6|R1BAE6_EMIHU,tr|R1BGG4|R1BGG4_EMIHU	1443.75	2	1443.76	722.885	Triosephosphate isomerase OS=Emiliania huxleyi OX=2903 GN=EMIHUDRAFT_446527 PE=3 SV=1	5.99	106.273	2	0	0.0928571
0.9994	C1	R.n[44.01]AAGLSLADTSFLK.L	tr|R1DYL0|R1DYL0_EMIHU	1335.7	2	1335.71	668.859	Uncharacterized protein OS=Emiliania huxleyi OX=2903 GN=EMIHUDRAFT_356837 PE=4 SV=1	5.88	106.28	2	0	0.586667
0.9954	C1	R.n[44.01]VAQALETLER.L	tr|R1D8N1|R1D8N1_EMIHU,tr|R1DE36|R1DE36_EMIHU	1171.62	2	1171.62	586.817	Uncharacterized protein OS=Emiliania huxleyi OX=2903 GN=EMIHUDRAFT_433056 PE=4 SV=1	4.53	106.282	2	0	-0.0833333
0.9765	C1	R.n[44.01]VTPSWVAFTDDGER.L	tr|R1FN55|R1FN55_EMIHU,tr|R1DY20|R1DY20_EMIHU,tr|R1DMD9|R1DMD9_EMIHU	1621.74	2	1621.74	811.876	Uncharacterized protein OS=Emiliania huxleyi OX=2903 GN=EMIHUDRAFT_423268 PE=3 SV=1	4.03	106.312	2	0	-0.4875
0.9996	C1	R.n[44.01]IESLAAVPLPAK.D	tr|R1DUQ5|R1DUQ5_EMIHU	1250.72	2	1250.73	626.369	Gelsolin with villin headpeace OS=Emiliania huxleyi OX=2903 GN=EMIHUDRAFT_417468 PE=4 SV=1	6	106.333	2	0	0.164286
0.9992	C1	K.n[44.01]GFYC[160.03]VMQELPQER.L	tr|R1CPW4|R1CPW4_EMIHU	1698.75	2	1698.75	850.382	Long-chain specific acyl-CoA dehydrogenase OS=Emiliania huxleyi OX=2903 GN=EMIHUDRAFT_360281 PE=3 SV=1	4.53	106.357	2	0	-0.446667
0.9853	C1	R.n[44.01]LGIQPSDSVLDC[160.03]GC[160.03]GIGGPLR.N	tr|R1BYZ7|R1BYZ7_EMIHU	2213.06	2	2213.07	1107.54	Methyltransferase OS=Emiliania huxleyi OX=2903 GN=EMIHUDRAFT_432780 PE=3 SV=1	4.21	106.412	2	0	-0.00869565
0.9713	C1	K.n[44.01]SDSANLDSVFENAIR.G	tr|R1DNU5|R1DNU5_EMIHU	1679.78	2	1679.78	840.895	Uncharacterized protein OS=Emiliania huxleyi OX=2903 GN=EMIHUDRAFT_225692 PE=4 SV=1	4.03	106.443	2	0	-0.576471
0.9984	C1	R.n[44.01]LASVLEEGVR.A	tr|R1CPG9|R1CPG9_EMIHU,tr|R1BCY2|R1BCY2_EMIHU	1114.6	2	1114.6	558.306	Uncharacterized protein OS=Emiliania huxleyi OX=2903 GN=EMIHUDRAFT_457729 PE=4 SV=1	4.53	106.467	2	0	0.2
0.9993	C1	R.n[44.01]GLDAFPGTDLEAQLK.A	tr|R1E9D2|R1E9D2_EMIHU,tr|R1B7J9|R1B7J9_EMIHU	1616.8	2	1616.81	809.41	Uncharacterized protein OS=Emiliania huxleyi OX=2903 GN=EMIHUDRAFT_444876 PE=4 SV=1	4.03	106.47	2	0	-0.347059
0.9994	C1	R.n[44.01]SVINFEPTPLTIK.G	tr|R1EZT6|R1EZT6_EMIHU	1500.82	2	1500.83	751.417	ATP synthase gamma subunit OS=Emiliania huxleyi OX=2903 GN=EMIHUDRAFT_352634 PE=3 SV=1	5.72	106.502	2	0	-0.0933333
1	C1	K.n[44.01]SM[147.04]TLLEAAELVK.A	tr|R1DMT6|R1DMT6_EMIHU	1362.71	2	1362.71	682.361	Uncharacterized protein OS=Emiliania huxleyi OX=2903 GN=EMIHUDRAFT_415031 PE=3 SV=1	4.53	106.518	2	0	0.471429
1	C1	K.n[44.01]FEVTGYALSPAAAGLK.E	tr|R1E2C4|R1E2C4_EMIHU	1636.85	2	1636.85	819.43	Uncharacterized protein OS=Emiliania huxleyi OX=2903 GN=EMIHUDRAFT_431800 PE=4 SV=1	6	106.607	2	0	0.1
0.9928	C1	R.n[44.01]GFLVLEPAAEAR.A	tr|R1D7B0|R1D7B0_EMIHU,tr|R1DUR4|R1DUR4_EMIHU	1314.69	2	1314.7	658.354	Uncharacterized protein OS=Emiliania huxleyi OX=2903 GN=EMIHUDRAFT_106716 PE=4 SV=1	4.53	106.648	2	0	0.271429
1	C1	F.n[44.01]C[160.03]LFQETGYGLGLAK.G	tr|R1CP00|R1CP00_EMIHU,tr|R1CA58|R1CA58_EMIHU,tr|R1F0Q3|R1F0Q3_EMIHU	1598.78	2	1598.78	800.395	Light harvesting protein OS=Emiliania huxleyi OX=2903 GN=Lhcf32 PE=4 SV=1	5.99	106.748	1	0	0.425
0.9983	C1	K.n[44.01]VVNIVSGELNDAAAK.K	tr|R1CM81|R1CM81_EMIHU	1541.8	2	1541.81	771.91	Seryl-tRNA synthetase (Fragment) OS=Emiliania huxleyi OX=2903 GN=EMIHUDRAFT_421500 PE=4 SV=1	4.37	106.857	2	0	-0.0352941
0.9974	C1	K.n[44.01]FANAYSVLADTEM[147.04]R.A	tr|R1B777|R1B777_EMIHU,tr|R1CTZ7|R1CTZ7_EMIHU	1645.74	2	1645.75	823.878	Uncharacterized protein (Fragment) OS=Emiliania huxleyi OX=2903 GN=EMIHUDRAFT_48864 PE=4 SV=1	4.37	106.887	2	0	-0.1125
0.9228	C1	R.DPYEDDASTPTAAER.E	tr|A0A0D3IZB9|A0A0D3IZB9_EMIHU	1636.69	2	1636.68	819.35	Uncharacterized protein OS=Emiliania huxleyi OX=2903 PE=4 SV=1	3.77	106.892	2	0	-1.84118
0.9979	C1	K.n[44.01]YSMIQLGDFR.K	tr|R1F8V2|R1F8V2_EMIHU	1271.6	2	1271.6	636.806	Uncharacterized protein OS=Emiliania huxleyi OX=2903 GN=EMIHUDRAFT_449195 PE=4 SV=1	5.84	106.9	2	0	-0.733333
0.999	C1	R.n[44.01]AIEVLAAAAEK.A	tr|R1D9G8|R1D9G8_EMIHU,tr|R1ET50|R1ET50_EMIHU,tr|R1B771|R1B771_EMIHU	1127.62	2	1127.62	564.817	Threonine-tRNA ligase OS=Emiliania huxleyi OX=2903 GN=EMIHUDRAFT_448666 PE=3 SV=1	4.53	106.947	2	0	0.607692
0.9783	C1	K.n[44.01]FAPGGTPEEVDWLGAK.L	tr|R1FLD3|R1FLD3_EMIHU	1715.82	2	1715.82	858.915	Uncharacterized protein OS=Emiliania huxleyi OX=2903 GN=EMIHUDRAFT_429362 PE=4 SV=1	4.14	106.97	2	0	-0.338889
0.9783	C1	K.n[44.01]VAAAAMYNVIGSADGK.L	tr|R1EJR3|R1EJR3_EMIHU	1579.77	2	1579.77	790.89	Uncharacterized protein OS=Emiliania huxleyi OX=2903 GN=EMIHUDRAFT_424259 PE=3 SV=1	5.81	106.978	2	0	0.55
0.9772	C1	K.n[44.01]DLVEVLAAGK.A	tr|R1EJ84|R1EJ84_EMIHU	1056.58	2	1056.58	529.298	Uncharacterized protein OS=Emiliania huxleyi OX=2903 GN=EMIHUDRAFT_432120 PE=3 SV=1	4.37	106.995	2	0	0.516667
0.9936	C1	K.n[44.01]GLSPQELWDVTPEAAK.W	tr|R1B352|R1B352_EMIHU,tr|R1CMT6|R1CMT6_EMIHU	1782.88	2	1782.88	892.447	Light harvesting protein OS=Emiliania huxleyi OX=2903 GN=Lhcf15_2 PE=4 SV=1	4.14	106.997	2	0	-0.738889
0.9923	C1	K.n[44.01]QNAATSAVISNDGVGINPAQTAGEVFLK.Y	tr|R1E3C2|R1E3C2_EMIHU	2814.41	3	2815.43	939.145	Uncharacterized protein OS=Emiliania huxleyi OX=2903 GN=EMIHUDRAFT_414385 PE=4 SV=1	4.37	107.01	2	0	-0.0733333
1	C1	R.n[44.01]IAGAEVVPSGAWLANPPGSNVEK.L	tr|R1ET20|R1ET20_EMIHU	2305.17	3	2305.18	769.397	Uncharacterized protein OS=Emiliania huxleyi OX=2903 GN=EMIHUDRAFT_104191 PE=4 SV=1	4.53	107.025	2	0	0.04
1	C1	R.n[44.01]VLVDYYDTPTPLK.Q	tr|R1F821|R1F821_EMIHU,tr|R1CBQ7|R1CBQ7_EMIHU	1565.8	2	1565.8	783.906	Ribosome recycling factor OS=Emiliania huxleyi OX=2903 GN=EMIHUDRAFT_204056 PE=4 SV=1	4.21	107.107	2	0	-0.673333
1	C1	K.n[44.01]ATVDQINALFQTGDR.A	tr|R1F4T0|R1F4T0_EMIHU,tr|R1F9X5|R1F9X5_EMIHU	1690.83	2	1690.83	846.421	Uncharacterized protein OS=Emiliania huxleyi OX=2903 GN=EMIHUDRAFT_456638 PE=4 SV=1	4.21	107.183	2	0	-0.411765
1	C1	R.DALDAEGFTDVSILAYTAK.Y	tr|R1E5Y1|R1E5Y1_EMIHU	1998.98	2	1998.98	1000.5	Uncharacterized protein OS=Emiliania huxleyi OX=2903 GN=EMIHUDRAFT_448062 PE=3 SV=1	3.84	107.192	2	0	-0.0619048
0.9955	C1	R.n[44.01]FVDQPDWAFER.A	tr|R1F4G5|R1F4G5_EMIHU,tr|R1FRW3|R1FRW3_EMIHU	1451.65	2	1451.64	726.831	Uncharacterized protein OS=Emiliania huxleyi OX=2903 GN=EMIHUDRAFT_229323 PE=4 SV=1	4.03	107.223	2	0	-0.930769
0.9675	C1	R.n[44.01]TTQLFINYVDNAR.L	tr|R1EBB8|R1EBB8_EMIHU,tr|R1E2G0|R1E2G0_EMIHU	1596.79	2	1597.79	799.402	Uncharacterized protein OS=Emiliania huxleyi OX=2903 GN=EMIHUDRAFT_458584 PE=4 SV=1	5.5	107.242	2	0	-0.32
0.9994	C1	K.n[44.01]WVPFVSASEAQK.G	tr|R1BIT6|R1BIT6_EMIHU,tr|R1E274|R1E274_EMIHU	1390.69	2	1390.69	696.351	Uncharacterized protein OS=Emiliania huxleyi OX=2903 GN=EMIHUDRAFT_432789 PE=4 SV=1	6	107.265	2	0	-0.321429
0.9995	C1	R.n[44.01]LPLYALQSTENGR.F	tr|R1E0L5|R1E0L5_EMIHU	1503.77	2	1503.77	752.891	Uncharacterized protein OS=Emiliania huxleyi OX=2903 GN=EMIHUDRAFT_459143 PE=4 SV=1	6	107.268	2	0	-0.553333
1	C1	R.n[44.01]LIQSTPNLYYYAANNPSEATIAK.R	tr|R1F8J6|R1F8J6_EMIHU	2584.28	3	2584.29	862.434	Magnesium chelatase H subunit OS=Emiliania huxleyi OX=2903 GN=EMIHUDRAFT_309350 PE=4 SV=1	6	107.272	2	0	-0.668
0.9581	C1	K.n[44.01]IAQVPVGDAFLGR.V	sp|Q4G397|ATPA_EMIHU	1384.75	2	1384.75	693.38	ATP synthase subunit alpha, chloroplastic OS=Emiliania huxleyi OX=2903 GN=atpA PE=3 SV=1	5.84	107.385	2	0	0.633333
0.9344	C1	K.n[44.01]TPLQDVAVALR.V	tr|R1CMA4|R1CMA4_EMIHU	1224.68	2	1224.69	613.349	Uncharacterized protein OS=Emiliania huxleyi OX=2903 GN=EMIHUDRAFT_207159 PE=4 SV=1	5.5	107.49	2	0	0.469231
0.9479	C1	K.n[44.01]GALVALVEQAK.E	tr|R1FNI0|R1FNI0_EMIHU	1140.65	2	1140.65	571.332	Uncharacterized protein OS=Emiliania huxleyi OX=2903 GN=EMIHUDRAFT_121877 PE=4 SV=1	6	107.525	2	0	0.207692
0.9994	C1	K.n[44.01]C[160.03]EFFNPLASVK.D	tr|R1DNF0|R1DNF0_EMIHU	1353.64	2	1353.64	677.827	Cysteine synthase OS=Emiliania huxleyi OX=2903 GN=EMIHUDRAFT_452198 PE=4 SV=1	5.99	107.578	2	0	-0.215385
0.9796	C1	R.n[44.01]LYAASEDAFSLAR.F	tr|R1G1S1|R1G1S1_EMIHU,tr|R1EAR8|R1EAR8_EMIHU	1455.7	2	1455.7	728.857	Uncharacterized protein OS=Emiliania huxleyi OX=2903 GN=EMIHUDRAFT_454391 PE=4 SV=1	4.37	107.59	2	0	0.1
1	C1	L.n[44.01]EYM[147.04]AAEVLELAGNAAR.D	tr|R1DP38|R1DP38_EMIHU,tr|R1DQU0|R1DQU0_EMIHU,tr|R1DMC9|R1DMC9_EMIHU	1765.83	2	1765.84	883.923	Histone H2A OS=Emiliania huxleyi OX=2903 GN=EMIHUDRAFT_66170 PE=3 SV=1	4.25	107.605	1	0	0.155556
0.9997	C1	R.n[44.01]GVAAITDAYSLATVPK.L	tr|R1BTE7|R1BTE7_EMIHU	1618.86	2	1618.86	810.436	Uncharacterized protein OS=Emiliania huxleyi OX=2903 GN=EMIHUDRAFT_119829 PE=4 SV=1	5.83	107.608	2	0	0.572222
0.9965	C1	K.n[44.01]ANPFYFDPSLR.D	tr|R1BXB9|R1BXB9_EMIHU	1368.65	2	1368.65	685.33	Uncharacterized protein (Fragment) OS=Emiliania huxleyi OX=2903 GN=EMIHUDRAFT_451817 PE=4 SV=1	5.88	107.613	2	0	-1
0.9963	C1	R.n[44.01]GLYLADIGLNR.K	tr|R1EN15|R1EN15_EMIHU	1246.67	2	1246.67	624.341	50S ribosomal protein L20 OS=Emiliania huxleyi OX=2903 GN=EMIHUDRAFT_354743 PE=3 SV=1	5.84	107.668	2	0	-0.330769
0.9869	C1	R.n[44.01]ADAAAAASGVFEALR.W	tr|R1CYX6|R1CYX6_EMIHU,tr|R1FGN1|R1FGN1_EMIHU	1461.72	2	1461.72	731.868	Threonylcarbamoyl-AMP synthase OS=Emiliania huxleyi OX=2903 GN=EMIHUDRAFT_424133 PE=3 SV=1	4.37	107.68	2	0	0.311765
0.9874	C1	R.n[44.01]EFYLVDGAVR.R	tr|R1DSA8|R1DSA8_EMIHU,tr|R1DZ75|R1DZ75_EMIHU	1210.6	2	1210.6	606.306	Uncharacterized protein OS=Emiliania huxleyi OX=2903 GN=EMIHUDRAFT_464205 PE=4 SV=1	4.37	107.693	2	0	-0.45
0.953	C1	K.n[44.01]SVC[160.03]EPVQTGITAIDSM[147.04]IPIGR.G	sp|Q4G397|ATPA_EMIHU	2302.13	3	2302.14	768.384	ATP synthase subunit alpha, chloroplastic OS=Emiliania huxleyi OX=2903 GN=atpA PE=3 SV=1	4.37	107.737	2	0	0.273913
0.9989	C1	R.n[44.01]LAAGEALTPVSYLR.H	tr|R1E4G2|R1E4G2_EMIHU	1502.81	2	1502.82	752.412	Uncharacterized protein OS=Emiliania huxleyi OX=2903 GN=EMIHUDRAFT_463753 PE=4 SV=1	6	107.857	2	0	0.03125
0.9995	C1	R.n[44.01]EAIVAATQAALGDEPR.R	tr|R1FLV8|R1FLV8_EMIHU,tr|R1FSZ5|R1FSZ5_EMIHU,tr|R1CQ86|R1CQ86_EMIHU	1653.83	2	1653.84	827.923	Uncharacterized protein OS=Emiliania huxleyi OX=2903 GN=EMIHUDRAFT_226105 PE=4 SV=1	4.14	107.86	2	0	-0.483333
1	C1	K.n[44.01]YFSVYDFGNDR.V	tr|R1FDD0|R1FDD0_EMIHU,tr|A0A0D3IWL3|A0A0D3IWL3_EMIHU	1424.6	2	1424.6	713.307	Uncharacterized protein OS=Emiliania huxleyi OX=2903 GN=EMIHUDRAFT_362303 PE=3 SV=1	4.21	107.89	2	0	-0.669231
1	C1	R.n[44.01]FAFSAAPDVLAK.L	tr|R1E380|R1E380_EMIHU	1278.66	2	1278.67	640.338	Uncharacterized protein OS=Emiliania huxleyi OX=2903 GN=EMIHUDRAFT_461019 PE=3 SV=1	5.84	107.907	2	0	0.735714
0.9492	C1	R.M[147.04]AQLEAALADMPVPVEA.-	tr|R1DLX4|R1DLX4_EMIHU,tr|R1C575|R1C575_EMIHU	1770.85	2	1771.87	886.434	Glutamyl-tRNA synthetase OS=Emiliania huxleyi OX=2903 GN=EMIHUDRAFT_470533 PE=3 SV=1	3.57	107.91	2	0	0.394444
0.9263	C1	R.n[44.01]DALLAYVSGM[147.04]AAR.P	tr|R1FNS5|R1FNS5_EMIHU,tr|R1F612|R1F612_EMIHU	1395.68	2	1395.69	698.848	Ca2+ ATPase OS=Emiliania huxleyi OX=2903 GN=ECA1 PE=3 SV=1	5.84	107.935	1	0	0.286667
0.9967	C1	K.n[44.01]LFQLAGSEPVSYAK.D	tr|R1DDV4|R1DDV4_EMIHU	1551.79	2	1551.8	776.904	Uncharacterized protein OS=Emiliania huxleyi OX=2903 GN=EMIHUDRAFT_452928 PE=4 SV=1	6	107.968	2	0	-0.3125
0.9994	C1	R.n[44.01]AAEYISLSAPSLASIK.G	tr|R1DLN4|R1DLN4_EMIHU,tr|R1EHE0|R1EHE0_EMIHU	1662.88	2	1662.89	832.449	Alpha-adaptin (Fragment) OS=Emiliania huxleyi OX=2903 GN=AP2A-2 PE=4 SV=1	6.05	107.978	2	0	0.3
0.982	C1	K.n[44.01]FYGELTEQMIK.M	tr|R1E1E6|R1E1E6_EMIHU	1400.66	2	1400.67	701.34	Uncharacterized protein OS=Emiliania huxleyi OX=2903 GN=EMIHUDRAFT_432636 PE=4 SV=1	4.53	108.018	2	0	-0.446154
1	C1	R.IATAAATTAAAAPSVLPAVDASDLGEATSDAAAALGEAAK.E	tr|R1FID4|R1FID4_EMIHU,tr|R1CS82|R1CS82_EMIHU	3580.81	4	3580.83	896.21	Uncharacterized protein OS=Emiliania huxleyi OX=2903 GN=EMIHUDRAFT_440049 PE=4 SV=1	3.77	108.023	2	0	0.388095
0.9851	C1	R.n[44.01]LLADTGASIPIVK.G	tr|R1ETZ7|R1ETZ7_EMIHU	1339.77	2	1339.78	670.893	2-nitropropane dioxygenase OS=Emiliania huxleyi OX=2903 GN=EMIHUDRAFT_205471 PE=4 SV=1	5.84	108.068	2	0	0.573333
0.9996	C1	K.n[44.01]AQAAIDETVAEISATPGR.L	tr|R1C2J9|R1C2J9_EMIHU	1841.91	2	1841.92	921.963	Uncharacterized protein OS=Emiliania huxleyi OX=2903 GN=EMIHUDRAFT_210303 PE=4 SV=1	4.14	108.09	2	0	-0.03
0.9982	C1	R.EPVAGSLLYGNNIISGAVVPSSN.A	sp|Q4G3F2|PSBA_EMIHU	2257.16	3	2257.17	753.394	Photosystem II protein D1 OS=Emiliania huxleyi OX=2903 GN=psbA PE=3 SV=1	4	108.11	1	0	0.288
0.9934	C1	K.n[44.01]VWLDPNEVNEISM[147.04]ANSR.Q	tr|R1D9R0|R1D9R0_EMIHU	2031.93	2	2031.94	1016.97	Ribosomal protein L19 OS=Emiliania huxleyi OX=2903 GN=EMIHUDRAFT_77213 PE=3 SV=1	4.14	108.162	2	0	-0.873684
0.9996	C1	R.n[44.01]GYVAGSSLLGAPYDFR.Y	tr|R1EPC8|R1EPC8_EMIHU	1714.83	2	1714.83	858.423	Phosphatidylcholine-sterol O-acyltransferase OS=Emiliania huxleyi OX=2903 GN=EMIHUDRAFT_434784 PE=4 SV=1	5.83	108.195	2	0	-0.144444
0.994	C1	R.n[44.01]LGAPSAAELALIENEQAVR.Y	tr|R1F5H9|R1F5H9_EMIHU	1994.04	2	1994.06	998.029	Uncharacterized protein (Fragment) OS=Emiliania huxleyi OX=2903 GN=EMIHUDRAFT_42335 PE=4 SV=1	4.25	108.277	2	0	-0.0714286
0.9986	C1	R.n[44.01]ALLEVVEAGGK.N	tr|R1DKT4|R1DKT4_EMIHU,tr|R1F9M3|R1F9M3_EMIHU	1127.62	2	1127.62	564.817	Proteasome endopeptidase complex OS=Emiliania huxleyi OX=2903 GN=EMIHUDRAFT_445685 PE=3 SV=1	4.53	108.28	2	0	-0.00769231
1	C1	H.n[44.01]PELEEFISAPNVGR.L	tr|R1G4I0|R1G4I0_EMIHU	1599.79	2	1599.79	800.902	Clathrin heavy chain OS=Emiliania huxleyi OX=2903 GN=CHC1 PE=3 SV=1	4.25	108.288	1	0	-0.325
0.9907	C1	K.n[44.01]LVGEAAAPALAAELDQR.L	tr|R1F2D8|R1F2D8_EMIHU	1736.91	2	1736.91	869.46	Uncharacterized protein OS=Emiliania huxleyi OX=2903 GN=EMIHUDRAFT_99796 PE=4 SV=1	4.14	108.31	2	0	0.305263
0.9987	C1	R.n[44.01]AALPGEDEFPYVIR.T	tr|R1BEI3|R1BEI3_EMIHU	1618.8	2	1618.8	810.407	Polynucleotide phosphorylase\polyadenylase OS=Emiliania huxleyi OX=2903 GN=EMIHUDRAFT_465631 PE=4 SV=1	4.14	108.325	2	0	-0.3875
0.9995	C1	K.n[44.01]TNPNVGLDVEALSLATPPR.D	sp|Q4G368|CY550_EMIHU	2006.04	2	2006.05	1004.03	Cytochrome c-550 OS=Emiliania huxleyi OX=2903 GN=psbV PE=3 SV=1	4.37	108.39	2	0	-0.471429
0.9721	C1	R.n[44.01]GSM[147.04]PYSEFLQALK.D	tr|R1F4S5|R1F4S5_EMIHU	1528.72	2	1528.73	765.369	Uncharacterized protein OS=Emiliania huxleyi OX=2903 GN=EMIHUDRAFT_442975 PE=4 SV=1	6	108.412	2	0	-0.646667
0.9994	C1	R.n[44.01]LTALTATLDGK.T	tr|R1CFN9|R1CFN9_EMIHU	1145.63	2	1145.63	573.822	Uncharacterized protein OS=Emiliania huxleyi OX=2903 GN=EMIHUDRAFT_469783 PE=4 SV=1	5.84	108.467	2	0	-0.00769231
0.9919	C1	R.n[44.01]AQLWDYLK.N	tr|R1DVX0|R1DVX0_EMIHU	1078.54	2	1078.55	540.28	Uncharacterized protein OS=Emiliania huxleyi OX=2903 GN=EMIHUDRAFT_75659 PE=4 SV=1	5.88	108.478	2	0	-1.17
0.9904	C1	R.n[44.01]SLVDAFQSGAAPAQTLVDAR.S	tr|R1BHL4|R1BHL4_EMIHU	2059.03	2	2059.04	1030.52	3-mercaptopyruvate sulfurtransferase OS=Emiliania huxleyi OX=2903 GN=EMIHUDRAFT_416815 PE=4 SV=1	4.21	108.675	2	0	-0.0136364
0.9396	C1	K.n[44.01]LLGAAVAEDVAAAR.A	tr|R1CD67|R1CD67_EMIHU	1368.74	2	1368.74	685.375	Putative acyl-CoA dehydrogenase OS=Emiliania huxleyi OX=2903 GN=EMIHUDRAFT_458546 PE=3 SV=1	4.37	108.793	2	0	0.8
0.93	C1	F.n[44.01]FVAEVFTGSPGK.Y	sp|Q4G3C8|ATPB_EMIHU	1280.64	2	1280.64	641.327	ATP synthase subunit beta, chloroplastic OS=Emiliania huxleyi OX=2903 GN=atpB PE=3 SV=1	6	108.797	1	0	0.428571
0.9513	C1	K.n[44.01]GELAGILGIEEK.K	tr|R1F7M0|R1F7M0_EMIHU,tr|R1FBR5|R1FBR5_EMIHU	1270.68	2	1270.68	636.346	Glyceraldehyde 3-phosphate dehydrogenase OS=Emiliania huxleyi OX=2903 GN=EMIHUDRAFT_455418 PE=3 SV=1	4.25	108.85	2	0	-0.357143
0.9879	C1	R.n[44.01]LLLAPSPTAPELEQADR.L	tr|R1FHZ3|R1FHZ3_EMIHU,tr|R1FHY8|R1FHY8_EMIHU	1862.97	2	1862.98	932.494	Uncharacterized protein OS=Emiliania huxleyi OX=2903 GN=EMIHUDRAFT_467432 PE=4 SV=1	4.14	108.912	2	0	-0.257895
0.9978	C1	R.DGGDSAVLPPVDEAGAALPEVSGLIK.V	tr|R1BSJ8|R1BSJ8_EMIHU,tr|R1F3G5|R1F3G5_EMIHU	2476.27	3	2476.28	826.431	Uncharacterized protein OS=Emiliania huxleyi OX=2903 GN=EMIHUDRAFT_437306 PE=4 SV=1	3.77	108.928	2	0	0.214286
0.9991	C1	K.n[44.01]GLEALSLETLEK.E	tr|R1C5C2|R1C5C2_EMIHU	1344.71	2	1344.71	673.364	Uncharacterized protein (Fragment) OS=Emiliania huxleyi OX=2903 GN=EMIHUDRAFT_451313 PE=4 SV=1	4.25	108.952	2	0	-0.478571
0.995	C1	K.n[44.01]GVFALDPEDVAVR.G	tr|R1BXY2|R1BXY2_EMIHU	1429.72	2	1429.72	715.867	NAD(P)+ transhydrogenase\PNT OS=Emiliania huxleyi OX=2903 GN=EMIHUDRAFT_426015 PE=4 SV=1	4.03	108.968	2	0	0.1
0.9771	C1	V.n[44.01]PYVAAPAAVTEAEVLAAQK.L	tr|R1CQ20|R1CQ20_EMIHU,tr|R1DYR3|R1DYR3_EMIHU	1941.02	3	1941.03	648.014	Uncharacterized protein OS=Emiliania huxleyi OX=2903 GN=EMIHUDRAFT_443720 PE=4 SV=1	4.53	108.978	1	0	0.828571
0.999	C1	R.n[44.01]FAESLQQAGLDYVR.V	tr|R1F471|R1F471_EMIHU	1638.8	2	1638.8	820.407	Uncharacterized protein OS=Emiliania huxleyi OX=2903 GN=EMIHUDRAFT_467752 PE=4 SV=1	4.37	108.988	2	0	-0.19375
1	C1	K.n[44.01]TPFTFTDSISPAAVAER.E	tr|R1E5F0|R1E5F0_EMIHU	1851.9	2	1851.91	926.957	Uncharacterized protein OS=Emiliania huxleyi OX=2903 GN=EMIHUDRAFT_444335 PE=4 SV=1	4.37	109.037	2	0	-0.321053
0.9937	C1	R.n[44.01]AFLEAYQQALK.D	tr|R1BIC3|R1BIC3_EMIHU	1323.68	2	1323.69	662.848	Uncharacterized protein OS=Emiliania huxleyi OX=2903 GN=EMIHUDRAFT_198017 PE=4 SV=1	6.05	109.095	2	0	-0.607692
0.9554	C1	R.n[44.01]LTPYLPPLDGR.S	tr|R1FCR9|R1FCR9_EMIHU	1283.69	2	1283.69	642.851	Histidinol phosphate aminotransferase OS=Emiliania huxleyi OX=2903 GN=EMIHUDRAFT_426690 PE=4 SV=1	5.84	109.122	2	0	-0.7
0.9761	C1	R.n[44.01]GYPGYMYTDLSTIYER.A	tr|R1ESF0|R1ESF0_EMIHU	1970.87	2	1970.88	986.443	Vacuolar H+-ATPase V1 sector, subunit B OS=Emiliania huxleyi OX=2903 GN=ATPVB PE=3 SV=1	4.37	109.123	2	0	-0.766667
0.9418	C1	R.n[44.01]LAEAQTALENLER.D	tr|R1CJ45|R1CJ45_EMIHU	1499.76	2	1499.76	750.886	Oligopeptidase A OS=Emiliania huxleyi OX=2903 GN=EMIHUDRAFT_425843 PE=3 SV=1	4.25	109.125	2	0	-0.926667
0.9939	C1	R.n[44.01]SAGLTGIVYSLER.L	tr|R1CLD5|R1CLD5_EMIHU	1407.74	2	1407.74	704.875	Uncharacterized protein OS=Emiliania huxleyi OX=2903 GN=EMIHUDRAFT_444122 PE=4 SV=1	5.72	109.143	2	0	0.333333
0.9919	C1	R.n[44.01]LQTPGSVPFATLGDSEALR.V	tr|R1EN37|R1EN37_EMIHU	2001.02	3	2001.02	668.013	Uncharacterized protein OS=Emiliania huxleyi OX=2903 GN=EMIHUDRAFT_463708 PE=4 SV=1	4.37	109.153	2	0	-0.0142857
0.9974	C1	K.n[44.01]LWADSIASISK.V	tr|R1FEQ5|R1FEQ5_EMIHU,tr|R1CQ20|R1CQ20_EMIHU,tr|R1CQ20|R1CQ20_EMIHU,tr|R1DYR3|R1DYR3_EMIHU,tr|R1DYR3|R1DYR3_EMIHU	1232.64	2	1232.65	617.327	Uncharacterized protein OS=Emiliania huxleyi OX=2903 GN=EMIHUDRAFT_109740 PE=4 SV=1	5.84	109.178	2	0	0.461538
0.944	C1	R.n[44.01]IFLM[147.04]PIDAC[160.03]K.T	tr|A0A0D3KE59|A0A0D3KE59_EMIHU,tr|R1BGM5|R1BGM5_EMIHU	1265.61	2	1265.62	633.815	Uncharacterized protein OS=Emiliania huxleyi OX=2903 PE=4 SV=1	5.83	109.187	2	0	0.633333
0.942	C1	K.n[44.01]VQALMAEVTAK.A	tr|R1F0R1|R1F0R1_EMIHU	1202.63	2	1202.64	602.324	Uncharacterized protein OS=Emiliania huxleyi OX=2903 GN=EMIHUDRAFT_429577 PE=4 SV=1	5.97	109.263	2	0	0.446154
0.974	C1	K.LEPGEYWTGAMEVVP.-	tr|R1D7A9|R1D7A9_EMIHU,tr|R1F420|R1F420_EMIHU	1676.78	2	1676.77	839.395	Glucose-6-phosphate 1-epimerase OS=Emiliania huxleyi OX=2903 GN=EMIHUDRAFT_446641 PE=3 SV=1	3.67	109.568	2	0	-0.3375
1	C1	K.n[44.01]FGSYIVDNLR.T	tr|R1DJU8|R1DJU8_EMIHU	1225.61	2	1225.61	613.812	Acetyl-CoA carboxylase OS=Emiliania huxleyi OX=2903 GN=ACC-2 PE=4 SV=1	5.84	109.633	2	0	-0.275
1	C1	K.n[44.01]TVADLVDGLSAEAK.A	tr|R1DJU8|R1DJU8_EMIHU	1430.73	2	1430.72	716.37	Acetyl-CoA carboxylase OS=Emiliania huxleyi OX=2903 GN=ACC-2 PE=4 SV=1	4.03	109.653	2	0	0.1875
0.9802	C1	K.n[44.01]ALSVLATDAPSEM[147.04]FDSYR.L	tr|R1EEV2|R1EEV2_EMIHU	2030.93	2	2030.92	1016.47	Uncharacterized protein OS=Emiliania huxleyi OX=2903 GN=EMIHUDRAFT_206468 PE=4 SV=1	4.03	109.663	2	0	0.04
0.9982	C1	K.n[44.01]ILEVVPEGGFEK.L	tr|R1BZG5|R1BZG5_EMIHU,tr|R1DNL9|R1DNL9_EMIHU	1358.71	2	1358.71	680.361	Uncharacterized protein OS=Emiliania huxleyi OX=2903 GN=EMIHUDRAFT_459357 PE=4 SV=1	4.25	109.683	2	0	0.185714
1	C1	R.n[44.01]AAGYAVDVLLANK.R	tr|R1CC51|R1CC51_EMIHU	1346.72	2	1346.72	674.367	Histidyl-tRNA synthetase OS=Emiliania huxleyi OX=2903 GN=EMIHUDRAFT_435908 PE=3 SV=1	5.88	109.72	2	0	0.106667
0.9966	C1	R.n[44.01]ALAAAIADSSSELTDR.A	tr|R1CRU1|R1CRU1_EMIHU,tr|R1C9J3|R1C9J3_EMIHU	1632.8	2	1632.8	817.405	Uncharacterized protein OS=Emiliania huxleyi OX=2903 GN=EMIHUDRAFT_435150 PE=4 SV=1	4.03	109.77	2	0	0.0166667
0.9806	C1	R.n[44.01]YIGASSTLDPLFK.A	tr|R1EUZ9|R1EUZ9_EMIHU,tr|R1BAJ3|R1BAJ3_EMIHU	1453.75	2	1453.75	727.88	Uncharacterized protein OS=Emiliania huxleyi OX=2903 GN=EMIHUDRAFT_443364 PE=4 SV=1	5.83	109.828	2	0	0.0666667
0.9693	C1	K.n[44.01]VNFPGIVSDTGVVDVPK.V	tr|R1E340|R1E340_EMIHU	1784.93	2	1784.94	893.473	Uncharacterized protein OS=Emiliania huxleyi OX=2903 GN=EMIHUDRAFT_416247 PE=4 SV=1	4.21	109.88	2	0	0.457895
0.9927	C1	K.n[44.01]TWVDEGYTPLTQVINEK.H	tr|R1BJ45|R1BJ45_EMIHU	2034.99	2	2035	1018.5	Glycerol-3-phosphate dehydrogenase [NAD(+)] OS=Emiliania huxleyi OX=2903 GN=EMIHUDRAFT_432864 PE=3 SV=1	4.14	110.053	2	0	-0.952632
0.9908	C1	K.n[44.01]IFAEVSPVYAPR.A	tr|R1DU51|R1DU51_EMIHU	1390.72	2	1390.73	696.37	Uncharacterized protein (Fragment) OS=Emiliania huxleyi OX=2903 GN=EMIHUDRAFT_631960 PE=4 SV=1	6	110.115	2	0	0.278571
1	C1	K.n[44.01]TVTAMDVVYALK.R	tr|R1CEA2|R1CEA2_EMIHU,tr|R1BNU7|R1BNU7_EMIHU,tr|R1BB62|R1BB62_EMIHU	1352.7	2	1352.71	677.358	Histone H4 OS=Emiliania huxleyi OX=2903 GN=EMIHUDRAFT_435795 PE=3 SV=1	5.5	110.222	2	0	0.242857
0.997	C1	R.n[44.01]GFFYEPTIVSNIK.E	tr|R1E458|R1E458_EMIHU	1556.79	2	1556.8	779.401	Putative aldehyde dehydrogenase OS=Emiliania huxleyi OX=2903 GN=ALDH6 PE=3 SV=1	6	110.227	2	0	-0.326667
0.9996	C1	R.n[44.01]GTLYSDITQTIGNTPVVK.L	tr|R1DNF0|R1DNF0_EMIHU	1949.01	2	1949.02	975.513	Cysteine synthase OS=Emiliania huxleyi OX=2903 GN=EMIHUDRAFT_452198 PE=4 SV=1	5.83	110.257	2	0	-0.06
0.9515	C1	R.n[44.01]LLAALDETR.V	tr|R1DAZ3|R1DAZ3_EMIHU	1043.56	2	1043.56	522.788	Uncharacterized protein OS=Emiliania huxleyi OX=2903 GN=EMIHUDRAFT_456002 PE=4 SV=1	4.37	110.338	2	0	0.227273
0.9992	C1	K.n[44.01]VLDTPELLADAGGR.A	tr|R1D4T2|R1D4T2_EMIHU	1468.75	2	1468.75	735.383	Rab18, rab family GTPase OS=Emiliania huxleyi OX=2903 GN=Rab18 PE=4 SV=1	4.03	110.44	2	0	-0.0625
0.9624	C1	K.n[44.01]AMSIM[147.04]NSFINDAFER.L	tr|R1ECB0|R1ECB0_EMIHU,tr|R1DMV2|R1DMV2_EMIHU,tr|R1FGM1|R1FGM1_EMIHU	1803.79	2	1803.8	902.903	Histone H2B OS=Emiliania huxleyi OX=2903 GN=EMIHUDRAFT_114964 PE=3 SV=1	4.37	110.473	2	0	0.105882
0.9957	C1	K.n[44.01]IQQGVFDVTNESFGIK.V	tr|R1DKC2|R1DKC2_EMIHU	1823.91	2	1823.91	912.96	Rab2, rab family GTPase OS=Emiliania huxleyi OX=2903 GN=Rab2-1 PE=4 SV=1	4.37	110.502	2	0	-0.0222222
0.9842	C1	K.n[44.01]AWETSPLDIASGISK.G	tr|R1EF36|R1EF36_EMIHU,tr|R1D4Y2|R1D4Y2_EMIHU	1616.8	2	1616.81	809.41	Threonine-tRNA ligase (Fragment) OS=Emiliania huxleyi OX=2903 GN=EMIHUDRAFT_74837 PE=4 SV=1	4.37	110.512	2	0	-0.282353
0.9858	C1	R.n[44.01]GYDC[160.03]VIC[160.03]MAEPFSVER.R	tr|R1DNF0|R1DNF0_EMIHU	1974.83	2	1974.83	988.421	Cysteine synthase OS=Emiliania huxleyi OX=2903 GN=EMIHUDRAFT_452198 PE=4 SV=1	4.14	110.612	2	0	-0.205556
0.9454	C1	K.n[44.01]GFAVAGC[160.03]APDEM[147.04]GIGPVFAVPR.L	tr|R1ENS0|R1ENS0_EMIHU	2276.07	2	2276.07	1139.04	Acetyl-CoA acetyltransferase OS=Emiliania huxleyi OX=2903 GN=EMIHUDRAFT_435400 PE=3 SV=1	4.37	110.625	2	0	0.679167
0.9351	C1	R.n[44.01]SDFIDQPFFQQQLR.D	tr|R1EMF6|R1EMF6_EMIHU,tr|R1CX78|R1CX78_EMIHU	1810.86	2	1810.87	906.439	Uncharacterized protein OS=Emiliania huxleyi OX=2903 GN=EMIHUDRAFT_79680 PE=4 SV=1	4.21	110.633	2	0	-1.2
1	C1	K.n[44.01]TADSLGAGLAEAIPGLK.A	tr|R1BZG5|R1BZG5_EMIHU,tr|R1DNL9|R1DNL9_EMIHU	1625.86	2	1625.86	813.938	Uncharacterized protein OS=Emiliania huxleyi OX=2903 GN=EMIHUDRAFT_459357 PE=4 SV=1	4.37	110.695	2	0	0.305263
0.9429	C1	K.n[44.01]LLLIGDSGVGK.S	tr|R1G4E6|R1G4E6_EMIHU,tr|R1FMT1|R1FMT1_EMIHU	1113.64	2	1113.65	557.827	Rab8, rab family GTPase OS=Emiliania huxleyi OX=2903 GN=Rab8 PE=4 SV=1	5.84	110.817	2	0	0.461538
0.9981	C1	R.n[44.01]EALEVLSTEAYGSALPAGSGR.M	tr|R1E162|R1E162_EMIHU	2120.04	3	2120.04	707.687	Uncharacterized protein OS=Emiliania huxleyi OX=2903 GN=EMIHUDRAFT_461567 PE=3 SV=1	4.25	110.835	2	0	-0.0869565
0.9777	C1	R.n[44.01]VLYDFGGIGAAR.K	tr|R1F7I5|R1F7I5_EMIHU	1280.65	2	1280.65	641.333	Uncharacterized protein OS=Emiliania huxleyi OX=2903 GN=EMIHUDRAFT_467532 PE=4 SV=1	5.81	110.865	2	0	-6.34413e-17
0.9981	C1	L.n[44.01]SADAALAGEGPPSQGAAVVPSIINLAK.N	tr|R1B5Y7|R1B5Y7_EMIHU,tr|R1DC50|R1DC50_EMIHU	2546.33	3	2546.34	849.785	Uncharacterized protein OS=Emiliania huxleyi OX=2903 GN=EMIHUDRAFT_250523 PE=4 SV=1	4.37	110.922	1	0	0.4
0.9993	C1	R.n[44.01]EVTFPILAPDPAQDK.S	sp|Q4G3D7|CYF_EMIHU	1682.85	2	1682.86	842.433	Cytochrome f OS=Emiliania huxleyi OX=2903 GN=petA PE=3 SV=1	4.03	110.938	2	0	-0.576471
0.9852	C1	R.n[44.01]GATVVASDIAGAMASEAER.R	tr|R1DVW3|R1DVW3_EMIHU,tr|R1BRI2|R1BRI2_EMIHU	1847.87	2	1847.88	924.941	Protoporphyrin IX methyltransferase OS=Emiliania huxleyi OX=2903 GN=PPMT1 PE=4 SV=1	4.14	110.94	2	0	-0.0714286
0.9995	C1	K.n[44.01]VYSFEGVDGGLLEAR.E	tr|R1FPF6|R1FPF6_EMIHU,tr|R1E2Y2|R1E2Y2_EMIHU	1653.8	2	1653.81	827.907	Uncharacterized protein (Fragment) OS=Emiliania huxleyi OX=2903 GN=EMIHUDRAFT_121818 PE=4 SV=1	4.14	110.945	2	0	-0.3
0.9994	C1	R.n[44.01]GAAGALLVYDITR.R	tr|R1DKC2|R1DKC2_EMIHU	1361.73	2	1361.74	681.872	Rab2, rab family GTPase OS=Emiliania huxleyi OX=2903 GN=Rab2-1 PE=4 SV=1	5.84	111.007	2	0	0.126667
0.9972	C1	R.n[44.01]GLGGIFFDDQNDR.D	tr|R1BIJ4|R1BIJ4_EMIHU	1495.67	2	1495.68	748.842	Coproporphyrinogen oxidase OS=Emiliania huxleyi OX=2903 GN=CPO PE=4 SV=1	3.93	111.01	2	0	-1.15333
1	C1	K.n[44.01]AQQTPYVSLLAESLK.A	tr|R1DKK4|R1DKK4_EMIHU	1689.89	2	1689.9	845.954	AP complex subunit beta OS=Emiliania huxleyi OX=2903 GN=AP2B1 PE=3 SV=1	6.05	111.058	2	0	-0.147059
0.9991	C1	K.n[44.01]GQVAPINNVLLFDNSDGAQAAGITGR.F	tr|R1FDD6|R1FDD6_EMIHU,tr|R1E055|R1E055_EMIHU	2640.33	3	2640.34	881.116	Uncharacterized protein OS=Emiliania huxleyi OX=2903 GN=EMIHUDRAFT_468225 PE=4 SV=1	4.21	111.062	2	0	0.00714286
0.9776	C1	R.n[44.01]LLEPAALDAYPEVR.T	tr|R1G0L1|R1G0L1_EMIHU,tr|R1DYF5|R1DYF5_EMIHU	1598.83	2	1598.83	800.423	Uncharacterized protein OS=Emiliania huxleyi OX=2903 GN=EMIHUDRAFT_349113 PE=4 SV=1	4.14	111.07	2	0	-0.23125
1	C1	K.n[44.01]EGLLTGISGGGTM[147.04]WAALETAK.T	tr|R1DNF0|R1DNF0_EMIHU,tr|R1FIJ6|R1FIJ6_EMIHU	2121.04	2	2121.05	1061.53	Cysteine synthase OS=Emiliania huxleyi OX=2903 GN=EMIHUDRAFT_452198 PE=4 SV=1	4.53	111.138	2	0	0.0826087
0.9877	C1	K.n[44.01]QDFLEAEPYWDQSTIPVNTYK.N	tr|R1DMP5|R1DMP5_EMIHU,tr|R1FYC1|R1FYC1_EMIHU,tr|R1DUZ9|R1DUZ9_EMIHU	2586.19	2	2586.2	1294.1	Uncharacterized protein (Fragment) OS=Emiliania huxleyi OX=2903 GN=EMIHUDRAFT_124838 PE=4 SV=1	3.92	111.24	2	0	-1.2
0.9996	C1	K.n[44.01]LIFGDESAALAEGR.C	tr|R1FFP1|R1FFP1_EMIHU	1490.74	2	1490.74	746.375	Aspartate aminotransferase OS=Emiliania huxleyi OX=2903 GN=EMIHUDRAFT_413787 PE=4 SV=1	4.14	111.245	2	0	0.14375
0.9971	C1	K.n[44.01]EIVSLNPILIK.V	tr|R1BLY5|R1BLY5_EMIHU	1280.77	2	1280.77	641.393	N-acetylneuraminic acid synthase OS=Emiliania huxleyi OX=2903 GN=NEUB PE=4 SV=1	6.1	111.432	2	0	0.946154
0.9988	C1	R.FAAPELLGGDAAAAGEGAVADLP.-	tr|R1FQN2|R1FQN2_EMIHU	2082.03	2	2082.04	1042.02	Uncharacterized protein OS=Emiliania huxleyi OX=2903 GN=EMIHUDRAFT_440893 PE=4 SV=1	3.43	111.708	2	0	0.395833
1	C1	R.n[44.01]LYVGNLPIGAGLADK.Q	tr|R1EFS4|R1EFS4_EMIHU,tr|R1FHT1|R1FHT1_EMIHU	1542.84	2	1542.85	772.428	Uncharacterized protein OS=Emiliania huxleyi OX=2903 GN=EMIHUDRAFT_458691 PE=4 SV=1	5.83	111.768	2	0	0.0411765
0.9424	C1	R.n[44.01]DGDVAAVM[147.04]GIGFPPFR.G	tr|R1DZX4|R1DZX4_EMIHU,tr|R1D7Q1|R1D7Q1_EMIHU	1706.81	2	1706.81	854.412	Putative hydroxyacyl-coenzyme A dehydrogenase\3-ketoacyl-coenzyme A thiolase\enoyl-coenzyme A hydratase alpha subunit OS=Emiliania huxleyi OX=2903 GN=EMIHUDRAFT_436024 PE=4 SV=1	4.21	111.787	2	0	0.177778
0.9408	C1	R.n[44.01]LLVLSDPVPR.T	tr|R1FGB8|R1FGB8_EMIHU	1150.67	2	1150.67	576.343	Uncharacterized protein OS=Emiliania huxleyi OX=2903 GN=EMIHUDRAFT_228517 PE=4 SV=1	5.84	111.895	2	0	0.216667
1	C1	R.DLAYGPLDLYATDLYEVK.R	tr|R1EVZ7|R1EVZ7_EMIHU,tr|R1DLJ8|R1DLJ8_EMIHU	2058.02	2	2058.03	1030.02	Uncharacterized protein OS=Emiliania huxleyi OX=2903 GN=EMIHUDRAFT_442353 PE=3 SV=1	3.84	111.935	2	0	-0.525
0.9961	C1	K.VLTPAEIQDYLGEVE.-	tr|R1G171|R1G171_EMIHU	1674.84	2	1674.84	838.425	Proteasome endopeptidase complex OS=Emiliania huxleyi OX=2903 GN=EMIHUDRAFT_462164 PE=3 SV=1	3.79	112.018	2	0	-0.19375
0.9976	C1	R.n[44.01]EAGAFLGEWQQLGR.Q	tr|R1F005|R1F005_EMIHU	1603.77	2	1603.78	802.894	Uncharacterized protein OS=Emiliania huxleyi OX=2903 GN=EMIHUDRAFT_204372 PE=4 SV=1	4.53	112.192	2	0	-0.9125
0.9684	C1	R.n[44.01]GIASFYDGSSALWER.V	tr|R1E2L0|R1E2L0_EMIHU	1700.78	2	1700.78	851.397	Uncharacterized protein OS=Emiliania huxleyi OX=2903 GN=EMIHUDRAFT_60986 PE=3 SV=1	4.37	112.28	2	0	-0.147059
1	C1	K.n[44.01]SAALEAAGLTTWAPAGDNYLPK.T	tr|R1DCM0|R1DCM0_EMIHU	2259.12	3	2259.12	754.046	Uncharacterized protein OS=Emiliania huxleyi OX=2903 GN=EMIHUDRAFT_438676 PE=4 SV=1	4.37	112.378	2	0	-0.216667
0.9986	C1	K.n[44.01]SGDLVLLGEFAGEK.V	tr|R1BWL7|R1BWL7_EMIHU	1476.75	2	1476.75	739.38	Chaperonin 10 OS=Emiliania huxleyi OX=2903 GN=EMIHUDRAFT_437005 PE=3 SV=1	4.14	112.457	2	0	0.25625
0.9996	C1	R.n[44.01]TM[147.04]IPLTPQGIETEGDEIFK.M	tr|R1DKU4|R1DKU4_EMIHU	2177.06	2	2177.06	1089.54	ATP synthase gamma subunit OS=Emiliania huxleyi OX=2903 GN=ATPase PE=3 SV=1	4	112.463	2	0	-0.385714
0.9761	C1	R.n[44.01]TLGEVDPESITFLTAEK.S	tr|R1DET2|R1DET2_EMIHU	1891.94	2	1891.94	946.978	Uncharacterized protein OS=Emiliania huxleyi OX=2903 GN=EMIHUDRAFT_461703 PE=4 SV=1	4	112.565	2	0	-0.378947
0.9961	C1	R.n[44.01]SLTVPELTQQMFDAK.N	tr|R1F0V7|R1F0V7_EMIHU,tr|R1BPR0|R1BPR0_EMIHU	1749.86	2	1749.86	875.938	Tubulin beta chain OS=Emiliania huxleyi OX=2903 GN=EMIHUDRAFT_468958 PE=3 SV=1	4.37	112.577	2	0	-0.670588
0.9673	C1	R.n[44.01]GFGVVELPTTEAAAAALR.A	tr|R1FRJ6|R1FRJ6_EMIHU	1814.95	2	1814.95	908.484	Uncharacterized protein OS=Emiliania huxleyi OX=2903 GN=EMIHUDRAFT_447460 PE=4 SV=1	4.53	112.608	2	0	0.49
0.954	C1	K.n[44.01]ETAMDLLWDGR.A	tr|R1FIM6|R1FIM6_EMIHU,tr|R1CW90|R1CW90_EMIHU	1348.61	2	1348.61	675.311	Uncharacterized protein OS=Emiliania huxleyi OX=2903 GN=EMIHUDRAFT_454547 PE=4 SV=1	4.03	112.613	2	0	-0.6
0.989	C1	R.n[44.01]SEEIIGTWLAGR.S	tr|R1ETZ0|R1ETZ0_EMIHU	1373.69	2	1373.7	687.854	Aldo\keto reductase OS=Emiliania huxleyi OX=2903 GN=EMIHUDRAFT_310078 PE=4 SV=1	4.53	112.67	2	0	-0.385714
0.9989	C1	R.n[44.01]ALEELQPFEPLAK.K	tr|R1DTC9|R1DTC9_EMIHU,tr|R1FAR0|R1FAR0_EMIHU	1526.8	2	1526.81	764.406	Uncharacterized protein OS=Emiliania huxleyi OX=2903 GN=EMIHUDRAFT_454716 PE=4 SV=1	4.25	112.762	2	0	-0.78
0.9983	C1	K.VVDLLAPYK.R	sp|Q4G3C8|ATPB_EMIHU	1016.59	2	1016.6	509.303	ATP synthase subunit beta, chloroplastic OS=Emiliania huxleyi OX=2903 GN=atpB PE=3 SV=1	5.81	112.783	2	0	-0.0818182
0.9356	C1	R.n[44.01]PLGVYDPLGLM[147.04]TK.M	tr|R1FJF4|R1FJF4_EMIHU	1461.75	2	1461.76	731.884	Light harvesting protein OS=Emiliania huxleyi OX=2903 GN=Lhcf28 PE=4 SV=1	6.26	112.807	1	0	0.1
0.9801	C1	R.n[44.01]DALLGMTPAQLADVAR.V	tr|R1DUR0|R1DUR0_EMIHU	1683.86	2	1683.86	842.938	Uncharacterized protein OS=Emiliania huxleyi OX=2903 GN=EMIHUDRAFT_422149 PE=4 SV=1	4.21	112.95	2	0	0.372222
0.9978	C1	K.n[44.01]VVDLLAPYK.R	sp|Q4G3C8|ATPB_EMIHU	1059.6	2	1059.6	530.806	ATP synthase subunit beta, chloroplastic OS=Emiliania huxleyi OX=2903 GN=atpB PE=3 SV=1	5.81	113.057	2	0	-0.0818182
0.943	C1	R.n[44.01]EPGDYGFDPLGFASDPAK.K	tr|R1DDZ6|R1DDZ6_EMIHU,tr|R1ESZ0|R1ESZ0_EMIHU	1924.85	2	1924.85	963.431	Light harvesting protein OS=Emiliania huxleyi OX=2903 GN=Lhcf69 PE=4 SV=1	3.84	113.107	2	0	-1.07
0.9734	C1	R.n[44.01]LGALPDDLQVLR.E	tr|R1CPS1|R1CPS1_EMIHU	1351.75	2	1351.75	676.88	Uncharacterized protein (Fragment) OS=Emiliania huxleyi OX=2903 GN=EMIHUDRAFT_259662 PE=4 SV=1	4.21	113.217	2	0	-0.271429
1	C1	L.n[44.01]TGVIPDIATVPEGVLSR.T	tr|R1E5Y1|R1E5Y1_EMIHU	1765.96	2	1765.96	883.986	Uncharacterized protein OS=Emiliania huxleyi OX=2903 GN=EMIHUDRAFT_448062 PE=3 SV=1	4.37	113.237	1	0	0.663158
0.9967	C1	R.n[44.01]VVTEPLELTQEFR.Q	tr|R1EN77|R1EN77_EMIHU	1602.83	2	1602.83	802.42	NADH dehydrogenase iron-sulfur protein 3, mitochodrial OS=Emiliania huxleyi OX=2903 GN=EMIHUDRAFT_450770 PE=3 SV=1	4.25	113.243	2	0	-0.713333
0.9991	C1	K.n[44.01]VTTQEVEGGVFSSLLK.L	tr|R1D022|R1D022_EMIHU	1735.9	2	1735.9	868.957	Uncharacterized protein OS=Emiliania huxleyi OX=2903 GN=EMIHUDRAFT_465676 PE=4 SV=1	4.53	113.247	2	0	0.261111
0.9992	C1	R.n[44.01]LVDLVANM[147.04]AVADGVC[160.03]K.K	tr|R1F431|R1F431_EMIHU	1732.85	2	1732.85	867.432	Uncharacterized protein OS=Emiliania huxleyi OX=2903 GN=EMIHUDRAFT_421124 PE=4 SV=1	4.21	113.467	2	0	0.611111
0.9996	C1	K.n[44.01]EPGEIPTFLGFK.S	tr|R1BYL8|R1BYL8_EMIHU,tr|R1FSK3|R1FSK3_EMIHU	1376.7	2	1376.7	689.356	Light harvesting protein OS=Emiliania huxleyi OX=2903 GN=Lhcf6_1 PE=4 SV=1	4.53	113.518	2	0	-0.457143
0.9774	C1	K.n[44.01]EPVLLLPNTPGWSDGR.-	tr|R1DUD8|R1DUD8_EMIHU,tr|R1BJT3|R1BJT3_EMIHU	1792.91	2	1792.92	897.463	Na+\Ca2+-K+ exchanger OS=Emiliania huxleyi OX=2903 GN=NCKX2 PE=3 SV=1	4.37	113.558	2	0	-0.664706
0.9373	C1	K.n[44.01]ALPELATYFK.S	tr|R1D0B5|R1D0B5_EMIHU	1194.63	2	1194.63	598.322	Uncharacterized protein OS=Emiliania huxleyi OX=2903 GN=EMIHUDRAFT_442908 PE=4 SV=1	6.05	113.795	2	0	-0.141667
0.9201	C1	R.TVGVLSVDEAAFDAL.-	tr|R1FHT1|R1FHT1_EMIHU	1505.76	2	1505.77	753.888	Uncharacterized protein OS=Emiliania huxleyi OX=2903 GN=EMIHUDRAFT_441029 PE=4 SV=1	3.49	113.83	2	0	0.71875
0.9965	C1	K.n[44.01]LSGATLDALDGAWR.L	tr|R1BE14|R1BE14_EMIHU	1487.74	2	1487.74	744.876	Uncharacterized protein OS=Emiliania huxleyi OX=2903 GN=EMIHUDRAFT_359311 PE=4 SV=1	4.21	113.912	2	0	0.125
1	C1	K.n[44.01]EFAQSVNIPFLETSAK.N	tr|R1B3E1|R1B3E1_EMIHU,tr|R1CP06|R1CP06_EMIHU	1822.91	2	1822.91	912.462	Rab family GTPase OS=Emiliania huxleyi OX=2903 GN=Rab1a-1 PE=4 SV=1	4.53	113.918	2	0	-0.416667
0.9996	C1	K.n[44.01]GLILSSPANPTGAILTPEELK.A	tr|R1FBZ1|R1FBZ1_EMIHU	2163.18	3	2163.19	722.067	Uncharacterized protein OS=Emiliania huxleyi OX=2903 GN=EMIHUDRAFT_113063 PE=4 SV=1	4.53	113.977	2	0	0.117391
0.9557	C1	R.n[44.01]ILITPVDALK.T	tr|R1BVB0|R1BVB0_EMIHU,tr|R1EJJ4|R1EJJ4_EMIHU	1124.68	2	1124.68	563.347	Uncharacterized protein OS=Emiliania huxleyi OX=2903 GN=EMIHUDRAFT_451861 PE=4 SV=1	5.84	114.007	2	0	0.641667
0.9981	C1	R.n[44.01]EAATLAFGSILEGPSPK.A	tr|R1D9K0|R1D9K0_EMIHU	1729.89	2	1729.9	865.952	Uncharacterized protein OS=Emiliania huxleyi OX=2903 GN=EMIHUDRAFT_415245 PE=4 SV=1	4.53	114.037	2	0	0.0210526
0.9996	C1	R.n[44.01]AIALLDAPLAEM[147.04]EK.D	tr|R1DE25|R1DE25_EMIHU	1542.8	2	1542.8	772.405	Rab GDP dissociation inhibitor OS=Emiliania huxleyi OX=2903 GN=EMIHUDRAFT_438194 PE=3 SV=1	4.14	114.153	2	0	0.0625
0.9988	C1	K.n[44.01]YTIAPSILSADFAR.L	tr|R1CZ77|R1CZ77_EMIHU	1566.8	2	1566.81	784.409	Ribulose-phosphate 3-epimerase OS=Emiliania huxleyi OX=2903 GN=RPE2 PE=3 SV=1	5.84	114.157	2	0	0.48125
0.9734	C1	R.n[44.01]FGDTASNAGMIALLDSR.A	tr|A0A0D3KE59|A0A0D3KE59_EMIHU,tr|R1BGM5|R1BGM5_EMIHU	1780.84	2	1780.85	891.428	Uncharacterized protein OS=Emiliania huxleyi OX=2903 PE=4 SV=1	4.21	114.183	2	0	0.0736842
0.9797	C1	K.n[44.01]DLIGISSFDLR.K	tr|R1FCB9|R1FCB9_EMIHU	1277.66	2	1277.67	639.838	Uncharacterized protein OS=Emiliania huxleyi OX=2903 GN=EMIHUDRAFT_419514 PE=4 SV=1	4.21	114.188	2	0	-0.146154
1	C1	K.n[44.01]ELYEFPAFPYPEGK.S	tr|R1CZQ0|R1CZQ0_EMIHU	1728.8	2	1728.81	865.409	Uncharacterized protein OS=Emiliania huxleyi OX=2903 GN=EMIHUDRAFT_413815 PE=3 SV=1	4.25	114.213	2	0	-0.98125
1	C1	K.n[44.01]VVLSPWTETDFR.T	tr|R1ENL0|R1ENL0_EMIHU	1491.74	2	1491.74	746.875	Cytochrome b6-f complex iron-sulfur subunit (Fragment) OS=Emiliania huxleyi OX=2903 GN=EMIHUDRAFT_45249 PE=4 SV=1	4.37	114.262	2	0	-0.414286
0.9939	C1	K.n[44.01]DLLGVWEGDGIK.F	tr|R1DJ83|R1DJ83_EMIHU	1343.67	2	1343.67	672.843	Uncharacterized protein OS=Emiliania huxleyi OX=2903 GN=EMIHUDRAFT_115614 PE=4 SV=1	4.03	114.273	2	0	-0.0928571
0.9602	C1	S.n[44.01]EAAENPLLNAPALFPR.F	tr|R1CJ45|R1CJ45_EMIHU	1764.92	2	1764.92	883.465	Oligopeptidase A OS=Emiliania huxleyi OX=2903 GN=EMIHUDRAFT_425843 PE=3 SV=1	4.53	114.417	1	0	0.00555556
0.9472	C1	F.AC[160.03]AEAIPGSVPFYPF.-	tr|R1DY94|R1DY94_EMIHU	1624.76	2	1624.76	813.387	Light harvesting protein OS=Emiliania huxleyi OX=2903 GN=Lhcf7 PE=4 SV=1	4	114.457	1	0	0.8875
0.9897	C1	R.n[44.01]GAVGALLVYDISK.R	tr|R1EVP7|R1EVP7_EMIHU,tr|R1FIJ3|R1FIJ3_EMIHU	1347.74	2	1347.74	674.877	Rab11, rab family GTPase OS=Emiliania huxleyi OX=2903 GN=Rab11-2 PE=4 SV=1	5.83	114.52	2	0	0.32
0.9965	C1	K.n[44.01]VTSVNAELGEFGGVFVQK.Q	tr|R1D369|R1D369_EMIHU	1922.97	2	1922.98	962.494	Oxygen-evolving enhancer protein 1 of photosystem II OS=Emiliania huxleyi OX=2903 GN=PSBO_2 PE=4 SV=1	4.53	114.625	2	0	1.77636e-16
0.9996	C1	K.n[44.01]IVEVAPSIGLPESLR.E	tr|R1DFR1|R1DFR1_EMIHU	1621.9	2	1621.91	811.959	Pyruvate carboxylase OS=Emiliania huxleyi OX=2903 GN=PYC1 PE=4 SV=1	4.53	114.688	2	0	0.158824
0.9969	C1	K.n[44.01]ALDAAATQLGLPEPLAR.K	tr|R1DT79|R1DT79_EMIHU	1748.94	2	1748.95	875.478	Uncharacterized protein OS=Emiliania huxleyi OX=2903 GN=EMIHUDRAFT_466878 PE=4 SV=1	4.37	114.722	2	0	-0.152632
1	C1	R.n[44.01]LFVEETPFGEAYTK.G	tr|R1FYC1|R1FYC1_EMIHU	1672.8	2	1672.8	837.407	Uncharacterized protein OS=Emiliania huxleyi OX=2903 GN=EMIHUDRAFT_361737 PE=4 SV=1	4.25	114.792	2	0	-0.5375
0.9989	C1	K.n[44.01]NVILATGSVPFVPPGVETDGK.T	tr|R1B8T9|R1B8T9_EMIHU,tr|R1E5W6|R1E5W6_EMIHU	2139.12	3	2139.13	714.048	Uncharacterized protein (Fragment) OS=Emiliania huxleyi OX=2903 GN=EMIHUDRAFT_259079 PE=4 SV=1	4.37	114.853	2	0	0.108696
0.938	C1	R.n[44.01]ANEDSPIIIPITLGR.L	tr|R1DIF9|R1DIF9_EMIHU	1650.89	2	1650.9	826.454	Uncharacterized protein OS=Emiliania huxleyi OX=2903 GN=EMIHUDRAFT_455467 PE=4 SV=1	4.37	115.038	2	0	0.164706
0.9527	C1	R.n[44.01]AAELLETLSER.L	tr|R1CHP5|R1CHP5_EMIHU	1273.65	2	1273.65	637.833	Cysteine desulfurase NFS1 OS=Emiliania huxleyi OX=2903 GN=EMIHUDRAFT_424605 PE=4 SV=1	4.25	115.277	2	0	-0.169231
0.9732	C1	R.n[44.01]FGGAAGDLVLTLQDGAK.V	tr|R1F9V0|R1F9V0_EMIHU	1674.86	2	1674.87	838.436	Uncharacterized protein (Fragment) OS=Emiliania huxleyi OX=2903 GN=EMIHUDRAFT_47434 PE=4 SV=1	4.21	115.343	2	0	0.357895
0.9943	C1	K.n[44.01]SVTSEWINQFIEK.N	tr|R1FBN4|R1FBN4_EMIHU	1622.79	2	1622.8	812.404	Citrate synthase OS=Emiliania huxleyi OX=2903 GN=EMIHUDRAFT_467883 PE=3 SV=1	4.53	115.39	2	0	-0.833333
1	C1	K.n[44.01]IVTFWEEGAGDAK.N	tr|R1BLY5|R1BLY5_EMIHU	1464.69	2	1464.69	733.351	N-acetylneuraminic acid synthase OS=Emiliania huxleyi OX=2903 GN=NEUB PE=4 SV=1	4.14	115.81	2	0	-0.606667
0.9393	C1	M.n[44.01]SASAVNLDAAAVDAAAAAAVLPPTPK.T	tr|R1E6C8|R1E6C8_EMIHU,tr|R1F9P6|R1F9P6_EMIHU	2404.26	3	2404.26	802.427	Uncharacterized protein (Fragment) OS=Emiliania huxleyi OX=2903 GN=EMIHUDRAFT_450766 PE=4 SV=1	4.21	116.02	1	0	0.703571
0.9538	C1	R.n[44.01]VLAAVAPM[147.04]VLDPER.E	tr|R1DUS0|R1DUS0_EMIHU,tr|R1BQF5|R1BQF5_EMIHU	1538.81	2	1538.82	770.414	Uncharacterized protein OS=Emiliania huxleyi OX=2903 GN=EMIHUDRAFT_223680 PE=4 SV=1	4.37	116.048	2	0	0.3
0.9967	C1	K.n[44.01]LGQLVVFPEDQSLR.F	sp|Q4G3C0|CCS1_EMIHU	1642.87	2	1642.87	822.441	Cytochrome c biogenesis protein Ccs1 OS=Emiliania huxleyi OX=2903 GN=ccs1 PE=3 SV=1	4.37	116.185	2	0	0.0125
0.9996	C1	R.n[44.01]GLDAPSLLDM[147.04]IVR.E	tr|R1BJR7|R1BJR7_EMIHU,tr|R1DP77|R1DP77_EMIHU	1457.75	2	1457.76	729.885	Ferredoxin-sulfite reductase OS=Emiliania huxleyi OX=2903 GN=SIR1 PE=4 SV=1	4.21	116.255	2	0	0.1
1	C1	K.n[44.01]LAGQFLELPVESR.A	tr|R1E135|R1E135_EMIHU	1500.79	2	1500.8	751.404	Uncharacterized protein (Fragment) OS=Emiliania huxleyi OX=2903 GN=EMIHUDRAFT_448761 PE=4 SV=1	4.53	116.26	2	0	0.02
0.9983	C1	K.n[44.01]EYASIVGVPAFLDR.A	tr|R1EBI2|R1EBI2_EMIHU	1578.8	2	1578.81	790.409	Aspartate aminotransferase OS=Emiliania huxleyi OX=2903 GN=EMIHUDRAFT_421493 PE=4 SV=1	4.37	116.373	2	0	0.3375
1	C1	K.n[44.01]ATADAFDDPVGVLVNNAGITR.D	tr|R1CUW5|R1CUW5_EMIHU	2158.07	2	2158.07	1080.04	Uncharacterized protein OS=Emiliania huxleyi OX=2903 GN=EMIHUDRAFT_438770 PE=4 SV=1	3.93	116.393	2	0	-0.1
0.9967	C1	K.n[44.01]LVSWYDNEWGYSTR.L	tr|R1F431|R1F431_EMIHU	1817.8	2	1817.81	909.908	Uncharacterized protein OS=Emiliania huxleyi OX=2903 GN=EMIHUDRAFT_421124 PE=4 SV=1	4.37	116.522	2	0	-0.8875
0.9984	C1	K.n[44.01]LVAELDEPLDQNFVR.K	tr|R1F8J6|R1F8J6_EMIHU	1799.91	2	1799.91	900.96	Magnesium chelatase H subunit OS=Emiliania huxleyi OX=2903 GN=EMIHUDRAFT_309350 PE=4 SV=1	3.92	116.547	2	0	-0.617647
0.9599	C1	K.n[44.01]GSALAGVEYAPPFGYFEAR.R	tr|R1DS29|R1DS29_EMIHU,tr|R1E557|R1E557_EMIHU	2043.97	2	2043.98	1022.99	Uncharacterized protein OS=Emiliania huxleyi OX=2903 GN=EMIHUDRAFT_427789 PE=3 SV=1	4.53	116.565	2	0	-0.328571
0.9289	C1	K.n[44.01]GAGTELTAVQQVESSLGVPVVR.V	tr|R1C6L7|R1C6L7_EMIHU,tr|R1E6I2|R1E6I2_EMIHU	2239.18	3	2239.19	747.401	Uncharacterized protein OS=Emiliania huxleyi OX=2903 GN=EMIHUDRAFT_436330 PE=3 SV=1	4.53	116.583	2	0	0.341667
0.9993	C1	-.n[44.01]M[147.04]DGEAALAAAVALPLAAR.A	tr|R1F8I2|R1F8I2_EMIHU	1768.91	2	1768.93	885.464	Uncharacterized protein OS=Emiliania huxleyi OX=2903 GN=EMIHUDRAFT_110835 PE=4 SV=1	4.37	116.585	2	0	1.06316
0.9991	C1	R.n[44.01]DAVALVLQGVTER.E	tr|R1EES4|R1EES4_EMIHU	1412.76	2	1412.77	707.388	Uncharacterized protein OS=Emiliania huxleyi OX=2903 GN=EMIHUDRAFT_206392 PE=4 SV=1	4.37	116.665	2	0	-0.02
0.9908	C1	R.n[44.01]FGVLVGSGVGGLDAVER.S	tr|R1F3A0|R1F3A0_EMIHU	1673.87	2	1673.88	837.944	3-oxoacyl-synthase OS=Emiliania huxleyi OX=2903 GN=EMIHUDRAFT_415523 PE=3 SV=1	4.37	116.773	2	0	0.494737
0.9736	C1	R.n[44.01]IFANPPAPLDFDSGR.S	tr|R1EHR7|R1EHR7_EMIHU,tr|R1FLP5|R1FLP5_EMIHU	1658.81	2	1658.81	830.41	Uncharacterized protein OS=Emiliania huxleyi OX=2903 GN=EMIHUDRAFT_240263 PE=4 SV=1	4.21	116.81	2	0	-0.517647
0.9257	C1	R.n[44.01]SVVEAAGSAPLFLDLK.F	tr|R1EJF9|R1EJF9_EMIHU,tr|R1BBL9|R1BBL9_EMIHU	1658.89	2	1658.89	830.451	Uncharacterized protein OS=Emiliania huxleyi OX=2903 GN=EMIHUDRAFT_236494 PE=4 SV=1	4.37	116.888	2	0	0.655556
0.9432	C1	R.LLDLVEEGTPLQEAF.C	tr|R1E929|R1E929_EMIHU	1672.86	2	1672.86	837.435	Uncharacterized protein OS=Emiliania huxleyi OX=2903 GN=EMIHUDRAFT_421687 PE=3 SV=1	3.5	117.002	1	0	0.105882
0.9534	C1	R.n[44.01]TVQGVNGPLVILENVR.N	tr|R1ESF0|R1ESF0_EMIHU	1749.97	2	1750.96	875.994	Vacuolar H+-ATPase V1 sector, subunit B OS=Emiliania huxleyi OX=2903 GN=ATPVB PE=3 SV=1	5.66	117.088	2	0	-0.0388889
0.9993	C1	R.n[44.01]LFEVADTAFGPSSR.L	tr|R1FAZ4|R1FAZ4_EMIHU	1538.74	2	1538.74	770.375	Glucose 1-dehydrogenase OS=Emiliania huxleyi OX=2903 GN=EMIHUDRAFT_423335 PE=4 SV=1	4.37	117.167	2	0	0.04375
0.9772	C1	R.n[44.01]LSTEALDIPLLQQR.E	tr|R1DKU4|R1DKU4_EMIHU	1638.89	2	1638.9	820.454	ATP synthase gamma subunit OS=Emiliania huxleyi OX=2903 GN=ATPase PE=3 SV=1	4.37	117.21	2	0	-0.50625
0.9987	C1	K.n[44.01]PYAGEVM[147.04]APFAAGDASLPFVSGM[147.04]LEK.L	tr|R1CGG7|R1CGG7_EMIHU	2729.27	3	2729.28	910.764	Light harvesting protein OS=Emiliania huxleyi OX=2903 GN=Lhcf21_1 PE=4 SV=1	4.14	117.238	1	0	0.392857
0.9914	C1	K.n[44.01]LWTLVPEETR.T	tr|R1DB32|R1DB32_EMIHU	1285.67	2	1285.67	643.841	Uncharacterized protein OS=Emiliania huxleyi OX=2903 GN=EMIHUDRAFT_456021 PE=3 SV=1	4.53	117.385	2	0	-0.683333
0.9996	C1	R.n[44.01]TLPYWESDIVPALTK.G	tr|R1DA16|R1DA16_EMIHU,tr|R1FR35|R1FR35_EMIHU	1774.91	2	1774.92	888.464	Uncharacterized protein OS=Emiliania huxleyi OX=2903 GN=EMIHUDRAFT_428531 PE=3 SV=1	4.37	117.465	2	0	-0.311765
0.9571	C1	K.n[44.01]EC[160.03]LDSVVPAYLPLVAK.H	tr|R1BIJ4|R1BIJ4_EMIHU	1815.94	2	1816.95	908.979	Coproporphyrinogen oxidase OS=Emiliania huxleyi OX=2903 GN=CPO PE=4 SV=1	4.37	117.733	2	0	0.377778
0.996	C1	E.n[44.01]TPRLTTSASEADKGDGVGGDGGTGVHFDLFEPDPTPM[147.04]EDL.-	tr|R1FD93|R1FD93_EMIHU,tr|R1DJA2|R1DJA2_EMIHU	4146.86	4	4147.83	1037.72	Uncharacterized protein OS=Emiliania huxleyi OX=2903 GN=EMIHUDRAFT_232175 PE=4 SV=1	3.93	117.775	1	2	-0.731707
0.9705	C1	K.n[44.01]GLELLLVPQDR.S	tr|R1DG39|R1DG39_EMIHU	1294.72	2	1294.73	648.37	Uncharacterized protein (Fragment) OS=Emiliania huxleyi OX=2903 GN=EMIHUDRAFT_47827 PE=4 SV=1	4.37	117.925	2	0	-0.176923
0.9662	C1	R.n[44.01]TQLLDYFGDLQR.A	tr|R1EWS6|R1EWS6_EMIHU	1510.74	2	1510.74	756.378	Uncharacterized protein OS=Emiliania huxleyi OX=2903 GN=EMIHUDRAFT_462816 PE=4 SV=1	4.21	117.945	2	0	-0.671429
0.9943	C1	K.n[44.01]GLVVSLLEPDPEQR.L	tr|R1DUY3|R1DUY3_EMIHU,tr|R1DS05|R1DS05_EMIHU	1593.84	2	1593.84	797.925	Serine\threonine-protein kinase (Fragment) OS=Emiliania huxleyi OX=2903 GN=EMIHUDRAFT_417522 PE=4 SV=1	4.14	118.098	2	0	-0.2
0.9994	C1	K.n[44.01]IDEFC[160.03]LEPTSFQVLEEK.L	tr|R1D369|R1D369_EMIHU	2125.99	2	2125.98	1064	Oxygen-evolving enhancer protein 1 of photosystem II OS=Emiliania huxleyi OX=2903 GN=PSBO_2 PE=4 SV=1	3.91	118.413	2	0	-0.194737
0.9639	C1	R.n[44.01]LTELAALPLSDATR.R	tr|R1E649|R1E649_EMIHU	1512.81	2	1512.82	757.415	Uncharacterized protein OS=Emiliania huxleyi OX=2903 GN=EMIHUDRAFT_207443 PE=3 SV=1	4.37	118.487	2	0	-0.23125
0.9797	C1	R.n[44.01]FITEALTLPEASGR.L	tr|R1DSY9|R1DSY9_EMIHU	1546.8	2	1546.81	774.407	Uncharacterized protein OS=Emiliania huxleyi OX=2903 GN=EMIHUDRAFT_433662 PE=4 SV=1	4.53	119.117	2	0	0.13125
0.99	C1	R.n[44.01]FGTLADLTALER.A	tr|R1EQS3|R1EQS3_EMIHU	1348.7	2	1348.7	675.357	Polyketide synthase OS=Emiliania huxleyi OX=2903 GN=PKS3 PE=4 SV=1	4.37	119.147	2	0	0.128571
1	C1	P.n[44.01]PIEEVIAAGVVPR.F	tr|R1EIB3|R1EIB3_EMIHU,tr|R1DBT8|R1DBT8_EMIHU	1391.78	2	1391.78	696.896	Importin subunit alpha OS=Emiliania huxleyi OX=2903 GN=EMIHUDRAFT_421349 PE=3 SV=1	4.53	119.177	1	0	0.753333
0.996	C1	R.EFADVLAALK.T	tr|R1DS80|R1DS80_EMIHU	1075.59	2	1075.59	538.803	Uncharacterized protein OS=Emiliania huxleyi OX=2903 GN=EMIHUDRAFT_437557 PE=4 SV=1	4.37	119.272	2	0	0.325
0.9449	C1	R.n[44.01]ADLVAFLAAC[160.03]EANR.L	tr|R1BBK2|R1BBK2_EMIHU	1562.75	2	1562.75	782.383	Uncharacterized protein OS=Emiliania huxleyi OX=2903 GN=EMIHUDRAFT_461839 PE=4 SV=1	4.37	119.462	2	0	0.65
1	C1	R.n[44.01]EFADVLAALK.T	tr|R1DS80|R1DS80_EMIHU	1118.6	2	1118.6	560.306	Uncharacterized protein OS=Emiliania huxleyi OX=2903 GN=EMIHUDRAFT_437557 PE=4 SV=1	4.37	119.52	2	0	0.325
0.9881	C1	R.n[44.01]SAGDSAPFLALLAER.R	tr|R1DC10|R1DC10_EMIHU	1559.79	2	1559.8	780.904	Caffeoyl-CoA O-methyltransferase OS=Emiliania huxleyi OX=2903 GN=EMIHUDRAFT_464903 PE=4 SV=1	4.37	119.545	2	0	-0.158824
1	C1	K.n[44.01]LAIGDLATQYFADR.G	tr|R1FY57|R1FY57_EMIHU	1595.79	2	1595.8	798.904	Chaperonin complex component, TCP-1 eta subunit (Fragment) OS=Emiliania huxleyi OX=2903 GN=EMIHUDRAFT_454161 PE=3 SV=1	4.21	119.732	2	0	-0.0875
0.998	C1	R.n[44.01]ELVEALDTALR.M	tr|R1ENE1|R1ENE1_EMIHU,tr|R1CQP3|R1CQP3_EMIHU	1271.67	2	1271.67	636.843	Glycosyltransferase, family 20 OS=Emiliania huxleyi OX=2903 GN=EMIHUDRAFT_558042 PE=4 SV=1	4.14	119.735	2	0	0.0692308
0.9977	C1	K.n[44.01]EISEYVVTLALQR.V	sp|Q4G399|ATPF_EMIHU	1562.83	2	1562.84	782.423	ATP synthase subunit b, chloroplastic OS=Emiliania huxleyi OX=2903 GN=atpF PE=3 SV=1	4.53	120.29	2	0	0.32
0.9993	C1	K.n[44.01]DVDM[147.04]VFASFIR.K	tr|R1FQ88|R1FQ88_EMIHU	1357.63	2	1357.64	679.824	Pyruvate kinase OS=Emiliania huxleyi OX=2903 GN=EMIHUDRAFT_70323 PE=3 SV=1	4.21	120.437	2	0	0.161538
1	C1	K.n[44.01]IAPYSGEVM[147.04]APFAASDNLPFVADM[147.04]LK.S	tr|R1DAV6|R1DAV6_EMIHU	2828.34	3	2828.34	943.787	Light harvesting protein OS=Emiliania huxleyi OX=2903 GN=Lhcf24 PE=4 SV=1	4.03	121	2	0	0.292857
0.9644	C1	K.n[44.01]IILAEPEDAGLLASGIPTER.L	tr|R1DNF0|R1DNF0_EMIHU	2107.12	2	2107.12	1054.57	Cysteine synthase OS=Emiliania huxleyi OX=2903 GN=EMIHUDRAFT_452198 PE=4 SV=1	4	121.13	2	0	0.281818
0.9704	C1	K.n[44.01]LAGLAEVNDFPVPADALR.V	tr|R1BJJ5|R1BJJ5_EMIHU	1909.99	3	1910	637.67	V-type proton ATPase subunit C OS=Emiliania huxleyi OX=2903 GN=ATPVC PE=3 SV=1	4.03	121.615	2	0	0.4
0.9671	C1	K.n[44.01]LVEEFNFLR.M	tr|R1BFZ2|R1BFZ2_EMIHU	1208.62	2	1208.62	605.317	V-type proton ATPase subunit OS=Emiliania huxleyi OX=2903 GN=ATPVd PE=3 SV=1	4.53	121.74	2	0	0.0363636
0.989	C1	K.n[44.01]FVPPM[147.04]LDPVLGDYVR.S	tr|R1BR48|R1BR48_EMIHU	1775.89	2	1775.9	888.953	Exportin 1 (Fragment) OS=Emiliania huxleyi OX=2903 GN=EMIHUDRAFT_419721 PE=4 SV=1	4.21	121.835	2	0	0.129412
1	C1	K.n[44.01]AIVSEAEAIINGER.F	tr|R1DEZ0|R1DEZ0_EMIHU	1513.77	2	1513.78	757.894	Uncharacterized protein OS=Emiliania huxleyi OX=2903 GN=EMIHUDRAFT_437166 PE=4 SV=1	4.25	122.098	2	0	0.14375
0.9855	C1	R.n[44.01]IFFYGDDPLEAR.R	tr|R1BHK1|R1BHK1_EMIHU,tr|R1F8N9|R1F8N9_EMIHU	1484.69	2	1484.7	743.354	Peptidase M16 OS=Emiliania huxleyi OX=2903 GN=EMIHUDRAFT_428226 PE=4 SV=1	4.03	122.442	2	0	-0.828571
0.9307	C1	R.n[44.01]EAVAALGIADLIAK.A	tr|R1DA17|R1DA17_EMIHU	1396.79	2	1396.8	699.404	Uncharacterized protein OS=Emiliania huxleyi OX=2903 GN=EMIHUDRAFT_442069 PE=4 SV=1	4.37	122.605	2	0	0.9875
0.949	C1	R.n[44.01]AYVADTIFEGGTLPLVR.R	tr|R1ECE1|R1ECE1_EMIHU	1863.97	2	1863.98	932.994	Digalactosyldiacylglycerol synthase OS=Emiliania huxleyi OX=2903 GN=EMIHUDRAFT_443881 PE=4 SV=1	4.37	122.632	2	0	0.0684211
0.9977	C1	K.n[44.01]LPALAAFPGDLEYAAM[147.04]K.V	tr|R1E2K7|R1E2K7_EMIHU,tr|R1FUJ2|R1FUJ2_EMIHU	1835.91	2	1835.92	918.964	Uncharacterized protein OS=Emiliania huxleyi OX=2903 GN=EMIHUDRAFT_470577 PE=4 SV=1	4.37	122.722	2	0	0.505263
0.9887	C1	R.n[44.01]LVVFEPTLGLDSR.S	tr|R1BWV7|R1BWV7_EMIHU,tr|R1F0R6|R1F0R6_EMIHU	1487.8	2	1487.8	744.907	Uncharacterized protein OS=Emiliania huxleyi OX=2903 GN=EMIHUDRAFT_246317 PE=4 SV=1	4.37	122.758	2	0	0.153333
1	C1	K.n[44.01]LAGEAAVLAADPSALVLR.T	tr|R1D8Q2|R1D8Q2_EMIHU,tr|R1FCK1|R1FCK1_EMIHU	1778.99	2	1778.99	890.502	dTDP-4-dehydrorhamnose reductase OS=Emiliania huxleyi OX=2903 GN=EMIHUDRAFT_461918 PE=4 SV=1	4.37	122.888	2	0	0.775
0.9365	C1	E.n[44.01]YMAAEVLELAGNAAR.D	tr|R1DP38|R1DP38_EMIHU,tr|R1DQU0|R1DQU0_EMIHU,tr|R1DMC9|R1DMC9_EMIHU	1620.79	2	1620.79	811.404	Histone H2A OS=Emiliania huxleyi OX=2903 GN=EMIHUDRAFT_66170 PE=3 SV=1	4.53	123.422	1	0	-0.0588235
0.9925	C1	R.n[44.01]LALAIIQDAEER.G	tr|R1DNF0|R1DNF0_EMIHU	1383.74	2	1383.74	692.875	Cysteine synthase OS=Emiliania huxleyi OX=2903 GN=EMIHUDRAFT_452198 PE=4 SV=1	4.14	123.702	2	0	-0.1
0.952	C1	R.n[44.01]SGILQAFDEIVQK.V	tr|R1D4T2|R1D4T2_EMIHU	1489.78	2	1489.78	745.896	Rab18, rab family GTPase OS=Emiliania huxleyi OX=2903 GN=Rab18 PE=4 SV=1	4.37	123.962	2	0	0.146667
0.9339	C1	R.n[44.01]VSEAILPLIDPAAGR.L	tr|R1CVE4|R1CVE4_EMIHU	1563.86	2	1563.87	782.938	Uncharacterized protein OS=Emiliania huxleyi OX=2903 GN=EMIHUDRAFT_114810 PE=4 SV=1	4.37	124.415	2	0	0.564706
1	C1	K.n[44.01]VATGLAESGLLSAAEEAGVFSK.L	tr|R1FPF6|R1FPF6_EMIHU,tr|R1E2Y2|R1E2Y2_EMIHU	2149.09	2	2149.09	1075.55	Uncharacterized protein (Fragment) OS=Emiliania huxleyi OX=2903 GN=EMIHUDRAFT_121818 PE=4 SV=1	4.25	125.785	2	0	0.533333
1	C1	K.n[44.01]GQALVSELSSIIESK.L	tr|R1D3D2|R1D3D2_EMIHU	1602.85	2	1602.85	802.431	ATP synthase subunit alpha OS=Emiliania huxleyi OX=2903 GN=EMIHUDRAFT_433142 PE=3 SV=1	4.53	126.268	2	0	0.264706
1	C1	R.n[44.01]SIIYDLTELENAAR.L	tr|R1FR32|R1FR32_EMIHU,tr|R1FF97|R1FF97_EMIHU	1649.83	2	1649.83	825.92	Uncharacterized protein OS=Emiliania huxleyi OX=2903 GN=EMIHUDRAFT_431703 PE=4 SV=1	4.14	128.165	2	0	-0.1125
0.9575	C1	R.NGVLPLLEAVSDVAAAR.S	tr|R1DGB5|R1DGB5_EMIHU,tr|R1EM22|R1EM22_EMIHU	1693.94	2	1694.92	847.975	Uncharacterized protein OS=Emiliania huxleyi OX=2903 GN=EMIHUDRAFT_451975 PE=4 SV=1	4.37	128.445	2	0	0.426316
0.9977	C1	R.n[44.01]SWLPWFDGLM[147.04]DANEK.Y	tr|R1E5X1|R1E5X1_EMIHU	1866.82	2	1866.83	934.42	Aldolase A OS=Emiliania huxleyi OX=2903 GN=EMIHUDRAFT_436550 PE=2 SV=1	4.03	129.023	2	0	-0.835294
0.9988	C1	M.n[44.01]APWDFLFEEK.T	tr|R1E1Y4|R1E1Y4_EMIHU,tr|R1FFV2|R1FFV2_EMIHU	1323.61	2	1323.61	662.814	Uncharacterized protein OS=Emiliania huxleyi OX=2903 GN=EMIHUDRAFT_445300 PE=4 SV=1	4.14	129.088	2	0	-0.375
0.964	C1	K.n[44.01]GYVTNPVATAFPTISND.P	tr|R1BXK2|R1BXK2_EMIHU	1808.86	2	1808.86	905.436	Uncharacterized protein OS=Emiliania huxleyi OX=2903 GN=EMIHUDRAFT_461669 PE=4 SV=1	4.3	129.177	1	0	-0.236842
0.9516	C1	K.n[44.01]AAAEAAAAEAVTAAAAAVSESAPVVQR.A	tr|R1ER41|R1ER41_EMIHU	2495.26	3	2495.26	832.761	Uncharacterized protein OS=Emiliania huxleyi OX=2903 GN=EMIHUDRAFT_113868 PE=4 SV=1	4.25	129.888	2	0	0.603448
0.9272	C1	K.n[44.01]VLIDYIASIER.A	tr|R1G4I0|R1G4I0_EMIHU	1333.72	2	1333.72	667.869	Clathrin heavy chain OS=Emiliania huxleyi OX=2903 GN=CHC1 PE=3 SV=1	4.37	131.778	2	0	0.584615
0.9841	C1	R.n[44.01]ALVEIIEAGLNDEQQK.V	tr|R1FRG6|R1FRG6_EMIHU	1811.93	2	1811.93	906.971	Uncharacterized protein OS=Emiliania huxleyi OX=2903 GN=EMIHUDRAFT_447448 PE=4 SV=1	4	133.513	2	0	-0.261111
0.956	C2	K.VSATSEAADR.V	tr|R1DYN5|R1DYN5_EMIHU,tr|R1ENX5|R1ENX5_EMIHU	1005.47	2	1005.47	503.744	Uncharacterized protein OS=Emiliania huxleyi OX=2903 GN=EMIHUDRAFT_470492 PE=4 SV=1	4.37	38.49	2	0	-0.325
0.9879	C2	R.AEM[147.04]AANQK.L	tr|R1DD60|R1DD60_EMIHU	877.396	2	877.397	439.705	Uncharacterized protein OS=Emiliania huxleyi OX=2903 GN=EMIHUDRAFT_441601 PE=4 SV=1	6.05	38.7417	2	0	-0.78
1	C2	R.n[44.01]AGAC[160.03]STC[160.03]AGK.V	tr|R1ECK8|R1ECK8_EMIHU	1024.41	2	1024.41	513.211	Ferredoxin OS=Emiliania huxleyi OX=2903 GN=EMIHUDRAFT_75661 PE=3 SV=1	8.1	39.0783	2	0	0.325
0.9996	C2	R.AGAC[160.03]STC[160.03]AGK.V	tr|R1ECK8|R1ECK8_EMIHU	981.401	2	981.402	491.708	Ferredoxin OS=Emiliania huxleyi OX=2903 GN=EMIHUDRAFT_75661 PE=3 SV=1	8.1	39.0833	2	0	0.325
0.9851	C2	R.AEDC[160.03]IGC[160.03]K.R	sp|Q4G3C1|PSAC_EMIHU	951.379	2	951.379	476.697	Photosystem I iron-sulfur center OS=Emiliania huxleyi OX=2903 GN=psaC PE=3 SV=1	4.37	39.3433	2	0	-0.9
0.9527	C2	R.n[44.01]EQTQAPSR.K	tr|R1FR54|R1FR54_EMIHU	958.447	2	958.448	480.231	Uncharacterized protein OS=Emiliania huxleyi OX=2903 GN=EMIHUDRAFT_309232 PE=4 SV=1	6.1	40.585	2	0	-2.47
0.9826	C2	K.SSTSYQR.F	tr|R1FFT9|R1FFT9_EMIHU	827.377	2	827.377	414.696	Acetyl-CoA carboxylase OS=Emiliania huxleyi OX=2903 GN=ACC-1 PE=4 SV=1	8.46	40.6067	2	0	-1.5
0.9535	C2	R.EQTQAPSR.K	tr|R1FR54|R1FR54_EMIHU	915.441	2	915.44	458.728	Uncharacterized protein OS=Emiliania huxleyi OX=2903 GN=EMIHUDRAFT_309232 PE=4 SV=1	6.1	40.635	2	0	-2.47
0.9995	C2	R.n[44.01]M[147.04]TAM[147.04]QSATDNAK.E	tr|R1DKU4|R1DKU4_EMIHU	1342.55	2	1342.55	672.282	ATP synthase gamma subunit OS=Emiliania huxleyi OX=2903 GN=ATPase PE=3 SV=1	5.59	40.685	2	0	-1.1
0.9961	C2	R.GEASGGGYK.N	tr|R1D1S8|R1D1S8_EMIHU	824.366	2	824.366	413.19	Uncharacterized protein OS=Emiliania huxleyi OX=2903 GN=EMIHUDRAFT_414292 PE=4 SV=1	6	40.785	2	0	-1.57273
0.9826	C2	K.GSNEVSAR.T	tr|R1BXK2|R1BXK2_EMIHU	818.388	2	818.387	410.201	Uncharacterized protein OS=Emiliania huxleyi OX=2903 GN=EMIHUDRAFT_461669 PE=4 SV=1	6	41.4383	2	0	-1.21
0.9977	C2	K.n[44.01]EAAAQAQQSQK.A	tr|R1DSN5|R1DSN5_EMIHU	1201.57	2	1201.57	601.792	Uncharacterized protein OS=Emiliania huxleyi OX=2903 GN=EMIHUDRAFT_356835 PE=4 SV=1	6.1	41.5117	2	0	-1.31538
0.9972	C2	K.n[44.01]ESTSVSSGSSR.S	tr|R1DDV4|R1DDV4_EMIHU	1125.49	2	1125.49	563.752	Uncharacterized protein OS=Emiliania huxleyi OX=2903 GN=EMIHUDRAFT_452928 PE=4 SV=1	6.1	41.795	2	0	-1.10769
1	C2	M.GVSDM[147.04]EGTGPETGGK.V	tr|R1DCN2|R1DCN2_EMIHU	1436.61	2	1436.61	719.312	Light harvesting protein OS=Emiliania huxleyi OX=2903 GN=Lhcf10_2 PE=4 SV=1	4.14	41.9083	1	0	-0.470588
0.9994	C2	R.n[44.01]GGASSSNGGADPPSR.W	tr|R1FLD5|R1FLD5_EMIHU	1358.58	2	1358.58	680.298	Uncharacterized protein OS=Emiliania huxleyi OX=2903 GN=EMIHUDRAFT_457430 PE=3 SV=1	5.84	42.0283	2	0	-1.25294
0.9469	C2	R.n[44.01]AGNSTYSRQK.N	sp|Q4G3F4|RBL_EMIHU	1153.55	2	1153.55	577.781	Ribulose bisphosphate carboxylase large chain OS=Emiliania huxleyi OX=2903 GN=rbcL PE=3 SV=1	9.99	42.0567	2	1	-2.13333
0.9917	C2	K.n[44.01]TTAAC[160.03]AGDR.A	tr|R1DXH8|R1DXH8_EMIHU	964.403	2	964.405	483.209	H+-translocating pyrophosphatase OS=Emiliania huxleyi OX=2903 GN=EMIHUDRAFT_439740 PE=3 SV=1	5.5	42.19	2	0	-0.363636
0.9667	C2	K.NAGEM[147.04]YSK.C	tr|R1BY69|R1BY69_EMIHU	914.38	2	914.382	458.197	Uncharacterized protein OS=Emiliania huxleyi OX=2903 GN=EMIHUDRAFT_419966 PE=4 SV=1	6	42.5067	2	0	-1.11
0.9993	C2	K.n[44.01]NAGEM[147.04]YSK.C	tr|R1BY69|R1BY69_EMIHU	957.386	2	957.388	479.7	Uncharacterized protein OS=Emiliania huxleyi OX=2903 GN=EMIHUDRAFT_419966 PE=4 SV=1	6	42.8	2	0	-1.11
0.9912	C2	K.GDIPASETR.L	sp|Q4G397|ATPA_EMIHU	944.456	2	944.457	473.235	ATP synthase subunit alpha, chloroplastic OS=Emiliania huxleyi OX=2903 GN=atpA PE=3 SV=1	4.37	42.8083	2	0	-0.8
0.9994	C2	K.DGDGTITTK.E	tr|R1FWE9|R1FWE9_EMIHU,tr|R1ELQ2|R1ELQ2_EMIHU,tr|R1FJW2|R1FJW2_EMIHU	906.429	2	906.43	454.222	Calmodulin OS=Emiliania huxleyi OX=2903 GN=CAM2 PE=4 SV=1	4.21	42.8267	2	0	-1.51818
0.9947	C2	R.n[44.01]AM[147.04]C[160.03]TSANDDPQK.A	tr|R1F3A0|R1F3A0_EMIHU	1395.54	2	1395.54	698.777	3-oxoacyl-synthase OS=Emiliania huxleyi OX=2903 GN=EMIHUDRAFT_415523 PE=3 SV=1	4.21	43.0433	2	0	-1.12143
1	C2	R.n[44.01]AAAAGGEGGSGGGGEAR.G	tr|R1DUG0|R1DUG0_EMIHU	1373.59	2	1373.59	687.803	Uncharacterized protein OS=Emiliania huxleyi OX=2903 GN=EMIHUDRAFT_109073 PE=4 SV=1	4.53	43.105	2	0	-0.6
0.9841	C2	K.n[44.01]AGEVQGQSR.Q	tr|R1FPY6|R1FPY6_EMIHU	973.458	2	973.46	487.736	Putative EF-1 alpha\Tu like protein OS=Emiliania huxleyi OX=2903 GN=EFG1 PE=4 SV=1	6.05	43.29	2	0	-1.63636
0.9655	C2	K.AGEVQGQSR.Q	tr|R1FPY6|R1FPY6_EMIHU	930.452	2	930.45	466.233	Putative EF-1 alpha\Tu like protein OS=Emiliania huxleyi OX=2903 GN=EFG1 PE=4 SV=1	6.05	43.3133	2	0	-1.63636
0.9492	C2	K.n[44.01]AATEAQATK.K	tr|R1BCG6|R1BCG6_EMIHU	932.456	2	932.457	467.235	Uncharacterized protein OS=Emiliania huxleyi OX=2903 GN=EMIHUDRAFT_453373 PE=4 SV=1	6.05	43.4983	2	0	-1.17273
0.9985	C2	R.n[44.01]DSSM[147.04]SSYM[147.04]ASK.K	tr|R1FLY8|R1FLY8_EMIHU,tr|R1BRM2|R1BRM2_EMIHU	1267.47	2	1267.47	634.742	Uncharacterized protein OS=Emiliania huxleyi OX=2903 GN=EMIHUDRAFT_362359 PE=3 SV=1	5.83	43.64	2	0	-1.19231
0.9437	C2	M.SANPDAPIK.L	tr|R1F431|R1F431_EMIHU	911.471	2	911.471	456.743	Uncharacterized protein OS=Emiliania huxleyi OX=2903 GN=EMIHUDRAFT_421124 PE=4 SV=1	5.55	43.6917	1	0	-0.1
0.9992	C2	R.n[44.01]DSAGGAYQQSK.L	tr|R1FQR8|R1FQR8_EMIHU	1153.5	2	1153.5	577.757	Uncharacterized protein OS=Emiliania huxleyi OX=2903 GN=EMIHUDRAFT_440223 PE=4 SV=1	5.83	43.8417	2	0	-1.16923
1	C2	R.n[44.01]M[147.04]TAAAASSEGQGAK.R	tr|R1G7N5|R1G7N5_EMIHU	1337.59	2	1337.59	669.801	Uncharacterized protein OS=Emiliania huxleyi OX=2903 GN=EMIHUDRAFT_420248 PE=4 SV=1	5.75	44.1683	2	0	-0.75625
0.9989	C2	R.n[44.01]GSADASSEGVQR.D	tr|R1D9F1|R1D9F1_EMIHU	1205.53	2	1205.53	603.771	Uncharacterized protein OS=Emiliania huxleyi OX=2903 GN=EMIHUDRAFT_456273 PE=4 SV=1	4.37	45.1867	2	0	-1.31429
0.9834	C2	R.n[44.01]VDAGGDPDVAR.E	tr|R1DVI7|R1DVI7_EMIHU,tr|R1EZJ6|R1EZJ6_EMIHU	1113.51	2	1113.5	557.76	Uncharacterized protein (Fragment) OS=Emiliania huxleyi OX=2903 GN=EMIHUDRAFT_260496 PE=4 SV=1	3.93	45.225	2	0	-1.03077
0.9994	C2	K.n[44.01]AAATSAAETK.A	tr|R1BP93|R1BP93_EMIHU	962.467	2	962.468	482.241	Uncharacterized protein OS=Emiliania huxleyi OX=2903 GN=EMIHUDRAFT_433254 PE=4 SV=1	6.05	45.23	2	0	-0.225
0.9965	C2	K.AAATSAAETK.A	tr|R1BP93|R1BP93_EMIHU	919.461	2	919.462	460.738	Uncharacterized protein OS=Emiliania huxleyi OX=2903 GN=EMIHUDRAFT_433254 PE=4 SV=1	6.05	45.2333	2	0	-0.225
0.9717	C2	R.n[44.01]SDESEEEGEGEDEDEEGDGR.A	tr|R1DKJ8|R1DKJ8_EMIHU	2240.76	2	2240.75	1121.39	Uncharacterized protein OS=Emiliania huxleyi OX=2903 GN=EMIHUDRAFT_426517 PE=4 SV=1	3.43	45.445	2	0	-2.54091
0.9996	C2	K.n[44.01]EGQAYQASSK.A	tr|R1CEI4|R1CEI4_EMIHU	1110.49	2	1110.5	556.254	Uncharacterized protein OS=Emiliania huxleyi OX=2903 GN=EMIHUDRAFT_444583 PE=4 SV=1	6.1	45.505	2	0	-1.35
0.9993	C2	K.n[44.01]GGEGASVTSAK.W	tr|R1G2E0|R1G2E0_EMIHU	1005.47	2	1005.48	503.744	Uncharacterized protein OS=Emiliania huxleyi OX=2903 GN=EMIHUDRAFT_423002 PE=4 SV=1	6	45.5167	2	0	-0.607692
0.9977	C2	K.GGEGASVTSAK.W	tr|R1G2E0|R1G2E0_EMIHU	962.467	2	962.469	482.241	Uncharacterized protein OS=Emiliania huxleyi OX=2903 GN=EMIHUDRAFT_423002 PE=4 SV=1	6	45.5717	2	0	-0.607692
0.9962	C2	R.n[44.01]QEAAAAASEK.K	tr|R1DSN5|R1DSN5_EMIHU	1017.47	2	1017.47	509.744	Uncharacterized protein OS=Emiliania huxleyi OX=2903 GN=EMIHUDRAFT_356835 PE=4 SV=1	4.53	45.58	2	0	-1.21667
0.9888	C2	R.QEAAAAASEK.K	tr|R1DSN5|R1DSN5_EMIHU	974.467	2	974.47	488.241	Uncharacterized protein OS=Emiliania huxleyi OX=2903 GN=EMIHUDRAFT_356835 PE=4 SV=1	4.53	45.64	2	0	-1.21667
0.9334	C2	R.n[44.01]AASQEAEASQR.Q	tr|R1DEY4|R1DEY4_EMIHU	1189.53	2	1189.53	595.773	Uncharacterized protein OS=Emiliania huxleyi OX=2903 GN=EMIHUDRAFT_229615 PE=4 SV=1	4.53	45.72	2	0	-1.60769
1	C2	D.PDAEATEGEEPPTK.T	tr|R1CAZ6|R1CAZ6_EMIHU	1469.65	2	1469.66	735.833	Heat shock protein 90 OS=Emiliania huxleyi OX=2903 GN=EMIHUDRAFT_415924 PE=3 SV=1	3.91	45.94	1	0	-1.7875
0.9924	C2	R.n[44.01]EGTATSAGAGSAAR.A	tr|R1D8D1|R1D8D1_EMIHU	1248.57	2	1248.58	625.292	Uncharacterized protein OS=Emiliania huxleyi OX=2903 GN=EMIHUDRAFT_107479 PE=4 SV=1	6.1	45.9567	2	0	-0.36875
0.9976	C2	R.n[44.01]GYANNTSDC[160.03]R.W	tr|R1DG59|R1DG59_EMIHU,tr|R1EYC8|R1EYC8_EMIHU	1199.46	2	1199.47	600.739	ATP-dependent DNA helicase (Fragment) OS=Emiliania huxleyi OX=2903 GN=EMIHUDRAFT_416925 PE=3 SV=1	5.83	46.0783	2	0	-1.60833
0.9647	C2	R.n[44.01]AEMAANQK.L	tr|R1DD60|R1DD60_EMIHU	904.407	2	904.409	453.211	Uncharacterized protein OS=Emiliania huxleyi OX=2903 GN=EMIHUDRAFT_441601 PE=4 SV=1	6.05	46.2467	2	0	-0.78
0.9957	C2	R.n[44.01]GVETDAQQQSK.L	tr|R1EWU5|R1EWU5_EMIHU,tr|R1CG87|R1CG87_EMIHU	1232.56	2	1232.56	617.289	Uncharacterized protein OS=Emiliania huxleyi OX=2903 GN=EMIHUDRAFT_235803 PE=4 SV=1	4.37	46.5683	2	0	-1.38462
0.9838	C2	R.n[44.01]GYPSQGDAK.D	tr|R1F9I6|R1F9I6_EMIHU	964.425	2	964.426	483.22	3'-phosphoadenosine 5'-phosphosulfate reductase OS=Emiliania huxleyi OX=2903 GN=PAPR PE=4 SV=1	5.83	46.81	2	0	-1.96364
0.9404	C2	K.n[44.01]VGSSSASAADGK.S	tr|R1E2T4|R1E2T4_EMIHU	1078.49	2	1078.49	540.252	Tentative urea transporter OS=Emiliania huxleyi OX=2903 GN=DUR1 PE=4 SV=1	5.81	46.86	2	0	-0.464286
0.995	C2	R.n[44.01]QVDESASGGPK.G	tr|R1BJL4|R1BJL4_EMIHU	1116.5	2	1116.5	559.26	Uncharacterized protein OS=Emiliania huxleyi OX=2903 GN=EMIHUDRAFT_216187 PE=4 SV=1	4.37	46.9333	2	0	-1.33077
0.986	C2	R.n[44.01]TQGAAEASAPK.V	tr|R1BD40|R1BD40_EMIHU	1072.51	2	1072.52	537.265	Uncharacterized protein OS=Emiliania huxleyi OX=2903 GN=EMIHUDRAFT_350869 PE=4 SV=1	5.66	46.97	2	0	-0.576923
0.9923	C2	K.n[44.01]VATDESGASK.G	tr|R1DHZ4|R1DHZ4_EMIHU	1006.46	2	1006.46	504.236	Polyadenylate-binding protein OS=Emiliania huxleyi OX=2903 GN=PABP1 PE=3 SV=1	4.37	47.1583	2	0	-0.841667
0.9993	C2	K.AM[147.04]YDAC[160.03]K.E	tr|R1BXG8|R1BXG8_EMIHU	873.336	2	873.338	437.675	Uncharacterized protein OS=Emiliania huxleyi OX=2903 GN=EMIHUDRAFT_432719 PE=4 SV=1	5.87	47.2967	2	0	-0.9
0.9969	C2	K.n[44.01]AM[147.04]YDAC[160.03]K.E	tr|R1BXG8|R1BXG8_EMIHU	916.342	2	916.342	459.178	Uncharacterized protein OS=Emiliania huxleyi OX=2903 GN=EMIHUDRAFT_432719 PE=4 SV=1	5.87	47.335	2	0	-0.9
1	C2	R.ETTENESANYGYK.F	sp|Q4G3F2|PSBA_EMIHU	1504.63	2	1504.63	753.323	Photosystem II protein D1 OS=Emiliania huxleyi OX=2903 GN=psbA PE=3 SV=1	4.25	47.3417	2	0	-1.76667
0.9481	C2	K.n[44.01]GM[147.04]VM[147.04]QEASER.V	tr|R1DEW9|R1DEW9_EMIHU	1211.49	2	1211.49	606.753	Uncharacterized protein OS=Emiliania huxleyi OX=2903 GN=EMIHUDRAFT_448569 PE=4 SV=1	4.53	47.3717	2	0	-0.508333
0.9594	C2	R.n[44.01]EC[160.03]AELSR.T	tr|R1EYV8|R1EYV8_EMIHU	906.386	2	906.385	454.2	Uncharacterized protein OS=Emiliania huxleyi OX=2903 GN=EMIHUDRAFT_231449 PE=4 SV=1	4.53	47.465	2	0	-1.04444
0.9944	C2	R.n[44.01]AGSSTVSSAER.Q	tr|R1FFC8|R1FFC8_EMIHU	1093.5	2	1093.5	547.757	Uncharacterized protein OS=Emiliania huxleyi OX=2903 GN=EMIHUDRAFT_231208 PE=4 SV=1	6.05	47.4717	2	0	-0.961538
0.9968	C2	R.n[44.01]GEEVTSGAQR.V	tr|R1EM78|R1EM78_EMIHU,tr|A0A0D3I4D1|A0A0D3I4D1_EMIHU	1075.49	2	1075.49	538.752	Aspartyl-tRNA synthetase OS=Emiliania huxleyi OX=2903 GN=EMIHUDRAFT_415539 PE=3 SV=1	4.53	47.5517	2	0	-0.966667
0.9859	C2	K.n[44.01]EC[160.03]NTVAPGNK.S	tr|R1DYN2|R1DYN2_EMIHU,tr|R1ENY4|R1ENY4_EMIHU	1131.5	2	1131.5	566.756	Uncharacterized protein OS=Emiliania huxleyi OX=2903 GN=EMIHUDRAFT_242726 PE=4 SV=1	6.09	47.6367	2	0	-1.10833
0.9976	C2	K.n[44.01]NVATSEGSATR.S	tr|R1CGU7|R1CGU7_EMIHU	1134.53	2	1134.53	568.27	Uncharacterized protein OS=Emiliania huxleyi OX=2903 GN=EMIHUDRAFT_352521 PE=4 SV=1	6	47.7067	2	0	-0.907692
0.9955	C2	K.n[44.01]GVEGATSTSR.-	tr|R1FDT1|R1FDT1_EMIHU,tr|R1FNJ1|R1FNJ1_EMIHU	1006.47	2	1006.47	504.241	Uncharacterized protein OS=Emiliania huxleyi OX=2903 GN=EMIHUDRAFT_232029 PE=4 SV=1	6	48.0483	2	0	-0.881818
0.9997	C2	R.n[44.01]DASEAATAM[147.04]GGR.D	tr|R1FDM7|R1FDM7_EMIHU	1194.49	2	1194.49	598.254	Uncharacterized protein (Fragment) OS=Emiliania huxleyi OX=2903 GN=EMIHUDRAFT_72362 PE=4 SV=1	4.37	48.125	2	0	-0.907143
0.9994	C2	R.n[44.01]ASAAEQNQAAAER.E	tr|R1DU20|R1DU20_EMIHU	1358.62	2	1358.63	680.316	Uncharacterized protein OS=Emiliania huxleyi OX=2903 GN=EMIHUDRAFT_470629 PE=3 SV=1	4.53	48.18	2	0	-1.33333
0.9952	C2	K.n[44.01]AQEEVANQSK.L	tr|R1EV79|R1EV79_EMIHU,tr|R1BJR1|R1BJR1_EMIHU	1145.53	2	1145.53	573.773	Phosphoglycerate mutase OS=Emiliania huxleyi OX=2903 GN=EMIHUDRAFT_456563 PE=3 SV=1	4.53	48.54	2	0	-1.20833
0.9969	C2	K.n[44.01]ASDDAVAGGR.A	tr|R1B9S2|R1B9S2_EMIHU	960.426	2	960.428	481.22	Pyruvate dehydrogenase E1, alpha subunit OS=Emiliania huxleyi OX=2903 GN=EMIHUDRAFT_417078 PE=4 SV=1	4.21	48.5417	2	0	-0.466667
0.996	C2	K.ASDDAVAGGR.A	tr|R1B9S2|R1B9S2_EMIHU	917.42	2	917.421	459.717	Pyruvate dehydrogenase E1, alpha subunit OS=Emiliania huxleyi OX=2903 GN=EMIHUDRAFT_417078 PE=4 SV=1	4.21	48.555	2	0	-0.466667
0.9989	C2	R.n[44.01]EGC[160.03]AAC[160.03]ASTAER.F	tr|R1DB23|R1DB23_EMIHU	1324.51	2	1324.51	663.264	Uncharacterized protein OS=Emiliania huxleyi OX=2903 GN=EMIHUDRAFT_250080 PE=4 SV=1	4.53	48.7117	2	0	-0.207143
0.9983	C2	K.SGDEM[147.04]TSLK.D	tr|R1D668|R1D668_EMIHU,tr|R1FLY8|R1FLY8_EMIHU,tr|R1BRM2|R1BRM2_EMIHU	982.428	2	982.433	492.221	Uncharacterized protein (Fragment) OS=Emiliania huxleyi OX=2903 GN=EMIHUDRAFT_45043 PE=4 SV=1	4.37	48.785	2	0	-1.39091
0.9798	C2	K.n[44.01]M[147.04]NGLDGTANK.G	tr|R1F3L3|R1F3L3_EMIHU,tr|R1D5G4|R1D5G4_EMIHU	1078.47	2	1078.48	540.243	Enolase OS=Emiliania huxleyi OX=2903 GN=EMIHUDRAFT_100158 PE=4 SV=1	5.59	48.8733	2	0	-1.05833
1	C2	M.n[44.01]SSASDQAAPVEK.F	tr|R1E2H9|R1E2H9_EMIHU	1231.57	2	1231.57	616.791	Uncharacterized protein OS=Emiliania huxleyi OX=2903 GN=EMIHUDRAFT_118644 PE=4 SV=1	4.37	48.9783	1	0	-0.292857
0.9343	C2	K.n[44.01]QQQDLTQR.L	tr|R1E3D4|R1E3D4_EMIHU,tr|R1D9V7|R1D9V7_EMIHU	1058.51	2	1058.51	530.263	Uncharacterized protein OS=Emiliania huxleyi OX=2903 GN=EMIHUDRAFT_461104 PE=4 SV=1	5.84	49.1717	2	0	-1.9
0.9986	C2	K.TGSNSVEVK.S	tr|R1CF35|R1CF35_EMIHU	919.461	2	919.461	460.738	Uncharacterized protein OS=Emiliania huxleyi OX=2903 GN=EMIHUDRAFT_444491 PE=4 SV=1	5.66	49.2	2	0	-0.9
0.9983	C2	K.DSYVGDEAQSK.R	tr|R1F0X1|R1F0X1_EMIHU,tr|R1DU85|R1DU85_EMIHU,tr|R1D0K5|R1D0K5_EMIHU,tr|R1C1P4|R1C1P4_EMIHU,tr|R1B7V2|R1B7V2_EMIHU,tr|A0A0D3JRD7|A0A0D3JRD7_EMIHU,tr|R1FBF9|R1FBF9_EMIHU,tr|R1C8H9|R1C8H9_EMIHU	1197.52	2	1197.52	599.765	Putative actin OS=Emiliania huxleyi OX=2903 GN=EMIHUDRAFT_434484 PE=3 SV=1	4.03	49.3033	2	0	-1.81538
0.9505	C2	Q.n[44.01]VAC[160.03]ETC[160.03]TK.D	tr|R1BD80|R1BD80_EMIHU,tr|R1DE40|R1DE40_EMIHU	1010.42	2	1010.42	506.215	Methionine S-adenosyl transferase OS=Emiliania huxleyi OX=2903 GN=EMIHUDRAFT_198673 PE=4 SV=1	5.96	49.5067	1	0	-0.48
0.977	C2	Q.VAC[160.03]ETC[160.03]TK.D	tr|R1BD80|R1BD80_EMIHU,tr|R1DE40|R1DE40_EMIHU	967.41	2	967.414	484.712	Methionine S-adenosyl transferase OS=Emiliania huxleyi OX=2903 GN=EMIHUDRAFT_198673 PE=4 SV=1	5.96	49.5117	1	0	-0.48
0.9603	C2	K.n[44.01]QAGESEQNLR.D	tr|R1F027|R1F027_EMIHU	1173.54	2	1173.54	587.776	Cell division cycle protein 48 OS=Emiliania huxleyi OX=2903 GN=EMIHUDRAFT_421356 PE=3 SV=1	4.53	49.6167	2	0	-2.08333
0.9707	C2	K.DADGEALGR.G	tr|R1FLY8|R1FLY8_EMIHU,tr|R1BRM2|R1BRM2_EMIHU	902.409	2	902.41	452.212	Uncharacterized protein OS=Emiliania huxleyi OX=2903 GN=EMIHUDRAFT_362359 PE=3 SV=1	4.03	49.6217	2	0	-1.15455
0.9996	C2	K.n[44.01]EAAAQQAAADK.A	tr|R1G0F6|R1G0F6_EMIHU,tr|R1G0F6|R1G0F6_EMIHU	1115.52	2	1115.52	558.768	Uncharacterized protein (Fragment) OS=Emiliania huxleyi OX=2903 GN=EMIHUDRAFT_447372 PE=4 SV=1	4.37	49.6933	2	0	-0.707692
0.9951	C2	R.TEEQPGTDFR.G	tr|R1BD80|R1BD80_EMIHU	1178.52	2	1178.52	590.268	Methionine S-adenosyl transferase OS=Emiliania huxleyi OX=2903 GN=EMIHUDRAFT_198673 PE=4 SV=1	4.14	50.045	2	0	-2
0.9843	C2	K.n[44.01]TYQQDPANGR.E	tr|R1E5Y1|R1E5Y1_EMIHU	1191.53	2	1191.52	596.771	Uncharacterized protein OS=Emiliania huxleyi OX=2903 GN=EMIHUDRAFT_448062 PE=3 SV=1	5.5	50.2567	2	0	-2.34167
0.9979	C2	K.n[44.01]AIENSTADNK.V	tr|R1FNW2|R1FNW2_EMIHU	1104.5	2	1104.51	553.26	Vacuolar proton-ATPase A-subunit OS=Emiliania huxleyi OX=2903 GN=ATPVA PE=3 SV=1	4.37	50.2817	2	0	-0.916667
0.9958	C2	K.n[44.01]VQEQADSM[147.04]ASR.D	tr|R1EC27|R1EC27_EMIHU	1279.55	2	1279.55	640.78	Uncharacterized protein OS=Emiliania huxleyi OX=2903 GN=EMIHUDRAFT_435860 PE=4 SV=1	4.37	50.3383	2	0	-1.36923
1	C2	M.GVSDMEGTGPETGGK.V	tr|R1DCN2|R1DCN2_EMIHU	1420.61	2	1420.62	711.314	Light harvesting protein OS=Emiliania huxleyi OX=2903 GN=Lhcf10_2 PE=4 SV=1	4.14	50.3917	1	0	-0.470588
0.9387	C2	K.AIENSTADNK.V	tr|R1FNW2|R1FNW2_EMIHU	1061.5	2	1061.5	531.757	Vacuolar proton-ATPase A-subunit OS=Emiliania huxleyi OX=2903 GN=ATPVA PE=3 SV=1	4.37	50.4417	2	0	-0.916667
0.9932	C2	R.n[44.01]EGQQPAQTPVK.A	tr|R1FCC4|R1FCC4_EMIHU	1224.61	2	1224.61	613.312	Uncharacterized protein OS=Emiliania huxleyi OX=2903 GN=EMIHUDRAFT_113033 PE=4 SV=1	6.1	50.9633	2	0	-1.45385
0.9967	C2	R.n[44.01]EAESNGGTLGAK.V	tr|R1D5J7|R1D5J7_EMIHU	1175.54	2	1175.54	588.778	Uncharacterized protein OS=Emiliania huxleyi OX=2903 GN=EMIHUDRAFT_452846 PE=4 SV=1	4.53	50.9717	2	0	-0.714286
0.9222	C2	K.n[44.01]GAVAAGGGGGEVK.E	tr|R1D509|R1D509_EMIHU,tr|R1D509|R1D509_EMIHU	1071.53	2	1071.53	536.773	Polyketide synthase OS=Emiliania huxleyi OX=2903 GN=PKS7 PE=4 SV=1	6	51.0067	2	0	-0.226667
0.996	C2	K.SSGAASEAAMDTSS.-	tr|R1C507|R1C507_EMIHU	1270.5	2	1270.5	636.256	Uncharacterized protein OS=Emiliania huxleyi OX=2903 GN=EMIHUDRAFT_70490 PE=4 SV=1	3.67	51.0683	2	0	-0.46
1	C2	E.EDGVDNTDIDSSR.L	tr|R1E5X1|R1E5X1_EMIHU	1421.59	2	1421.59	711.803	Aldolase A OS=Emiliania huxleyi OX=2903 GN=EMIHUDRAFT_436550 PE=2 SV=1	3.71	51.075	1	0	-1.28
0.9347	C2	R.n[44.01]APM[147.04]HVFWSR.L	tr|R1DKB7|R1DKB7_EMIHU	1188.55	2	1188.56	595.282	Uncharacterized protein OS=Emiliania huxleyi OX=2903 GN=EMIHUDRAFT_197566 PE=4 SV=1	9.8	51.1583	2	0	-0.0909091
0.9985	C2	K.n[44.01]EDAANNYAR.G	tr|R1F1W5|R1F1W5_EMIHU,tr|R1DPR2|R1DPR2_EMIHU,tr|R1DVB8|R1DVB8_EMIHU,tr|R1DBQ7|R1DBQ7_EMIHU,tr|R1E3P7|R1E3P7_EMIHU,tr|R1E539|R1E539_EMIHU,tr|R1EGH1|R1EGH1_EMIHU,tr|R1CCT0|R1CCT0_EMIHU,tr|A0A0D3IW42|A0A0D3IW42_EMIHU	1065.45	2	1065.45	533.731	Tubulin alpha chain OS=Emiliania huxleyi OX=2903 GN=EMIHUDRAFT_415405 PE=3 SV=1	4.37	51.205	2	0	-1.7
0.9963	C2	R.EPYAEGDLK.F	tr|R1BD80|R1BD80_EMIHU,tr|R1DE40|R1DE40_EMIHU	1020.48	2	1020.47	511.245	Methionine S-adenosyl transferase OS=Emiliania huxleyi OX=2903 GN=EMIHUDRAFT_198673 PE=4 SV=1	4.14	51.2183	2	0	-1.25455
0.9929	C2	K.AGGEPGQSAEAQSATP.-	tr|R1EDZ7|R1EDZ7_EMIHU	1456.64	2	1456.64	729.329	Uncharacterized protein OS=Emiliania huxleyi OX=2903 GN=EMIHUDRAFT_458810 PE=4 SV=1	3.8	51.2567	2	0	-1.02353
1	C2	E.DGVDNTDIDSSR.L	tr|R1E5X1|R1E5X1_EMIHU	1292.55	2	1292.55	647.281	Aldolase A OS=Emiliania huxleyi OX=2903 GN=EMIHUDRAFT_436550 PE=2 SV=1	3.77	51.2767	1	0	-1.12143
0.947	C2	R.YASENVNK.L	tr|R1B3E1|R1B3E1_EMIHU,tr|R1CP06|R1CP06_EMIHU	923.435	2	923.437	462.725	Rab family GTPase OS=Emiliania huxleyi OX=2903 GN=Rab1a-1 PE=4 SV=1	6	51.335	2	0	-1.12
0.999	C2	R.n[44.01]YASENVNK.L	tr|R1B3E1|R1B3E1_EMIHU,tr|R1CP06|R1CP06_EMIHU	966.441	2	966.442	484.228	Rab family GTPase OS=Emiliania huxleyi OX=2903 GN=Rab1a-1 PE=4 SV=1	6	51.3517	2	0	-1.12
0.9892	C2	K.n[44.01]TGAQPTETVR.N	sp|Q4G391|RR16_EMIHU	1101.54	2	1101.54	551.778	30S ribosomal protein S16, chloroplastic OS=Emiliania huxleyi OX=2903 GN=rps16 PE=3 SV=1	5.66	51.3783	2	0	-1.41667
0.9918	C2	K.n[44.01]EAGTSAPVER.L	tr|R1B6S9|R1B6S9_EMIHU	1058.5	2	1058.5	530.257	Uncharacterized protein (Fragment) OS=Emiliania huxleyi OX=2903 GN=EMIHUDRAFT_433126 PE=4 SV=1	4.53	51.4833	2	0	-0.608333
1	C2	K.n[44.01]C[160.03]PNSC[160.03]SVC[160.03]EDR.G	tr|R1DMF4|R1DMF4_EMIHU	1425.51	2	1425.51	713.761	Uncharacterized protein OS=Emiliania huxleyi OX=2903 GN=EMIHUDRAFT_440687 PE=4 SV=1	4.37	51.49	2	0	-0.830769
0.9401	C2	M.n[44.01]GVSDM[147.04]EGTGPETGGK.V	tr|R1DCN2|R1DCN2_EMIHU	1479.61	2	1479.62	740.815	Light harvesting protein OS=Emiliania huxleyi OX=2903 GN=Lhcf10_2 PE=4 SV=1	4.14	51.5783	1	0	-0.470588
0.9981	C2	M.n[44.01]VEANGTSTAAAR.A	tr|R1BI48|R1BI48_EMIHU	1189.57	2	1189.57	595.792	Uncharacterized protein OS=Emiliania huxleyi OX=2903 GN=EMIHUDRAFT_452958 PE=4 SV=1	5.97	51.6667	2	0	0.0714286
0.9826	C2	R.n[44.01]DNAPGGTLSK.S	tr|R1FRT3|R1FRT3_EMIHU	1001.48	2	1001.48	501.746	Uncharacterized protein OS=Emiliania huxleyi OX=2903 GN=EMIHUDRAFT_431823 PE=4 SV=1	5.84	51.685	2	0	-1.20833
0.9914	C2	R.n[44.01]GSEELGTQR.G	tr|R1EBZ7|R1EBZ7_EMIHU	1018.47	2	1018.47	510.241	Uncharacterized protein OS=Emiliania huxleyi OX=2903 GN=EMIHUDRAFT_420431 PE=4 SV=1	4.53	51.7033	2	0	-1.67273
0.9598	C2	K.n[44.01]YC[160.03]PNDPQK.S	tr|R1BA20|R1BA20_EMIHU	1063.44	2	1063.44	532.727	Uncharacterized protein OS=Emiliania huxleyi OX=2903 GN=EMIHUDRAFT_465924 PE=4 SV=1	5.83	51.8567	2	0	-2.11
0.9634	C2	R.n[44.01]EAEPAPTGPAK.D	tr|R1EZW5|R1EZW5_EMIHU	1109.54	2	1109.54	555.775	Uncharacterized protein OS=Emiliania huxleyi OX=2903 GN=EMIHUDRAFT_434786 PE=4 SV=1	4.53	52.075	2	0	-1.49231
0.9891	C2	R.n[44.01]AAVAAGTEM[147.04]GK.A	tr|R1CAB2|R1CAB2_EMIHU	1063.5	2	1063.5	532.756	Adenylate kinase OS=Emiliania huxleyi OX=2903 GN=EMIHUDRAFT_444171 PE=3 SV=1	6.05	52.1017	2	0	0.130769
0.9977	C2	R.n[44.01]AAGSAAAQAEAR.Q	tr|R1BIC3|R1BIC3_EMIHU	1115.53	2	1115.54	558.773	Uncharacterized protein OS=Emiliania huxleyi OX=2903 GN=EMIHUDRAFT_198017 PE=4 SV=1	6.05	52.155	2	0	-0.578571
0.9959	C2	K.AEVDAATR.D	tr|R1ESF0|R1ESF0_EMIHU	831.409	2	831.408	416.712	Vacuolar H+-ATPase V1 sector, subunit B OS=Emiliania huxleyi OX=2903 GN=ATPVB PE=3 SV=1	4.37	52.2383	2	0	-1
0.934	C2	R.n[44.01]ELAEQTQK.V	tr|R1BUL9|R1BUL9_EMIHU	988.482	2	988.483	495.248	Uncharacterized protein OS=Emiliania huxleyi OX=2903 GN=EMIHUDRAFT_451926 PE=3 SV=1	4.53	52.44	2	0	-1.33
0.9413	C2	K.ATIDTM[147.04]R.A	tr|R1CZ77|R1CZ77_EMIHU	822.39	2	822.39	412.202	Ribulose-phosphate 3-epimerase OS=Emiliania huxleyi OX=2903 GN=RPE2 PE=3 SV=1	5.88	52.605	2	0	-0.366667
0.9715	C2	G.GEEDGVDNTDIDSSR.L	tr|R1E5X1|R1E5X1_EMIHU	1607.65	2	1607.66	804.835	Aldolase A OS=Emiliania huxleyi OX=2903 GN=EMIHUDRAFT_436550 PE=2 SV=1	3.66	52.78	1	0	-1.17647
0.9965	C2	R.n[44.01]GQVYPSGEK.S	sp|Q4G3D7|CYF_EMIHU	1006.47	2	1006.47	504.243	Cytochrome f OS=Emiliania huxleyi OX=2903 GN=petA PE=3 SV=1	6	52.8283	2	0	-1.5
0.9978	C2	K.n[44.01]DM[147.04]SPIDQK.A	tr|R1DW82|R1DW82_EMIHU	991.428	2	991.43	496.721	Uncharacterized protein OS=Emiliania huxleyi OX=2903 GN=EMIHUDRAFT_420746 PE=3 SV=1	4.21	52.87	2	0	-1.25
0.9984	C2	R.GQVYPSGEK.S	sp|Q4G3D7|CYF_EMIHU	963.466	2	963.468	482.74	Cytochrome f OS=Emiliania huxleyi OX=2903 GN=petA PE=3 SV=1	6	52.8967	2	0	-1.5
0.9848	C2	K.SDGEFLAK.G	tr|R1DS80|R1DS80_EMIHU	865.418	2	865.418	433.716	Uncharacterized protein OS=Emiliania huxleyi OX=2903 GN=EMIHUDRAFT_437557 PE=4 SV=1	4.37	53.3033	2	0	-0.8
0.9996	C2	K.n[44.01]VSATSEAADR.V	tr|R1DYN5|R1DYN5_EMIHU,tr|R1ENX5|R1ENX5_EMIHU	1048.48	2	1048.48	525.246	Uncharacterized protein OS=Emiliania huxleyi OX=2903 GN=EMIHUDRAFT_470492 PE=4 SV=1	4.37	53.4133	2	0	-0.325
0.954	C2	K.EYYQSGR.-	tr|R1DD60|R1DD60_EMIHU	901.393	2	901.395	451.704	Uncharacterized protein OS=Emiliania huxleyi OX=2903 GN=EMIHUDRAFT_441601 PE=4 SV=1	6.1	53.475	2	0	-2.4
0.9847	C2	K.n[44.01]EYYQSGR.-	tr|R1DD60|R1DD60_EMIHU	944.399	2	944.401	473.207	Uncharacterized protein OS=Emiliania huxleyi OX=2903 GN=EMIHUDRAFT_441601 PE=4 SV=1	6.1	53.4883	2	0	-2.4
0.9261	C2	K.EGSSELGC[160.03]EQA.-	tr|R1CUW9|R1CUW9_EMIHU,tr|R1CYF0|R1CYF0_EMIHU	1165.46	2	1165.46	583.735	Uncharacterized protein OS=Emiliania huxleyi OX=2903 GN=EMIHUDRAFT_219446 PE=4 SV=1	3.67	53.525	2	0	-1.01667
1	C2	Q.PSDTDLGSK.V	tr|R1D369|R1D369_EMIHU	918.429	2	918.429	460.222	Oxygen-evolving enhancer protein 1 of photosystem II OS=Emiliania huxleyi OX=2903 GN=PSBO_2 PE=4 SV=1	4.21	53.5633	1	0	-0.972727
0.9959	C2	K.n[44.01]DQDAGAITR.A	tr|R1BM71|R1BM71_EMIHU,tr|R1CKT7|R1CKT7_EMIHU	988.457	2	988.458	495.236	Uncharacterized protein OS=Emiliania huxleyi OX=2903 GN=EMIHUDRAFT_316998 PE=4 SV=1	4.21	53.585	2	0	-0.918182
0.9649	C2	M.n[44.01]ASESAGESPVAR.A	tr|R1C333|R1C333_EMIHU,tr|R1FW76|R1FW76_EMIHU	1202.55	2	1202.56	602.284	Uncharacterized protein OS=Emiliania huxleyi OX=2903 GN=EMIHUDRAFT_118997 PE=4 SV=1	4.53	53.725	1	0	-0.185714
1	C2	K.n[44.01]QPSDTDLGSK.V	tr|R1D369|R1D369_EMIHU	1089.49	2	1089.5	545.754	Oxygen-evolving enhancer protein 1 of photosystem II OS=Emiliania huxleyi OX=2903 GN=PSBO_2 PE=4 SV=1	4.21	53.745	2	0	-1.21667
0.9744	C2	R.n[44.01]SDVAPASEAER.M	tr|R1DB89|R1DB89_EMIHU	1173.53	2	1173.53	587.77	Light harvesting protein OS=Emiliania huxleyi OX=2903 GN=Lhcf46_1 PE=4 SV=1	4.14	53.7733	2	0	-0.861538
0.9989	C2	K.n[44.01]YNC[160.03]ENGGPAPEK.V	tr|R1F4Z0|R1F4Z0_EMIHU	1377.56	2	1377.56	689.788	Uncharacterized protein OS=Emiliania huxleyi OX=2903 GN=EMIHUDRAFT_441403 PE=3 SV=1	4.53	53.9	2	0	-1.32857
0.9453	C2	K.n[44.01]TATELQR.G	tr|R1BZI2|R1BZI2_EMIHU	860.435	2	860.437	431.225	Uncharacterized protein OS=Emiliania huxleyi OX=2903 GN=EMIHUDRAFT_451669 PE=3 SV=1	5.66	53.96	2	0	-1.28889
0.9985	C2	R.n[44.01]AEDC[160.03]IGC[160.03]K.R	sp|Q4G3C1|PSAC_EMIHU	994.385	2	994.389	498.2	Photosystem I iron-sulfur center OS=Emiliania huxleyi OX=2903 GN=psaC PE=3 SV=1	4.37	53.9733	2	0	-0.9
0.9967	C2	K.n[44.01]EM[147.04]LGETM[147.04]GR.F	tr|R1DHQ1|R1DHQ1_EMIHU	1097.45	2	1097.45	549.731	SPFH domain-containing protein OS=Emiliania huxleyi OX=2903 GN=EMIHUDRAFT_363433 PE=4 SV=1	4.53	54.0133	2	0	-0.590909
0.9952	C2	R.n[44.01]AVVQSGTAEQR.R	tr|R1DDN1|R1DDN1_EMIHU,tr|R1D0B9|R1D0B9_EMIHU	1187.59	2	1187.59	594.802	Uncharacterized protein OS=Emiliania huxleyi OX=2903 GN=EMIHUDRAFT_455760 PE=4 SV=1	6.05	54.14	2	0	-1.06923
0.9237	C2	K.n[44.01]GVEC[160.03]C[160.03]VSGK.L	tr|R1D6R5|R1D6R5_EMIHU	1037.43	2	1037.43	519.721	Uncharacterized protein OS=Emiliania huxleyi OX=2903 GN=EMIHUDRAFT_415280 PE=4 SV=1	5.99	54.175	2	0	0.390909
0.944	C2	R.n[44.01]EGAGAGADNLR.A	tr|R1EQJ5|R1EQJ5_EMIHU,tr|R1FQ89|R1FQ89_EMIHU	1072.49	2	1072.49	537.252	Uncharacterized protein (Fragment) OS=Emiliania huxleyi OX=2903 GN=EMIHUDRAFT_443691 PE=4 SV=1	4.37	54.2317	2	0	-0.746154
0.9975	C2	K.n[44.01]DASPETMAK.F	tr|R1E324|R1E324_EMIHU	991.428	2	991.43	496.721	Light harvesting protein OS=Emiliania huxleyi OX=2903 GN=Lhcf55 PE=4 SV=1	4.37	54.3133	2	0	-0.872727
0.9987	C2	R.TPETIQR.F	tr|R1G4I0|R1G4I0_EMIHU	843.445	2	843.446	422.73	Clathrin heavy chain OS=Emiliania huxleyi OX=2903 GN=CHC1 PE=3 SV=1	5.66	54.3367	2	0	-1.3
0.9976	C2	K.n[44.01]EGEEPPASVM[147.04]K.L	tr|R1G542|R1G542_EMIHU	1231.54	2	1231.54	616.777	Uncharacterized protein (Fragment) OS=Emiliania huxleyi OX=2903 GN=EMIHUDRAFT_259963 PE=4 SV=1	4.25	54.3917	2	0	-0.846154
0.994	C2	-.n[44.01]M[147.04]M[147.04]GDAAM[147.04]TGNAGAGDAGPR.G	tr|R1CIK7|R1CIK7_EMIHU	1840.71	2	1840.7	921.364	Uncharacterized protein OS=Emiliania huxleyi OX=2903 GN=EMIHUDRAFT_95337 PE=4 SV=1	4.21	54.4483	2	0	-0.25
0.9475	C2	R.QAAEPPAEEAQP.-	tr|R1F045|R1F045_EMIHU	1236.56	2	1236.57	619.288	O-methyltransferase OS=Emiliania huxleyi OX=2903 GN=EMIHUDRAFT_100004 PE=4 SV=1	3.67	54.4667	2	0	-1.50769
1	C2	R.DGESEPAAAEDGSPGPSDSGGAPAGGSGASR.V	tr|R1DUV3|R1DUV3_EMIHU,tr|R1FN89|R1FN89_EMIHU	2699.12	3	2699.12	900.713	Uncharacterized protein OS=Emiliania huxleyi OX=2903 GN=EMIHUDRAFT_196477 PE=4 SV=1	3.71	54.49	2	0	-0.890909
0.9337	C2	R.TASM[147.04]VAGDNK.N	tr|R1CAJ9|R1CAJ9_EMIHU	1008.45	2	1008.45	505.235	Uncharacterized protein (Fragment) OS=Emiliania huxleyi OX=2903 GN=EMIHUDRAFT_444854 PE=4 SV=1	5.5	54.4917	2	0	-0.925
1	C2	K.n[44.01]AAM[147.04]DAM[147.04]VEATK.A	tr|R1F6H5|R1F6H5_EMIHU,tr|R1F8J4|R1F8J4_EMIHU	1211.52	2	1211.52	606.765	Phosphoglycerate kinase OS=Emiliania huxleyi OX=2903 GN=EMIHUDRAFT_365175 PE=3 SV=1	4.37	54.545	2	0	0.115385
0.9792	C2	K.n[44.01]VVGQTM[147.04]TDK.C	tr|R1FQ76|R1FQ76_EMIHU	1036.49	2	1036.49	519.25	dTDP-glucose 4,6-dehydratase OS=Emiliania huxleyi OX=2903 GN=EMIHUDRAFT_433869 PE=4 SV=1	5.81	54.6533	2	0	-0.345455
1	C2	K.n[44.01]YSPGESGGPGDSK.S	tr|R1EN26|R1EN26_EMIHU,tr|R1FME8|R1FME8_EMIHU	1279.53	2	1279.53	640.773	Uncharacterized protein OS=Emiliania huxleyi OX=2903 GN=EMIHUDRAFT_424447 PE=4 SV=1	4.37	54.665	2	0	-1.60667
0.9298	C2	A.SM[147.04]EDAAAMK.A	tr|R1D4Y3|R1D4Y3_EMIHU	968.394	2	968.398	485.204	Uncharacterized protein OS=Emiliania huxleyi OX=2903 GN=EMIHUDRAFT_414756 PE=3 SV=1	4.37	54.6717	1	0	0.1
0.9996	C2	R.n[44.01]DYEM[147.04]SC[160.03]GNYK.T	tr|R1EIN3|R1EIN3_EMIHU	1324.47	2	1324.47	663.242	Uncharacterized protein OS=Emiliania huxleyi OX=2903 GN=EMIHUDRAFT_447695 PE=4 SV=1	4.37	54.7383	2	0	-1.58333
0.9924	C2	R.n[44.01]TAGQC[160.03]ELSDR.L	tr|R1FCI1|R1FCI1_EMIHU	1178.5	2	1178.5	590.257	Uncharacterized protein OS=Emiliania huxleyi OX=2903 GN=EMIHUDRAFT_98868 PE=4 SV=1	4.37	54.8867	2	0	-0.791667
0.9517	C2	R.ALQM[147.04]DVATNDG.-	tr|R1B540|R1B540_EMIHU	1149.5	2	1149.5	575.756	Uncharacterized protein OS=Emiliania huxleyi OX=2903 GN=EMIHUDRAFT_363991 PE=4 SV=1	3.56	54.92	2	0	-0.508333
0.9709	C2	K.n[44.01]AEEEAAAAAK.A	tr|R1EV81|R1EV81_EMIHU,tr|R1ED91|R1ED91_EMIHU,tr|R1ED91|R1ED91_EMIHU	1002.46	2	1002.46	502.238	Uncharacterized protein OS=Emiliania huxleyi OX=2903 GN=EMIHUDRAFT_443320 PE=4 SV=1	4.25	54.935	2	0	-0.475
0.9954	C2	R.n[44.01]AGM[147.04]SSAELANEK.R	tr|R1B6S9|R1B6S9_EMIHU	1265.56	2	1265.56	633.785	Uncharacterized protein (Fragment) OS=Emiliania huxleyi OX=2903 GN=EMIHUDRAFT_433126 PE=4 SV=1	4.53	54.975	2	0	-1.02143
0.9682	C2	K.AEEEAAAAAK.A	tr|R1EV81|R1EV81_EMIHU,tr|R1ED91|R1ED91_EMIHU,tr|R1ED91|R1ED91_EMIHU	959.456	2	959.46	480.735	Uncharacterized protein OS=Emiliania huxleyi OX=2903 GN=EMIHUDRAFT_443320 PE=4 SV=1	4.25	55.025	2	0	-0.475
0.9825	C2	R.n[44.01]AAVATSGGDEPAR.E	tr|R1FPC8|R1FPC8_EMIHU,tr|R1CT84|R1CT84_EMIHU	1243.58	2	1243.59	622.797	Uncharacterized protein OS=Emiliania huxleyi OX=2903 GN=EMIHUDRAFT_110807 PE=4 SV=1	4.37	55.0567	2	0	-0.8
0.9264	C2	K.n[44.01]GDIPASETR.L	sp|Q4G397|ATPA_EMIHU	987.462	2	987.464	494.738	ATP synthase subunit alpha, chloroplastic OS=Emiliania huxleyi OX=2903 GN=atpA PE=3 SV=1	4.37	55.0767	2	0	-0.8
1	C2	A.n[44.01]M[147.04]QTAGAGGEADSVAAR.L	tr|R1FUT0|R1FUT0_EMIHU	1549.68	2	1549.68	775.847	DP-N-acetylglucosamine pyrophosphorylase OS=Emiliania huxleyi OX=2903 GN=EMIHUDRAFT_454930 PE=4 SV=1	4.37	55.0883	1	0	0.166667
0.9992	C2	R.n[44.01]EDVPVQQQQR.G	tr|R1EAN7|R1EAN7_EMIHU	1268.61	2	1268.61	635.313	Uncharacterized protein OS=Emiliania huxleyi OX=2903 GN=EMIHUDRAFT_208880 PE=4 SV=1	4.37	55.1033	2	0	-1.96667
0.9974	C2	K.n[44.01]LGDSENQSPR.M	tr|R1G2A4|R1G2A4_EMIHU	1144.51	2	1144.51	573.263	Uncharacterized protein OS=Emiliania huxleyi OX=2903 GN=EMIHUDRAFT_439779 PE=4 SV=1	4.37	55.145	2	0	-1.69167
0.942	C2	R.VSGDDDLR.E	tr|R1DXG3|R1DXG3_EMIHU,tr|R1EAW2|R1EAW2_EMIHU	875.399	2	875.4	438.707	Uncharacterized protein OS=Emiliania huxleyi OX=2903 GN=EMIHUDRAFT_223401 PE=4 SV=1	3.93	55.2583	2	0	-1.62
0.9994	C2	K.YTEQDAAM[147.04]QDVD.-	tr|R1FEU5|R1FEU5_EMIHU	1400.54	2	1400.54	701.277	Uncharacterized protein OS=Emiliania huxleyi OX=2903 GN=EMIHUDRAFT_417676 PE=4 SV=1	3.59	55.28	2	0	-1.32308
0.9974	C2	K.n[44.01]GYM[147.04]TM[147.04]DEYNK.L	tr|R1BLW4|R1BLW4_EMIHU	1325.49	2	1325.49	663.753	Uncharacterized protein OS=Emiliania huxleyi OX=2903 GN=EMIHUDRAFT_465182 PE=4 SV=1	4.37	55.285	2	0	-1.2
0.9327	C2	K.n[44.01]M[147.04]GTEAGEELK.A	tr|R1D641|R1D641_EMIHU	1122.49	2	1122.49	562.25	Uncharacterized protein OS=Emiliania huxleyi OX=2903 GN=EMIHUDRAFT_423968 PE=3 SV=1	4.25	55.2867	2	0	-0.875
1	C2	K.SEDVGGGGADDAAGDGDGAEYQM[147.04]EM[147.04]M[147.04]R.C	tr|R1D6I8|R1D6I8_EMIHU	2738	3	2738.01	913.674	Eukaryotic translation initiation factor 3 subunit H OS=Emiliania huxleyi OX=2903 GN=EMIHUDRAFT_352743 PE=3 SV=1	3.54	55.3083	2	0	-0.868966
0.9566	C2	H.n[44.01]GEAGVQYQDSGR.E	tr|R1DMT8|R1DMT8_EMIHU	1308.57	2	1308.58	655.292	Transketolase OS=Emiliania huxleyi OX=2903 GN=EMIHUDRAFT_437959 PE=3 SV=1	4.37	55.31	1	0	-1.60714
0.9278	C2	R.NHPIGGAEDK.A	tr|R1DVU4|R1DVU4_EMIHU	1036.49	2	1036.49	519.254	Uncharacterized protein OS=Emiliania huxleyi OX=2903 GN=EMIHUDRAFT_454486 PE=4 SV=1	5.32	55.44	2	0	-1.36667
0.9338	C2	K.AEADAPSDNAPQPAA.-	tr|R1F6M8|R1F6M8_EMIHU	1423.62	2	1423.62	712.818	Uncharacterized protein OS=Emiliania huxleyi OX=2903 GN=EMIHUDRAFT_462793 PE=4 SV=1	3.49	55.5117	2	0	-1.0125
0.965	C2	R.YEC[160.03]M[147.04]EVK.H	tr|R1F723|R1F723_EMIHU	973.389	2	973.388	487.702	Light harvesting protein OS=Emiliania huxleyi OX=2903 GN=Lhcf31 PE=4 SV=1	4.53	55.5217	2	0	-1.25556
0.9876	C2	K.LATGEQGGGGEPM[147.04]EVS.-	tr|R1CWX3|R1CWX3_EMIHU,tr|R1DPY2|R1DPY2_EMIHU	1533.66	2	1533.66	767.838	Uncharacterized protein OS=Emiliania huxleyi OX=2903 GN=EMIHUDRAFT_434985 PE=4 SV=1	3.67	55.655	2	0	-0.664706
0.9278	C2	K.AAPEAEM[147.04]VM[147.04]R.V	tr|R1EBT2|R1EBT2_EMIHU	1135.5	2	1135.49	568.757	Uncharacterized protein OS=Emiliania huxleyi OX=2903 GN=EMIHUDRAFT_238963 PE=4 SV=1	4.53	55.67	2	0	0.05
0.9987	C2	K.n[44.01]ALGM[147.04]SDEAAK.Y	tr|R1F0T3|R1F0T3_EMIHU	1050.47	2	1050.46	526.24	Uncharacterized protein OS=Emiliania huxleyi OX=2903 GN=EMIHUDRAFT_441908 PE=4 SV=1	4.37	55.6767	2	0	-0.516667
0.9966	C2	R.n[44.01]YEC[160.03]M[147.04]EVK.H	tr|R1F723|R1F723_EMIHU	1016.39	2	1016.4	509.204	Light harvesting protein OS=Emiliania huxleyi OX=2903 GN=Lhcf31 PE=4 SV=1	4.53	55.7833	2	0	-1.25556
0.9947	C2	R.n[44.01]GINDTAPADAK.V	tr|R1E3F1|R1E3F1_EMIHU	1114.53	2	1114.53	558.27	Uncharacterized protein OS=Emiliania huxleyi OX=2903 GN=EMIHUDRAFT_425780 PE=4 SV=1	4.21	55.8533	2	0	-0.576923
0.9571	C2	K.n[44.01]LESENSQPER.A	tr|R1E6U8|R1E6U8_EMIHU	1230.55	2	1230.55	616.281	Uncharacterized protein OS=Emiliania huxleyi OX=2903 GN=EMIHUDRAFT_419034 PE=4 SV=1	4.25	55.9183	2	0	-1.95833
0.9941	C2	K.n[44.01]QAAAEM[147.04]DLK.L	tr|R1C2C0|R1C2C0_EMIHU	1034.47	2	1034.47	518.242	Succinate--CoA ligase [ADP-forming] subunit beta, mitochondrial OS=Emiliania huxleyi OX=2903 GN=EMIHUDRAFT_436533 PE=3 SV=1	4.37	55.9283	2	0	-0.309091
0.988	C2	K.n[44.01]AALESDTR.V	tr|R1DPI9|R1DPI9_EMIHU	904.425	2	904.426	453.22	Uncharacterized protein OS=Emiliania huxleyi OX=2903 GN=EMIHUDRAFT_462385 PE=4 SV=1	4.37	55.9517	2	0	-0.53
0.9629	C2	R.EGEAISLEHGSDR.A	tr|R1FDC2|R1FDC2_EMIHU	1398.64	2	1398.64	700.326	Uncharacterized protein OS=Emiliania huxleyi OX=2903 GN=EMIHUDRAFT_111756 PE=4 SV=1	4.4	56.025	2	0	-1.11333
0.9912	C2	K.AAAENIAR.S	tr|R1D9L0|R1D9L0_EMIHU,tr|R1D9A6|R1D9A6_EMIHU,tr|R1D074|R1D074_EMIHU,tr|R1ESH1|R1ESH1_EMIHU	814.43	2	814.43	408.222	Uncharacterized protein OS=Emiliania huxleyi OX=2903 GN=EMIHUDRAFT_231785 PE=4 SV=1	6.05	56.03	2	0	-0.45
0.9943	C2	R.n[44.01]AQAAAEQAEAR.G	tr|R1F863|R1F863_EMIHU,tr|R1CTI1|R1CTI1_EMIHU	1157.54	2	1157.54	579.779	Uncharacterized protein OS=Emiliania huxleyi OX=2903 GN=EMIHUDRAFT_112748 PE=4 SV=1	4.53	56.0483	2	0	-0.969231
0.999	C2	R.DADDAM[147.04]AALDGK.D	tr|R1EMV3|R1EMV3_EMIHU,tr|R1DCF3|R1DCF3_EMIHU	1207.5	2	1207.51	604.759	Uncharacterized protein OS=Emiliania huxleyi OX=2903 GN=EMIHUDRAFT_469356 PE=4 SV=1	3.77	56.065	2	0	-0.957143
1	C2	R.EGEALDYTGDDSK.E	tr|R1DL54|R1DL54_EMIHU,tr|R1DGG6|R1DGG6_EMIHU	1398.58	2	1398.58	700.297	Uncharacterized protein OS=Emiliania huxleyi OX=2903 GN=EMIHUDRAFT_214413 PE=4 SV=1	3.77	56.0717	2	0	-1.82667
0.9629	C2	R.AEDIETR.K	tr|R1FFT9|R1FFT9_EMIHU	832.393	2	832.392	417.204	Acetyl-CoA carboxylase OS=Emiliania huxleyi OX=2903 GN=ACC-1 PE=4 SV=1	4.14	56.115	2	0	-1.97778
0.9986	C2	R.DESSGGGGGAASDAMSEAAR.-	tr|R1C8P0|R1C8P0_EMIHU	1781.71	2	1781.71	891.863	Uncharacterized protein OS=Emiliania huxleyi OX=2903 GN=EMIHUDRAFT_243454 PE=4 SV=1	3.92	56.18	2	0	-0.82381
0.9972	C2	K.SEDPEVFR.N	tr|R1BYL8|R1BYL8_EMIHU,tr|R1FSK3|R1FSK3_EMIHU	977.445	2	977.445	489.73	Light harvesting protein OS=Emiliania huxleyi OX=2903 GN=Lhcf6_1 PE=4 SV=1	4.14	56.33	2	0	-1.78
0.9992	C2	K.n[44.01]DSYVGDEAQSK.R	tr|R1F0X1|R1F0X1_EMIHU,tr|R1DU85|R1DU85_EMIHU,tr|R1D0K5|R1D0K5_EMIHU,tr|R1C1P4|R1C1P4_EMIHU,tr|R1B7V2|R1B7V2_EMIHU,tr|A0A0D3JRD7|A0A0D3JRD7_EMIHU,tr|R1FBF9|R1FBF9_EMIHU,tr|R1C8H9|R1C8H9_EMIHU	1240.52	2	1240.52	621.268	Putative actin OS=Emiliania huxleyi OX=2903 GN=EMIHUDRAFT_434484 PE=3 SV=1	4.03	56.4283	2	0	-1.81538
0.9674	C2	R.EAASGSDAAGAAEPEPM[147.04]AVDDGGDGR.S	tr|R1ERK7|R1ERK7_EMIHU	2417.99	2	2418.98	1210	Uncharacterized protein OS=Emiliania huxleyi OX=2903 GN=EMIHUDRAFT_457509 PE=4 SV=1	3.62	56.48	2	0	-0.8
0.9732	C2	K.n[44.01]ALESNPDSAK.A	tr|R1G853|R1G853_EMIHU	1073.5	2	1073.49	537.757	Uncharacterized protein OS=Emiliania huxleyi OX=2903 GN=EMIHUDRAFT_447541 PE=4 SV=1	4.37	56.4967	2	0	-1.025
0.9975	C2	R.n[44.01]QFEESTC[160.03]SR.G	tr|R1D7Y9|R1D7Y9_EMIHU	1185.47	2	1185.48	593.743	Uncharacterized protein OS=Emiliania huxleyi OX=2903 GN=EMIHUDRAFT_434360 PE=4 SV=1	4.53	56.525	2	0	-1.53636
0.9997	C2	R.n[44.01]VENNQSIGER.K	tr|R1G1H4|R1G1H4_EMIHU	1187.55	2	1187.55	594.784	Pyruvate kinase OS=Emiliania huxleyi OX=2903 GN=EMIHUDRAFT_433474 PE=3 SV=1	4.53	56.6217	2	0	-1.90833
1	C2	K.n[44.01]LSSSDEAATR.D	tr|R1CUS9|R1CUS9_EMIHU,tr|R1EXI2|R1EXI2_EMIHU	1078.49	2	1078.49	540.252	Uncharacterized protein OS=Emiliania huxleyi OX=2903 GN=EMIHUDRAFT_465904 PE=4 SV=1	4.37	56.6833	2	0	-1.21667
0.9967	C2	K.NSEVC[160.03]GAGPVE.-	tr|R1CC81|R1CC81_EMIHU	1117.47	2	1117.47	559.743	V-type proton ATPase proteolipid subunit OS=Emiliania huxleyi OX=2903 GN=ATPVC1 PE=3 SV=1	4.24	56.8517	2	0	-0.408333
0.9983	C2	R.n[44.01]VYQSDTQGESR.G	tr|R1CK00|R1CK00_EMIHU	1311.57	2	1311.57	656.792	Uncharacterized protein OS=Emiliania huxleyi OX=2903 GN=EMIHUDRAFT_239930 PE=4 SV=1	4.37	56.9267	2	0	-1.78462
0.9198	C2	K.n[44.01]AEAAAAAEAR.D	tr|R1FJ09|R1FJ09_EMIHU,tr|R1EMW7|R1EMW7_EMIHU,tr|R1EMW7|R1EMW7_EMIHU,tr|R1EMW7|R1EMW7_EMIHU	972.462	2	972.46	487.238	Uncharacterized protein OS=Emiliania huxleyi OX=2903 GN=EMIHUDRAFT_98533 PE=4 SV=1	4.53	57.0133	2	0	-0.525
0.9767	C2	K.n[44.01]AQAAEEAAAAK.Q	tr|R1G0F6|R1G0F6_EMIHU	1072.51	2	1072.52	537.265	Uncharacterized protein (Fragment) OS=Emiliania huxleyi OX=2903 GN=EMIHUDRAFT_447372 PE=4 SV=1	4.53	57.075	2	0	-0.707692
0.9996	C2	K.n[44.01]GALGGDDAAAAK.K	tr|R1CCM6|R1CCM6_EMIHU,tr|R1DZY5|R1DZY5_EMIHU	1058.5	2	1058.5	530.257	Uncharacterized protein OS=Emiliania huxleyi OX=2903 GN=EMIHUDRAFT_117742 PE=4 SV=1	4.21	57.0883	2	0	-0.507143
0.9338	C2	R.n[44.01]AAESGTAM[147.04]TC[160.03]PLC[160.03]K.A	tr|R1FY12|R1FY12_EMIHU	1554.65	2	1554.64	778.331	Uncharacterized protein OS=Emiliania huxleyi OX=2903 GN=EMIHUDRAFT_447952 PE=4 SV=1	6.03	57.21	2	0	0.1125
0.9842	C2	K.n[44.01]TTEAM[147.04]GVDPPK.V	tr|R1F4J0|R1F4J0_EMIHU	1203.54	2	1203.55	602.779	Uncharacterized protein OS=Emiliania huxleyi OX=2903 GN=EMIHUDRAFT_366357 PE=4 SV=1	4.37	57.2283	2	0	-0.592308
0.9996	C2	R.n[44.01]VAADM[147.04]QAAEANAQK.A	tr|R1EMS4|R1EMS4_EMIHU	1475.67	2	1475.67	738.841	Uncharacterized protein OS=Emiliania huxleyi OX=2903 GN=EMIHUDRAFT_450707 PE=4 SV=1	4.37	57.23	2	0	-0.45
0.9996	C2	R.n[44.01]AALEQDC[160.03]DQR.G	tr|R1E7F2|R1E7F2_EMIHU,tr|R1ED22|R1ED22_EMIHU	1247.52	2	1247.52	624.767	Alanine--tRNA ligase OS=Emiliania huxleyi OX=2903 GN=EMIHUDRAFT_65723 PE=3 SV=1	4.03	57.285	2	0	-1.41667
0.9582	C2	K.n[44.01]GNPDM[147.04]PLEQK.Y	tr|R1DRW6|R1DRW6_EMIHU,tr|R1DGM0|R1DGM0_EMIHU	1186.53	2	1186.53	594.272	Uncharacterized protein OS=Emiliania huxleyi OX=2903 GN=EMIHUDRAFT_446936 PE=4 SV=1	4.37	57.3417	2	0	-1.75
0.9654	C2	L.n[44.01]LDAGGDAASR.G	tr|R1E314|R1E314_EMIHU	974.442	2	974.442	488.228	Uncharacterized protein OS=Emiliania huxleyi OX=2903 GN=EMIHUDRAFT_349345 PE=4 SV=1	4.21	57.655	1	0	-0.0416667
0.9298	C2	R.n[44.01]MVGEM[147.04]GM[147.04]GEAAK.Y	tr|R1F4J0|R1F4J0_EMIHU	1284.51	2	1284.52	643.265	Uncharacterized protein OS=Emiliania huxleyi OX=2903 GN=EMIHUDRAFT_366357 PE=4 SV=1	4.53	57.685	2	0	-0.314286
0.9989	C2	R.n[44.01]GDFANETSSR.S	tr|R1DHK7|R1DHK7_EMIHU,tr|R1CG85|R1CG85_EMIHU	1125.47	2	1125.47	563.742	Uncharacterized protein OS=Emiliania huxleyi OX=2903 GN=EMIHUDRAFT_455603 PE=4 SV=1	4.37	57.69	2	0	-1.53333
1	C2	R.n[44.01]SEPAEGNANTVEVQSK.G	tr|R1EKF4|R1EKF4_EMIHU	1701.78	2	1701.78	851.898	Uncharacterized protein OS=Emiliania huxleyi OX=2903 GN=EMIHUDRAFT_450168 PE=4 SV=1	4.25	57.6967	2	0	-1.22778
0.9649	C2	K.n[44.01]NVDQVDPR.E	tr|R1C2C0|R1C2C0_EMIHU	984.462	2	984.464	493.238	Succinate--CoA ligase [ADP-forming] subunit beta, mitochondrial OS=Emiliania huxleyi OX=2903 GN=EMIHUDRAFT_436533 PE=3 SV=1	4.21	57.7083	2	0	-1.91
0.9918	C2	R.n[44.01]AAAAASGDGASEEVQR.L	tr|R1DFU2|R1DFU2_EMIHU	1531.69	2	1531.69	766.85	Uncharacterized protein OS=Emiliania huxleyi OX=2903 GN=EMIHUDRAFT_459906 PE=4 SV=1	4.14	57.87	2	0	-0.366667
0.9969	C2	R.n[44.01]TM[147.04]DQVIER.R	tr|R1EYP9|R1EYP9_EMIHU	1049.48	2	1049.48	525.748	Uncharacterized protein OS=Emiliania huxleyi OX=2903 GN=EMIHUDRAFT_237243 PE=4 SV=1	4.37	58.0317	2	0	-1.41
0.9996	C2	R.NDLEAADNDGEPDVDSR.R	tr|R1EIN1|R1EIN1_EMIHU	1830.75	2	1830.75	916.383	Uncharacterized protein OS=Emiliania huxleyi OX=2903 GN=EMIHUDRAFT_424731 PE=4 SV=1	3.57	58.0683	2	0	-1.90526
0.9403	C2	R.TM[147.04]DQVIER.R	tr|R1EYP9|R1EYP9_EMIHU	1006.48	2	1006.48	504.245	Uncharacterized protein OS=Emiliania huxleyi OX=2903 GN=EMIHUDRAFT_237243 PE=4 SV=1	4.37	58.0783	2	0	-1.41
1	C2	R.n[44.01]DVNSGFSGGEK.K	tr|R1EZK3|R1EZK3_EMIHU	1138.49	2	1138.49	570.252	Uncharacterized protein OS=Emiliania huxleyi OX=2903 GN=EMIHUDRAFT_443440 PE=4 SV=1	4.37	58.2533	2	0	-1.43077
0.9719	C2	K.n[44.01]EASLEETQR.S	tr|R1FJX2|R1FJX2_EMIHU	1104.5	2	1104.51	553.26	Uncharacterized protein OS=Emiliania huxleyi OX=2903 GN=EMIHUDRAFT_227185 PE=4 SV=1	4.25	58.3083	2	0	-1.73636
0.9983	C2	R.n[44.01]QQAEQQLESAK.Q	tr|R1D9K0|R1D9K0_EMIHU	1301.62	2	1301.63	651.818	Uncharacterized protein OS=Emiliania huxleyi OX=2903 GN=EMIHUDRAFT_415245 PE=4 SV=1	4.53	58.3567	2	0	-2.02308
0.9994	C2	R.n[44.01]DLTGAC[160.03]AEGTK.S	tr|R1FRP1|R1FRP1_EMIHU	1164.51	2	1164.51	583.261	Uncharacterized protein OS=Emiliania huxleyi OX=2903 GN=EMIHUDRAFT_440166 PE=4 SV=1	4.37	58.415	2	0	-0.653846
0.9615	C2	R.n[44.01]DAQNNDPGAIGPAK.G	tr|R1FEF9|R1FEF9_EMIHU	1409.65	2	1409.66	705.834	Uncharacterized protein OS=Emiliania huxleyi OX=2903 GN=EMIHUDRAFT_467056 PE=4 SV=1	4.21	58.4283	2	0	-1.275
1	C2	R.DDNAGNYEDAINK.Y	tr|R1ENU4|R1ENU4_EMIHU,tr|R1BZ90|R1BZ90_EMIHU	1437.6	2	1437.6	719.808	Uncharacterized protein OS=Emiliania huxleyi OX=2903 GN=EMIHUDRAFT_444262 PE=4 SV=1	3.84	58.4483	2	0	-1.85333
1	C2	R.n[44.01]ETTENESANYGYK.F	sp|Q4G3F2|PSBA_EMIHU	1547.64	2	1547.64	774.826	Photosystem II protein D1 OS=Emiliania huxleyi OX=2903 GN=psbA PE=3 SV=1	4.25	58.495	2	0	-1.76667
0.9888	C2	K.n[44.01]DNAVPQQVER.H	tr|R1FV92|R1FV92_EMIHU	1197.57	2	1197.58	599.794	Uncharacterized protein OS=Emiliania huxleyi OX=2903 GN=EMIHUDRAFT_462184 PE=4 SV=1	4.37	58.5167	2	0	-1.70833
0.9972	C2	R.n[44.01]AAEQAAAAADR.S	tr|R1FRT3|R1FRT3_EMIHU	1086.51	2	1086.51	544.26	Uncharacterized protein OS=Emiliania huxleyi OX=2903 GN=EMIHUDRAFT_431823 PE=4 SV=1	4.37	58.5333	2	0	-0.592308
0.9667	C2	R.AAEQAAAAADR.S	tr|R1FRT3|R1FRT3_EMIHU	1043.5	2	1043.5	522.757	Uncharacterized protein OS=Emiliania huxleyi OX=2903 GN=EMIHUDRAFT_431823 PE=4 SV=1	4.37	58.6533	2	0	-0.592308
1	C2	A.n[44.01]SADEPSGGTTLASR.A	tr|R1FSP1|R1FSP1_EMIHU,tr|R1CS03|R1CS03_EMIHU	1390.63	2	1390.63	696.323	Uncharacterized protein OS=Emiliania huxleyi OX=2903 GN=EMIHUDRAFT_95285 PE=4 SV=1	4.37	58.8483	1	0	-0.41875
0.9977	C2	R.n[44.01]AAAAEEEATAR.G	tr|R1CUD6|R1CUD6_EMIHU	1131.52	2	1131.52	566.765	Uncharacterized protein OS=Emiliania huxleyi OX=2903 GN=EMIHUDRAFT_115078 PE=4 SV=1	4.25	59.11	2	0	-0.753846
1	C2	R.n[44.01]ASAVGADAEQAGR.D	tr|R1B6D6|R1B6D6_EMIHU	1244.57	2	1244.57	623.294	Uncharacterized protein OS=Emiliania huxleyi OX=2903 GN=EMIHUDRAFT_220761 PE=4 SV=1	4.37	59.1583	2	0	-0.76
0.9974	C2	R.n[44.01]YDEVGGEM[147.04]K.N	tr|R1FPY6|R1FPY6_EMIHU	1085.43	2	1085.44	543.724	Putative EF-1 alpha\Tu like protein OS=Emiliania huxleyi OX=2903 GN=EFG1 PE=4 SV=1	4.14	59.1983	2	0	-1.67273
1	C2	R.n[44.01]DM[147.04]AAEQAAVSGPK.N	tr|R1BIB0|R1BIB0_EMIHU	1332.6	2	1332.6	667.306	Uncharacterized protein OS=Emiliania huxleyi OX=2903 GN=EMIHUDRAFT_350646 PE=4 SV=1	4.37	59.2917	2	0	-0.793333
0.9925	C2	R.YDEVGGEM[147.04]K.N	tr|R1FPY6|R1FPY6_EMIHU	1042.43	2	1042.43	522.221	Putative EF-1 alpha\Tu like protein OS=Emiliania huxleyi OX=2903 GN=EFG1 PE=4 SV=1	4.14	59.2967	2	0	-1.67273
0.9227	C2	R.n[44.01]YM[147.04]ADNWESDWK.S	tr|R1F8K3|R1F8K3_EMIHU	1502.58	2	1502.57	752.296	Uncharacterized protein OS=Emiliania huxleyi OX=2903 GN=EMIHUDRAFT_468087 PE=4 SV=1	4.03	59.305	2	0	-1.8
0.9986	C2	K.n[44.01]SSTAAGFNSADER.V	tr|R1DML5|R1DML5_EMIHU	1354.57	2	1354.58	678.295	Uncharacterized protein OS=Emiliania huxleyi OX=2903 GN=EMIHUDRAFT_462358 PE=4 SV=1	4.37	59.3183	2	0	-0.666667
0.9658	C2	K.NPAGGYYGDDED.-	tr|R1DA41|R1DA41_EMIHU	1271.46	2	1271.46	636.736	Uncharacterized protein OS=Emiliania huxleyi OX=2903 GN=EMIHUDRAFT_218312 PE=4 SV=1	3.59	59.37	2	0	-1.92308
1	C2	E.PDEPAAPEPAAEEAPVSK.E	tr|R1FSB1|R1FSB1_EMIHU	1803.85	2	1803.86	902.934	Uncharacterized protein (Fragment) OS=Emiliania huxleyi OX=2903 GN=EMIHUDRAFT_447532 PE=4 SV=1	3.91	59.4417	1	0	-1.2
0.9971	C2	R.n[44.01]GVNEGMPTGEK.D	tr|R1CSX2|R1CSX2_EMIHU,tr|R1FSD7|R1FSD7_EMIHU	1160.51	2	1160.52	581.264	Uncharacterized protein OS=Emiliania huxleyi OX=2903 GN=EMIHUDRAFT_443487 PE=4 SV=1	4.53	59.445	2	0	-1.52308
0.9982	C2	R.n[44.01]M[147.04]AGAEPDAQAPAVK.Y	tr|R1DG19|R1DG19_EMIHU	1413.66	2	1413.66	707.835	Uncharacterized protein OS=Emiliania huxleyi OX=2903 GN=EMIHUDRAFT_441394 PE=4 SV=1	4.37	59.5017	2	0	-0.54375
0.9973	C2	R.n[44.01]DTAAAVAEC[160.03]R.K	tr|R1DC99|R1DC99_EMIHU,tr|R1C8Z7|R1C8Z7_EMIHU	1105.48	2	1105.49	553.748	Uncharacterized protein OS=Emiliania huxleyi OX=2903 GN=EMIHUDRAFT_77136 PE=4 SV=1	4.37	59.51	2	0	-0.558333
0.9529	C2	K.SELEVNR.Y	tr|R1EFU9|R1EFU9_EMIHU	845.424	2	845.425	423.719	Light harvesting protein OS=Emiliania huxleyi OX=2903 GN=Lhcf75 PE=4 SV=1	4.53	59.5667	2	0	-1.44444
0.9967	C2	K.n[44.01]SLTDEAANAK.R	tr|R1EQ84|R1EQ84_EMIHU	1061.5	2	1061.5	531.757	Uncharacterized protein OS=Emiliania huxleyi OX=2903 GN=EMIHUDRAFT_435279 PE=4 SV=1	4.37	59.6233	2	0	-1.25833
0.974	C2	R.YDDPEVK.F	tr|R1FJF4|R1FJF4_EMIHU	864.386	2	864.39	433.2	Light harvesting protein OS=Emiliania huxleyi OX=2903 GN=Lhcf28 PE=4 SV=1	4.03	59.6633	2	0	-1.64444
1	C2	R.DSIADTTSEYEK.E	tr|R1D6F2|R1D6F2_EMIHU	1357.59	2	1357.59	679.802	Heat shock protein 60 (Fragment) OS=Emiliania huxleyi OX=2903 GN=EMIHUDRAFT_459873 PE=3 SV=1	3.92	59.6817	2	0	-1.70714
1	C2	K.DDQSAYETAEGGVC[160.03]TR.A	tr|R1DCK6|R1DCK6_EMIHU,tr|R1DET8|R1DET8_EMIHU	1757.72	2	1757.72	879.865	Uncharacterized protein OS=Emiliania huxleyi OX=2903 GN=EMIHUDRAFT_449439 PE=4 SV=1	3.92	59.6867	2	0	-1.00556
0.9989	C2	K.n[44.01]EQVEAYANK.M	tr|R1C2C0|R1C2C0_EMIHU	1093.5	2	1093.5	547.759	Succinate--CoA ligase [ADP-forming] subunit beta, mitochondrial OS=Emiliania huxleyi OX=2903 GN=EMIHUDRAFT_436533 PE=3 SV=1	4.53	59.8017	2	0	-1.21818
0.9954	C2	R.EEM[147.04]SGVLR.A	tr|R1D5U5|R1D5U5_EMIHU	935.438	2	935.437	468.726	60S ribosomal protein L36 OS=Emiliania huxleyi OX=2903 GN=EMIHUDRAFT_442529 PE=3 SV=1	4.53	59.8333	2	0	-0.55
0.9908	C2	R.n[44.01]GPQDEAIGER.A	tr|R1DPU3|R1DPU3_EMIHU,tr|R1BZH1|R1BZH1_EMIHU	1113.51	2	1113.51	557.76	Uncharacterized protein OS=Emiliania huxleyi OX=2903 GN=EMIHUDRAFT_110031 PE=4 SV=1	4.14	59.8517	2	0	-1.44167
0.9986	C2	K.n[44.01]NPTDADVAAAR.D	tr|R1EGS2|R1EGS2_EMIHU	1142.53	2	1142.53	572.273	Uncharacterized protein OS=Emiliania huxleyi OX=2903 GN=EMIHUDRAFT_435983 PE=4 SV=1	4.21	59.905	2	0	-1.02308
0.9226	C2	R.ESEDAFADDDDAGGGAAAEGGAR.S	tr|R1BFB6|R1BFB6_EMIHU	2152.84	2	2152.83	1077.43	Uncharacterized protein OS=Emiliania huxleyi OX=2903 GN=EMIHUDRAFT_465614 PE=4 SV=1	3.54	59.9717	2	0	-1.008
0.987	C2	R.n[44.01]EQPVVEPR.V	tr|R1DZK0|R1DZK0_EMIHU,tr|R1DZL7|R1DZL7_EMIHU,tr|A0A0D3IB18|A0A0D3IB18_EMIHU	995.504	2	995.506	498.759	Uncharacterized protein OS=Emiliania huxleyi OX=2903 GN=EMIHUDRAFT_445439 PE=4 SV=1	4.53	60.0783	2	0	-1.01
1	C2	K.n[44.01]NC[160.03]M[147.04]DEQYDAVTK.M	tr|R1DK71|R1DK71_EMIHU	1531.59	2	1531.6	766.803	Uncharacterized protein OS=Emiliania huxleyi OX=2903 GN=EMIHUDRAFT_420527 PE=4 SV=1	4.03	60.11	2	0	-1.07143
0.9566	C2	K.n[44.01]TTGDM[147.04]VLDK.A	tr|R1D641|R1D641_EMIHU	1037.47	2	1037.47	519.742	Uncharacterized protein OS=Emiliania huxleyi OX=2903 GN=EMIHUDRAFT_423968 PE=3 SV=1	4.21	60.1167	2	0	-0.445455
0.9794	C2	R.n[44.01]QGEALAATER.A	tr|R1F9L9|R1F9L9_EMIHU	1087.53	2	1087.53	544.77	Uncharacterized protein OS=Emiliania huxleyi OX=2903 GN=EMIHUDRAFT_440955 PE=4 SV=1	4.53	60.1717	2	0	-0.8
0.9972	C2	K.n[44.01]AAGGQPM[147.04]TAEELK.A	tr|R1DK55|R1DK55_EMIHU	1360.63	2	1360.63	681.322	Uncharacterized protein OS=Emiliania huxleyi OX=2903 GN=EMIHUDRAFT_462433 PE=4 SV=1	4.53	60.1733	2	0	-0.566667
0.9901	C2	K.n[44.01]AVDATDAQNVR.L	tr|R1CNS0|R1CNS0_EMIHU	1201.57	2	1201.57	601.792	Uncharacterized protein OS=Emiliania huxleyi OX=2903 GN=EMIHUDRAFT_466318 PE=4 SV=1	4.21	60.19	2	0	-0.423077
0.991	C2	R.DEDSWSAQPADDDSR.W	tr|R1DTX3|R1DTX3_EMIHU	1692.65	2	1692.65	847.332	Mitochondrial inner membrane protease ATP23 OS=Emiliania huxleyi OX=2903 GN=EMIHUDRAFT_221882 PE=3 SV=1	3.61	60.215	2	0	-2.1
0.9977	C2	K.n[44.01]VGGATETEVSEK.K	tr|R1D6F2|R1D6F2_EMIHU	1248.58	2	1248.59	625.299	Heat shock protein 60 (Fragment) OS=Emiliania huxleyi OX=2903 GN=EMIHUDRAFT_459873 PE=3 SV=1	4.25	60.3017	2	0	-1.07143
0.9913	C2	R.n[44.01]SAENLADSAR.V	tr|R1D1A7|R1D1A7_EMIHU	1075.49	2	1075.49	538.752	Uncharacterized protein OS=Emiliania huxleyi OX=2903 GN=EMIHUDRAFT_465598 PE=4 SV=1	4.37	60.3667	2	0	-0.641667
1	C2	K.n[44.01]AIASGEEEQGAAPEK.S	tr|R1FIM6|R1FIM6_EMIHU,tr|R1CW90|R1CW90_EMIHU	1528.7	2	1528.7	765.357	Uncharacterized protein OS=Emiliania huxleyi OX=2903 GN=EMIHUDRAFT_454547 PE=4 SV=1	4.09	60.385	2	0	-1.03529
0.9946	C2	R.n[44.01]ELAQEQQVR.S	tr|R1BXI8|R1BXI8_EMIHU	1142.57	2	1142.57	572.291	Thioredoxin OS=Emiliania huxleyi OX=2903 GN=EMIHUDRAFT_432744 PE=4 SV=1	4.53	60.465	2	0	-1.59091
1	C2	M.n[44.01]GVETM[147.04]EGVGPETGNK.V	tr|R1DMQ2|R1DMQ2_EMIHU	1562.69	2	1562.69	782.351	Light harvesting protein OS=Emiliania huxleyi OX=2903 GN=Lhcf58 PE=4 SV=1	4.25	60.485	1	0	-0.358824
0.9798	C2	R.n[44.01]GNEM[147.04]AEVLK.D	tr|R1FNW2|R1FNW2_EMIHU	1048.49	2	1048.49	525.25	Vacuolar proton-ATPase A-subunit OS=Emiliania huxleyi OX=2903 GN=ATPVA PE=3 SV=1	4.53	60.5583	2	0	-1.00909
0.9983	C2	R.n[44.01]AGVAGC[160.03]VGEEQR.Y	tr|R1DXJ4|R1DXJ4_EMIHU	1274.57	2	1274.57	638.291	Uncharacterized protein (Fragment) OS=Emiliania huxleyi OX=2903 GN=EMIHUDRAFT_458750 PE=4 SV=1	4.53	60.56	2	0	-0.535714
0.9433	C2	K.IEEEASAR.G	tr|R1BJR7|R1BJR7_EMIHU,tr|R1DP77|R1DP77_EMIHU	903.43	2	903.432	452.722	Ferredoxin-sulfite reductase OS=Emiliania huxleyi OX=2903 GN=SIR1 PE=4 SV=1	4.25	60.5667	2	0	-1.2
0.9975	C2	R.EALGLPADEK.W	tr|R1DMT8|R1DMT8_EMIHU	1041.53	2	1041.54	521.774	Transketolase OS=Emiliania huxleyi OX=2903 GN=EMIHUDRAFT_437959 PE=3 SV=1	4.14	60.6183	2	0	-0.883333
0.9945	C2	K.n[44.01]EINGADGVGR.K	tr|R1FJG9|R1FJG9_EMIHU	1029.48	2	1029.49	515.749	Uncharacterized protein OS=Emiliania huxleyi OX=2903 GN=EMIHUDRAFT_429491 PE=3 SV=1	4.37	60.625	2	0	-1.125
0.9983	C2	R.n[44.01]LAAM[147.04]DEASAR.A	tr|R1BX93|R1BX93_EMIHU	1092.49	2	1092.49	547.251	Uncharacterized protein OS=Emiliania huxleyi OX=2903 GN=EMIHUDRAFT_426038 PE=3 SV=1	4.37	60.6383	2	0	-0.175
1	C2	R.n[44.01]GEAEAISGDAASK.T	tr|R1E786|R1E786_EMIHU,tr|R1DM96|R1DM96_EMIHU	1247.56	2	1247.56	624.789	Glutathione reductase OS=Emiliania huxleyi OX=2903 GN=GR2 PE=4 SV=1	4.14	60.6417	2	0	-0.686667
0.9912	C2	R.n[44.01]ANAALAGEER.V	tr|R1BIU3|R1BIU3_EMIHU	1043.5	2	1043.5	522.757	Uncharacterized protein OS=Emiliania huxleyi OX=2903 GN=EMIHUDRAFT_420555 PE=4 SV=1	4.53	60.81	2	0	-0.391667
0.9438	C2	E.TGTFTSDGAK.S	tr|R1DLL7|R1DLL7_EMIHU,tr|R1DGJ8|R1DGJ8_EMIHU	983.456	2	983.46	492.735	Uncharacterized protein OS=Emiliania huxleyi OX=2903 GN=EMIHUDRAFT_421941 PE=4 SV=1	5.5	60.885	1	0	-0.9
0.9573	C2	K.n[44.01]AAQADDALR.E	tr|R1D0R5|R1D0R5_EMIHU	972.462	2	972.464	487.238	Uncharacterized protein OS=Emiliania huxleyi OX=2903 GN=EMIHUDRAFT_522053 PE=3 SV=1	4.21	60.9567	2	0	-1.03636
0.9791	C2	K.n[44.01]AAAAAVEEEK.A	tr|R1DEC6|R1DEC6_EMIHU	1030.49	2	1030.5	516.254	Uncharacterized protein OS=Emiliania huxleyi OX=2903 GN=EMIHUDRAFT_464773 PE=4 SV=1	4.25	60.9767	2	0	-0.275
0.9993	C2	K.n[44.01]NVEASGDFK.V	tr|R1DSU3|R1DSU3_EMIHU	1008.45	2	1008.45	505.233	Adenosylhomocysteinase OS=Emiliania huxleyi OX=2903 GN=EMIHUDRAFT_440113 PE=3 SV=1	4.37	61.0383	2	0	-0.590909
0.9996	C2	K.n[44.01]GLVTETNNGR.L	tr|R1EIA6|R1EIA6_EMIHU	1102.54	2	1102.54	552.276	Light harvesting protein OS=Emiliania huxleyi OX=2903 GN=Lhcf14 PE=4 SV=1	6	61.065	2	0	-0.775
1	C2	K.n[44.01]AGGAGATIDADSQER.L	tr|R1DV67|R1DV67_EMIHU,tr|R1CCM2|R1CCM2_EMIHU	1460.65	2	1460.65	731.332	Coatomer subunit beta OS=Emiliania huxleyi OX=2903 GN=COPB1-1b PE=4 SV=1	4.03	61.0733	2	0	-0.564706
0.9566	C2	L.n[44.01]DAATQAELAR.G	sp|Q4G397|ATPA_EMIHU	1087.53	2	1087.53	544.77	ATP synthase subunit alpha, chloroplastic OS=Emiliania huxleyi OX=2903 GN=atpA PE=3 SV=1	4.37	61.3433	1	0	-0.108333
0.9895	C2	R.n[44.01]VVASGGGDEPGTGGR.A	tr|R1DS28|R1DS28_EMIHU,tr|R1ELD4|R1ELD4_EMIHU	1357.62	2	1357.63	679.818	Uncharacterized protein OS=Emiliania huxleyi OX=2903 GN=EMIHUDRAFT_247896 PE=4 SV=1	4.37	61.4317	2	0	-0.558824
0.9995	C2	R.n[44.01]AEAMDAAANDPK.N	tr|R1FGL6|R1FGL6_EMIHU	1245.53	2	1245.53	623.772	Malonyl-CoA:ACP transacylase [] OS=Emiliania huxleyi OX=2903 GN=EMIHUDRAFT_62772 PE=4 SV=1	4.03	61.5317	2	0	-1.18571
0.9994	C2	R.n[44.01]EGNDLYAEM[147.04]K.E	sp|Q4G3C8|ATPB_EMIHU	1227.51	2	1227.51	614.761	ATP synthase subunit beta, chloroplastic OS=Emiliania huxleyi OX=2903 GN=atpB PE=3 SV=1	4.14	61.5883	2	0	-1.675
1	C2	K.DSTLVEEC[160.03]AGC[160.03]C[160.03]TDEAQR.A	tr|R1D9I7|R1D9I7_EMIHU,tr|R1ESK8|R1ESK8_EMIHU	2099.82	2	2099.82	1050.92	Uncharacterized protein (Fragment) OS=Emiliania huxleyi OX=2903 GN=EMIHUDRAFT_364929 PE=4 SV=1	3.83	61.59	2	0	-0.555
0.9784	C2	R.n[44.01]EAEAVAAAQR.A	tr|R1D3U4|R1D3U4_EMIHU	1057.52	2	1057.52	529.765	Uncharacterized protein (Fragment) OS=Emiliania huxleyi OX=2903 GN=EMIHUDRAFT_468513 PE=4 SV=1	4.53	61.755	2	0	-0.375
0.9994	C2	K.n[44.01]ASVDDM[147.04]AGTLK.G	tr|R1BHD2|R1BHD2_EMIHU	1165.53	2	1165.53	583.771	Uncharacterized protein OS=Emiliania huxleyi OX=2903 GN=EMIHUDRAFT_115392 PE=4 SV=1	4.21	61.8317	2	0	-0.276923
0.9747	C2	L.n[44.01]SAANC[160.03]ETELPAGQR.H	tr|R1CZZ3|R1CZZ3_EMIHU	1545.68	2	1545.69	773.849	Ornithine carbamoyltransferase OS=Emiliania huxleyi OX=2903 GN=OCT1 PE=3 SV=1	4.53	61.835	1	0	-0.60625
0.9964	C2	R.n[44.01]AGPGAADAGEPVDAR.A	tr|R1DFL4|R1DFL4_EMIHU	1395.64	2	1395.64	698.826	Uncharacterized protein (Fragment) OS=Emiliania huxleyi OX=2903 GN=EMIHUDRAFT_438573 PE=4 SV=1	4.03	61.8383	2	0	-0.523529
0.9938	C2	K.n[44.01]EAAAPAENTALK.L	tr|R1FWR7|R1FWR7_EMIHU	1227.61	2	1227.61	614.812	40S ribosomal protein S14 OS=Emiliania huxleyi OX=2903 GN=EMIHUDRAFT_69773 PE=3 SV=1	4.53	61.8567	2	0	-0.285714
0.924	C2	K.n[44.01]ELQVGGDGK.-	tr|R1CCX2|R1CCX2_EMIHU	944.456	2	944.46	473.235	Uncharacterized protein OS=Emiliania huxleyi OX=2903 GN=EMIHUDRAFT_432669 PE=3 SV=1	4.37	61.8617	2	0	-1.15
0.993	C2	R.n[44.01]GGGAEAEAEYAAR.A	tr|R1FW80|R1FW80_EMIHU	1293.56	2	1293.56	647.787	Uncharacterized protein OS=Emiliania huxleyi OX=2903 GN=EMIHUDRAFT_223134 PE=4 SV=1	4.25	61.8983	2	0	-0.746667
0.9935	C2	K.n[44.01]SM[147.04]QEFVER.L	tr|R1EKF4|R1EKF4_EMIHU	1083.47	2	1083.47	542.74	Uncharacterized protein OS=Emiliania huxleyi OX=2903 GN=EMIHUDRAFT_450168 PE=4 SV=1	4.53	61.9217	2	0	-0.7
0.9991	C2	R.n[44.01]GM[147.04]VVDEGESVR.V	tr|R1CMY0|R1CMY0_EMIHU	1235.55	2	1235.55	618.78	Uncharacterized protein OS=Emiliania huxleyi OX=2903 GN=EMIHUDRAFT_457790 PE=4 SV=1	4.14	61.9417	2	0	-0.184615
0.9833	C2	K.n[44.01]M[147.04]LTNEQAYEK.S	tr|R1DNM1|R1DNM1_EMIHU,tr|R1DM20|R1DM20_EMIHU	1284.57	2	1284.57	643.29	Transmembrane Na+\H+ exchanger OS=Emiliania huxleyi OX=2903 GN=NAH1 PE=4 SV=1	4.53	61.9967	2	0	-1.425
0.9959	C2	K.AQSAEEFEK.A	tr|R1F8V2|R1F8V2_EMIHU	1037.47	2	1037.47	519.741	Uncharacterized protein OS=Emiliania huxleyi OX=2903 GN=EMIHUDRAFT_449195 PE=4 SV=1	4.25	62.025	2	0	-1.30909
0.9992	C2	K.n[44.01]AQSAEEFEK.A	tr|R1F8V2|R1F8V2_EMIHU	1080.47	2	1080.48	541.244	Uncharacterized protein OS=Emiliania huxleyi OX=2903 GN=EMIHUDRAFT_449195 PE=4 SV=1	4.25	62.1483	2	0	-1.30909
0.9532	C2	R.n[44.01]AALAASDGEPK.A	tr|R1DVL9|R1DVL9_EMIHU,tr|R1BYL4|R1BYL4_EMIHU	1071.52	2	1071.52	536.767	Uncharacterized protein OS=Emiliania huxleyi OX=2903 GN=EMIHUDRAFT_458921 PE=4 SV=1	4.37	62.2317	2	0	-0.415385
0.9238	C2	R.n[44.01]QYNGEESEIAR.M	tr|R1FPL1|R1FPL1_EMIHU	1337.58	2	1337.59	669.8	Uncharacterized protein (Fragment) OS=Emiliania huxleyi OX=2903 GN=EMIHUDRAFT_55781 PE=4 SV=1	4.25	62.31	2	0	-1.6
0.9618	C2	K.n[44.01]GGAPDTELEGAK.A	tr|R1CCX2|R1CCX2_EMIHU	1186.55	2	1186.55	594.281	Uncharacterized protein OS=Emiliania huxleyi OX=2903 GN=EMIHUDRAFT_432669 PE=3 SV=1	4.14	62.53	2	0	-0.9
0.9552	C2	K.n[44.01]EAVGEPPVAK.F	tr|R1FUW8|R1FUW8_EMIHU	1038.53	2	1038.54	520.275	Uncharacterized protein OS=Emiliania huxleyi OX=2903 GN=EMIHUDRAFT_448819 PE=4 SV=1	4.53	62.535	2	0	-0.3
0.9981	C2	R.n[44.01]QQVVEEAAR.L	tr|R1D9B5|R1D9B5_EMIHU	1071.53	2	1071.53	536.773	1-deoxy-D-xylulose 5-phosphate reductoisomerase OS=Emiliania huxleyi OX=2903 GN=DXPR1 PE=3 SV=1	4.53	62.5817	2	0	-0.654545
0.9926	C2	R.n[44.01]AGAADEAPLQR.E	tr|R1DFP5|R1DFP5_EMIHU,tr|R1B792|R1B792_EMIHU	1140.55	2	1140.56	571.284	Uncharacterized protein OS=Emiliania huxleyi OX=2903 GN=EMIHUDRAFT_470734 PE=4 SV=1	4.37	62.6167	2	0	-1.07692
0.9979	C2	K.n[44.01]ELQDPATQER.F	tr|R1DLW2|R1DLW2_EMIHU	1228.57	2	1228.57	615.292	Uncharacterized protein OS=Emiliania huxleyi OX=2903 GN=EMIHUDRAFT_431908 PE=4 SV=1	4.14	62.7033	2	0	-1.65
0.9966	C2	R.n[44.01]AAETESNAAFEK.L	tr|R1DF70|R1DF70_EMIHU,tr|R1D621|R1D621_EMIHU	1309.58	2	1309.58	655.797	Putative acyl-CoA dehydrogenase (Fragment) OS=Emiliania huxleyi OX=2903 GN=EMIHUDRAFT_441547 PE=4 SV=1	4.25	62.7067	2	0	-0.721429
0.9845	C2	R.TM[147.04]EAPAEAEQDGLG.-	tr|R1DPC3|R1DPC3_EMIHU	1433.6	2	1433.6	717.806	Pro-apoptotic serine protease OS=Emiliania huxleyi OX=2903 GN=EMIHUDRAFT_452178 PE=4 SV=1	3.5	62.7733	2	0	-0.933333
0.9787	C2	R.n[44.01]AAEATAAATEAAR.E	tr|R1DCE4|R1DCE4_EMIHU	1245.59	2	1245.6	623.805	Uncharacterized protein OS=Emiliania huxleyi OX=2903 GN=EMIHUDRAFT_631954 PE=4 SV=1	4.53	62.795	2	0	-0.433333
0.9992	C2	R.n[44.01]ALAGESAAASDGAK.D	tr|R1BBX4|R1BBX4_EMIHU	1260.59	2	1260.6	631.305	Uncharacterized protein OS=Emiliania huxleyi OX=2903 GN=EMIHUDRAFT_106750 PE=4 SV=1	4.37	62.8033	2	0	-0.41875
0.9711	C2	R.n[44.01]ALEEAQAAK.E	tr|R1F897|R1F897_EMIHU	972.488	2	972.49	487.251	Uncharacterized protein OS=Emiliania huxleyi OX=2903 GN=EMIHUDRAFT_253497 PE=4 SV=1	4.53	62.86	2	0	-1.03636
0.9992	C2	R.n[44.01]GQLEADEVR.F	tr|R1DMV7|R1DMV7_EMIHU	1058.5	2	1058.5	530.257	Ammonium transporter OS=Emiliania huxleyi OX=2903 GN=AMT8 PE=3 SV=1	4.14	62.875	2	0	-0.981818
0.9984	C2	K.n[44.01]ALDQATAER.A	tr|R1DH35|R1DH35_EMIHU,tr|R1DH35|R1DH35_EMIHU,tr|R1DH35|R1DH35_EMIHU,tr|R1DH35|R1DH35_EMIHU,tr|R1DH35|R1DH35_EMIHU,tr|R1DH35|R1DH35_EMIHU,tr|R1DH35|R1DH35_EMIHU,tr|R1DH35|R1DH35_EMIHU,tr|R1DH35|R1DH35_EMIHU,tr|R1DH35|R1DH35_EMIHU,tr|R1DH35|R1DH35_EMIHU,tr|R1DH35|R1DH35_EMIHU,tr|R1DH35|R1DH35_EMIHU,tr|R1DH35|R1DH35_EMIHU,tr|R1DH35|R1DH35_EMIHU,tr|R1DH35|R1DH35_EMIHU,tr|R1DH35|R1DH35_EMIHU,tr|R1DH3…	1016.49	2	1016.49	509.252	Uncharacterized protein OS=Emiliania huxleyi OX=2903 GN=EMIHUDRAFT_212369 PE=4 SV=1	4.37	62.8867	2	0	-0.781818
0.9974	C2	K.n[44.01]DSYPAVNDQPR.K	tr|R1G2L1|R1G2L1_EMIHU	1303.58	2	1303.58	652.797	Uncharacterized protein (Fragment) OS=Emiliania huxleyi OX=2903 GN=EMIHUDRAFT_50610 PE=4 SV=1	4.21	62.935	2	0	-1.96923
0.9961	C2	R.n[44.01]GNPEM[147.04]ETIVK.S	tr|R1BZI2|R1BZI2_EMIHU	1175.55	2	1175.55	588.782	Uncharacterized protein OS=Emiliania huxleyi OX=2903 GN=EMIHUDRAFT_451669 PE=3 SV=1	4.53	62.9567	2	0	-0.983333
0.9978	C2	R.n[44.01]AAAAETAEAAAR.E	tr|R1F2L8|R1F2L8_EMIHU	1144.55	2	1144.55	573.281	Uncharacterized protein OS=Emiliania huxleyi OX=2903 GN=EMIHUDRAFT_471682 PE=4 SV=1	4.53	62.96	2	0	-0.414286
0.9929	C2	K.n[44.01]AANAPGAASEEQQLR.E	tr|R1FRV3|R1FRV3_EMIHU	1554.74	2	1554.74	778.377	Uncharacterized protein OS=Emiliania huxleyi OX=2903 GN=EMIHUDRAFT_61107 PE=4 SV=1	4.53	62.995	2	0	-1.14118
0.9984	C2	K.n[44.01]EDGQEYAQVTR.M	tr|R1DK29|R1DK29_EMIHU	1337.58	2	1337.59	669.8	Uncharacterized protein (Fragment) OS=Emiliania huxleyi OX=2903 GN=EMIHUDRAFT_68064 PE=4 SV=1	4.14	62.9983	2	0	-1.56923
0.9996	C2	K.DGDDYIINGSK.V	tr|R1CPW4|R1CPW4_EMIHU	1195.54	2	1195.54	598.775	Long-chain specific acyl-CoA dehydrogenase OS=Emiliania huxleyi OX=2903 GN=EMIHUDRAFT_360281 PE=3 SV=1	3.93	63.0567	2	0	-0.884615
0.9827	C2	R.n[44.01]AEEAAADAAAAK.A	tr|R1EWW1|R1EWW1_EMIHU	1130.52	2	1130.53	566.268	Uncharacterized protein OS=Emiliania huxleyi OX=2903 GN=EMIHUDRAFT_434376 PE=4 SV=1	4.14	63.09	2	0	-0.192857
0.9496	C2	P.n[44.01]VVM[147.04]DTGDANVK.V	tr|R1DAZ7|R1DAZ7_EMIHU	1206.56	2	1206.56	604.285	Putative ATP-sulfurylase OS=Emiliania huxleyi OX=2903 GN=EMIHUDRAFT_415495 PE=4 SV=1	4.21	63.1733	1	0	0.261538
0.9993	C2	R.n[44.01]QAAVDEGEAIK.L	tr|R1DHQ1|R1DHQ1_EMIHU	1172.57	2	1172.57	587.291	SPFH domain-containing protein OS=Emiliania huxleyi OX=2903 GN=EMIHUDRAFT_363433 PE=4 SV=1	4.14	63.225	2	0	-0.376923
1	C2	K.n[44.01]EM[147.04]QAELAATGR.K	tr|R1DWY0|R1DWY0_EMIHU	1234.56	2	1234.56	618.288	Uncharacterized protein OS=Emiliania huxleyi OX=2903 GN=EMIHUDRAFT_415505 PE=3 SV=1	4.53	63.26	2	0	-0.984615
0.9977	C2	R.n[44.01]SEQGGDPDLVR.E	tr|R1CM81|R1CM81_EMIHU	1214.55	2	1214.56	608.284	Seryl-tRNA synthetase (Fragment) OS=Emiliania huxleyi OX=2903 GN=EMIHUDRAFT_421500 PE=4 SV=1	4.03	63.335	2	0	-1.66923
0.9916	C2	R.n[44.01]AALTTEAEQR.A	tr|R1DZG6|R1DZG6_EMIHU,tr|R1DRD2|R1DRD2_EMIHU	1131.55	2	1131.56	566.783	Uncharacterized protein OS=Emiliania huxleyi OX=2903 GN=EMIHUDRAFT_459192 PE=4 SV=1	4.53	63.4833	2	0	-0.825
0.9916	C2	K.n[44.01]AAAAEAEAAAEK.A	tr|R1F1Y2|R1F1Y2_EMIHU,tr|R1F1Y2|R1F1Y2_EMIHU,tr|R1F1Y2|R1F1Y2_EMIHU,tr|R1F1Y2|R1F1Y2_EMIHU,tr|R1F1Y2|R1F1Y2_EMIHU	1144.54	2	1144.54	573.275	Uncharacterized protein OS=Emiliania huxleyi OX=2903 GN=EMIHUDRAFT_421172 PE=4 SV=1	4.25	63.5133	2	0	-0.15
0.9989	C2	R.n[44.01]DYSVAAEEGR.E	tr|R1FI51|R1FI51_EMIHU,tr|R1CRS8|R1CRS8_EMIHU	1138.49	2	1138.49	570.252	Uncharacterized protein OS=Emiliania huxleyi OX=2903 GN=EMIHUDRAFT_467864 PE=4 SV=1	4.14	63.54	2	0	-1.475
0.9452	C2	K.n[44.01]SGDEMTSLK.D	tr|R1D668|R1D668_EMIHU,tr|R1FLY8|R1FLY8_EMIHU,tr|R1BRM2|R1BRM2_EMIHU	1009.44	2	1009.44	505.727	Uncharacterized protein (Fragment) OS=Emiliania huxleyi OX=2903 GN=EMIHUDRAFT_45043 PE=4 SV=1	4.37	63.5617	2	0	-1.39091
0.994	C2	K.n[44.01]AELAEASAAK.A	tr|R1CRC7|R1CRC7_EMIHU	1002.5	2	1002.5	502.256	Uncharacterized protein OS=Emiliania huxleyi OX=2903 GN=EMIHUDRAFT_435303 PE=4 SV=1	4.53	63.6217	2	0	-0.0833333
0.9865	C2	R.n[44.01]SAELAQDAAGR.T	tr|R1FID4|R1FID4_EMIHU,tr|R1CS82|R1CS82_EMIHU	1130.53	2	1130.54	566.273	Uncharacterized protein OS=Emiliania huxleyi OX=2903 GN=EMIHUDRAFT_440049 PE=4 SV=1	4.37	63.63	2	0	-0.8
1	C2	R.n[44.01]EYDEGVQATPR.W	tr|R1C2X0|R1C2X0_EMIHU,tr|R1EQ27|R1EQ27_EMIHU	1306.58	2	1306.58	654.297	Uncharacterized protein OS=Emiliania huxleyi OX=2903 GN=EMIHUDRAFT_436513 PE=4 SV=1	4.14	63.6533	2	0	-1.68462
0.9996	C2	R.n[44.01]TEEQPGTDFR.G	tr|R1BD80|R1BD80_EMIHU	1221.53	2	1221.53	611.77	Methionine S-adenosyl transferase OS=Emiliania huxleyi OX=2903 GN=EMIHUDRAFT_198673 PE=4 SV=1	4.14	63.7267	2	0	-2
0.998	C2	K.n[44.01]ESLAVC[160.03]DAK.L	tr|R1DVX0|R1DVX0_EMIHU,tr|R1EET9|R1EET9_EMIHU	1034.47	2	1034.47	518.242	Uncharacterized protein OS=Emiliania huxleyi OX=2903 GN=EMIHUDRAFT_75659 PE=4 SV=1	4.37	63.8633	2	0	0.209091
1	C2	K.n[44.01]LSENM[147.04]DESNLK.L	tr|R1DY94|R1DY94_EMIHU	1337.58	2	1337.58	669.796	Light harvesting protein OS=Emiliania huxleyi OX=2903 GN=Lhcf7 PE=4 SV=1	4.14	63.8867	2	0	-1.04615
0.999	C2	R.n[44.01]ASEFGGDDNGPR.L	tr|R1CJ45|R1CJ45_EMIHU	1263.51	2	1263.51	632.763	Oligopeptidase A OS=Emiliania huxleyi OX=2903 GN=EMIHUDRAFT_425843 PE=3 SV=1	4.03	63.9217	2	0	-1.3
0.9591	C2	K.EEVSNFR.V	tr|R1DMT8|R1DMT8_EMIHU	879.409	2	879.41	440.712	Transketolase OS=Emiliania huxleyi OX=2903 GN=EMIHUDRAFT_437959 PE=3 SV=1	4.53	63.93	2	0	-0.944444
0.9881	C2	K.n[44.01]NLETGNTLEK.T	tr|R1CAD7|R1CAD7_EMIHU,tr|R1B8P0|R1B8P0_EMIHU	1160.57	2	1160.57	581.291	Uncharacterized protein OS=Emiliania huxleyi OX=2903 GN=EMIHUDRAFT_458706 PE=3 SV=1	4.53	64.085	2	0	-1.39167
0.9699	C2	R.EAASGSDAAGAAEPEPMAVDDGGDGR.S	tr|R1ERK7|R1ERK7_EMIHU	2401.99	2	2402	1202	Uncharacterized protein OS=Emiliania huxleyi OX=2903 GN=EMIHUDRAFT_457509 PE=4 SV=1	3.62	64.0917	2	0	-0.8
0.9974	C2	R.DTDVEGM[147.04]TDGWDDR.T	tr|R1CLW0|R1CLW0_EMIHU	1626.61	2	1626.6	814.312	Uncharacterized protein OS=Emiliania huxleyi OX=2903 GN=EMIHUDRAFT_206928 PE=4 SV=1	3.61	64.115	2	0	-1.73125
0.9992	C2	K.n[44.01]ENTTIISDSNK.Q	sp|Q4G3D5|CH60_EMIHU	1263.59	2	1263.6	632.804	60 kDa chaperonin, chloroplastic OS=Emiliania huxleyi OX=2903 GN=groL PE=3 SV=1	4.37	64.1233	2	0	-1.48462
0.9556	C2	K.n[44.01]SEVALEM[147.04]QER.Y	tr|R1DML5|R1DML5_EMIHU	1249.56	2	1249.57	625.788	Uncharacterized protein OS=Emiliania huxleyi OX=2903 GN=EMIHUDRAFT_462358 PE=4 SV=1	4.25	64.1917	2	0	-1.06667
1	C2	M.n[44.01]GVSDMEGTGPETGGK.V	tr|R1DCN2|R1DCN2_EMIHU	1463.62	2	1463.62	732.817	Light harvesting protein OS=Emiliania huxleyi OX=2903 GN=Lhcf10_2 PE=4 SV=1	4.14	64.2217	1	0	-0.470588
0.9958	C2	R.n[44.01]AAAEQAAAAEAAR.V	tr|R1FJG5|R1FJG5_EMIHU,tr|R1FU22|R1FU22_EMIHU	1242.6	2	1242.6	622.305	Uncharacterized protein OS=Emiliania huxleyi OX=2903 GN=EMIHUDRAFT_108949 PE=4 SV=1	4.53	64.25	2	0	0.06
0.9975	C2	R.n[44.01]ENAWC[160.03]EER.-	tr|R1ERE6|R1ERE6_EMIHU	1135.44	2	1135.44	568.725	Uncharacterized protein OS=Emiliania huxleyi OX=2903 GN=EMIHUDRAFT_434598 PE=3 SV=1	4.25	64.385	2	0	-2.17778
0.9919	C2	R.n[44.01]AGEC[160.03]EENPESM[147.04]LR.L	tr|R1BY47|R1BY47_EMIHU	1579.62	2	1579.63	790.819	Uncharacterized protein OS=Emiliania huxleyi OX=2903 GN=EMIHUDRAFT_420487 PE=4 SV=1	4.09	64.39	2	0	-1.03333
0.9594	C2	K.AGFAGDDAPR.A	tr|R1F0X1|R1F0X1_EMIHU,tr|R1DU85|R1DU85_EMIHU,tr|R1D0K5|R1D0K5_EMIHU,tr|R1C1P4|R1C1P4_EMIHU,tr|R1B7V2|R1B7V2_EMIHU,tr|A0A0D3JRD7|A0A0D3JRD7_EMIHU,tr|R1FBF9|R1FBF9_EMIHU,tr|R1DKT9|R1DKT9_EMIHU,tr|R1C8H9|R1C8H9_EMIHU	975.441	2	975.444	488.728	Putative actin OS=Emiliania huxleyi OX=2903 GN=EMIHUDRAFT_434484 PE=3 SV=1	4.21	64.44	2	0	-0.65
0.9873	C2	K.DGDFAIEK.E	tr|R1DKU4|R1DKU4_EMIHU	893.413	2	893.414	447.714	ATP synthase gamma subunit OS=Emiliania huxleyi OX=2903 GN=ATPase PE=3 SV=1	4.03	64.4667	2	0	-1.31
0.9419	C2	K.n[44.01]AGFAGDDAPR.A	tr|R1F0X1|R1F0X1_EMIHU,tr|R1DU85|R1DU85_EMIHU,tr|R1D0K5|R1D0K5_EMIHU,tr|R1C1P4|R1C1P4_EMIHU,tr|R1B7V2|R1B7V2_EMIHU,tr|A0A0D3JRD7|A0A0D3JRD7_EMIHU,tr|R1FBF9|R1FBF9_EMIHU,tr|R1DKT9|R1DKT9_EMIHU,tr|R1C8H9|R1C8H9_EMIHU	1018.45	2	1018.45	510.231	Putative actin OS=Emiliania huxleyi OX=2903 GN=EMIHUDRAFT_434484 PE=3 SV=1	4.21	64.4867	2	0	-0.65
0.9993	C2	-.n[44.01]M[147.04]DDVEPNEQQLK.D	tr|R1CW10|R1CW10_EMIHU	1503.65	2	1503.66	752.833	Uncharacterized protein OS=Emiliania huxleyi OX=2903 GN=EMIHUDRAFT_64409 PE=3 SV=1	3.92	64.6067	2	0	-1.81538
0.9984	C2	K.n[44.01]GLQDGDIASSK.L	tr|R1DNU5|R1DNU5_EMIHU	1132.54	2	1132.54	567.275	Uncharacterized protein OS=Emiliania huxleyi OX=2903 GN=EMIHUDRAFT_225692 PE=4 SV=1	4.21	64.655	2	0	-0.523077
0.9996	C2	R.n[44.01]GPC[160.03]C[160.03]ETGEQALER.V	tr|R1BTT3|R1BTT3_EMIHU	1548.63	2	1548.64	775.322	Uncharacterized protein OS=Emiliania huxleyi OX=2903 GN=EMIHUDRAFT_464731 PE=4 SV=1	4.25	64.7667	2	0	-0.753333
0.9993	C2	R.DLDSLTDDEK.M	tr|R1DR61|R1DR61_EMIHU	1149.5	2	1149.51	575.759	Uncharacterized protein OS=Emiliania huxleyi OX=2903 GN=EMIHUDRAFT_225470 PE=4 SV=1	3.71	64.7933	2	0	-1.49167
0.9994	C2	K.n[44.01]LQEESDAVQR.D	tr|R1E1H6|R1E1H6_EMIHU,tr|R1BK42|R1BK42_EMIHU,tr|R1BKD7|R1BKD7_EMIHU	1216.57	2	1216.57	609.292	Uncharacterized protein OS=Emiliania huxleyi OX=2903 GN=EMIHUDRAFT_469941 PE=3 SV=1	4.14	64.935	2	0	-1.7
0.9903	C2	R.n[44.01]AGMSSAELANEK.R	tr|R1B6S9|R1B6S9_EMIHU	1249.56	2	1249.57	625.788	Uncharacterized protein (Fragment) OS=Emiliania huxleyi OX=2903 GN=EMIHUDRAFT_433126 PE=4 SV=1	4.53	64.9383	2	0	-1.02143
0.967	C2	K.n[44.01]GQADAEYAIK.V	tr|R1DYQ6|R1DYQ6_EMIHU	1107.52	2	1107.52	554.767	Uncharacterized protein OS=Emiliania huxleyi OX=2903 GN=EMIHUDRAFT_437029 PE=4 SV=1	4.37	64.99	2	0	-0.491667
0.9982	C2	R.n[44.01]DSAPVVAAAEK.S	tr|R1CUS9|R1CUS9_EMIHU	1099.55	2	1099.55	550.783	Uncharacterized protein OS=Emiliania huxleyi OX=2903 GN=EMIHUDRAFT_465904 PE=4 SV=1	4.37	65.1033	2	0	-0.230769
0.9967	C2	R.n[44.01]AEELQDAGAAR.Y	tr|R1DSC8|R1DSC8_EMIHU,tr|R1EUY6|R1EUY6_EMIHU	1172.54	2	1172.55	587.278	DNA-directed RNA polymerase subunit beta OS=Emiliania huxleyi OX=2903 GN=EMIHUDRAFT_465037 PE=3 SV=1	4.14	65.105	2	0	-1.05385
1	C2	R.DAEAEETAETAEEAAAR.E	tr|R1C449|R1C449_EMIHU	1762.75	2	1762.75	882.382	Uncharacterized protein OS=Emiliania huxleyi OX=2903 GN=EMIHUDRAFT_256084 PE=4 SV=1	3.77	65.1267	2	0	-1.35789
0.9911	C2	K.TAETFDEAR.F	tr|R1CU21|R1CU21_EMIHU	1038.46	2	1038.46	520.238	Uncharacterized protein OS=Emiliania huxleyi OX=2903 GN=EMIHUDRAFT_465241 PE=4 SV=1	4.14	65.1817	2	0	-1.00909
0.9843	C2	K.n[44.01]AALGVGEEK.L	tr|R1CXI3|R1CXI3_EMIHU	915.466	2	915.468	458.74	Uncharacterized protein OS=Emiliania huxleyi OX=2903 GN=EMIHUDRAFT_434886 PE=4 SV=1	4.53	65.2117	2	0	-0.0181818
0.9969	C2	K.n[44.01]ESADGEFVSR.T	tr|R1ETX0|R1ETX0_EMIHU	1138.49	2	1138.49	570.252	Uncharacterized protein OS=Emiliania huxleyi OX=2903 GN=EMIHUDRAFT_443903 PE=3 SV=1	4.14	65.2133	2	0	-1.06667
0.9911	C2	K.n[44.01]GAEVPETDYR.V	tr|R1CVN4|R1CVN4_EMIHU,tr|R1D554|R1D554_EMIHU	1178.52	2	1178.52	590.268	Uncharacterized protein OS=Emiliania huxleyi OX=2903 GN=EMIHUDRAFT_450146 PE=3 SV=1	4.14	65.2783	2	0	-1.05833
0.9891	C2	K.n[44.01]VM[147.04]EVTNGEGVK.A	tr|R1BJY8|R1BJY8_EMIHU	1220.57	2	1220.58	611.293	Quinone oxidoreductase OS=Emiliania huxleyi OX=2903 GN=EMIHUDRAFT_465364 PE=4 SV=1	4.53	65.2833	2	0	-0.269231
0.9986	C2	R.LAAAAEAAPDESPGGP.-	tr|R1F390|R1F390_EMIHU,tr|R1DZN9|R1DZN9_EMIHU	1422.66	2	1422.67	712.339	Uncharacterized protein OS=Emiliania huxleyi OX=2903 GN=EMIHUDRAFT_229921 PE=4 SV=1	3.57	65.3267	2	0	-0.4
1	C2	R.DADIPC[160.03]AVATNDEDR.S	tr|R1FKX4|R1FKX4_EMIHU	1660.7	2	1660.7	831.357	HAD family hydrolase OS=Emiliania huxleyi OX=2903 GN=EMIHUDRAFT_200280 PE=4 SV=1	3.71	65.385	2	0	-0.970588
1	C2	K.n[44.01]EM[147.04]AEEAGIPEER.V	tr|R1DCN0|R1DCN0_EMIHU	1418.6	2	1418.6	710.307	Uncharacterized protein OS=Emiliania huxleyi OX=2903 GN=EMIHUDRAFT_438265 PE=4 SV=1	3.98	65.4917	2	0	-0.978571
1	C2	K.n[44.01]EGPLC[160.03]DETC[160.03]R.D	tr|R1DK71|R1DK71_EMIHU	1278.5	2	1278.5	640.256	Uncharacterized protein OS=Emiliania huxleyi OX=2903 GN=EMIHUDRAFT_420527 PE=4 SV=1	4.14	65.515	2	0	-1.35833
0.9991	C2	R.n[44.01]EIEIM[147.04]QNTK.H	tr|R1CCX2|R1CCX2_EMIHU	1163.55	2	1163.56	582.782	Uncharacterized protein OS=Emiliania huxleyi OX=2903 GN=EMIHUDRAFT_432669 PE=3 SV=1	4.53	65.5217	2	0	-1.4
0.9913	C2	R.n[44.01]VGDVESAAGENM[147.04]GSSK.L	tr|R1D1D8|R1D1D8_EMIHU,tr|R1B6Q1|R1B6Q1_EMIHU	1595.67	2	1595.68	798.844	Uncharacterized protein OS=Emiliania huxleyi OX=2903 GN=EMIHUDRAFT_456821 PE=4 SV=1	4.14	65.5233	2	0	-0.461111
0.9962	C2	R.DDLLM[147.04]DDADAR.R	tr|R1F108|R1F108_EMIHU	1264.52	2	1264.52	633.269	Uncharacterized protein OS=Emiliania huxleyi OX=2903 GN=EMIHUDRAFT_430115 PE=4 SV=1	3.66	65.5283	2	0	-1.37692
1	C2	R.n[44.01]QQEVFDM[147.04]GEK.N	tr|R1C2C0|R1C2C0_EMIHU	1268.53	2	1268.54	635.274	Succinate--CoA ligase [ADP-forming] subunit beta, mitochondrial OS=Emiliania huxleyi OX=2903 GN=EMIHUDRAFT_436533 PE=3 SV=1	4.14	65.63	2	0	-1.74167
0.9958	C2	R.n[44.01]AANETEAFAK.S	tr|R1D2M6|R1D2M6_EMIHU	1093.5	2	1093.51	547.759	Uncharacterized protein OS=Emiliania huxleyi OX=2903 GN=EMIHUDRAFT_453005 PE=4 SV=1	4.53	65.6317	2	0	-0.866667
1	C2	R.n[44.01]EYSEQLGPDK.L	tr|R1G4I0|R1G4I0_EMIHU	1207.54	2	1207.54	604.775	Clathrin heavy chain OS=Emiliania huxleyi OX=2903 GN=CHC1 PE=3 SV=1	4.14	65.6833	2	0	-1.575
0.9972	C2	R.n[44.01]LDSASEAAEGGAK.Q	tr|R1CRU1|R1CRU1_EMIHU,tr|R1C9J3|R1C9J3_EMIHU	1247.56	2	1247.57	624.789	Uncharacterized protein OS=Emiliania huxleyi OX=2903 GN=EMIHUDRAFT_435150 PE=4 SV=1	4.14	65.69	2	0	-0.92
1	C2	R.DTDEDAAVAGFK.E	tr|R1ETT7|R1ETT7_EMIHU	1237.55	2	1237.55	619.78	Uncharacterized protein OS=Emiliania huxleyi OX=2903 GN=EMIHUDRAFT_462889 PE=4 SV=1	3.84	65.7667	2	0	-1.04286
0.9975	C2	R.n[44.01]VEAEAATEAAR.T	tr|R1DZS0|R1DZS0_EMIHU,tr|R1DZS0|R1DZS0_EMIHU,tr|R1DZS0|R1DZS0_EMIHU,tr|R1DZS0|R1DZS0_EMIHU,tr|R1DZS0|R1DZS0_EMIHU,tr|R1DZS0|R1DZS0_EMIHU,tr|R1DZS0|R1DZS0_EMIHU,tr|R1EDT3|R1EDT3_EMIHU,tr|R1EDT3|R1EDT3_EMIHU,tr|R1EDT3|R1EDT3_EMIHU,tr|R1EDT3|R1EDT3_EMIHU,tr|R1DSU1|R1DSU1_EMIHU,tr|R1DSU1|R1DSU1_EMIHU,tr|R1DSU1|R1DSU1_EMIHU,tr|R1DSU1|R1DSU1_EMIHU,tr|R1DSU1|R1DSU1_EMIHU,tr|R1DSU1|R1DSU1_EMIHU	1159.55	2	1159.55	580.781	Uncharacterized protein (Fragment) OS=Emiliania huxleyi OX=2903 GN=EMIHUDRAFT_125523 PE=4 SV=1	4.25	65.815	2	0	-0.592308
0.9987	C2	R.n[44.01]AVSSAVGDAER.A	tr|R1E2J6|R1E2J6_EMIHU	1103.52	2	1103.52	552.768	Uncharacterized protein OS=Emiliania huxleyi OX=2903 GN=EMIHUDRAFT_194383 PE=4 SV=1	4.37	65.8167	2	0	-0.184615
0.9993	C2	K.DSAELTGTDDALER.A	tr|R1D818|R1D818_EMIHU	1491.67	2	1491.67	746.842	Uncharacterized protein OS=Emiliania huxleyi OX=2903 GN=EMIHUDRAFT_434384 PE=4 SV=1	3.77	65.8283	2	0	-0.96875
1	C2	R.n[44.01]TFDEEDEEGGPGGQR.V	tr|R1DEA1|R1DEA1_EMIHU	1664.65	2	1664.65	833.335	Uncharacterized protein OS=Emiliania huxleyi OX=2903 GN=EMIHUDRAFT_198360 PE=4 SV=1	3.77	65.8817	2	0	-1.78824
0.9983	C2	R.n[44.01]EAASAFGGDTAK.F	tr|R1G1H5|R1G1H5_EMIHU	1166.52	2	1166.52	584.268	Uncharacterized protein OS=Emiliania huxleyi OX=2903 GN=EMIHUDRAFT_431854 PE=4 SV=1	4.37	65.9033	2	0	-0.35
0.9932	C2	K.n[44.01]AEAGALTSEAASK.A	tr|R1DFU2|R1DFU2_EMIHU,tr|R1EGQ9|R1EGQ9_EMIHU	1247.6	2	1247.6	624.807	Uncharacterized protein OS=Emiliania huxleyi OX=2903 GN=EMIHUDRAFT_459906 PE=4 SV=1	4.53	65.9133	2	0	-0.193333
0.9928	C2	R.VEAEAATEAAR.T	tr|R1DZS0|R1DZS0_EMIHU,tr|R1DZS0|R1DZS0_EMIHU,tr|R1DZS0|R1DZS0_EMIHU,tr|R1DZS0|R1DZS0_EMIHU,tr|R1DZS0|R1DZS0_EMIHU,tr|R1DZS0|R1DZS0_EMIHU,tr|R1DZS0|R1DZS0_EMIHU,tr|R1EDT3|R1EDT3_EMIHU,tr|R1EDT3|R1EDT3_EMIHU,tr|R1EDT3|R1EDT3_EMIHU,tr|R1EDT3|R1EDT3_EMIHU,tr|R1DSU1|R1DSU1_EMIHU,tr|R1DSU1|R1DSU1_EMIHU,tr|R1DSU1|R1DSU1_EMIHU,tr|R1DSU1|R1DSU1_EMIHU,tr|R1DSU1|R1DSU1_EMIHU,tr|R1DSU1|R1DSU1_EMIHU	1116.54	2	1116.55	559.278	Uncharacterized protein (Fragment) OS=Emiliania huxleyi OX=2903 GN=EMIHUDRAFT_125523 PE=4 SV=1	4.25	65.925	2	0	-0.592308
0.9985	C2	K.n[44.01]QFEDDAAVK.V	tr|R1D4Y3|R1D4Y3_EMIHU	1064.48	2	1064.48	533.246	Uncharacterized protein OS=Emiliania huxleyi OX=2903 GN=EMIHUDRAFT_414756 PE=3 SV=1	4.03	65.9517	2	0	-0.636364
0.9945	C2	R.n[44.01]AEC[160.03]DAPLGSSSSEAPR.A	tr|R1DFC4|R1DFC4_EMIHU	1675.71	2	1675.71	838.863	Uncharacterized protein OS=Emiliania huxleyi OX=2903 GN=EMIHUDRAFT_453310 PE=4 SV=1	4.14	66.005	2	0	-0.711111
0.9956	C2	M.PEIGSTGVAFTK.V	tr|R1D0V2|R1D0V2_EMIHU	1205.63	2	1205.63	603.822	Uncharacterized protein OS=Emiliania huxleyi OX=2903 GN=EMIHUDRAFT_114164 PE=4 SV=1	6.43	66.015	2	0	0.528571
1	C2	R.n[44.01]AETPDAALSTK.V	tr|R1BEN6|R1BEN6_EMIHU	1145.56	2	1145.56	573.785	Uncharacterized protein OS=Emiliania huxleyi OX=2903 GN=EMIHUDRAFT_438414 PE=4 SV=1	4.37	66.0317	2	0	-0.446154
0.9988	C2	R.n[44.01]VVVTQDGAGGER.V	tr|R1DTR7|R1DTR7_EMIHU	1229.6	2	1229.6	615.807	Uncharacterized protein OS=Emiliania huxleyi OX=2903 GN=EMIHUDRAFT_361718 PE=4 SV=1	4.37	66.0383	2	0	-0.2
1	C2	K.n[44.01]EAC[160.03]M[147.04]EATADLAK.W	tr|R1DEZ0|R1DEZ0_EMIHU	1367.57	2	1367.57	684.792	Uncharacterized protein OS=Emiliania huxleyi OX=2903 GN=EMIHUDRAFT_437166 PE=4 SV=1	4.14	66.0417	2	0	-0.321429
0.9797	C2	R.n[44.01]AAAAAAAEEAER.L	tr|R1BBL9|R1BBL9_EMIHU	1172.54	2	1172.54	587.278	Orotidine 5'-phosphate decarboxylase OS=Emiliania huxleyi OX=2903 GN=EMIHUDRAFT_317236 PE=3 SV=1	4.25	66.06	2	0	-0.0928571
0.9741	C2	K.n[44.01]ELVENAPK.E	tr|R1DGK7|R1DGK7_EMIHU,tr|R1BVG3|R1BVG3_EMIHU	941.482	2	941.485	471.748	Uncharacterized protein OS=Emiliania huxleyi OX=2903 GN=EMIHUDRAFT_455557 PE=3 SV=1	4.53	66.07	2	0	-1.36
0.9966	C2	R.C[160.03]C[160.03]EVLTSAEAD.-	tr|R1FFT9|R1FFT9_EMIHU	1253.49	2	1253.49	627.753	Acetyl-CoA carboxylase OS=Emiliania huxleyi OX=2903 GN=ACC-1 PE=4 SV=1	3.88	66.15	2	0	0.00833333
0.93	C2	R.n[44.01]EAAATAAEEEYK.A	tr|R1EAS9|R1EAS9_EMIHU	1324.58	2	1324.59	663.296	Uncharacterized protein OS=Emiliania huxleyi OX=2903 GN=EMIHUDRAFT_117754 PE=4 SV=1	4.09	66.205	2	0	-0.971429
0.9979	C2	R.n[44.01]SAAVATAAESQAEEK.R	tr|R1F2L8|R1F2L8_EMIHU	1504.7	2	1504.69	753.357	Uncharacterized protein OS=Emiliania huxleyi OX=2903 GN=EMIHUDRAFT_471682 PE=4 SV=1	4.25	66.28	2	0	-0.835294
0.9991	C2	K.n[44.01]ASAADPSLSAPAEK.V	tr|R1FFT9|R1FFT9_EMIHU	1356.65	2	1356.66	679.333	Acetyl-CoA carboxylase OS=Emiliania huxleyi OX=2903 GN=ACC-1 PE=4 SV=1	4.37	66.285	2	0	-0.2125
1	C2	K.n[44.01]AAEETPPPVAAER.S	tr|R1FY51|R1FY51_EMIHU	1379.67	2	1379.67	690.841	Uncharacterized protein OS=Emiliania huxleyi OX=2903 GN=EMIHUDRAFT_439544 PE=4 SV=1	4.25	66.315	2	0	-0.92
1	C2	K.n[44.01]DGNFAM[147.04]AEVK.Y	tr|R1EJR7|R1EJR7_EMIHU,tr|R1DYN0|R1DYN0_EMIHU	1139.49	2	1139.5	570.753	Vacuolar H+-ATPase V1 sector, subunit D OS=Emiliania huxleyi OX=2903 GN=ATPVD2 PE=4 SV=1	4.37	66.335	2	0	-0.625
1	C2	L.n[44.01]ATGPASGGAVSDEM[147.04]LDK.L	tr|R1BJY8|R1BJY8_EMIHU	1663.74	2	1663.74	832.875	Quinone oxidoreductase OS=Emiliania huxleyi OX=2903 GN=EMIHUDRAFT_465364 PE=4 SV=1	4.03	66.3417	1	0	0.178947
0.9937	C2	R.VALEC[160.03]M[147.04]VLAR.N	sp|Q4G3F4|RBL_EMIHU	1176.6	2	1176.6	589.307	Ribulose bisphosphate carboxylase large chain OS=Emiliania huxleyi OX=2903 GN=rbcL PE=3 SV=1	5.97	66.3483	2	0	0.666667
0.9526	C2	R.EAYESLR.K	tr|R1E1E6|R1E1E6_EMIHU	866.413	2	866.416	434.214	Uncharacterized protein OS=Emiliania huxleyi OX=2903 GN=EMIHUDRAFT_432636 PE=4 SV=1	4.53	66.4233	2	0	-1.82222
0.9995	C2	K.n[44.01]EVC[160.03]DAGLAGAK.E	tr|R1DH75|R1DH75_EMIHU,tr|R1BLH4|R1BLH4_EMIHU	1132.52	2	1132.52	567.266	Putative methylenetetrahydrofolate reductase OS=Emiliania huxleyi OX=2903 GN=EMIHUDRAFT_471108 PE=4 SV=1	4.37	66.45	2	0	-0.246154
0.9986	C2	R.n[44.01]C[160.03]VVC[160.03]EEGVETGSK.E	tr|R1FDN3|R1FDN3_EMIHU,tr|R1DHF7|R1DHF7_EMIHU	1495.63	2	1495.63	748.821	Uncharacterized protein OS=Emiliania huxleyi OX=2903 GN=EMIHUDRAFT_442248 PE=4 SV=1	4.25	66.48	2	0	-0.473333
0.9959	C2	R.DDDEATGTLGLK.R	tr|R1D642|R1D642_EMIHU	1233.57	2	1233.58	617.793	Uncharacterized protein OS=Emiliania huxleyi OX=2903 GN=EMIHUDRAFT_437979 PE=4 SV=1	3.84	66.5417	2	0	-1.40714
0.9858	C2	K.n[44.01]EM[147.04]LGETMGR.F	tr|R1DHQ1|R1DHQ1_EMIHU	1081.45	2	1081.45	541.734	SPFH domain-containing protein OS=Emiliania huxleyi OX=2903 GN=EMIHUDRAFT_363433 PE=4 SV=1	4.53	66.555	2	0	-0.590909
0.9874	C2	K.n[44.01]ATQSEGQPPPEGDIPK.L	tr|R1G2H7|R1G2H7_EMIHU	1692.8	2	1692.8	847.405	Uncharacterized protein OS=Emiliania huxleyi OX=2903 GN=EMIHUDRAFT_631919 PE=4 SV=1	4.14	66.5917	2	0	-1.32778
0.9907	C2	K.n[44.01]M[147.04]EFDNVAR.E	tr|R1FKM7|R1FKM7_EMIHU	1039.44	2	1039.44	520.727	Uncharacterized protein OS=Emiliania huxleyi OX=2903 GN=EMIHUDRAFT_200099 PE=4 SV=1	4.37	66.5933	2	0	-1.17
0.9931	C2	K.n[44.01]VASPDM[147.04]EAQIDK.Q	tr|R1BZN1|R1BZN1_EMIHU	1361.61	2	1361.62	681.814	ATP-dependent metalloprotease FtsH OS=Emiliania huxleyi OX=2903 GN=EMIHUDRAFT_427625 PE=3 SV=1	4.03	66.6133	2	0	-0.964286
0.9974	C2	K.n[44.01]EGAEWSEASGTR.Y	tr|R1EZB9|R1EZB9_EMIHU	1321.55	2	1321.55	661.784	Uncharacterized protein OS=Emiliania huxleyi OX=2903 GN=EMIHUDRAFT_439461 PE=4 SV=1	4.25	66.6683	2	0	-1.47143
0.9994	C2	K.DGDGEEFEVTADR.K	tr|R1CLP9|R1CLP9_EMIHU	1438.58	2	1438.58	720.3	Uncharacterized protein (Fragment) OS=Emiliania huxleyi OX=2903 GN=EMIHUDRAFT_469407 PE=4 SV=1	3.71	66.6817	2	0	-1.73333
0.9331	C2	L.n[44.01]PVVM[147.04]DTGDANVK.V	tr|R1DAZ7|R1DAZ7_EMIHU	1303.61	2	1303.61	652.811	Putative ATP-sulfurylase OS=Emiliania huxleyi OX=2903 GN=EMIHUDRAFT_415495 PE=4 SV=1	4.21	66.7067	1	0	0.514286
0.9453	C2	R.n[44.01]AM[147.04]ADADGLVK.F	tr|R1FEK3|R1FEK3_EMIHU	1048.49	2	1048.49	525.25	Dihydrolipoyl dehydrogenase OS=Emiliania huxleyi OX=2903 GN=DLD1 PE=3 SV=1	4.21	66.7533	2	0	0.191667
0.9948	C2	R.n[44.01]LSGEESAEEVR.Q	tr|R1EVZ7|R1EVZ7_EMIHU	1247.56	2	1247.56	624.789	Uncharacterized protein OS=Emiliania huxleyi OX=2903 GN=EMIHUDRAFT_442353 PE=3 SV=1	4.09	66.7683	2	0	-1.43846
0.9996	C2	R.n[44.01]AALGDQVSDEAK.W	tr|R1D0S1|R1D0S1_EMIHU	1245.58	2	1245.58	623.799	Uncharacterized protein OS=Emiliania huxleyi OX=2903 GN=EMIHUDRAFT_221205 PE=4 SV=1	4.03	66.8017	2	0	-0.792857
0.9881	C2	K.n[44.01]EGEEPPASVMK.L	tr|R1G542|R1G542_EMIHU	1215.54	2	1215.55	608.779	Uncharacterized protein (Fragment) OS=Emiliania huxleyi OX=2903 GN=EMIHUDRAFT_259963 PE=4 SV=1	4.25	66.8217	2	0	-0.846154
0.9985	C2	M.n[44.01]AEDTSAQDYVR.V	tr|R1ENM5|R1ENM5_EMIHU,tr|R1FYB2|R1FYB2_EMIHU	1296.56	2	1296.55	649.286	Uncharacterized protein OS=Emiliania huxleyi OX=2903 GN=EMIHUDRAFT_234866 PE=4 SV=1	4.03	66.885	2	0	-0.569231
0.9984	C2	R.LGATVDQDGK.S	tr|R1DRT0|R1DRT0_EMIHU	1002.5	2	1002.5	502.256	Uncharacterized protein OS=Emiliania huxleyi OX=2903 GN=EMIHUDRAFT_109630 PE=4 SV=1	4.21	66.9133	2	0	-0.95
0.999	C2	R.n[44.01]LGATVDQDGK.S	tr|R1DRT0|R1DRT0_EMIHU	1045.5	2	1045.51	523.759	Uncharacterized protein OS=Emiliania huxleyi OX=2903 GN=EMIHUDRAFT_109630 PE=4 SV=1	4.21	66.9283	2	0	-0.95
0.9673	C2	R.n[44.01]VM[147.04]ELNASDER.G	tr|R1F741|R1F741_EMIHU,tr|R1BMK2|R1BMK2_EMIHU	1221.53	2	1221.53	611.772	Uncharacterized protein OS=Emiliania huxleyi OX=2903 GN=EMIHUDRAFT_424080 PE=4 SV=1	4.14	66.94	2	0	-1.04167
0.9864	C2	R.n[44.01]GSDPAYLDGR.C	tr|R1F562|R1F562_EMIHU	1092.48	2	1092.48	547.249	Uncharacterized protein OS=Emiliania huxleyi OX=2903 GN=EMIHUDRAFT_441352 PE=4 SV=1	4.21	67.02	2	0	-1.03333
0.9979	C2	K.ELDDGVEGYEPDEAAR.G	tr|R1BS19|R1BS19_EMIHU	1763.75	2	1763.75	882.882	Uncharacterized protein OS=Emiliania huxleyi OX=2903 GN=EMIHUDRAFT_445986 PE=4 SV=1	3.66	67.0317	2	0	-1.41111
0.9921	C2	R.n[44.01]ATTFDAEGAR.L	tr|R1BJH4|R1BJH4_EMIHU	1080.48	2	1080.49	541.249	Uncharacterized protein OS=Emiliania huxleyi OX=2903 GN=EMIHUDRAFT_198218 PE=4 SV=1	4.37	67.05	2	0	-0.483333
0.9828	C2	-.EGGDAINLK.V	tr|R1E1D6|R1E1D6_EMIHU	915.466	2	915.469	458.74	Uncharacterized protein (Fragment) OS=Emiliania huxleyi OX=2903 GN=EMIHUDRAFT_59785 PE=4 SV=1	4.37	67.1583	2	0	-0.09
0.998	C2	R.n[44.01]IAVEEGEGEEK.T	tr|R1BBH4|R1BBH4_EMIHU	1231.56	2	1231.56	616.786	Uncharacterized protein OS=Emiliania huxleyi OX=2903 GN=EMIHUDRAFT_350745 PE=3 SV=1	3.98	67.3217	2	0	-1.3
0.9985	C2	R.n[44.01]YEEM[147.04]VEYM[147.04]K.K	tr|R1EB10|R1EB10_EMIHU,tr|R1F396|R1F396_EMIHU	1295.51	2	1295.51	648.76	14-3-3 protein OS=Emiliania huxleyi OX=2903 GN=EMIHUDRAFT_436052 PE=3 SV=1	4.25	67.35	2	0	-1.58182
0.998	C2	K.n[44.01]M[147.04]AADVTDLK.A	tr|R1E1E6|R1E1E6_EMIHU	1021.48	2	1021.48	511.745	Uncharacterized protein OS=Emiliania huxleyi OX=2903 GN=EMIHUDRAFT_432636 PE=4 SV=1	4.21	67.4067	2	0	-0.0181818
0.9336	C2	K.EGVIVAEK.T	tr|R1F2M9|R1F2M9_EMIHU,tr|R1D8W1|R1D8W1_EMIHU,tr|R1EUC2|R1EUC2_EMIHU,tr|R1EIT6|R1EIT6_EMIHU	843.47	2	843.472	422.742	Uncharacterized protein OS=Emiliania huxleyi OX=2903 GN=EMIHUDRAFT_449424 PE=4 SV=1	4.53	67.4117	2	0	-0.12
0.9939	C2	R.SSEELLEK.C	tr|R1BFZ2|R1BFZ2_EMIHU	933.466	2	933.468	467.74	V-type proton ATPase subunit OS=Emiliania huxleyi OX=2903 GN=ATPVd PE=3 SV=1	4.25	67.4367	2	0	-1.04
0.9937	C2	R.n[44.01]SSEELLEK.C	tr|R1BFZ2|R1BFZ2_EMIHU	976.471	2	976.475	489.243	V-type proton ATPase subunit OS=Emiliania huxleyi OX=2903 GN=ATPVd PE=3 SV=1	4.25	67.51	2	0	-1.04
0.9869	C2	K.n[44.01]EVAAVM[147.04]AAEK.G	tr|R1CM30|R1CM30_EMIHU	1076.52	2	1076.52	539.266	Uncharacterized protein OS=Emiliania huxleyi OX=2903 GN=EMIHUDRAFT_435504 PE=4 SV=1	4.53	67.5117	2	0	0.191667
0.9987	C2	R.n[44.01]ELVGESGAATER.A	tr|R1BEI3|R1BEI3_EMIHU	1260.59	2	1260.6	631.305	Polynucleotide phosphorylase\polyadenylase OS=Emiliania huxleyi OX=2903 GN=EMIHUDRAFT_465631 PE=4 SV=1	4.25	67.57	2	0	-0.6
0.9803	C2	R.n[44.01]ELGTDYDER.V	tr|R1EXU2|R1EXU2_EMIHU	1139.47	2	1139.47	570.744	Putative prohibitin OS=Emiliania huxleyi OX=2903 GN=EMIHUDRAFT_435143 PE=4 SV=1	3.92	67.5767	2	0	-1.58182
0.9893	C2	R.n[44.01]ELVGADAGGER.S	tr|R1BHH6|R1BHH6_EMIHU	1115.52	2	1115.52	558.768	Mitochondrial ribosomal protein L11 OS=Emiliania huxleyi OX=2903 GN=EMIHUDRAFT_428219 PE=3 SV=1	4.14	67.6017	2	0	-0.761538
0.9981	C2	K.n[44.01]TPEQVAEVEK.Y	tr|R1EIN3|R1EIN3_EMIHU	1171.57	2	1171.58	586.793	Uncharacterized protein OS=Emiliania huxleyi OX=2903 GN=EMIHUDRAFT_447695 PE=4 SV=1	4.25	67.6617	2	0	-1.26667
1	C2	K.TEYETVPDPDAEATEGEEPPTK.T	tr|R1CAZ6|R1CAZ6_EMIHU	2404.04	2	2404.05	1203.03	Heat shock protein 90 OS=Emiliania huxleyi OX=2903 GN=EMIHUDRAFT_415924 PE=3 SV=1	3.67	67.6717	2	0	-1.65
0.9698	C2	T.PEQVAEVEK.Y	tr|R1EIN3|R1EIN3_EMIHU	1027.52	2	1027.52	514.767	Uncharacterized protein OS=Emiliania huxleyi OX=2903 GN=EMIHUDRAFT_447695 PE=4 SV=1	4.25	67.8133	1	0	-1.02727
1	C2	K.n[44.01]ADNPDETLEPR.L	tr|R1DET5|R1DET5_EMIHU	1298.57	2	1298.58	650.294	Uncharacterized protein OS=Emiliania huxleyi OX=2903 GN=EMIHUDRAFT_429394 PE=3 SV=1	3.92	67.8233	2	0	-1.56923
1	C2	K.TPEQVAEVEK.Y	tr|R1EIN3|R1EIN3_EMIHU	1128.57	2	1128.57	565.29	Uncharacterized protein OS=Emiliania huxleyi OX=2903 GN=EMIHUDRAFT_447695 PE=4 SV=1	4.25	67.8417	2	0	-1.26667
0.997	C2	R.n[44.01]EPYAEGDLK.F	tr|R1BD80|R1BD80_EMIHU,tr|R1DE40|R1DE40_EMIHU	1063.48	2	1063.49	532.748	Methionine S-adenosyl transferase OS=Emiliania huxleyi OX=2903 GN=EMIHUDRAFT_198673 PE=4 SV=1	4.14	67.8983	2	0	-1.25455
0.9978	C2	R.n[44.01]EM[147.04]DEFVAR.E	tr|R1FM89|R1FM89_EMIHU	1054.44	2	1054.44	528.227	Uncharacterized protein OS=Emiliania huxleyi OX=2903 GN=EMIHUDRAFT_439754 PE=4 SV=1	4.14	67.9267	2	0	-1.23
0.9993	C2	R.n[44.01]AAANQADEALAER.L	tr|R1FY51|R1FY51_EMIHU	1371.64	2	1371.64	686.826	Uncharacterized protein OS=Emiliania huxleyi OX=2903 GN=EMIHUDRAFT_439544 PE=4 SV=1	4.14	68.0133	2	0	-0.54
0.9297	C2	R.LEADESVQPSAM[147.04]SGV.-	tr|R1CAV3|R1CAV3_EMIHU	1534.68	2	1534.68	768.348	Uncharacterized protein OS=Emiliania huxleyi OX=2903 GN=EMIHUDRAFT_242514 PE=4 SV=1	3.57	68.0367	2	0	-0.325
0.9907	C2	R.n[44.01]QVEELEER.K	tr|R1DBD3|R1DBD3_EMIHU	1073.5	2	1073.5	537.757	Uncharacterized protein OS=Emiliania huxleyi OX=2903 GN=EMIHUDRAFT_202828 PE=4 SV=1	4.09	68.0917	2	0	-2.24
0.9848	C2	R.DDEGANVADALR.F	tr|R1BHK1|R1BHK1_EMIHU	1244.56	2	1244.57	623.289	Peptidase M16 OS=Emiliania huxleyi OX=2903 GN=EMIHUDRAFT_428226 PE=4 SV=1	3.84	68.1	2	0	-0.764286
0.9931	C2	M.n[44.01]PAAAEPSPAEVER.L	tr|R1BXH3|R1BXH3_EMIHU	1365.65	2	1365.66	683.833	Uncharacterized protein OS=Emiliania huxleyi OX=2903 GN=EMIHUDRAFT_448270 PE=4 SV=1	4.25	68.1283	2	0	-0.233333
0.9733	C2	K.n[44.01]MGTEAGEELK.A	tr|R1D641|R1D641_EMIHU	1106.49	2	1106.49	554.253	Uncharacterized protein OS=Emiliania huxleyi OX=2903 GN=EMIHUDRAFT_423968 PE=3 SV=1	4.25	68.2867	2	0	-0.875
1	C2	K.DGEGNVVGLTTEDADGNK.F	tr|R1EBR8|R1EBR8_EMIHU,tr|R1DTX8|R1DTX8_EMIHU	1789.8	3	1789.8	597.606	Uncharacterized protein OS=Emiliania huxleyi OX=2903 GN=EMIHUDRAFT_432382 PE=4 SV=1	3.77	68.2933	2	0	-0.925
1	C2	K.YDDGDEEDLDLANEK.W	tr|R1DI85|R1DI85_EMIHU,tr|R1DNQ7|R1DNQ7_EMIHU	1739.7	2	1739.71	870.858	Uncharacterized protein OS=Emiliania huxleyi OX=2903 GN=EMIHUDRAFT_363336 PE=4 SV=1	3.54	68.3217	2	0	-1.91176
0.9462	C2	K.n[44.01]TVSLEEAEK.G	tr|R1C2L5|R1C2L5_EMIHU	1047.51	2	1047.51	524.761	Uncharacterized protein OS=Emiliania huxleyi OX=2903 GN=EMIHUDRAFT_427548 PE=4 SV=1	4.25	68.425	2	0	-0.945455
1	C2	R.DQLSSDEAYSAVSTEDER.A	tr|R1DML5|R1DML5_EMIHU	2000.84	2	2000.85	1001.43	Uncharacterized protein OS=Emiliania huxleyi OX=2903 GN=EMIHUDRAFT_462358 PE=4 SV=1	3.71	68.4833	2	0	-1.265
0.9939	C2	R.n[44.01]VVPDEPGDR.Q	tr|R1F8J6|R1F8J6_EMIHU	1025.48	2	1025.48	513.746	Magnesium chelatase H subunit OS=Emiliania huxleyi OX=2903 GN=EMIHUDRAFT_309350 PE=4 SV=1	4.03	68.5383	2	0	-1.65455
0.9678	C2	R.n[44.01]LAAADAAADR.A	tr|R1EFA9|R1EFA9_EMIHU,tr|R1CFG1|R1CFG1_EMIHU	986.478	2	986.481	494.246	Uncharacterized protein OS=Emiliania huxleyi OX=2903 GN=EMIHUDRAFT_464026 PE=4 SV=1	4.21	68.5417	2	0	0.0333333
0.9882	C2	R.n[44.01]LSQEEIER.M	tr|R1F8P6|R1F8P6_EMIHU	1045.5	2	1045.51	523.759	Uncharacterized protein OS=Emiliania huxleyi OX=2903 GN=EMIHUDRAFT_442092 PE=3 SV=1	4.25	68.5933	2	0	-1.36
0.9941	C2	K.n[44.01]ALQANGDDIER.A	tr|R1DGP7|R1DGP7_EMIHU,tr|R1EEV6|R1EEV6_EMIHU,tr|R1BSX7|R1BSX7_EMIHU	1243.58	2	1243.58	622.797	Uncharacterized protein (Fragment) OS=Emiliania huxleyi OX=2903 GN=EMIHUDRAFT_119762 PE=4 SV=1	4.03	68.605	2	0	-0.969231
0.9829	C2	K.n[44.01]AM[147.04]ALEAEAAK.L	tr|R1FY51|R1FY51_EMIHU,tr|R1DBP8|R1DBP8_EMIHU	1062.5	2	1062.5	532.258	Uncharacterized protein OS=Emiliania huxleyi OX=2903 GN=EMIHUDRAFT_439544 PE=4 SV=1	4.53	68.615	2	0	0.308333
0.9295	C2	L.SSDEAYSAVSTEDER.A	tr|R1DML5|R1DML5_EMIHU	1644.68	2	1644.68	823.345	Uncharacterized protein OS=Emiliania huxleyi OX=2903 GN=EMIHUDRAFT_462358 PE=4 SV=1	3.83	68.6233	1	0	-0.811765
0.992	C2	R.LSQEEIER.M	tr|R1F8P6|R1F8P6_EMIHU	1002.5	2	1002.5	502.256	Uncharacterized protein OS=Emiliania huxleyi OX=2903 GN=EMIHUDRAFT_442092 PE=3 SV=1	4.25	68.6433	2	0	-1.36
0.9981	C2	R.n[44.01]GDFVAAQDEAK.D	tr|R1DB26|R1DB26_EMIHU	1192.54	2	1192.54	597.275	Uncharacterized protein OS=Emiliania huxleyi OX=2903 GN=EMIHUDRAFT_462701 PE=4 SV=1	4.03	68.675	2	0	-1.06923
0.9873	C2	K.n[44.01]EMLGETM[147.04]GR.F	tr|R1DHQ1|R1DHQ1_EMIHU	1081.45	2	1081.45	541.734	SPFH domain-containing protein OS=Emiliania huxleyi OX=2903 GN=EMIHUDRAFT_363433 PE=4 SV=1	4.53	68.6983	2	0	-0.590909
0.9928	C2	R.n[44.01]GPSDDDVLR.G	tr|R1BXY6|R1BXY6_EMIHU	1015.46	2	1015.46	508.736	Uncharacterized protein OS=Emiliania huxleyi OX=2903 GN=EMIHUDRAFT_459409 PE=4 SV=1	3.93	68.7783	2	0	-1.33636
0.9963	C2	R.n[44.01]M[147.04]LNEDELR.Q	tr|R1DH33|R1DH33_EMIHU	1077.48	2	1077.48	539.745	ADP-ribosylation factor OS=Emiliania huxleyi OX=2903 GN=Arf1 PE=3 SV=1	4.14	68.8133	2	0	-1.7
1	C2	R.n[44.01]GPLPDETSAGADNAR.L	tr|R1DEX6|R1DEX6_EMIHU	1512.68	2	1512.68	757.347	Urease OS=Emiliania huxleyi OX=2903 GN=URE1 PE=3 SV=1	4.03	68.835	2	0	-0.911765
0.9701	C2	R.n[44.01]IAAEAPANEDAAER.R	tr|R1C0G8|R1C0G8_EMIHU	1469.67	2	1469.68	735.845	Uncharacterized protein OS=Emiliania huxleyi OX=2903 GN=EMIHUDRAFT_464402 PE=4 SV=1	4	68.84	2	0	-1.08125
0.9672	C2	R.FENEDTVYDTM[147.04].-	tr|R1EBL5|R1EBL5_EMIHU	1378.52	2	1378.52	690.269	Uncharacterized protein OS=Emiliania huxleyi OX=2903 GN=EMIHUDRAFT_435521 PE=4 SV=1	3.43	68.8683	2	0	-1.31667
0.9987	C2	M.ELGVTGGEEDGVDNTDIDSSR.L	tr|R1E5X1|R1E5X1_EMIHU	2163.94	3	2163.93	722.321	Aldolase A OS=Emiliania huxleyi OX=2903 GN=EMIHUDRAFT_436550 PE=2 SV=1	3.62	68.8933	1	0	-0.63913
0.9997	C2	R.n[44.01]EDENGQQLLSR.R	tr|R1B4C7|R1B4C7_EMIHU	1330.61	2	1330.61	666.313	Uncharacterized protein OS=Emiliania huxleyi OX=2903 GN=EMIHUDRAFT_69198 PE=4 SV=1	4.14	68.895	2	0	-2.16154
0.9989	C2	K.n[44.01]TPEEYAAEAR.A	tr|R1B456|R1B456_EMIHU	1178.52	2	1178.52	590.268	Uncharacterized protein OS=Emiliania huxleyi OX=2903 GN=EMIHUDRAFT_453992 PE=4 SV=1	4.25	68.9167	2	0	-1.275
0.9921	C2	R.M[147.04]LNEDELR.Q	tr|R1DH33|R1DH33_EMIHU	1034.47	2	1034.47	518.242	ADP-ribosylation factor OS=Emiliania huxleyi OX=2903 GN=Arf1 PE=3 SV=1	4.14	68.95	2	0	-1.7
0.9232	C2	K.n[44.01]VM[147.04]GDASPEADQLM[147.04]R.S	tr|R1BWN7|R1BWN7_EMIHU	1593.68	2	1593.68	797.845	Thioredoxin OS=Emiliania huxleyi OX=2903 GN=EMIHUDRAFT_432509 PE=4 SV=1	4.03	69.0167	2	0	-0.6625
0.9988	C2	R.n[44.01]GM[147.04]VAELADR.G	tr|R1DY82|R1DY82_EMIHU	1019.47	2	1019.47	510.743	Uncharacterized protein (Fragment) OS=Emiliania huxleyi OX=2903 GN=EMIHUDRAFT_78875 PE=4 SV=1	4.37	69.03	2	0	-0.3
0.9978	C2	R.n[44.01]DAAAVSAVETR.D	tr|R1D7U3|R1D7U3_EMIHU,tr|R1DZV2|R1DZV2_EMIHU	1131.55	2	1131.55	566.783	Uncharacterized protein OS=Emiliania huxleyi OX=2903 GN=EMIHUDRAFT_456311 PE=4 SV=1	4.37	69.0633	2	0	-0.415385
0.9721	C2	R.n[44.01]ASEIAGEGTSAAEEER.C	tr|R1FXJ4|R1FXJ4_EMIHU	1648.72	2	1648.72	825.366	Uncharacterized protein OS=Emiliania huxleyi OX=2903 GN=EMIHUDRAFT_222803 PE=4 SV=1	3.98	69.1033	2	0	-0.855556
0.9676	C2	K.EEEEVSEEDAALIEK.M	tr|R1EFA9|R1EFA9_EMIHU,tr|R1CFG1|R1CFG1_EMIHU	1718.77	2	1718.78	860.394	Uncharacterized protein OS=Emiliania huxleyi OX=2903 GN=EMIHUDRAFT_464026 PE=4 SV=1	3.72	69.1383	2	0	-1.09412
0.999	C2	R.n[44.01]SLEDESSSLSQR.T	tr|R1C3F0|R1C3F0_EMIHU	1379.62	2	1379.62	690.816	Uncharacterized protein OS=Emiliania huxleyi OX=2903 GN=EMIHUDRAFT_244504 PE=4 SV=1	4.14	69.28	2	0	-1.43571
0.9633	C2	R.n[44.01]ALAVSGDADER.G	tr|R1DEG6|R1DEG6_EMIHU	1145.53	2	1145.53	573.773	Uncharacterized protein OS=Emiliania huxleyi OX=2903 GN=EMIHUDRAFT_448508 PE=4 SV=1	4.03	69.2933	2	0	-0.592308
0.9849	C2	K.n[44.01]APEELSDAPR.G	tr|R1DZR4|R1DZR4_EMIHU,tr|R1BZ81|R1BZ81_EMIHU	1126.53	2	1126.53	564.27	Cysteine synthase OS=Emiliania huxleyi OX=2903 GN=EMIHUDRAFT_435967 PE=4 SV=1	4.14	69.3	2	0	-1.325
0.9884	C2	R.FTVGGGAEEAEEA.-	tr|R1FWF4|R1FWF4_EMIHU	1265.54	2	1265.55	633.778	Elongation factor Ts, mitochondrial OS=Emiliania huxleyi OX=2903 GN=EMIHUDRAFT_439791 PE=3 SV=1	3.58	69.345	2	0	-0.571429
0.9973	C2	R.n[44.01]EGVVVEAGPGR.V	tr|R1BWL7|R1BWL7_EMIHU,tr|R1BBM8|R1BBM8_EMIHU	1111.56	2	1111.57	556.788	Chaperonin 10 OS=Emiliania huxleyi OX=2903 GN=EMIHUDRAFT_437005 PE=3 SV=1	4.53	69.3533	2	0	-0.0153846
0.9996	C2	R.n[44.01]LVAQDQDQEVK.E	tr|R1FV92|R1FV92_EMIHU	1314.64	2	1314.64	658.328	Uncharacterized protein OS=Emiliania huxleyi OX=2903 GN=EMIHUDRAFT_462184 PE=4 SV=1	4.03	69.38	2	0	-1.45385
0.9247	C2	R.n[44.01]EAAAAESAAWEAAR.A	tr|R1FL34|R1FL34_EMIHU	1445.65	2	1445.64	723.834	Uncharacterized protein OS=Emiliania huxleyi OX=2903 GN=EMIHUDRAFT_110346 PE=4 SV=1	4.25	69.405	2	0	-0.3125
0.9991	C2	K.n[44.01]EGVITVQDGK.T	tr|R1D6F2|R1D6F2_EMIHU	1087.55	2	1087.55	544.783	Heat shock protein 60 (Fragment) OS=Emiliania huxleyi OX=2903 GN=EMIHUDRAFT_459873 PE=3 SV=1	4.37	69.4267	2	0	-0.633333
0.9922	C2	R.n[44.01]AALVEEGNAAR.A	tr|R1CZV8|R1CZV8_EMIHU	1142.57	2	1142.57	572.291	Serine-tRNA ligase OS=Emiliania huxleyi OX=2903 GN=EMIHUDRAFT_73074 PE=4 SV=1	4.53	69.6567	2	0	-0.223077
0.9994	C2	R.n[44.01]EAQEQAVLAER.L	tr|R1CUN3|R1CUN3_EMIHU,tr|R1DCM4|R1DCM4_EMIHU,tr|R1DZ85|R1DZ85_EMIHU,tr|R1FWJ2|R1FWJ2_EMIHU,tr|R1E065|R1E065_EMIHU	1285.63	2	1285.63	643.82	Uncharacterized protein OS=Emiliania huxleyi OX=2903 GN=EMIHUDRAFT_435052 PE=4 SV=1	4.25	69.675	2	0	-0.715385
0.9576	C2	R.n[44.01]ADAAEAAAADAAAAR.S	tr|R1BPV0|R1BPV0_EMIHU	1357.62	2	1357.63	679.818	Uncharacterized protein OS=Emiliania huxleyi OX=2903 GN=EMIHUDRAFT_464892 PE=4 SV=1	4.03	69.6817	2	0	-0.0294118
0.9987	C2	R.n[44.01]DALGADVM[147.04]AAK.W	tr|R1ENL0|R1ENL0_EMIHU	1119.52	2	1119.53	560.769	Cytochrome b6-f complex iron-sulfur subunit (Fragment) OS=Emiliania huxleyi OX=2903 GN=EMIHUDRAFT_45249 PE=4 SV=1	4.21	69.7183	2	0	0.0307692
1	C2	K.AEGEAPADPAATPAADEADAAVDASR.R	tr|R1F6I6|R1F6I6_EMIHU,tr|R1EE90|R1EE90_EMIHU	2438.08	3	2439.09	813.702	Uncharacterized protein OS=Emiliania huxleyi OX=2903 GN=EMIHUDRAFT_441237 PE=4 SV=1	3.62	69.795	2	0	-0.717857
0.9861	C2	K.n[44.01]AYLESQQQNVDDR.L	tr|R1ENU4|R1ENU4_EMIHU,tr|R1DXX2|R1DXX2_EMIHU	1607.72	2	1607.73	804.866	Uncharacterized protein OS=Emiliania huxleyi OX=2903 GN=EMIHUDRAFT_444262 PE=4 SV=1	4.03	69.89	2	0	-1.42667
0.9975	C2	K.n[44.01]GVAAAAGM[147.04]DTEEAPAEAAGGAK.R	tr|R1BI12|R1BI12_EMIHU,tr|R1F9H2|R1F9H2_EMIHU	2002.89	3	2002.9	668.637	Uncharacterized protein OS=Emiliania huxleyi OX=2903 GN=EMIHUDRAFT_216821 PE=4 SV=1	4	70.0067	2	0	-0.329167
0.9901	C2	K.n[44.01]LEPGSDEYER.M	tr|R1E097|R1E097_EMIHU	1236.53	2	1236.53	619.27	Uncharacterized protein OS=Emiliania huxleyi OX=2903 GN=EMIHUDRAFT_436908 PE=4 SV=1	4	70.0583	2	0	-1.73333
0.9404	C2	K.n[44.01]DVAADAELR.S	tr|R1FSJ0|R1FSJ0_EMIHU	1001.48	2	1001.48	501.746	Uncharacterized protein OS=Emiliania huxleyi OX=2903 GN=EMIHUDRAFT_226502 PE=4 SV=1	4.03	70.12	2	0	-0.572727
1	C2	L.EM[147.04]ELGVTGGEEDGVDNTDIDSSR.L	tr|R1E5X1|R1E5X1_EMIHU	2440.02	3	2441.02	814.347	Aldolase A OS=Emiliania huxleyi OX=2903 GN=EMIHUDRAFT_436550 PE=2 SV=1	3.58	70.1783	1	0	-0.576
0.9988	C2	M.n[44.01]PSDVDEEIR.Q	tr|R1FRG6|R1FRG6_EMIHU	1101.49	2	1101.5	551.754	Uncharacterized protein OS=Emiliania huxleyi OX=2903 GN=EMIHUDRAFT_447448 PE=4 SV=1	3.92	70.1833	2	0	-1.25455
0.9682	C2	R.n[44.01]DDEESKDDVGYDDIGGVR.K	tr|R1B302|R1B302_EMIHU	2025.84	2	2025.84	1013.93	Cell division cycle protein 48 OS=Emiliania huxleyi OX=2903 GN=EMIHUDRAFT_439359 PE=3 SV=1	3.76	70.2	2	1	-1.76
1	C2	R.AEDDADVAALAAEC[160.03]DK.F	tr|R1FIC3|R1FIC3_EMIHU	1662.7	2	1662.71	832.359	Uncharacterized protein OS=Emiliania huxleyi OX=2903 GN=EMIHUDRAFT_455870 PE=4 SV=1	3.66	70.2567	2	0	-0.294444
0.9933	C2	K.n[44.01]VAFSEDGTK.V	tr|R1BZN1|R1BZN1_EMIHU	995.456	2	995.459	498.735	ATP-dependent metalloprotease FtsH OS=Emiliania huxleyi OX=2903 GN=EMIHUDRAFT_427625 PE=3 SV=1	4.37	70.31	2	0	-0.336364
0.9932	C2	K.n[44.01]VTAIEAGDK.G	sp|Q4G3D7|CYF_EMIHU	945.477	2	945.479	473.746	Cytochrome f OS=Emiliania huxleyi OX=2903 GN=petA PE=3 SV=1	4.37	70.3133	2	0	-0.363636
0.9837	C2	R.n[44.01]ELDATENIK.L	tr|R1DAG5|R1DAG5_EMIHU	1074.52	2	1074.52	538.267	Uncharacterized protein (Fragment) OS=Emiliania huxleyi OX=2903 GN=EMIHUDRAFT_456186 PE=4 SV=1	4.14	70.315	2	0	-0.836364
0.9477	C2	K.VAFSEDGTK.V	tr|R1BZN1|R1BZN1_EMIHU	952.45	2	952.454	477.232	ATP-dependent metalloprotease FtsH OS=Emiliania huxleyi OX=2903 GN=EMIHUDRAFT_427625 PE=3 SV=1	4.37	70.3167	2	0	-0.336364
1	C2	R.n[44.01]AAAGLAEEEEQC[160.03]GK.G	tr|R1FZW9|R1FZW9_EMIHU	1504.65	2	1504.65	753.331	Uncharacterized protein OS=Emiliania huxleyi OX=2903 GN=EMIHUDRAFT_423073 PE=4 SV=1	4.09	70.34	2	0	-0.85
0.9985	C2	K.VTAIEAGDK.G	sp|Q4G3D7|CYF_EMIHU	902.471	2	902.474	452.243	Cytochrome f OS=Emiliania huxleyi OX=2903 GN=petA PE=3 SV=1	4.37	70.345	2	0	-0.363636
0.9999	C2	R.AESVDTSDPVIEM[147.04]PDATPDKDQPAA.-	tr|R1G022|R1G022_EMIHU	2614.16	3	2614.17	872.394	Putative ammonium transporter OS=Emiliania huxleyi OX=2903 GN=AMT13 PE=4 SV=1	3.57	70.3633	2	1	-0.915385
0.9589	C2	R.NSAPQFISSIQSEK.K	sp|Q4G397|ATPA_EMIHU	1534.76	2	1534.77	768.389	ATP synthase subunit alpha, chloroplastic OS=Emiliania huxleyi OX=2903 GN=atpA PE=3 SV=1	6	70.39	2	0	-1.09375
0.9438	C2	R.n[44.01]YDEVGGEMK.N	tr|R1FPY6|R1FPY6_EMIHU	1069.44	2	1069.44	535.727	Putative EF-1 alpha\Tu like protein OS=Emiliania huxleyi OX=2903 GN=EFG1 PE=4 SV=1	4.14	70.4417	2	0	-1.67273
0.999	C2	R.DGDDYLLSGEK.L	tr|R1DRV8|R1DRV8_EMIHU	1210.54	2	1210.54	606.275	Long-chain specific acyl-CoA dehydrogenase OS=Emiliania huxleyi OX=2903 GN=EMIHUDRAFT_464665 PE=3 SV=1	3.84	70.4433	2	0	-1.06923
0.9364	C2	R.n[44.01]AATAVAAEEAAR.T	tr|R1G0W6|R1G0W6_EMIHU	1172.58	2	1172.58	587.297	Uncharacterized protein OS=Emiliania huxleyi OX=2903 GN=EMIHUDRAFT_94920 PE=4 SV=1	4.53	70.455	2	0	-0.0428571
1	C2	R.n[44.01]EAQDVYSVESQR.R	tr|R1ENS0|R1ENS0_EMIHU	1452.65	2	1452.65	727.331	Acetyl-CoA acetyltransferase OS=Emiliania huxleyi OX=2903 GN=EMIHUDRAFT_435400 PE=3 SV=1	4.14	70.4717	2	0	-1.69286
1	C2	K.LEDGEAVADGAAGEGAEGGAEASAEVAGGGAGER.T	tr|R1CDF0|R1CDF0_EMIHU,tr|R1BZP2|R1BZP2_EMIHU	2986.3	3	2987.31	996.441	Uncharacterized protein OS=Emiliania huxleyi OX=2903 GN=EMIHUDRAFT_469914 PE=4 SV=1	3.62	70.4867	2	0	-0.422222
0.9971	C2	R.n[44.01]EAAAAEAAAEGAPAAK.G	tr|R1D6M5|R1D6M5_EMIHU	1440.68	2	1440.69	721.35	Uncharacterized protein OS=Emiliania huxleyi OX=2903 GN=EMIHUDRAFT_359472 PE=4 SV=1	4.25	70.4983	2	0	-0.183333
0.9994	C2	R.n[44.01]VAVEQAADEAR.A	tr|R1BY80|R1BY80_EMIHU	1200.57	2	1200.58	601.294	Uncharacterized protein OS=Emiliania huxleyi OX=2903 GN=EMIHUDRAFT_459368 PE=4 SV=1	4.14	70.5167	2	0	-0.430769
0.9371	C2	R.n[44.01]AVADGAGEEELAR.C	tr|R1E9U7|R1E9U7_EMIHU,tr|R1DP65|R1DP65_EMIHU	1329.62	2	1329.62	665.815	Uncharacterized protein OS=Emiliania huxleyi OX=2903 GN=EMIHUDRAFT_458938 PE=4 SV=1	4	70.7283	2	0	-0.406667
0.9883	C2	R.DGEEEEEISLEEAR.R	tr|R1E7R2|R1E7R2_EMIHU	1633.7	2	1633.69	817.855	Uncharacterized protein (Fragment) OS=Emiliania huxleyi OX=2903 GN=EMIHUDRAFT_471736 PE=4 SV=1	3.72	70.7367	2	0	-2.0375
0.999	C2	K.n[44.01]SGAASLDDAEINR.L	tr|R1DGP7|R1DGP7_EMIHU,tr|R1EEV6|R1EEV6_EMIHU,tr|R1BSX7|R1BSX7_EMIHU	1360.62	2	1360.63	681.318	Uncharacterized protein (Fragment) OS=Emiliania huxleyi OX=2903 GN=EMIHUDRAFT_119762 PE=4 SV=1	4.03	70.81	2	0	-0.46
0.9941	C2	K.n[44.01]LVC[160.03]AGEEER.V	tr|R1F7R8|R1F7R8_EMIHU,tr|R1CVL5|R1CVL5_EMIHU	1104.49	2	1104.49	553.251	Glutathione reductase OS=Emiliania huxleyi OX=2903 GN=EMIHUDRAFT_63987 PE=3 SV=1	4.25	70.8167	2	0	-0.254545
0.9916	C2	R.n[44.01]LAAAAGEGEEPR.L	tr|R1CWU9|R1CWU9_EMIHU	1212.57	2	1212.57	607.294	Uncharacterized protein (Fragment) OS=Emiliania huxleyi OX=2903 GN=EMIHUDRAFT_258714 PE=4 SV=1	4.25	70.84	2	0	-0.507143
0.9391	C2	K.n[44.01]DDENINSQPFM[147.04]R.Y	sp|Q4G3F4|RBL_EMIHU	1523.63	2	1523.63	762.823	Ribulose bisphosphate carboxylase large chain OS=Emiliania huxleyi OX=2903 GN=rbcL PE=3 SV=1	4.03	70.8767	2	0	-1.70714
0.9957	C2	R.n[44.01]LVDM[147.04]EPAER.A	tr|R1DXI8|R1DXI8_EMIHU	1117.51	2	1117.51	559.761	Uncharacterized protein OS=Emiliania huxleyi OX=2903 GN=EMIHUDRAFT_422986 PE=4 SV=1	4.14	70.945	2	0	-0.690909
1	C2	R.n[44.01]DANEAGVVAVEGR.G	tr|R1DXV2|R1DXV2_EMIHU	1328.63	2	1329.64	665.323	Uncharacterized protein OS=Emiliania huxleyi OX=2903 GN=EMIHUDRAFT_242846 PE=4 SV=1	4.14	71.09	2	0	-0.413333
1	C2	K.n[44.01]ALAEGEGEGIAK.V	tr|R1E5W6|R1E5W6_EMIHU	1186.58	2	1186.58	594.299	Putative Lipoamide dehydrogenase 1 OS=Emiliania huxleyi OX=2903 GN=DLD2 PE=3 SV=1	4.25	71.0917	2	0	-0.114286
0.998	C2	R.n[44.01]GEETVLTPER.L	tr|R1D461|R1D461_EMIHU,tr|R1EVT4|R1EVT4_EMIHU	1172.57	2	1172.57	587.291	Uncharacterized protein OS=Emiliania huxleyi OX=2903 GN=EMIHUDRAFT_449789 PE=3 SV=1	4.25	71.0983	2	0	-0.925
0.9996	C2	K.SGGEGGEGDGPEPPM[147.04]ALA.-	tr|R1DSY9|R1DSY9_EMIHU	1642.68	2	1642.68	822.346	Uncharacterized protein OS=Emiliania huxleyi OX=2903 GN=EMIHUDRAFT_433662 PE=4 SV=1	3.5	71.1117	2	0	-0.873684
0.9543	C2	K.n[44.01]AVAAALGGGGSK.L	tr|R1BZ73|R1BZ73_EMIHU,tr|R1C6D1|R1C6D1_EMIHU	1000.53	2	1000.53	501.272	Uncharacterized protein (Fragment) OS=Emiliania huxleyi OX=2903 GN=EMIHUDRAFT_124288 PE=4 SV=1	8.8	71.14	2	0	0.628571
0.9963	C2	K.n[44.01]AALAEAEETQQR.A	tr|R1FY51|R1FY51_EMIHU	1358.64	2	1358.64	680.329	Uncharacterized protein OS=Emiliania huxleyi OX=2903 GN=EMIHUDRAFT_439544 PE=4 SV=1	4.25	71.1717	2	0	-0.985714
1	C2	K.n[44.01]QDFEENGALER.V	tr|R1ESF0|R1ESF0_EMIHU	1349.58	2	1349.59	675.8	Vacuolar H+-ATPase V1 sector, subunit B OS=Emiliania huxleyi OX=2903 GN=ATPVB PE=3 SV=1	4	71.3083	2	0	-1.32308
0.9958	C2	R.DGAEEGGGAVAAGPDATLDVK.A	tr|R1DY72|R1DY72_EMIHU	1898.89	2	1898.89	950.45	Uncharacterized protein OS=Emiliania huxleyi OX=2903 GN=EMIHUDRAFT_361051 PE=4 SV=1	3.77	71.3383	2	0	-0.313043
1	C2	K.DIEADSLEEM[147.04]YQK.A	tr|R1G2L1|R1G2L1_EMIHU,tr|R1D1T8|R1D1T8_EMIHU	1585.68	2	1585.69	793.848	Uncharacterized protein (Fragment) OS=Emiliania huxleyi OX=2903 GN=EMIHUDRAFT_50610 PE=4 SV=1	3.83	71.4667	2	0	-1.14
1	C2	K.n[44.01]M[147.04]GSDISAEELGR.A	tr|R1F0W9|R1F0W9_EMIHU	1322.58	2	1322.58	662.296	Mitochondrial processing peptidase OS=Emiliania huxleyi OX=2903 GN=EMIHUDRAFT_443369 PE=4 SV=1	4.14	71.4933	2	0	-0.535714
0.9959	C2	R.n[44.01]EVFTM[147.04]DEQR.A	tr|R1B932|R1B932_EMIHU	1212.51	2	1212.51	607.261	Putative valyl-tRNA synthetase OS=Emiliania huxleyi OX=2903 GN=EMIHUDRAFT_107175 PE=3 SV=1	4.14	71.595	2	0	-1.18182
0.997	C2	R.n[44.01]ASVAAEPLDGR.L	tr|R1FQ88|R1FQ88_EMIHU	1127.56	2	1127.56	564.786	Pyruvate kinase OS=Emiliania huxleyi OX=2903 GN=EMIHUDRAFT_70323 PE=3 SV=1	4.37	71.6317	2	0	-0.123077
0.9993	C2	R.n[44.01]TQVLEQEPEAAR.G	tr|R1DIT1|R1DIT1_EMIHU	1412.69	2	1412.7	707.352	Uncharacterized protein OS=Emiliania huxleyi OX=2903 GN=EMIHUDRAFT_352039 PE=3 SV=1	4.25	71.6917	2	0	-1.25714
0.9936	C2	R.n[44.01]EGESPGTVAELR.A	tr|R1DG03|R1DG03_EMIHU	1286.61	2	1286.61	644.312	Uncharacterized protein OS=Emiliania huxleyi OX=2903 GN=EMIHUDRAFT_111458 PE=4 SV=1	4.25	71.75	2	0	-0.842857
0.9966	C2	K.n[44.01]AEEEAAAAAAAAK.A	tr|R1EV81|R1EV81_EMIHU,tr|R1ED91|R1ED91_EMIHU	1215.57	2	1215.57	608.794	Uncharacterized protein OS=Emiliania huxleyi OX=2903 GN=EMIHUDRAFT_443320 PE=4 SV=1	4.25	71.935	2	0	-0.02
0.9407	C2	C.n[44.01]GPTQEEDIPGSVR.H	tr|R1DAZ7|R1DAZ7_EMIHU	1426.67	2	1426.67	714.342	Putative ATP-sulfurylase OS=Emiliania huxleyi OX=2903 GN=EMIHUDRAFT_415495 PE=4 SV=1	4.14	71.965	1	0	-1.06667
0.9962	C2	K.GEATVPESAPSAELDQ.-	tr|R1CYM9|R1CYM9_EMIHU,tr|R1FEQ6|R1FEQ6_EMIHU	1599.73	2	1599.73	800.87	Uncharacterized protein OS=Emiliania huxleyi OX=2903 GN=EMIHUDRAFT_234940 PE=4 SV=1	3.5	71.97	2	0	-0.817647
1	C2	K.DNM[147.04]DAGFETAEAGLDK.M	tr|R1EC27|R1EC27_EMIHU	1698.7	2	1698.71	850.359	Uncharacterized protein OS=Emiliania huxleyi OX=2903 GN=EMIHUDRAFT_435860 PE=4 SV=1	3.77	72.0733	2	0	-0.805556
0.9948	C2	K.n[44.01]ALEDADEC[160.03]VR.L	tr|R1BNC3|R1BNC3_EMIHU	1219.51	2	1219.52	610.764	Uncharacterized protein OS=Emiliania huxleyi OX=2903 GN=EMIHUDRAFT_247902 PE=4 SV=1	3.92	72.08	2	0	-0.375
0.9793	C2	K.n[44.01]QEEM[147.04]LSLEER.N	tr|R1EB10|R1EB10_EMIHU	1321.58	2	1321.59	661.798	14-3-3 protein OS=Emiliania huxleyi OX=2903 GN=EMIHUDRAFT_436052 PE=3 SV=1	4.09	72.0817	2	0	-1.725
0.9978	C2	R.n[44.01]ELISNASDAC[160.03]DK.K	tr|R1CAZ6|R1CAZ6_EMIHU	1364.59	2	1364.59	683.301	Heat shock protein 90 OS=Emiliania huxleyi OX=2903 GN=EMIHUDRAFT_415924 PE=3 SV=1	4.03	72.165	2	0	-0.964286
0.9993	C2	-.n[44.01]M[147.04]NDVEINQQIK.Q	tr|R1D8W8|R1D8W8_EMIHU	1389.66	2	1389.65	695.835	Vacuolar H+-ATPase V1 sector, subunit E OS=Emiliania huxleyi OX=2903 GN=ATPVE PE=4 SV=1	4.37	72.2117	2	0	-1.10833
0.931	C2	R.n[44.01]NEGGGEVFSPEGTAR.M	tr|R1BAV6|R1BAV6_EMIHU	1548.68	2	1549.69	775.347	Uncharacterized protein OS=Emiliania huxleyi OX=2903 GN=EMIHUDRAFT_106738 PE=4 SV=1	4.25	72.28	2	0	-1
0.9444	C2	K.ESFEEISK.M	tr|R1E929|R1E929_EMIHU	967.45	2	967.453	484.732	Uncharacterized protein OS=Emiliania huxleyi OX=2903 GN=EMIHUDRAFT_421687 PE=3 SV=1	4.25	72.3883	2	0	-1.07
0.9994	C2	R.DADDAMAALDGK.D	tr|R1EMV3|R1EMV3_EMIHU,tr|R1DCF3|R1DCF3_EMIHU	1191.51	2	1191.51	596.761	Uncharacterized protein OS=Emiliania huxleyi OX=2903 GN=EMIHUDRAFT_469356 PE=4 SV=1	3.77	72.4133	2	0	-0.957143
0.9865	C2	K.GAEENNATTEFDLTEK.S	tr|R1CSW1|R1CSW1_EMIHU	1767.78	2	1768.77	884.897	Uncharacterized protein (Fragment) OS=Emiliania huxleyi OX=2903 GN=EMIHUDRAFT_351077 PE=3 SV=1	3.91	72.4367	2	0	-1.41111
0.9654	C2	R.n[44.01]SADFEGSDLR.T	tr|R1G137|R1G137_EMIHU	1138.49	2	1138.49	570.252	Uncharacterized protein OS=Emiliania huxleyi OX=2903 GN=EMIHUDRAFT_194264 PE=4 SV=1	4.03	72.445	2	0	-1.15
0.9994	C2	R.n[44.01]YIEGDM[147.04]PPTER.A	tr|R1ELN4|R1ELN4_EMIHU	1365.59	2	1365.59	683.801	Bifunctional phosphoribosylaminoimidazolecarboxamide formyltransferase OS=Emiliania huxleyi OX=2903 GN=EMIHUDRAFT_424199 PE=3 SV=1	4.14	72.5183	2	0	-1.3
0.9992	C2	K.n[44.01]DEM[147.04]C[160.03]DVIGVTK.G	tr|R1CSW1|R1CSW1_EMIHU	1324.56	2	1324.57	663.289	Uncharacterized protein (Fragment) OS=Emiliania huxleyi OX=2903 GN=EMIHUDRAFT_351077 PE=3 SV=1	4.03	72.5617	2	0	-0.192308
0.9983	C2	K.n[44.01]SEDPEVFR.N	tr|R1BYL8|R1BYL8_EMIHU,tr|R1FSK3|R1FSK3_EMIHU	1020.45	2	1020.45	511.233	Light harvesting protein OS=Emiliania huxleyi OX=2903 GN=Lhcf6_1 PE=4 SV=1	4.14	72.5683	2	0	-1.78
0.9992	C2	R.n[44.01]AVAPETLDQM[147.04]ER.A	tr|R1FFT9|R1FFT9_EMIHU	1417.65	2	1417.65	709.833	Acetyl-CoA carboxylase OS=Emiliania huxleyi OX=2903 GN=ACC-1 PE=4 SV=1	4.14	72.575	2	0	-0.714286
1	C2	K.n[44.01]GYDEALATPEK.L	tr|R1FY51|R1FY51_EMIHU	1235.57	2	1235.57	618.791	Uncharacterized protein OS=Emiliania huxleyi OX=2903 GN=EMIHUDRAFT_439544 PE=4 SV=1	4.14	72.5967	2	0	-0.853846
0.9709	C2	R.n[44.01]WEDEAAAEGGK.A	tr|R1DUT1|R1DUT1_EMIHU	1204.5	2	1204.5	603.257	Uncharacterized protein (Fragment) OS=Emiliania huxleyi OX=2903 GN=EMIHUDRAFT_448086 PE=4 SV=1	4	72.64	2	0	-1.3
0.9788	C2	R.n[44.01]GMVVDEGESVR.V	tr|R1CMY0|R1CMY0_EMIHU	1219.55	2	1219.55	610.782	Uncharacterized protein OS=Emiliania huxleyi OX=2903 GN=EMIHUDRAFT_457790 PE=4 SV=1	4.14	72.6883	2	0	-0.184615
0.9901	C2	K.n[44.01]ADIIAAEQK.W	tr|R1D9B3|R1D9B3_EMIHU	1000.52	2	1000.52	501.267	Uncharacterized protein OS=Emiliania huxleyi OX=2903 GN=EMIHUDRAFT_202627 PE=4 SV=1	4.37	72.715	2	0	-0.436364
0.9882	C2	R.AELDAEEDEGGYDDIGGVDK.Q	tr|R1F027|R1F027_EMIHU	2095.87	2	2095.87	1048.94	Cell division cycle protein 48 OS=Emiliania huxleyi OX=2903 GN=EMIHUDRAFT_421356 PE=3 SV=1	3.51	72.7433	2	0	-1.37273
0.9389	C2	R.n[44.01]GELDEEAM[147.04]LK.E	tr|R1F005|R1F005_EMIHU	1192.53	2	1192.53	597.271	Uncharacterized protein OS=Emiliania huxleyi OX=2903 GN=EMIHUDRAFT_204372 PE=4 SV=1	4	72.7633	2	0	-1.25
0.9989	C2	R.n[44.01]GDLGM[147.04]EIPPEK.V	tr|R1G1H4|R1G1H4_EMIHU	1243.58	2	1243.58	622.795	Pyruvate kinase OS=Emiliania huxleyi OX=2903 GN=EMIHUDRAFT_433474 PE=3 SV=1	4.14	72.9517	2	0	-0.653846
0.9925	C2	R.n[44.01]ELDDTAGQLR.Q	tr|R1DWX0|R1DWX0_EMIHU	1159.55	2	1159.55	580.781	Uncharacterized protein OS=Emiliania huxleyi OX=2903 GN=EMIHUDRAFT_462197 PE=4 SV=1	4.03	73.1733	2	0	-1.51667
0.9973	C2	K.n[44.01]AEADEEIAAYK.A	tr|R1CAN4|R1CAN4_EMIHU	1251.56	2	1251.57	626.788	V-type proton ATPase subunit G OS=Emiliania huxleyi OX=2903 GN=ATPVG PE=3 SV=1	4	73.2067	2	0	-0.738462
0.944	C2	R.ELDELSNK.Y	tr|R1BJR7|R1BJR7_EMIHU,tr|R1DP77|R1DP77_EMIHU	946.461	2	946.463	474.238	Ferredoxin-sulfite reductase OS=Emiliania huxleyi OX=2903 GN=SIR1 PE=4 SV=1	4.14	73.2383	2	0	-1.69
0.963	C2	R.TGDAPLEQAGEDSY.-	tr|R1BQ31|R1BQ31_EMIHU,tr|R1DV36|R1DV36_EMIHU	1451.61	2	1451.61	726.81	Uncharacterized protein OS=Emiliania huxleyi OX=2903 GN=EMIHUDRAFT_437446 PE=4 SV=1	3.43	73.3117	2	0	-1.32
0.9927	C2	R.n[44.01]VAPADIEEGM[147.04]R.V	tr|R1FF26|R1FF26_EMIHU	1245.57	2	1245.57	623.79	Uncharacterized protein OS=Emiliania huxleyi OX=2903 GN=EMIHUDRAFT_456187 PE=4 SV=1	4.14	73.3133	2	0	-0.238462
0.9637	C2	R.n[44.01]AAALEAADAER.A	tr|R1DC24|R1DC24_EMIHU,tr|R1B5V0|R1B5V0_EMIHU	1129.54	2	1129.54	565.775	Uncharacterized protein OS=Emiliania huxleyi OX=2903 GN=EMIHUDRAFT_467866 PE=4 SV=1	4.14	73.3867	2	0	-0.238462
0.9978	C2	R.DSTVVGDFAEEPGDK.L	tr|R1C356|R1C356_EMIHU,tr|R1DZY4|R1DZY4_EMIHU	1564.69	2	1564.7	783.352	Uncharacterized protein OS=Emiliania huxleyi OX=2903 GN=EMIHUDRAFT_244971 PE=4 SV=1	3.77	73.4783	2	0	-0.764706
1	C2	M.n[44.01]EEDAAAAEAPAAPEAAAEAPAR.K	tr|R1C2D2|R1C2D2_EMIHU	2120.96	2	2120.97	1061.49	Uncharacterized protein OS=Emiliania huxleyi OX=2903 GN=EMIHUDRAFT_436544 PE=4 SV=1	3.83	73.4967	1	0	-0.445833
0.9965	C2	R.n[44.01]ASAEALEAAM[147.04]ER.E	tr|R1FHB7|R1FHB7_EMIHU,tr|A0A0D3JPS7|A0A0D3JPS7_EMIHU	1306.58	2	1306.59	654.298	Uncharacterized protein OS=Emiliania huxleyi OX=2903 GN=EMIHUDRAFT_467938 PE=4 SV=1	4.25	73.7717	2	0	-0.65
0.946	C2	P.n[44.01]EEVQAAIDGR.K	tr|R1E1E6|R1E1E6_EMIHU	1129.54	2	1129.54	565.775	Uncharacterized protein OS=Emiliania huxleyi OX=2903 GN=EMIHUDRAFT_432636 PE=4 SV=1	4.14	73.825	1	0	-1.00833
0.9887	C2	K.n[44.01]ADLADDNELR.A	tr|R1C7V8|R1C7V8_EMIHU	1173.53	2	1173.53	587.77	Ras-related protein OS=Emiliania huxleyi OX=2903 GN=Rab1b-1 PE=4 SV=1	3.84	73.8283	2	0	-1.075
0.9921	C2	K.n[44.01]YALSDEEVK.A	tr|R1EIN3|R1EIN3_EMIHU	1095.51	2	1095.51	548.761	Uncharacterized protein OS=Emiliania huxleyi OX=2903 GN=EMIHUDRAFT_447695 PE=4 SV=1	4.14	73.8483	2	0	-0.8
0.956	C2	R.n[44.01]AM[147.04]AEELIDK.V	tr|R1DHK7|R1DHK7_EMIHU,tr|R1CG85|R1CG85_EMIHU	1077.5	2	1077.51	539.758	Uncharacterized protein OS=Emiliania huxleyi OX=2903 GN=EMIHUDRAFT_455603 PE=4 SV=1	4.14	73.8633	2	0	-0.0818182
0.9685	C2	R.n[44.01]SEAFPVEGSDPK.S	tr|R1DXJ7|R1DXJ7_EMIHU	1304.59	2	1304.59	653.302	Aldehyde dehydrogenase OS=Emiliania huxleyi OX=2903 GN=EMIHUDRAFT_349815 PE=3 SV=1	4.14	73.9667	2	0	-1.15
0.9992	C2	R.n[44.01]AGELTAEEVER.L	tr|R1CYX9|R1CYX9_EMIHU	1245.58	2	1245.59	623.799	Uncharacterized protein OS=Emiliania huxleyi OX=2903 GN=EMIHUDRAFT_438587 PE=3 SV=1	4.09	74.015	2	0	-0.669231
1	C2	R.n[44.01]LNGQVASSALQK.A	tr|R1F9L9|R1F9L9_EMIHU	1257.67	2	1257.67	629.841	Uncharacterized protein OS=Emiliania huxleyi OX=2903 GN=EMIHUDRAFT_440955 PE=4 SV=1	8.75	74.05	2	0	-0.264286
0.9981	C2	K.n[44.01]EVSTAGEIVER.L	tr|R1BM64|R1BM64_EMIHU,tr|R1DYY2|R1DYY2_EMIHU	1231.6	2	1231.61	616.809	Uncharacterized protein OS=Emiliania huxleyi OX=2903 GN=EMIHUDRAFT_459824 PE=4 SV=1	4.25	74.0883	2	0	-0.176923
0.999	C2	R.n[44.01]AAPAEESDTIVPGEK.G	tr|R1EI24|R1EI24_EMIHU	1555.74	2	1555.74	778.876	Uncharacterized protein OS=Emiliania huxleyi OX=2903 GN=EMIHUDRAFT_435850 PE=3 SV=1	4	74.155	2	0	-0.811765
0.9825	C2	R.n[44.01]EAVEALPC[160.03]ESR.L	tr|R1E0L0|R1E0L0_EMIHU	1302.59	2	1302.59	652.301	Uncharacterized protein OS=Emiliania huxleyi OX=2903 GN=EMIHUDRAFT_465443 PE=4 SV=1	4.25	74.19	2	0	-0.307692
0.9983	C2	R.n[44.01]AAEAAEPPDAELAR.T	tr|R1BC78|R1BC78_EMIHU	1452.68	2	1452.69	727.35	Uncharacterized protein OS=Emiliania huxleyi OX=2903 GN=EMIHUDRAFT_465788 PE=4 SV=1	4	74.2483	2	0	-0.76875
0.9994	C2	K.DALEENDADSPAVDDDAAAVAAR.H	tr|R1CQ73|R1CQ73_EMIHU	2300	3	2300.01	767.675	Uncharacterized protein OS=Emiliania huxleyi OX=2903 GN=EMIHUDRAFT_453908 PE=4 SV=1	3.5	74.3067	2	0	-0.756
0.9934	C2	K.n[44.01]AAAAAAAEAEATEK.R	tr|R1FSB1|R1FSB1_EMIHU	1316.62	2	1316.63	659.318	Uncharacterized protein (Fragment) OS=Emiliania huxleyi OX=2903 GN=EMIHUDRAFT_447532 PE=4 SV=1	4.25	74.34	2	0	-0.45625
0.9997	C2	K.n[44.01]AM[147.04]AEQEAAQAAEEEAR.A	tr|R1BSQ6|R1BSQ6_EMIHU,tr|R1DUQ5|R1DUQ5_EMIHU	1762.74	3	1762.75	588.588	Uncharacterized protein OS=Emiliania huxleyi OX=2903 GN=EMIHUDRAFT_460832 PE=4 SV=1	3.98	74.5583	2	0	-0.922222
0.9854	C2	K.n[44.01]ANGEDDPFGAEAK.A	tr|R1DCM0|R1DCM0_EMIHU	1362.57	2	1362.57	682.292	Uncharacterized protein OS=Emiliania huxleyi OX=2903 GN=EMIHUDRAFT_438676 PE=4 SV=1	3.92	74.6433	2	0	-1.18
0.9994	C2	R.n[44.01]AVSEEAEAAVGR.A	tr|R1FKD0|R1FKD0_EMIHU,tr|R1FXV3|R1FXV3_EMIHU	1230.58	2	1230.59	616.299	Protein translocase subunit SecA OS=Emiliania huxleyi OX=2903 GN=EMIHUDRAFT_423357 PE=3 SV=1	4.25	74.6983	2	0	-0.235714
0.9809	C2	K.n[44.01]GGGLDGAGAEAELR.S	tr|R1EKT2|R1EKT2_EMIHU,tr|R1DQP0|R1DQP0_EMIHU,tr|R1CCI6|R1CCI6_EMIHU,tr|R1DL13|R1DL13_EMIHU,tr|R1DYQ9|R1DYQ9_EMIHU,tr|A0A0D3K3P0|A0A0D3K3P0_EMIHU	1314.62	2	1314.61	658.316	Uncharacterized protein OS=Emiliania huxleyi OX=2903 GN=EMIHUDRAFT_239461 PE=4 SV=1	4.14	74.755	2	0	-0.54375
0.9986	C2	R.DDLLMDDADAR.R	tr|R1F108|R1F108_EMIHU	1248.53	2	1248.53	625.272	Uncharacterized protein OS=Emiliania huxleyi OX=2903 GN=EMIHUDRAFT_430115 PE=4 SV=1	3.66	74.8017	2	0	-1.37692
0.9994	C2	K.n[44.01]YDFSEDEPQC[160.03]K.K	tr|R1DJ54|R1DJ54_EMIHU	1459.56	2	1459.55	730.785	Cytochrome c oxidase subunit VIb OS=Emiliania huxleyi OX=2903 GN=EMIHUDRAFT_432459 PE=4 SV=1	3.92	74.89	2	0	-2.12308
1	C2	K.n[44.01]DLQGFM[147.04]ETEQQK.A	tr|R1CW10|R1CW10_EMIHU	1511.66	2	1511.67	756.835	Uncharacterized protein OS=Emiliania huxleyi OX=2903 GN=EMIHUDRAFT_64409 PE=3 SV=1	4.14	74.9433	2	0	-1.4
0.9906	C2	R.n[44.01]QEAAIEEIR.A	tr|R1FQK5|R1FQK5_EMIHU,tr|R1BFN3|R1BFN3_EMIHU	1100.55	2	1100.55	551.28	Glutamine amidotransferase OS=Emiliania huxleyi OX=2903 GN=EMIHUDRAFT_71074 PE=4 SV=1	4.25	74.9967	2	0	-0.781818
0.9658	C2	K.n[44.01]ELAEAAAAEQER.Q	tr|R1DSN5|R1DSN5_EMIHU	1329.62	2	1329.62	665.815	Uncharacterized protein OS=Emiliania huxleyi OX=2903 GN=EMIHUDRAFT_356835 PE=4 SV=1	4.09	75.065	2	0	-1.18571
0.9656	C2	M.VFSEADEK.R	tr|R1DF10|R1DF10_EMIHU	923.424	2	923.425	462.719	Uncharacterized protein OS=Emiliania huxleyi OX=2903 GN=EMIHUDRAFT_432834 PE=4 SV=1	4.14	75.2267	2	0	-0.9
1	C2	K.DNYDEAIEEYER.E	tr|R1C0N7|R1C0N7_EMIHU,tr|R1DN94|R1DN94_EMIHU	1544.63	2	1544.63	773.321	Uncharacterized protein OS=Emiliania huxleyi OX=2903 GN=EMIHUDRAFT_211170 PE=4 SV=1	3.77	75.3683	2	0	-2.33571
0.9198	C2	-.n[44.01]M[147.04]PHSLAYEDK.V	tr|R1FSX4|R1FSX4_EMIHU	1248.54	2	1248.53	625.279	Uncharacterized protein OS=Emiliania huxleyi OX=2903 GN=EMIHUDRAFT_109218 PE=4 SV=1	5.3	75.4217	2	0	-0.554545
0.9693	C2	R.n[44.01]QIEELEER.V	tr|R1D9P6|R1D9P6_EMIHU	1087.51	2	1087.52	544.765	Uncharacterized protein OS=Emiliania huxleyi OX=2903 GN=EMIHUDRAFT_202829 PE=4 SV=1	4.09	75.5117	2	0	-1.4
0.9941	C2	R.n[44.01]EIAQDFK.T	tr|R1DDS4|R1DDS4_EMIHU,tr|R1CD70|R1CD70_EMIHU,tr|R1E8B1|R1E8B1_EMIHU,tr|R1D7K6|R1D7K6_EMIHU	892.429	2	892.429	447.222	Uncharacterized protein (Fragment) OS=Emiliania huxleyi OX=2903 GN=EMIHUDRAFT_48267 PE=3 SV=1	4.37	75.5633	2	0	-1.16667
0.9903	C2	R.GDEELDTLIK.A	tr|R1F8A1|R1F8A1_EMIHU	1131.57	2	1131.57	566.79	Histone H2A OS=Emiliania huxleyi OX=2903 GN=EMIHUDRAFT_442150 PE=3 SV=1	3.92	75.7067	2	0	-0.8
0.9483	C2	R.n[44.01]EDLSEFQR.L	tr|R1DET5|R1DET5_EMIHU,tr|R1D8L4|R1D8L4_EMIHU	1065.47	2	1065.47	533.744	Uncharacterized protein OS=Emiliania huxleyi OX=2903 GN=EMIHUDRAFT_429394 PE=3 SV=1	4.14	75.7617	2	0	-1.34
1	C2	K.n[44.01]ELEAEVASSM[147.04]AK.A	tr|R1DK06|R1DK06_EMIHU	1322.6	2	1322.6	662.308	Uncharacterized protein OS=Emiliania huxleyi OX=2903 GN=EMIHUDRAFT_438170 PE=4 SV=1	4.25	75.8067	2	0	-0.2
0.93	C2	K.n[44.01]FQQEVADGGGVDNK.E	tr|R1EBL1|R1EBL1_EMIHU	1505.67	2	1506.68	753.845	Uncharacterized protein OS=Emiliania huxleyi OX=2903 GN=EMIHUDRAFT_450657 PE=3 SV=1	4.03	75.8567	2	0	-1.28125
0.9817	C2	R.EIAQDFK.T	tr|R1DDS4|R1DDS4_EMIHU,tr|R1CD70|R1CD70_EMIHU,tr|R1E8B1|R1E8B1_EMIHU,tr|R1D7K6|R1D7K6_EMIHU	849.423	2	849.423	425.719	Uncharacterized protein (Fragment) OS=Emiliania huxleyi OX=2903 GN=EMIHUDRAFT_48267 PE=3 SV=1	4.37	75.9017	2	0	-1.16667
0.9933	C2	R.n[44.01]EAPFEGEVR.Q	tr|R1CCM8|R1CCM8_EMIHU	1075.49	2	1075.5	538.754	2,3-BPG-independent phosphoglycerate mutase OS=Emiliania huxleyi OX=2903 GN=PGMI1 PE=3 SV=1	4.25	75.9067	2	0	-1.47273
0.9944	C2	R.n[44.01]EVEPVAVEATR.G	tr|R1CG23|R1CG23_EMIHU	1241.63	2	1241.63	621.82	Uncharacterized protein OS=Emiliania huxleyi OX=2903 GN=EMIHUDRAFT_463755 PE=4 SV=1	4.25	75.9367	2	0	-0.461538
0.9994	C2	K.n[44.01]VDFEESGEGGGGYAK.E	tr|R1BXY2|R1BXY2_EMIHU	1543.64	2	1543.65	772.829	NAD(P)+ transhydrogenase\PNT OS=Emiliania huxleyi OX=2903 GN=EMIHUDRAFT_426015 PE=4 SV=1	4	75.96	2	0	-1.21176
0.9887	C2	K.n[44.01]TLPETVTPEER.S	tr|R1BBF2|R1BBF2_EMIHU,tr|R1C143|R1C143_EMIHU	1313.65	2	1313.65	657.83	Coatomer subunit alpha OS=Emiliania huxleyi OX=2903 GN=COPA1-1 PE=4 SV=1	4.25	76.04	2	0	-1.30769
0.9768	C2	K.LYDEC[160.03]EQNEFAEGC[160.03].-	tr|R1CPV8|R1CPV8_EMIHU	1762.65	2	1762.65	882.33	Uncharacterized protein OS=Emiliania huxleyi OX=2903 GN=EMIHUDRAFT_443737 PE=4 SV=1	3.45	76.1	2	0	-1.11333
0.9544	C2	R.n[44.01]EM[147.04]AFLDQDK.L	tr|A0A0D3I0J9|A0A0D3I0J9_EMIHU	1154.49	2	1154.5	578.253	Uncharacterized protein OS=Emiliania huxleyi OX=2903 PE=4 SV=1	4.03	76.135	2	0	-0.754545
0.9991	C2	K.n[44.01]ALLDNTEER.Y	tr|R1FSA9|R1FSA9_EMIHU,tr|R1EBL1|R1EBL1_EMIHU	1102.53	2	1102.53	552.27	Uncharacterized protein OS=Emiliania huxleyi OX=2903 GN=EMIHUDRAFT_122222 PE=4 SV=1	4.14	76.1767	2	0	-1.36364
0.9896	C2	R.n[44.01]LQM[147.04]EAALEER.N	tr|R1DBW8|R1DBW8_EMIHU	1247.58	2	1247.59	624.798	Uncharacterized protein OS=Emiliania huxleyi OX=2903 GN=EMIHUDRAFT_452238 PE=4 SV=1	4.25	76.1817	2	0	-1.11667
0.9983	C2	K.DVDELAPTDIC[160.03]ER.A	tr|R1ETX3|R1ETX3_EMIHU	1531.68	2	1531.69	766.848	NADPH:adrenodoxin oxidoreductase, mitochondrial OS=Emiliania huxleyi OX=2903 GN=EMIHUDRAFT_63841 PE=3 SV=1	3.77	76.1917	2	0	-0.64
0.9795	C2	K.n[44.01]EYAQEVIENK.E	tr|R1DMK4|R1DMK4_EMIHU,tr|R1FKX0|R1FKX0_EMIHU	1264.59	2	1264.6	633.304	Uncharacterized protein (Fragment) OS=Emiliania huxleyi OX=2903 GN=EMIHUDRAFT_78648 PE=4 SV=1	4.25	76.25	2	0	-1.63333
1	C2	M.n[44.01]ATEVTFGDESR.A	tr|R1F1S8|R1F1S8_EMIHU	1253.55	2	1253.55	627.784	Heat shock protein 60 OS=Emiliania huxleyi OX=2903 GN=EMIHUDRAFT_314748 PE=3 SV=1	4.14	76.26	2	0	-0.392308
0.9875	C2	R.n[44.01]GLSIEAEM[147.04]AEAK.G	tr|R1EEQ5|R1EEQ5_EMIHU,tr|R1EXY9|R1EXY9_EMIHU	1306.61	2	1306.61	654.311	Uncharacterized protein OS=Emiliania huxleyi OX=2903 GN=EMIHUDRAFT_458727 PE=4 SV=1	4.25	76.3133	2	0	-0.35
0.9925	C2	K.n[44.01]EVEYEVVR.D	tr|R1DYI5|R1DYI5_EMIHU	1064.51	2	1064.51	533.264	Carbamoyl-phosphate synthase OS=Emiliania huxleyi OX=2903 GN=EMIHUDRAFT_422007 PE=3 SV=1	4.25	76.32	2	0	-1.11
0.9716	C2	K.n[44.01]DLQLAEAER.L	tr|R1EJR7|R1EJR7_EMIHU	1086.53	2	1086.53	544.273	Vacuolar H+-ATPase V1 sector, subunit D OS=Emiliania huxleyi OX=2903 GN=ATPVD2 PE=4 SV=1	4.14	76.3217	2	0	-0.672727
0.9996	C2	K.n[44.01]EMAEEAGIPEER.V	tr|R1DCN0|R1DCN0_EMIHU	1402.6	2	1402.6	702.309	Uncharacterized protein OS=Emiliania huxleyi OX=2903 GN=EMIHUDRAFT_438265 PE=4 SV=1	3.98	76.3333	2	0	-0.978571
0.998	C2	R.n[44.01]AAEEELASVQR.A	tr|R1FAZ8|R1FAZ8_EMIHU	1244.6	2	1244.6	623.307	Uncharacterized protein OS=Emiliania huxleyi OX=2903 GN=EMIHUDRAFT_110395 PE=4 SV=1	4.25	76.36	2	0	-0.661538
0.9311	C2	K.DLQLAEAER.L	tr|R1EJR7|R1EJR7_EMIHU	1043.52	2	1043.52	522.77	Vacuolar H+-ATPase V1 sector, subunit D OS=Emiliania huxleyi OX=2903 GN=ATPVD2 PE=4 SV=1	4.14	76.4283	2	0	-0.672727
0.964	C2	R.n[44.01]DVYEGALER.A	tr|R1EQS3|R1EQS3_EMIHU	1093.5	2	1093.5	547.759	Polyketide synthase OS=Emiliania huxleyi OX=2903 GN=PKS3 PE=4 SV=1	4.14	76.4633	2	0	-0.872727
0.959	C2	K.VFLENLVR.N	tr|R1FF44|R1FF44_EMIHU	988.571	2	988.572	495.293	Histone H4 (Fragment) OS=Emiliania huxleyi OX=2903 GN=EMIHUDRAFT_60043 PE=3 SV=1	5.97	76.4983	2	0	-0.01
0.998	C2	K.n[44.01]LNQIEGGDH.-	tr|R1D6F5|R1D6F5_EMIHU	1024.46	2	1024.46	513.236	Uncharacterized protein OS=Emiliania huxleyi OX=2903 GN=EMIHUDRAFT_421851 PE=4 SV=1	4.35	76.5167	2	0	-1.36
0.9954	C2	K.LNQIEGGDH.-	tr|R1D6F5|R1D6F5_EMIHU	981.452	2	981.454	491.733	Uncharacterized protein OS=Emiliania huxleyi OX=2903 GN=EMIHUDRAFT_421851 PE=4 SV=1	4.35	76.6067	2	0	-1.36
0.9911	C2	K.n[44.01]AGEPVPSTLTEDAK.S	tr|R1E660|R1E660_EMIHU	1456.7	2	1456.71	729.36	Uncharacterized protein OS=Emiliania huxleyi OX=2903 GN=EMIHUDRAFT_450743 PE=4 SV=1	4.14	76.6533	2	0	-0.83125
0.9969	C2	K.VVLEAEGQK.H	tr|R1EB65|R1EB65_EMIHU,tr|R1B4H5|R1B4H5_EMIHU	971.529	2	971.531	486.772	Light harvesting protein OS=Emiliania huxleyi OX=2903 GN=Lhcf16_1 PE=4 SV=1	4.53	76.655	2	0	-0.718182
0.9706	C2	L.n[44.01]AEEGGFPEVEGGK.G	tr|R1DUD8|R1DUD8_EMIHU,tr|R1BJT3|R1BJT3_EMIHU	1347.59	2	1347.6	674.804	Na+\Ca2+-K+ exchanger OS=Emiliania huxleyi OX=2903 GN=NCKX2 PE=3 SV=1	4.09	76.6583	1	0	-0.593333
0.9982	C2	R.n[44.01]FGSQDEADAAIK.G	tr|R1E9V5|R1E9V5_EMIHU	1293.58	2	1293.58	647.799	Uncharacterized protein OS=Emiliania huxleyi OX=2903 GN=EMIHUDRAFT_239549 PE=4 SV=1	4.03	76.6617	2	0	-0.807143
0.9897	C2	K.n[44.01]TPFSEAAQEEGR.S	tr|R1CJA3|R1CJA3_EMIHU,tr|R1DPR8|R1DPR8_EMIHU	1363.6	2	1363.6	682.808	Protein phosphatase OS=Emiliania huxleyi OX=2903 GN=EMIHUDRAFT_458102 PE=4 SV=1	4.25	76.6833	2	0	-1.45
0.9962	C2	R.n[44.01]GQAAEELEAVR.E	tr|R1FAN0|R1FAN0_EMIHU	1214.59	2	1214.59	608.302	Uncharacterized protein OS=Emiliania huxleyi OX=2903 GN=EMIHUDRAFT_440718 PE=3 SV=1	4.25	76.7933	2	0	-1.03846
0.9978	C2	K.n[44.01]VVLEAEGQK.H	tr|R1EB65|R1EB65_EMIHU,tr|R1B4H5|R1B4H5_EMIHU	1014.53	2	1014.54	508.275	Light harvesting protein OS=Emiliania huxleyi OX=2903 GN=Lhcf16_1 PE=4 SV=1	4.53	76.9133	2	0	-0.718182
0.9858	C2	R.AVEGEGGDSPSNPTPVELS.-	tr|R1DGT2|R1DGT2_EMIHU,tr|R1FVW8|R1FVW8_EMIHU	1840.83	2	1840.83	921.424	Uncharacterized protein OS=Emiliania huxleyi OX=2903 GN=EMIHUDRAFT_433938 PE=4 SV=1	3.5	76.9417	2	0	-0.855
1	C2	T.n[44.01]ASNNLVLDESER.S	tr|R1DE64|R1DE64_EMIHU,tr|R1ETU1|R1ETU1_EMIHU	1388.65	2	1388.66	695.334	Uncharacterized protein OS=Emiliania huxleyi OX=2903 GN=EMIHUDRAFT_471033 PE=4 SV=1	4.14	76.9483	1	0	-0.821429
0.9995	C2	R.n[44.01]M[147.04]AIIDESGVER.K	tr|R1DW72|R1DW72_EMIHU	1277.59	2	1277.6	639.803	Proteasome subunit beta type OS=Emiliania huxleyi OX=2903 GN=EMIHUDRAFT_432777 PE=3 SV=1	4.14	76.95	2	0	-0.592308
0.9931	C2	R.n[44.01]EFAEC[160.03]ISEK.S	tr|R1E660|R1E660_EMIHU	1154.49	2	1154.5	578.253	Uncharacterized protein OS=Emiliania huxleyi OX=2903 GN=EMIHUDRAFT_450743 PE=4 SV=1	4.25	77.0967	2	0	-0.809091
0.9993	C2	R.n[44.01]C[160.03]TAFGSGAAPLSK.E	tr|R1CU21|R1CU21_EMIHU	1308.61	2	1308.62	655.314	Uncharacterized protein OS=Emiliania huxleyi OX=2903 GN=EMIHUDRAFT_465241 PE=4 SV=1	8.22	77.125	2	0	-0.14
0.9862	C2	K.n[44.01]QELIISNSEDK.S	tr|R1BBF2|R1BBF2_EMIHU,tr|R1C143|R1C143_EMIHU	1317.64	2	1317.65	659.828	Coatomer subunit alpha OS=Emiliania huxleyi OX=2903 GN=COPA1-1 PE=4 SV=1	4.14	77.16	2	0	-1.14615
0.9789	C2	A.n[44.01]AEAVEDVNAVAAK.A	tr|R1DYN5|R1DYN5_EMIHU,tr|R1ENX5|R1ENX5_EMIHU	1328.66	2	1328.66	665.336	Uncharacterized protein OS=Emiliania huxleyi OX=2903 GN=EMIHUDRAFT_470492 PE=4 SV=1	4.14	77.32	1	0	0.486667
0.9362	C2	K.n[44.01]GSVSVALPAGAAK.P	tr|R1EZW5|R1EZW5_EMIHU	1169.64	2	1169.64	585.827	Uncharacterized protein OS=Emiliania huxleyi OX=2903 GN=EMIHUDRAFT_434786 PE=4 SV=1	8.75	77.3217	1	0	0.4
0.996	C2	R.n[44.01]AEGALM[147.04]ADELK.E	tr|R1C852|R1C852_EMIHU	1205.56	2	1205.57	603.787	Uncharacterized protein (Fragment) OS=Emiliania huxleyi OX=2903 GN=EMIHUDRAFT_61580 PE=4 SV=1	4.14	77.3717	2	0	-0.607692
0.9958	C2	R.n[44.01]VAAEEEAAAEAAR.V	tr|R1BVP6|R1BVP6_EMIHU,tr|R1BVP6|R1BVP6_EMIHU	1329.62	2	1329.62	665.815	Uncharacterized protein OS=Emiliania huxleyi OX=2903 GN=EMIHUDRAFT_103666 PE=4 SV=1	4.09	77.445	2	0	-0.133333
0.9936	C2	R.n[44.01]ESLLEAQEER.L	tr|R1CRP5|R1CRP5_EMIHU,tr|R1EN98|R1EN98_EMIHU	1245.58	2	1245.59	623.799	Uncharacterized protein OS=Emiliania huxleyi OX=2903 GN=EMIHUDRAFT_237879 PE=4 SV=1	4.09	77.4833	2	0	-1.175
0.9249	C2	R.n[44.01]EQYYEDLGK.E	tr|R1FKY6|R1FKY6_EMIHU	1186.51	2	1186.52	594.264	UDP-glucose 6-dehydrogenase OS=Emiliania huxleyi OX=2903 GN=EMIHUDRAFT_423315 PE=3 SV=1	4.14	77.5117	2	0	-2.28182
0.9878	C2	K.n[44.01]M[147.04]ALDEETLEGAR.D	tr|R1FWT0|R1FWT0_EMIHU	1392.62	2	1392.63	697.317	Uncharacterized protein OS=Emiliania huxleyi OX=2903 GN=EMIHUDRAFT_439762 PE=4 SV=1	4	77.5167	2	0	-0.992857
0.9986	C2	K.n[44.01]GIEFEEGGPR.L	tr|R1DG23|R1DG23_EMIHU	1132.51	2	1132.52	567.265	Glycerol-3-phosphate dehydrogenase [NAD(+)] OS=Emiliania huxleyi OX=2903 GN=EMIHUDRAFT_427769 PE=3 SV=1	4.25	77.5533	2	0	-0.883333
0.9985	C2	R.n[44.01]EEASLETESLTR.L	tr|R1EFA9|R1EFA9_EMIHU	1406.65	2	1406.66	704.333	Uncharacterized protein OS=Emiliania huxleyi OX=2903 GN=EMIHUDRAFT_464026 PE=4 SV=1	4.09	77.57	2	0	-0.914286
0.9951	C2	K.GIEFEEGGPR.L	tr|R1DG23|R1DG23_EMIHU	1089.51	2	1089.51	545.762	Glycerol-3-phosphate dehydrogenase [NAD(+)] OS=Emiliania huxleyi OX=2903 GN=EMIHUDRAFT_427769 PE=3 SV=1	4.25	77.5883	2	0	-0.883333
0.9996	C2	R.n[44.01]EGNDLYAEMK.E	sp|Q4G3C8|ATPB_EMIHU	1211.51	2	1211.52	606.764	ATP synthase subunit beta, chloroplastic OS=Emiliania huxleyi OX=2903 GN=atpB PE=3 SV=1	4.14	77.6133	2	0	-1.675
0.9862	C2	R.n[44.01]IDNFSDEPTSK.F	tr|R1CXI3|R1CXI3_EMIHU	1294.57	2	1294.57	648.291	Uncharacterized protein OS=Emiliania huxleyi OX=2903 GN=EMIHUDRAFT_434886 PE=4 SV=1	4.03	77.6217	2	0	-1.24615
0.996	C2	R.n[44.01]ETALSADELR.A	tr|R1ESM0|R1ESM0_EMIHU	1146.55	2	1146.55	574.283	Uncharacterized protein OS=Emiliania huxleyi OX=2903 GN=EMIHUDRAFT_233694 PE=4 SV=1	4.14	77.6717	2	0	-0.666667
0.9935	C2	R.n[44.01]VAAEEAAAAEAAR.A	tr|R1EVK9|R1EVK9_EMIHU,tr|R1BP47|R1BP47_EMIHU	1271.61	2	1271.61	636.813	Uncharacterized protein OS=Emiliania huxleyi OX=2903 GN=EMIHUDRAFT_113182 PE=4 SV=1	4.25	77.7833	2	0	0.06
0.9961	C2	K.n[44.01]VAEIEAEQEEAK.A	tr|R1FK89|R1FK89_EMIHU	1387.65	2	1387.65	694.831	Uncharacterized protein (Fragment) OS=Emiliania huxleyi OX=2903 GN=EMIHUDRAFT_363772 PE=4 SV=1	3.98	77.785	2	0	-0.921429
0.9996	C2	R.n[44.01]EALGLPADEK.W	tr|R1DMT8|R1DMT8_EMIHU	1084.54	2	1084.54	543.277	Transketolase OS=Emiliania huxleyi OX=2903 GN=EMIHUDRAFT_437959 PE=3 SV=1	4.14	77.9617	2	0	-0.883333
0.9799	C2	R.n[44.01]GAAEFETVEAAK.A	tr|R1EJE6|R1EJE6_EMIHU	1264.59	2	1264.6	633.304	Uncharacterized protein OS=Emiliania huxleyi OX=2903 GN=EMIHUDRAFT_432160 PE=4 SV=1	4.25	78.1817	2	0	-0.285714
0.9212	C2	R.n[44.01]LQAQLDAEEGK.A	tr|R1DQ03|R1DQ03_EMIHU	1243.6	2	1243.61	622.809	Uncharacterized protein OS=Emiliania huxleyi OX=2903 GN=EMIHUDRAFT_122449 PE=4 SV=1	4.14	78.1883	2	0	-1.02308
0.9684	C2	K.n[44.01]GEGTWDDIEK.S	tr|R1DG23|R1DG23_EMIHU	1191.5	2	1191.51	596.76	Glycerol-3-phosphate dehydrogenase [NAD(+)] OS=Emiliania huxleyi OX=2903 GN=EMIHUDRAFT_427769 PE=3 SV=1	3.92	78.2067	2	0	-1.70833
0.9937	C2	R.n[44.01]EQEEFALR.S	tr|R1D0K6|R1D0K6_EMIHU,tr|R1C8R5|R1C8R5_EMIHU	1063.49	2	1063.5	532.754	Putative acetyl-CoA acetyltransferase OS=Emiliania huxleyi OX=2903 GN=EMIHUDRAFT_434807 PE=3 SV=1	4.25	78.2383	2	0	-1.54
0.9944	C2	R.n[44.01]AEEAAAEEAAAAAR.A	tr|R1EWW1|R1EWW1_EMIHU	1372.62	2	1372.63	687.318	Uncharacterized protein OS=Emiliania huxleyi OX=2903 GN=EMIHUDRAFT_434376 PE=4 SV=1	4.09	78.3217	2	0	-0.3125
0.9987	C2	R.n[44.01]EALGDAVVTER.V	tr|R1FFT9|R1FFT9_EMIHU	1201.59	2	1201.6	601.804	Acetyl-CoA carboxylase OS=Emiliania huxleyi OX=2903 GN=ACC-1 PE=4 SV=1	4.14	78.3483	2	0	-0.0461538
0.9906	C2	K.n[44.01]DGEGNVVGLTTEDADGNK.F	tr|R1EBR8|R1EBR8_EMIHU,tr|R1DTX8|R1DTX8_EMIHU	1832.8	2	1832.81	917.409	Uncharacterized protein OS=Emiliania huxleyi OX=2903 GN=EMIHUDRAFT_432382 PE=4 SV=1	3.77	78.5817	2	0	-0.925
0.9963	C2	K.n[44.01]NLDDEVDDEQLR.E	tr|R1DHZ4|R1DHZ4_EMIHU	1502.65	2	1502.64	752.332	Polyadenylate-binding protein OS=Emiliania huxleyi OX=2903 GN=PABP1 PE=3 SV=1	3.66	78.6117	2	0	-2.00714
0.9643	C2	K.n[44.01]AIEPETAEIAR.L	tr|R1ED22|R1ED22_EMIHU	1241.63	2	1241.63	621.82	Alanine--tRNA ligase OS=Emiliania huxleyi OX=2903 GN=EMIHUDRAFT_451216 PE=3 SV=1	4.25	78.7617	2	0	-0.230769
0.9299	C2	R.n[44.01]EATDAVLAEAR.D	tr|R1DWN0|R1DWN0_EMIHU	1187.58	2	1187.58	594.796	Uncharacterized protein OS=Emiliania huxleyi OX=2903 GN=EMIHUDRAFT_200027 PE=4 SV=1	4.14	78.8933	2	0	-0.653846
0.9599	C2	R.n[44.01]LIEAEGGADGR.G	tr|R1FK42|R1FK42_EMIHU,tr|R1ESZ6|R1ESZ6_EMIHU	1129.54	2	1129.54	565.775	Uncharacterized protein OS=Emiliania huxleyi OX=2903 GN=EMIHUDRAFT_467753 PE=4 SV=1	4.14	78.9217	2	0	-0.707692
0.9854	C2	K.n[44.01]YEGPPTDPDEDGC[160.03]VYR.E	tr|R1CD24|R1CD24_EMIHU,tr|R1BMP7|R1BMP7_EMIHU	1911.76	2	1911.76	956.886	Uncharacterized protein OS=Emiliania huxleyi OX=2903 GN=EMIHUDRAFT_444671 PE=4 SV=1	3.77	79.0083	2	0	-1.75556
0.9947	C2	K.n[44.01]QQAEQVVALEER.V	tr|R1BGW2|R1BGW2_EMIHU	1441.72	2	1441.72	721.865	Uncharacterized protein OS=Emiliania huxleyi OX=2903 GN=EMIHUDRAFT_453021 PE=4 SV=1	4.25	79.045	2	0	-0.671429
0.9297	C2	R.n[44.01]NVVASAADEDLR.V	tr|R1E8Q8|R1E8Q8_EMIHU,tr|R1DU19|R1DU19_EMIHU	1301.62	2	1301.63	651.818	Uncharacterized protein OS=Emiliania huxleyi OX=2903 GN=EMIHUDRAFT_458992 PE=4 SV=1	4.03	79.0967	2	0	-0.142857
0.9586	C2	K.n[44.01]QDDGGNPIADGLK.G	tr|R1CD24|R1CD24_EMIHU,tr|R1BMP7|R1BMP7_EMIHU	1341.62	2	1341.62	671.815	Uncharacterized protein OS=Emiliania huxleyi OX=2903 GN=EMIHUDRAFT_444671 PE=4 SV=1	3.93	79.145	2	0	-1.22667
1	C2	R.ESGGAPGGGGDFGADDDLDGHDEL.-	tr|R1F8P6|R1F8P6_EMIHU	2258.88	3	2258.89	753.968	Uncharacterized protein OS=Emiliania huxleyi OX=2903 GN=EMIHUDRAFT_442092 PE=3 SV=1	3.5	79.1767	2	0	-1.092
0.9431	C2	K.n[44.01]QELEDLTK.G	sp|Q4G380|PSBE_EMIHU	1017.5	2	1017.5	509.756	Cytochrome b559 subunit alpha OS=Emiliania huxleyi OX=2903 GN=psbE PE=3 SV=1	4.14	79.1783	2	0	-1.53
1	C2	R.n[44.01]AGEC[160.03]EENPESMLR.L	tr|R1BY47|R1BY47_EMIHU	1563.63	2	1563.63	782.822	Uncharacterized protein OS=Emiliania huxleyi OX=2903 GN=EMIHUDRAFT_420487 PE=4 SV=1	4.09	79.32	2	0	-1.03333
0.9988	C2	R.n[44.01]GTDM[147.04]C[160.03]NFC[160.03]QPSSVVPGAR.A	tr|R1CK00|R1CK00_EMIHU,tr|R1E004|R1E004_EMIHU	2040.85	3	2041.84	681.289	Uncharacterized protein OS=Emiliania huxleyi OX=2903 GN=EMIHUDRAFT_239930 PE=4 SV=1	5.82	79.4083	2	0	-0.205
0.9628	C2	R.n[44.01]VVTVTGTPAAVQK.G	tr|R1CP36|R1CP36_EMIHU	1312.74	2	1312.74	657.375	Uncharacterized protein OS=Emiliania huxleyi OX=2903 GN=EMIHUDRAFT_115915 PE=4 SV=1	8.72	79.43	2	0	0.266667
0.9275	C2	K.n[44.01]GIEEAESPAQPSRDEL.-	tr|R1EXD1|R1EXD1_EMIHU,tr|R1DB98|R1DB98_EMIHU	1769.81	2	1769.81	885.911	Uncharacterized protein OS=Emiliania huxleyi OX=2903 GN=EMIHUDRAFT_457558 PE=4 SV=1	3.91	79.5917	2	1	-1.33529
1	C2	K.n[44.01]IVEESPGSESEAQSLR.S	tr|R1DJU8|R1DJU8_EMIHU	1759.82	2	1759.83	880.918	Acetyl-CoA carboxylase OS=Emiliania huxleyi OX=2903 GN=ACC-2 PE=4 SV=1	4.09	79.6983	2	0	-0.977778
0.9763	C2	R.n[44.01]AAQEALEEAER.A	tr|R1DVF4|R1DVF4_EMIHU,tr|R1EXR0|R1EXR0_EMIHU	1258.58	2	1258.58	630.297	Uncharacterized protein (Fragment) OS=Emiliania huxleyi OX=2903 GN=EMIHUDRAFT_260561 PE=4 SV=1	4.09	79.7383	2	0	-1.05385
0.9976	C2	K.IVTSDDEM[147.04]VSDVVIEGDDEEVDR.F	tr|R1DVU1|R1DVU1_EMIHU	2581.12	3	2582.14	861.381	Uncharacterized protein OS=Emiliania huxleyi OX=2903 GN=EMIHUDRAFT_350414 PE=4 SV=1	3.45	79.815	2	0	-0.456
0.9975	C2	K.n[44.01]DVLGEQIGEK.T	sp|Q4G398|ATPD_EMIHU	1129.56	2	1129.57	565.788	ATP synthase subunit delta, chloroplastic OS=Emiliania huxleyi OX=2903 GN=atpD PE=3 SV=1	4.14	80.0283	2	0	-0.9
0.9727	C2	R.n[44.01]GASGDLAEELR.A	tr|R1ECX9|R1ECX9_EMIHU	1159.55	2	1159.54	580.781	Uncharacterized protein OS=Emiliania huxleyi OX=2903 GN=EMIHUDRAFT_464065 PE=4 SV=1	4.14	80.105	2	0	-0.623077
0.9984	C2	K.n[44.01]GLLSEPEQEGEEGAR.A	tr|R1DXM9|R1DXM9_EMIHU	1642.74	2	1642.75	822.379	Uncharacterized protein OS=Emiliania huxleyi OX=2903 GN=EMIHUDRAFT_242945 PE=4 SV=1	3.98	80.1667	2	0	-1.28235
0.9967	C2	K.DVLGEQIGEK.T	sp|Q4G398|ATPD_EMIHU	1086.56	2	1086.56	544.285	ATP synthase subunit delta, chloroplastic OS=Emiliania huxleyi OX=2903 GN=atpD PE=3 SV=1	4.14	80.2167	2	0	-0.9
0.9258	C2	K.n[44.01]GLEQFAGSM[147.04]TSR.V	tr|R1B394|R1B394_EMIHU	1341.6	2	1341.6	671.806	Uncharacterized protein OS=Emiliania huxleyi OX=2903 GN=EMIHUDRAFT_471318 PE=4 SV=1	6	80.5067	2	0	-0.285714
0.9954	C2	K.n[44.01]YSLANQVSGVSR.A	tr|R1FLW8|R1FLW8_EMIHU	1322.66	2	1322.66	662.336	Uncharacterized protein OS=Emiliania huxleyi OX=2903 GN=EMIHUDRAFT_467137 PE=4 SV=1	8.75	80.5933	2	0	-0.264286
0.961	C2	R.DGDGEINEEEFLR.L	tr|R1FA97|R1FA97_EMIHU,tr|R1EKB0|R1EKB0_EMIHU	1521.66	2	1521.66	761.836	Centrin OS=Emiliania huxleyi OX=2903 GN=ctn1 PE=4 SV=1	3.77	80.7767	2	0	-1.29333
1	C2	R.n[44.01]NQLDVNSVC[160.03]VPR.M	tr|R1DEG8|R1DEG8_EMIHU	1442.69	2	1442.7	722.354	DP-N-acetylglucosamine pyrophosphorylase OS=Emiliania huxleyi OX=2903 GN=EMIHUDRAFT_427850 PE=4 SV=1	5.83	80.9033	2	0	-0.328571
0.9935	C2	K.DEFDGEELLSK.D	tr|R1EQ83|R1EQ83_EMIHU,tr|R1DZX6|R1DZX6_EMIHU	1280.58	2	1280.58	641.296	Uncharacterized protein OS=Emiliania huxleyi OX=2903 GN=EMIHUDRAFT_456930 PE=4 SV=1	3.83	80.9167	2	0	-1.50769
0.9986	C2	R.n[44.01]GEDGVEEAAPFAR.E	tr|R1BI48|R1BI48_EMIHU	1389.62	2	1389.62	695.815	Uncharacterized protein OS=Emiliania huxleyi OX=2903 GN=EMIHUDRAFT_452958 PE=4 SV=1	4	80.9383	2	0	-1.1
0.9982	C2	R.n[44.01]EILQTEAEGVK.S	tr|R1DUR0|R1DUR0_EMIHU	1258.64	2	1258.65	630.327	Uncharacterized protein OS=Emiliania huxleyi OX=2903 GN=EMIHUDRAFT_422149 PE=4 SV=1	4.25	81.0233	2	0	-0.769231
0.9372	C2	R.n[44.01]GEPLVLDDK.V	sp|Q4G386|MIND_EMIHU	1027.52	2	1027.52	514.767	Putative septum site-determining protein MinD OS=Emiliania huxleyi OX=2903 GN=minD PE=3 SV=1	4.03	81.025	2	0	-0.445455
0.9991	C2	R.n[44.01]EVDIGVPDENGR.L	tr|R1B302|R1B302_EMIHU	1341.62	2	1341.62	671.815	Cell division cycle protein 48 OS=Emiliania huxleyi OX=2903 GN=EMIHUDRAFT_439359 PE=3 SV=1	3.92	81.12	2	0	-0.871429
0.9949	C2	R.n[44.01]GSSPNIMDDVER.A	tr|R1FNH9|R1FNH9_EMIHU	1361.59	2	1361.59	681.801	Uncharacterized protein OS=Emiliania huxleyi OX=2903 GN=EMIHUDRAFT_109999 PE=4 SV=1	4.03	81.2117	2	0	-1.01429
0.9859	C2	R.n[44.01]ATAC[160.03]MVGFSGSER.K	tr|R1EVT4|R1EVT4_EMIHU	1414.6	2	1414.6	708.306	Uncharacterized protein OS=Emiliania huxleyi OX=2903 GN=EMIHUDRAFT_434946 PE=3 SV=1	6.04	81.2333	2	0	-0.3
0.9711	C2	R.n[44.01]GLAEEEAALR.K	tr|R1D9J2|R1D9J2_EMIHU,tr|R1EGV5|R1EGV5_EMIHU	1100.55	2	1100.55	551.28	Uncharacterized protein OS=Emiliania huxleyi OX=2903 GN=EMIHUDRAFT_231750 PE=4 SV=1	4.25	81.31	2	0	-0.9
1	C2	R.n[44.01]VVEAEEVENVR.A	tr|R1FCT1|R1FCT1_EMIHU	1314.64	2	1314.64	658.328	Uncharacterized protein OS=Emiliania huxleyi OX=2903 GN=EMIHUDRAFT_433714 PE=4 SV=1	4.09	81.5083	2	0	-0.469231
1	C2	R.n[44.01]VAAEEAAAEVAEK.A	tr|R1D834|R1D834_EMIHU	1329.64	2	1329.64	665.828	Uncharacterized protein OS=Emiliania huxleyi OX=2903 GN=EMIHUDRAFT_96958 PE=4 SV=1	4.09	81.51	2	0	-0.0933333
0.9635	C2	Q.n[44.01]AADIATEVEGK.K	tr|R1BD80|R1BD80_EMIHU,tr|R1DE40|R1DE40_EMIHU	1145.56	2	1145.56	573.785	Methionine S-adenosyl transferase OS=Emiliania huxleyi OX=2903 GN=EMIHUDRAFT_198673 PE=4 SV=1	4.14	81.5333	1	0	-0.676923
0.9603	C2	Q.AADIATEVEGK.K	tr|R1BD80|R1BD80_EMIHU,tr|R1DE40|R1DE40_EMIHU	1102.55	2	1102.55	552.283	Methionine S-adenosyl transferase OS=Emiliania huxleyi OX=2903 GN=EMIHUDRAFT_198673 PE=4 SV=1	4.14	81.5617	1	0	-0.676923
0.9858	C2	K.LEEDAFGK.A	tr|R1B267|R1B267_EMIHU,tr|R1CLU3|R1CLU3_EMIHU	907.429	2	907.429	454.722	Uncharacterized protein OS=Emiliania huxleyi OX=2903 GN=EMIHUDRAFT_471332 PE=4 SV=1	4.14	81.6433	2	0	-0.85
1	C2	K.n[44.01]GPVGVVSAVDDDDDEEEEEEEPVKK.-	tr|R1DRW5|R1DRW5_EMIHU	2757.2	3	2757.2	920.074	Glycosyltransferase, family 8 OS=Emiliania huxleyi OX=2903 GN=EMIHUDRAFT_445242 PE=4 SV=1	3.66	81.6633	2	0	-1.37308
0.9526	C2	K.n[44.01]AGVIAPASC[160.03]TIPK.G	tr|R1D864|R1D864_EMIHU	1326.7	2	1326.7	664.356	60S acidic ribosomal protein P0 OS=Emiliania huxleyi OX=2903 GN=EMIHUDRAFT_456254 PE=3 SV=1	8.27	81.6867	2	0	0.52
1	C2	R.VAAGLSQAEIDEGPAVEGE.-	tr|R1E849|R1E849_EMIHU	1840.87	2	1840.87	921.442	Uncharacterized protein OS=Emiliania huxleyi OX=2903 GN=EMIHUDRAFT_118766 PE=4 SV=1	3.7	81.8267	2	0	-0.26
0.9852	C2	R.n[44.01]ALEEAAAPAEEVR.A	tr|R1BK52|R1BK52_EMIHU	1397.68	2	1397.68	699.847	Uncharacterized protein OS=Emiliania huxleyi OX=2903 GN=EMIHUDRAFT_105305 PE=4 SV=1	4.09	81.86	2	0	-0.386667
0.9216	C2	R.n[44.01]SLQQIEDETR.A	tr|R1D4N1|R1D4N1_EMIHU,tr|R1B535|R1B535_EMIHU	1260.59	2	1260.6	631.305	Nuclear pore protein (Fragment) OS=Emiliania huxleyi OX=2903 GN=EMIHUDRAFT_461763 PE=3 SV=1	4.14	82.015	2	0	-1.49167
0.9628	C2	R.n[44.01]LQLGEAEAAEER.E	tr|R1CR96|R1CR96_EMIHU	1357.65	2	1357.65	679.831	Uncharacterized protein OS=Emiliania huxleyi OX=2903 GN=EMIHUDRAFT_453755 PE=4 SV=1	4.09	82.1517	2	0	-1.24286
0.9294	C2	K.n[44.01]AEQLAPLEDR.V	tr|R1F993|R1F993_EMIHU	1183.58	2	1183.59	592.799	Uncharacterized protein OS=Emiliania huxleyi OX=2903 GN=EMIHUDRAFT_63089 PE=3 SV=1	4.14	82.2017	2	0	-0.716667
0.9993	C2	K.n[44.01]VGDGDVTEAEVVAAQK.L	tr|R1CQ20|R1CQ20_EMIHU,tr|R1DYR3|R1DYR3_EMIHU	1629.78	2	1629.79	815.9	Uncharacterized protein OS=Emiliania huxleyi OX=2903 GN=EMIHUDRAFT_443720 PE=4 SV=1	3.92	82.5583	2	0	-0.0444444
0.999	C2	R.n[44.01]GETLTGVVTQGSSGSNSALK.Q	tr|R1BXC0|R1BXC0_EMIHU	1934.95	2	1934.96	968.485	Uncharacterized protein OS=Emiliania huxleyi OX=2903 GN=EMIHUDRAFT_413706 PE=4 SV=1	6	82.69	2	0	-0.522727
1	C2	K.n[44.01]EVGAEDGAVDIYR.D	tr|R1DCB8|R1DCB8_EMIHU	1435.66	2	1435.66	718.836	Uncharacterized protein OS=Emiliania huxleyi OX=2903 GN=EMIHUDRAFT_249897 PE=4 SV=1	3.92	82.7183	2	0	-0.766667
0.9812	C2	R.n[44.01]IPQASESVAAGAVPSR.R	tr|R1FBV7|R1FBV7_EMIHU,tr|R1EW71|R1EW71_EMIHU	1581.81	2	1581.81	791.913	Uncharacterized protein OS=Emiliania huxleyi OX=2903 GN=EMIHUDRAFT_253642 PE=4 SV=1	6	82.7517	2	0	-0.355556
0.9592	C2	K.n[44.01]EVLAEEVAEK.E	tr|R1BCZ1|R1BCZ1_EMIHU	1158.58	2	1158.58	580.296	Uncharacterized protein OS=Emiliania huxleyi OX=2903 GN=EMIHUDRAFT_257286 PE=4 SV=1	4.09	82.7717	2	0	-0.791667
0.9999	C2	K.EEEEEEDEESLDLLR.A	tr|R1DE94|R1DE94_EMIHU	1862.79	3	1862.79	621.938	Vacuolar protein sorting protein 24 OS=Emiliania huxleyi OX=2903 GN=VPS24 PE=3 SV=1	3.59	82.825	2	0	-1.82353
0.9856	C2	R.n[44.01]SLM[147.04]EEEEVEFK.V	tr|R1F6X1|R1F6X1_EMIHU	1427.61	2	1427.62	714.814	Uncharacterized protein OS=Emiliania huxleyi OX=2903 GN=EMIHUDRAFT_434382 PE=4 SV=1	3.98	83.25	2	0	-0.753846
0.9909	C2	R.n[44.01]AAQELLQEEQR.V	tr|R1D4I3|R1D4I3_EMIHU	1356.66	2	1356.67	679.339	Uncharacterized protein OS=Emiliania huxleyi OX=2903 GN=EMIHUDRAFT_233138 PE=4 SV=1	4.25	83.405	2	0	-1.12308
0.9883	C2	R.n[44.01]TLEAAEAAEVEEGR.A	tr|R1BNW8|R1BNW8_EMIHU,tr|R1CER7|R1CER7_EMIHU	1516.7	2	1516.7	759.357	Uncharacterized protein OS=Emiliania huxleyi OX=2903 GN=EMIHUDRAFT_452451 PE=4 SV=1	3.98	83.4333	2	0	-0.6625
0.9938	C2	K.AAAEADQAQEGGDEDEIENIVDVK.K	tr|R1ENP2|R1ENP2_EMIHU	2515.12	3	2515.13	839.38	Uncharacterized protein OS=Emiliania huxleyi OX=2903 GN=EMIHUDRAFT_442952 PE=4 SV=1	3.54	83.4433	2	0	-1.08077
0.9996	C2	R.n[44.01]ELQAQQQAALLQQAR.Q	tr|R1ED14|R1ED14_EMIHU	1737.91	3	1737.92	580.311	Uncharacterized protein OS=Emiliania huxleyi OX=2903 GN=EMIHUDRAFT_435371 PE=4 SV=1	6.1	83.68	2	0	-1.08235
1	C2	K.SGGEGGEGDGPEPPMALA.-	tr|R1DSY9|R1DSY9_EMIHU	1626.68	2	1626.69	814.349	Uncharacterized protein OS=Emiliania huxleyi OX=2903 GN=EMIHUDRAFT_433662 PE=4 SV=1	3.5	83.73	2	0	-0.873684
0.9806	C2	R.n[44.01]EILVEESNVQR.V	tr|R1CR32|R1CR32_EMIHU	1357.68	2	1357.69	679.849	Serine\threonine-protein phosphatase OS=Emiliania huxleyi OX=2903 GN=EMIHUDRAFT_415666 PE=3 SV=1	4.25	83.825	2	0	-0.492308
0.9983	C2	R.n[44.01]GGSFDWANASR.A	tr|R1EDG5|R1EDG5_EMIHU	1209.52	2	1209.51	605.765	Uncharacterized protein (Fragment) OS=Emiliania huxleyi OX=2903 GN=EMIHUDRAFT_457715 PE=4 SV=1	5.84	83.9117	2	0	-0.853846
0.9201	C2	R.n[44.01]ELDLATAGAEEM[147.04]R.T	tr|R1FQP1|R1FQP1_EMIHU	1463.66	2	1463.66	732.835	Uncharacterized protein OS=Emiliania huxleyi OX=2903 GN=EMIHUDRAFT_454747 PE=4 SV=1	4	83.9967	2	0	-0.66
0.9974	C2	R.MLNEDELR.Q	tr|R1DH33|R1DH33_EMIHU	1018.48	2	1018.48	510.245	ADP-ribosylation factor OS=Emiliania huxleyi OX=2903 GN=Arf1 PE=3 SV=1	4.14	84.075	2	0	-1.7
0.9875	C2	R.n[44.01]FNTM[147.04]SDQIIGR.S	tr|R1FFV0|R1FFV0_EMIHU	1339.62	2	1339.62	670.817	Uncharacterized protein OS=Emiliania huxleyi OX=2903 GN=EMIHUDRAFT_202804 PE=4 SV=1	5.84	84.095	2	0	-0.653846
0.9903	C2	R.n[44.01]GLLSEGYDDDK.T	tr|R1BFZ2|R1BFZ2_EMIHU	1253.54	2	1253.54	627.778	V-type proton ATPase subunit OS=Emiliania huxleyi OX=2903 GN=ATPVd PE=3 SV=1	3.84	84.1033	2	0	-1.41538
0.9222	C2	R.n[44.01]VVGAINSTAAAAR.A	tr|R1D251|R1D251_EMIHU	1242.67	2	1242.67	622.341	Uncharacterized protein OS=Emiliania huxleyi OX=2903 GN=EMIHUDRAFT_453780 PE=4 SV=1	9.72	84.2317	2	0	0.62
0.9677	C2	R.n[44.01]MLNEDELR.Q	tr|R1DH33|R1DH33_EMIHU	1061.48	2	1061.49	531.748	ADP-ribosylation factor OS=Emiliania huxleyi OX=2903 GN=Arf1 PE=3 SV=1	4.14	84.2767	2	0	-1.7
0.9402	C2	R.n[44.01]AWPPPPPSQR.L	tr|R1ECR4|R1ECR4_EMIHU,tr|R1CYX3|R1CYX3_EMIHU	1174.59	2	1174.6	588.301	Uncharacterized protein OS=Emiliania huxleyi OX=2903 GN=EMIHUDRAFT_458504 PE=4 SV=1	9.79	84.6083	2	0	-1.38333
0.9732	C2	R.DLVEEEESTFAPPDAK.A	tr|R1CXV4|R1CXV4_EMIHU	1775.81	2	1775.81	888.912	Uncharacterized protein OS=Emiliania huxleyi OX=2903 GN=EMIHUDRAFT_314986 PE=4 SV=1	3.77	84.7683	2	0	-0.994444
0.9678	C2	R.n[44.01]SLALQNPYVQK.Q	tr|R1DG59|R1DG59_EMIHU,tr|R1D1Y4|R1D1Y4_EMIHU,tr|R1EYC8|R1EYC8_EMIHU	1302.69	2	1302.69	652.354	ATP-dependent DNA helicase (Fragment) OS=Emiliania huxleyi OX=2903 GN=EMIHUDRAFT_416925 PE=3 SV=1	8.31	84.8	2	0	-0.961538
0.9993	C2	K.n[44.01]QEEIFEVEK.E	tr|R1ERE6|R1ERE6_EMIHU	1192.56	2	1192.56	597.288	Uncharacterized protein OS=Emiliania huxleyi OX=2903 GN=EMIHUDRAFT_434598 PE=3 SV=1	4.09	84.8517	2	0	-1.57273
0.999	C2	K.n[44.01]AAAEAEAVAAEEEAR.L	tr|R1D1A7|R1D1A7_EMIHU	1529.7	2	1529.7	765.855	Uncharacterized protein OS=Emiliania huxleyi OX=2903 GN=EMIHUDRAFT_465598 PE=4 SV=1	3.98	84.9133	2	0	-0.205882
0.9752	C2	K.n[44.01]LEC[160.03]ASLASVR.D	tr|R1F9J7|R1F9J7_EMIHU	1147.57	2	1147.56	574.79	Protochlorophyllide reductase OS=Emiliania huxleyi OX=2903 GN=EMIHUDRAFT_63485 PE=4 SV=1	5.99	84.9217	2	0	0.075
1	C2	K.n[44.01]QEEMLSLEER.N	tr|R1EB10|R1EB10_EMIHU	1305.59	2	1305.59	653.801	14-3-3 protein OS=Emiliania huxleyi OX=2903 GN=EMIHUDRAFT_436052 PE=3 SV=1	4.09	84.925	2	0	-1.725
0.9291	C2	A.n[44.01]ATDGAAIGSC[160.03]LIQK.A	tr|R1DJ81|R1DJ81_EMIHU,tr|R1EXC7|R1EXC7_EMIHU	1446.71	2	1446.72	724.364	Violaxanthin de-epoxidase OS=Emiliania huxleyi OX=2903 GN=VDE PE=4 SV=1	5.87	84.9767	1	0	0.69375
0.9952	C2	R.n[44.01]APVVEVVDDK.A	tr|R1FWU3|R1FWU3_EMIHU	1112.57	2	1112.57	557.293	Uncharacterized protein OS=Emiliania huxleyi OX=2903 GN=EMIHUDRAFT_224951 PE=4 SV=1	4.03	85.0983	2	0	-0.00833333
0.9834	C2	R.n[44.01]AGTVEFVANAGR.S	tr|R1CZH5|R1CZH5_EMIHU	1233.61	2	1233.61	617.812	Uncharacterized protein OS=Emiliania huxleyi OX=2903 GN=EMIHUDRAFT_204351 PE=4 SV=1	6.05	85.6283	2	0	-0.121429
0.9933	C2	K.n[44.01]GEAELDNLEVAR.F	tr|R1FLY4|R1FLY4_EMIHU	1357.65	2	1357.65	679.831	Uncharacterized protein OS=Emiliania huxleyi OX=2903 GN=EMIHUDRAFT_451816 PE=4 SV=1	4	85.975	2	0	-0.578571
0.9782	C2	R.n[44.01]VSIGTLAQTER.L	tr|R1FCR9|R1FCR9_EMIHU,tr|R1ERF5|R1ERF5_EMIHU	1216.64	2	1216.64	609.328	Histidinol phosphate aminotransferase OS=Emiliania huxleyi OX=2903 GN=EMIHUDRAFT_426690 PE=4 SV=1	5.97	86.0433	2	0	-0.0384615
0.9994	C2	R.n[44.01]FTTEPNNVSGVNSFK.Y	tr|R1C2L5|R1C2L5_EMIHU	1682.79	2	1682.79	842.402	Uncharacterized protein OS=Emiliania huxleyi OX=2903 GN=EMIHUDRAFT_427548 PE=4 SV=1	6	86.1133	2	0	-0.864706
0.9431	C2	K.n[44.01]ALFDAEDSTAK.N	tr|R1D204|R1D204_EMIHU,tr|R1D027|R1D027_EMIHU	1209.55	2	1209.55	605.783	Uncharacterized protein OS=Emiliania huxleyi OX=2903 GN=EMIHUDRAFT_438286 PE=3 SV=1	4.03	86.3167	2	0	-0.869231
0.9526	C2	R.n[44.01]GAASQIFSSAEATR.L	tr|A0A0D3I8N2|A0A0D3I8N2_EMIHU	1437.68	2	1437.69	719.85	Uncharacterized protein OS=Emiliania huxleyi OX=2903 PE=4 SV=1	6	86.3333	2	0	-0.075
0.9976	C2	K.n[44.01]SVVTADIVGSSNPTAR.Q	tr|R1FTT4|R1FTT4_EMIHU	1615.82	2	1615.82	808.916	60S ribosomal protein L27 OS=Emiliania huxleyi OX=2903 GN=EMIHUDRAFT_433742 PE=3 SV=1	5.55	86.365	2	0	-0.222222
0.9992	C2	K.n[44.01]AAGEAEEADFGLR.A	tr|R1CR96|R1CR96_EMIHU	1377.62	2	1377.62	689.815	Uncharacterized protein OS=Emiliania huxleyi OX=2903 GN=EMIHUDRAFT_453755 PE=4 SV=1	4	86.39	2	0	-0.506667
0.9975	C2	R.n[44.01]AATEASLTPLTEEER.A	tr|R1F553|R1F553_EMIHU	1659.8	2	1659.8	830.905	UTP--glucose-1-phosphate uridylyltransferase OS=Emiliania huxleyi OX=2903 GN=EMIHUDRAFT_426881 PE=4 SV=1	4.09	86.5167	2	0	-0.747059
0.9528	C2	R.n[44.01]RM[147.04]AISSSGLSSSGSRR.G	tr|R1FLL1|R1FLL1_EMIHU	1696.83	2	1696.83	849.421	Uncharacterized protein OS=Emiliania huxleyi OX=2903 GN=EMIHUDRAFT_440535 PE=4 SV=1	12.3	86.6617	2	0	-0.711111
0.9667	C2	K.n[44.01]LYEIEDEK.K	tr|R1CHH6|R1CHH6_EMIHU	1080.5	2	1080.5	541.256	40S ribosomal protein S6 OS=Emiliania huxleyi OX=2903 GN=EMIHUDRAFT_354741 PE=3 SV=1	4	86.6867	2	0	-1.87
0.9379	C2	K.LYEIEDEK.K	tr|R1CHH6|R1CHH6_EMIHU	1037.49	2	1037.5	519.753	40S ribosomal protein S6 OS=Emiliania huxleyi OX=2903 GN=EMIHUDRAFT_354741 PE=3 SV=1	4	86.7533	2	0	-1.87
0.9912	C2	K.n[44.01]TINAVVDQVNSGK.M	tr|R1FZB6|R1FZB6_EMIHU,tr|R1DDB3|R1DDB3_EMIHU	1386.71	2	1386.71	694.362	Uncharacterized protein OS=Emiliania huxleyi OX=2903 GN=EMIHUDRAFT_223981 PE=4 SV=1	5.5	86.9033	2	0	-0.193333
0.9871	C2	K.n[44.01]GFVAQVQGVDGGR.R	tr|R1E1P6|R1E1P6_EMIHU,tr|R1E480|R1E480_EMIHU	1331.66	2	1331.66	666.836	Uncharacterized protein OS=Emiliania huxleyi OX=2903 GN=EMIHUDRAFT_444630 PE=4 SV=1	5.84	86.9117	2	0	-0.52
0.9906	C2	K.n[44.01]AAAASSPVIESLR.K	tr|R1CAZ6|R1CAZ6_EMIHU	1313.69	2	1313.7	657.854	Heat shock protein 90 OS=Emiliania huxleyi OX=2903 GN=EMIHUDRAFT_415924 PE=3 SV=1	6.05	87.09	2	0	-0.00666667
0.9269	C2	R.n[44.01]GEVTNLLQSR.F	tr|R1F7R5|R1F7R5_EMIHU	1158.6	2	1158.6	580.307	Uncharacterized protein OS=Emiliania huxleyi OX=2903 GN=EMIHUDRAFT_456346 PE=4 SV=1	6	87.49	2	0	-0.566667
0.9978	C2	R.n[44.01]DSEPEEFFK.T	tr|R1DIF4|R1DIF4_EMIHU,tr|R1FWF1|R1FWF1_EMIHU	1169.49	2	1169.49	585.751	Uncharacterized protein OS=Emiliania huxleyi OX=2903 GN=EMIHUDRAFT_257667 PE=4 SV=1	4	87.595	2	0	-1.80909
0.999	C2	K.n[44.01]EDQLEYLEER.R	tr|R1FLY8|R1FLY8_EMIHU,tr|R1BRM2|R1BRM2_EMIHU	1365.6	2	1365.6	683.81	Uncharacterized protein OS=Emiliania huxleyi OX=2903 GN=EMIHUDRAFT_362359 PE=3 SV=1	3.91	87.9383	2	0	-2.3
0.9996	C2	K.n[44.01]VATAASDDLSLEER.N	tr|R1F396|R1F396_EMIHU	1518.72	2	1518.72	760.365	14-3-3 protein OS=Emiliania huxleyi OX=2903 GN=EMIHUDRAFT_434842 PE=3 SV=1	3.92	88.065	2	0	-0.6875
0.9879	C2	R.n[44.01]GFAGIGESGGALPGK.L	tr|R1BI12|R1BI12_EMIHU,tr|R1F9H2|R1F9H2_EMIHU	1359.68	2	1359.69	680.846	Uncharacterized protein OS=Emiliania huxleyi OX=2903 GN=EMIHUDRAFT_216821 PE=4 SV=1	6	88.1267	2	0	0.105882
0.9945	C2	K.n[44.01]VPAMPSTDFK.V	tr|R1DFU2|R1DFU2_EMIHU,tr|R1DFU2|R1DFU2_EMIHU,tr|R1EGQ9|R1EGQ9_EMIHU,tr|R1EGQ9|R1EGQ9_EMIHU,tr|R1EGQ9|R1EGQ9_EMIHU,tr|R1EGQ9|R1EGQ9_EMIHU	1134.54	2	1134.54	568.276	Uncharacterized protein OS=Emiliania huxleyi OX=2903 GN=EMIHUDRAFT_459906 PE=4 SV=1	5.81	88.2183	2	0	-0.0916667
0.9814	C2	R.n[44.01]GQLYILQSK.L	tr|R1D3A7|R1D3A7_EMIHU	1091.6	2	1091.6	546.806	Translocase of outer mitochondrial membrane complex, subunit TOM70\TOM72 OS=Emiliania huxleyi OX=2903 GN=EMIHUDRAFT_105775 PE=4 SV=1	8.59	88.22	2	0	-0.181818
0.9968	C2	K.n[44.01]ISLTNTLQSR.L	tr|R1D8W8|R1D8W8_EMIHU	1174.63	2	1174.63	588.323	Vacuolar H+-ATPase V1 sector, subunit E OS=Emiliania huxleyi OX=2903 GN=ATPVE PE=4 SV=1	9.75	88.35	2	0	-0.208333
0.988	C2	K.TGVQDDLPNLFSK.E	tr|R1BES5|R1BES5_EMIHU,tr|R1EI33|R1EI33_EMIHU	1432.72	2	1432.72	717.367	Uncharacterized protein OS=Emiliania huxleyi OX=2903 GN=EMIHUDRAFT_446374 PE=4 SV=1	4.21	88.5133	2	0	-0.946667
0.9225	C2	K.n[44.01]ALIESEGDM[147.04]DAATESLR.K	tr|R1FWF4|R1FWF4_EMIHU	1865.83	2	1865.83	933.923	Elongation factor Ts, mitochondrial OS=Emiliania huxleyi OX=2903 GN=EMIHUDRAFT_439791 PE=3 SV=1	3.83	88.545	2	0	-0.689474
0.9988	C2	R.n[44.01]GEDLDQLAIER.K	tr|R1DLJ2|R1DLJ2_EMIHU	1300.63	2	1300.63	651.32	Serine palmitoyltransferase OS=Emiliania huxleyi OX=2903 GN=SPT PE=4 SV=1	3.92	88.6667	2	0	-1.3
0.9978	C2	K.n[44.01]AGNSLVTFPEGTR.S	tr|R1E6C8|R1E6C8_EMIHU	1390.68	2	1390.68	696.349	Uncharacterized protein (Fragment) OS=Emiliania huxleyi OX=2903 GN=EMIHUDRAFT_450766 PE=4 SV=1	6.05	88.825	2	0	-0.546667
0.9423	C2	R.n[44.01]SPVEGLPVSVK.D	tr|R1EB90|R1EB90_EMIHU	1153.63	2	1153.64	577.824	Amidase OS=Emiliania huxleyi OX=2903 GN=EMIHUDRAFT_196278 PE=4 SV=1	5.72	88.8817	2	0	-0.323077
0.9885	C2	K.n[44.01]GTFLQTTDGGSSWQAK.S	tr|R1EAZ1|R1EAZ1_EMIHU,tr|R1FSS4|R1FSS4_EMIHU	1725.8	2	1725.8	863.905	Uncharacterized protein OS=Emiliania huxleyi OX=2903 GN=EMIHUDRAFT_461307 PE=4 SV=1	5.84	88.9783	2	0	-0.916667
1	C2	K.n[44.01]IFNDETVGEEAK.K	tr|R1CGJ7|R1CGJ7_EMIHU,tr|R1FZW9|R1FZW9_EMIHU	1393.64	2	1393.64	697.825	Methionine synthase OS=Emiliania huxleyi OX=2903 GN=EMIHUDRAFT_463726 PE=4 SV=1	4	89.1733	2	0	-1.21429
0.9995	C2	R.n[44.01]VNPQGALDFAQK.L	tr|R1G4I0|R1G4I0_EMIHU	1329.67	2	1329.67	665.841	Clathrin heavy chain OS=Emiliania huxleyi OX=2903 GN=CHC1 PE=3 SV=1	5.81	89.35	2	0	-0.442857
0.9232	C2	R.n[44.01]VVATSPVAVPSVQGGR.S	tr|R1B6D6|R1B6D6_EMIHU	1565.85	2	1565.85	783.934	Uncharacterized protein OS=Emiliania huxleyi OX=2903 GN=EMIHUDRAFT_220761 PE=4 SV=1	9.72	89.3833	2	0	0.277778
0.9964	C2	K.n[44.01]GFLLQSGGQTSDVK.R	tr|R1CUZ5|R1CUZ5_EMIHU	1478.74	2	1478.74	740.375	Uncharacterized protein OS=Emiliania huxleyi OX=2903 GN=EMIHUDRAFT_103590 PE=3 SV=1	5.84	89.455	2	0	-0.73125
0.9605	C2	R.n[44.01]AQLLSGSVPVTR.A	tr|R1DZE7|R1DZE7_EMIHU,tr|R1FA15|R1FA15_EMIHU	1269.7	2	1269.71	635.859	Uncharacterized protein OS=Emiliania huxleyi OX=2903 GN=EMIHUDRAFT_459198 PE=4 SV=1	9.79	89.4817	2	0	0.2
0.9332	C2	R.n[44.01]GEFLAVGAQAAR.N	tr|R1ECE1|R1ECE1_EMIHU	1231.63	2	1231.63	616.823	Digalactosyldiacylglycerol synthase OS=Emiliania huxleyi OX=2903 GN=EMIHUDRAFT_443881 PE=4 SV=1	6	89.5117	2	0	-0.164286
[truncated: 82,813 more rows]
