# Supplementary material for: Proteomic Profiling of Emiliania huxleyi Using a Three-Dimensional Separation Method Combined with Tandem Mass Spectrometry
Source: Molecules. 2020 Jul 2;25(13):3028. doi: 10.3390/molecules25133028 (PMC7411631; doi:10.3390/molecules25133028)
Supplement: Supplementary file 1 [file molecules-25-03028-s001.zip › Table S2.xlsx]

## Sheet: Table S2
Table S2.List of identified proteins/protein groups (ProteinProphet) of Emiliania huxleyi (CCMP371) in three-dimensional separation method
Protein ID	Protein probability	Protein description	Protein length	Percent sequence coverage	Total indepth spectra	Peptides
sp|B9A1H3|TRXR1_EMIHU tr|R1D5S9|R1D5S9_EMIHU	1	Thioredoxin reductase SEP1 OS=Emiliania huxleyi OX=2903 GN=SEP1 PE=1 SV=1;Thioredoxin reductase OS=Emiliania huxleyi OX=2903 GN=TXR1 PE=3 SV=1	495	60.6	81	CLKPEGER+DVCTSAIGIDK+ELGITSDDVFALK+GDNVCYAK+GFDQQMAGLCK+GVGYDTTVMMR+ICLKPEGER+ITASEIVICTGGRPR+IYAIGDIIDGEALNPPSATTELTPVAIQAGK+KVAVCDFVKPSPPGTTWGLGGTCVNVGCIPK+LADGSVGSGEYDTVLFAIGR+LICLKPEGER+PEEEAIK+PLEYGAVGLPEEEAIK+PPSATTELTPVAIQAGK+PSATTELTPVAIQAGK+SALMDYSMVATTVYTPLEYGAVGLPEEEAIK+SDLMSNGVK+SLNFGYR+TCVNVGCIPK+TYMQEHGVAFIEGAVPTAVEATPSGAK+TYMQEHGVAFIEGAVPTAVEATPSGAKK+VIGLHVCGPNAGEMTQGFAVAIK+VPTVNEQ…
sp|P81643|GLNA2_EMIHU	1	Glutamine synthetase 2 isozyme (Fragment) OS=Emiliania huxleyi OX=2903 PE=1 SV=1	25	76	10	GAVADAYLAK+IAGSEEYGK+VADAYLAK
sp|Q4G341|RR10_EMIHU	1	30S ribosomal protein S10, chloroplastic OS=Emiliania huxleyi OX=2903 GN=rps10 PE=3 SV=1	103	58.3	35	AIGPIPLPTK+AIGPIPLPTKR+AYETSLLNDSCTQIINAVETGGVK+DVYKPTDDVMENLR+GPIPLPTKR+IGPIPLPTK+IGPIPLPTKR+IIDVYKPTDDVMENLR+IIDVYKPTDDVMENLRK+KIIDVYK+RIYCVLR
sp|Q4G342|EFTU_EMIHU	1	Elongation factor Tu, chloroplastic OS=Emiliania huxleyi OX=2903 GN=tufA PE=3 SV=1	407	76.2	614	AADGPMPQTR+AAEMVMPGDR+AELINPIAIEQGMR+AEVYVLGK+AEVYVLGKDEGGR+AGDNVGILIR+AQPGTISPHK+AVEDVFSITGR+DCPGHADYVK+DGSAAEMVMPGDR+DISLIDSAPEEK+DNVGILIR+DNYIPAPER+DTQTTTVTGIEMFQK+DVFSITGR+DVTGTIVQFTGDDGSAAEMVMPGDR+EAEVYVLGK+EAEVYVLGKDEGGR+EDVFSITGR+EHILLAK+ELINPIAIEQGMR+ESVDNYIPAPER+ESVDNYIPAPERDTEK+EYETETR+FDLMESVDNYIPAPER+FDLMESVDNYIPAPERDTEK+FEAEVYVLGK+FEAEVYVLGKDEGGR+FLMAVEDVFSITGR+FTGDDGSAAEMVMPGDR+FTGY…
sp|Q4G343|RR7_EMIHU	1	30S ribosomal protein S7, chloroplastic OS=Emiliania huxleyi OX=2903 GN=rps7 PE=3 SV=1	156	57.1	48	AVTNVTPQVEVK+AVTNVTPQVEVKAR+IVYTALEIIAEK+LANEIIDAAK+LVNLLVIR+RVGGSTYQVPIEIR+RVLAQPDPIYNSR+TNENPILLLEK+VGGSTYQVPIEIR+VLAQPDPIYNSR+WLIEFAR
sp|Q4G344|RR12_EMIHU	1	30S ribosomal protein S12, chloroplastic OS=Emiliania huxleyi OX=2903 GN=rps12 PE=3 SV=1	125	27.2	23	GSLDASGVK+GSLDASGVKDR+KPNSALR+LDASGVKDR+PTIQQLVR+VKDLPGCR
sp|Q4G346|RR9_EMIHU	1	30S ribosomal protein S9, chloroplastic OS=Emiliania huxleyi OX=2903 GN=rps9 PE=3 SV=1	131	45	30	AICTMSSEK+AICTMSSEKR+KAPQFSK+KPGETYFNYNSEYLSTLR+LQPGTGIITVNK+STISYTAVGR+VKLQPGTGIITVNK
sp|Q4G347|RPOA_EMIHU	1	DNA-directed RNA polymerase subunit alpha OS=Emiliania huxleyi OX=2903 GN=rpoA PE=3 SV=1	309	33.3	26	AQIHTLGELLK+ENLLEFK+FCIEPLSK+GFLAVDAVFTPIK+GFLAVDAVFTPIKK+GNLNEPIITR+GQGITIGNALR+QIHTLGELLK+RTLLSNIPGTAIVGTR+SANEVCENLHER+TLLSNIPGTAIVGTR+VNFFVETSSSK+YSKENLLEFK
sp|Q4G348|RR11_EMIHU	1	30S ribosomal protein S11, chloroplastic OS=Emiliania huxleyi OX=2903 GN=rps11 PE=3 SV=1	130	68.5	41	ALQSCGLEVLLIK+KSTPFAAQSAAEK+NAGIVHIK+PFAAQSAAEK+QAEVIISGPGNGR+QGNTLFWASAGGCGFK+STFNNTIVNITDK+STPFAAQSAAEK+TVNAGIVHIK+VGSMAVEQGMK+VNAGIVHIK
sp|Q4G351|SECY_EMIHU	1	Protein translocase subunit SecY OS=Emiliania huxleyi OX=2903 GN=secY PE=3 SV=1	422	12.1	19	DMSENLGK+LANNSFIPLK+LQKEEGELGR+LTTSAQTQSER+MAYSIPGIR+QKEEGELGR+QLNLTTSAQTQSER
sp|Q4G352|RR5_EMIHU	1	30S ribosomal protein S5, chloroplastic OS=Emiliania huxleyi OX=2903 GN=rps5 PE=3 SV=1	159	64.2	47	ASDVSTAVR+ASDVSTAVRK+ATIDGLSNLR+AVVVVGDQQGK+DNRVEWEER+GVIAGGAPR+ITVPLTSSNSIPHK+IVLELAGIK+KNVITVPLTSSNSIPHK+LVLRPSAPGC+LVLRPSAPGCGVIAGGAPR+NILSKQLGSNSLLNNAR+NVITVPLTSSNSIPHK+QLGSNSLLNNAR+SDVSTAVR
sp|Q4G353|RK6_EMIHU	1	50S ribosomal protein L6, chloroplastic OS=Emiliania huxleyi OX=2903 GN=rpl6 PE=3 SV=1	181	76.8	66	AQLDGKDLILNMGYSHPVK+DLILNMGYSHPVK+EAVGEFAAK+GIAYEGEVIR+GIAYEGEVIRR+GKGIAYEGEVIRR+IGKQYISIPDKVNIR+ILPSFICCTIDEPEK+ILPSFICCTIDEPEKK+KLTIAGVGYR+LNMGYSHPVK+LSNMVTGVSSGWHK+LSQALYGLSR+LTIAGVGYR+MVTPPALSVSVESPTSITVSGLEK+PALSVSVESPTSITVSGLEK+PSFICCTIDEPEKK+QYISIPDK+QYISIPDKVNIR+RPPEPYK+SFICCTIDEPEKK+SVRPPEPYK
sp|Q4G354|RR8_EMIHU	1	30S ribosomal protein S8, chloroplastic OS=Emiliania huxleyi OX=2903 GN=rps8 PE=3 SV=1	132	68.9	55	EELINSFEELR+HQIVQIPLTK+ISKPGLR+MVNDTIADMLTR+NGTQSSLLLSLK+SIAQVLLR+TIADMLTR+TRTPSIQK+VLGGFGTAIISTSNGLMTDTEAR+VNDTIADMLTR
sp|Q4G355|RK5_EMIHU	1	50S ribosomal protein L5, chloroplastic OS=Emiliania huxleyi OX=2903 GN=rpl5 PE=3 SV=1	182	51.6	58	AVIAGQQPTVNK+DGMPVGASVTLR+ELAVIAGQQPTVNK+EMDANLK+FGMPLQAR+GISAEGFDGR+GNYNLGIK+IHITLPR+IRDGMPVGASVTLR+IVPSLMEEYGYK+KFGMPLQAR+LIHITLPR+MYAFLER+PSLMEEYGYK+VRDFRGISAEGFDGR
sp|Q4G356|RK14_EMIHU	1	50S ribosomal protein L14, chloroplastic OS=Emiliania huxleyi OX=2903 GN=rpl14 PE=3 SV=1	121	22.3	10	ELKDNGFTK+MIQPQTCLNVADNSGAK+MIQPQTCLNVADNSGAKK
sp|Q4G357|RR17_EMIHU	1	30S ribosomal protein S17, chloroplastic OS=Emiliania huxleyi OX=2903 GN=rps17 PE=3 SV=1	82	50	20	EKIGTVVSDK+ETRPISK+IGTVVSDK+IQETRPISK+NWILVSILEK+QETRPISK+RYVAHDIESNSK+YVAHDIESNSK
sp|Q4G359|RR3_EMIHU	1	30S ribosomal protein S3, chloroplastic OS=Emiliania huxleyi OX=2903 GN=rps3 PE=3 SV=1	216	55.1	51	ADISYATAR+AEQLEKR+AIAGTADEESTFSTLR+ALAEQLEK+ALAEQLEKR+AYTTYGVLGIK+FFENDWGTLYNK+KFFENDWGTLYNK+KLTNNPKQTR+KVNQLELLIHAAR+LAEQLEKR+LNGAEMAR+METESVLVAR+THPTGFR+VIQVNKMETESVLVAR+VNQLELLIHAAR+VPLQTLR
sp|Q4G360|RK22_EMIHU	1	50S ribosomal protein L22, chloroplastic OS=Emiliania huxleyi OX=2903 GN=rpl22 PE=3 SV=1	117	49.6	22	ADQGPVMKR+AFADQGPVMK+AFADQGPVMKR+KAFADQGPVMK+NNLGYDTTK+SCDPIIK+SKTLLQENETMAVAR+SYSEALLLLEFLPYK+TLLQENETMAVAR
sp|Q4G361|RR19_EMIHU	1	30S ribosomal protein S19, chloroplastic OS=Emiliania huxleyi OX=2903 GN=rps19 PE=3 SV=1	92	68.5	28	ASTILPTMIGHTFAVYNGR+DSITTWSR+GPFVAAQLMDK+KDSITTWSR+KGPFVAAQLMDK+LGEFSPTR+PTMIGHTFAVYNGR+PVFVTDQMVGHK+QHVPVFVTDQMVGHK
sp|Q4G362|RK2_EMIHU	1	50S ribosomal protein L2, chloroplastic OS=Emiliania huxleyi OX=2903 GN=rpl2 PE=3 SV=1	276	44.6	58	AKPVTPWGQPALGIK+ALLHYENGLKR+ECYATLGQVGNIDAINTCLGK+EGDFVTLK+IALLHYENGLKR+IEYDPNR+LLHYENGLKR+LPSNEVR+LVYKECYATLGQVGNIDAINTCLGK+NPIDHPHGGGEGR+PVTPWGQPALGIK+RGIITLK+SAGTYAQIIAK+SSVYYTDITQQKPEK+SVYYTDITQQKPEK+VATIEYDPNR+VYYTDITQQKPEK+YTDITQQKPEK+YYTDITQQKPEK
sp|Q4G363|RK23_EMIHU	1	50S ribosomal protein L23, chloroplastic OS=Emiliania huxleyi OX=2903 GN=rpl23 PE=3 SV=1	99	46.5	20	AVVTLAPENSITFFENA+EQNQYSFAVDRK+LIEQNQYSFAVDR+LIEQNQYSFAVDRK+RAVVTLAPENSITFFENA+SLLDLIK+SLLDLIKYPILTEK+YPILTEK
sp|Q4G364|RK3_EMIHU	1	50S ribosomal protein L3, chloroplastic OS=Emiliania huxleyi OX=2903 GN=rpl3 PE=3 SV=1	207	58.9	61	ADPCQVCQIK+ADPCQVCQIKT+DGSAIPVTLVK+ENILILK+GYDAIQVGYLEEK+IGMTQIFDK+IGMTQIFDKDGSAIPVTLVK+ISKPIQGHLQK+KIGMTQIFDK+KMAGHLGNTKT+LPGSIGAGSTPGR+NSEILFVSEK+PCQVCQIK+PETYNLGDQITTSAFSVGQK+PIQGHLQK+SKPIQGHLQK+TDGYDAIQVGYLEEK+VEDPETYNLGDQITTSAFSVGQK
sp|Q4G366|DNAK_EMIHU	1	Chaperone protein dnaK OS=Emiliania huxleyi OX=2903 GN=dnaK PE=3 SV=1	623	85.4	617	AASLSYGLDK+AASLSYGLDKK+ADSLCYQTK+AELSPSSIDQNVLVGGSTR+AGAEGGAAPSQDDAIETDFSTEK+AIETDFSTEK+AKFEELCSDLIDR+AKVELSTLTQSSINLPFISVTPEGPK+APSQDDAIETDFSTEK+AVQELVEQLLGK+CKTPIQNALK+DAELSPSSIDQNVLVGGSTR+DAGKIAGLEVLR+DAIETDFSTEK+DDAIETDFSTEK+DEGIDLTQDNQALQR+DILLLDVTPLSLGVETLGGITTK+DLTQDNQALQR+DNQPNVEIHVLQGER+DQNVLVGGSTR+DVTPLSLGVETLGGITTK+EAADKEKVEEVLTK+EAEQNAASDKEK+EEAEQNAASDKEK+EFKNDEGIDLTQDNQALQR+EGIDLTQDN…
sp|Q4G368|CY550_EMIHU	1	Cytochrome c-550 OS=Emiliania huxleyi OX=2903 GN=psbV PE=3 SV=1	164	62.8	255	AISGHILVQPK+DGADSIAELHPSIK+DNVSSLVSYLK+DNVSSLVSYLKD+DNVSSLVSYLKDPMTYDGADSIAELHPSIK+DPMTYDGADSIAELHPSIK+DSIAELHPSIK+DVEALSLATPPR+EALSLATPPR+ELDEDTR+GADSIAELHPSIK+GLDVEALSLATPPR+IAELHPSIK+ILVQPKVVNEK+KDPMTYDGADSIAELHPSIK+KTNPNVGLDVEALSLATPPR+LELDEDTR+LFNNACAICHVGGLTK+LKDPMTYDGADSIAELHPSIK+MTYDGADSIAELHPSIK+NNACAICHVGGLTK+NPNVGLDVEALSLATPPR+NVGLDVEALSLATPPR+PMTYDGADSIAELHPSIK+PNVGLDVEALSLATPPR+RLFNN…
sp|Q4G377|SECA_EMIHU	1	Protein translocase subunit SecA OS=Emiliania huxleyi OX=2903 GN=secA PE=3 SV=1	881	59.3	111	AAILLEEK+AKELFIR+DFPDLVYK+DNMAFTQEEVVQR+DPLTDYK+DPLTDYKK+DWIIEYGER+EAQLEAIEPGIMR+EDLLEYLNEGIIPDR+ENLPIQDESQTLASITYQNLFLLYDK+ESLRDWIIEYGER+ESYSTFVTMLNR+FFLSLDDK+FISDLVSADFSTVLK+FLGLTVGLIQEDMSPEER+GAITISTNMAGR+GDINVLLNNLK+GGLHVIGTER+GTDIALGGNLESLLK+GVHVVTVNDYLAR+IADLYSPSDPWISYVLNSIK+IHYIIDEK+KESYSTFVTMLNR+KFISDLVSADFSTVLK+KQLFEYD+KQLFEYDQALTMQR+LFGGDQILNLLQNIGLEDDAPIQSPILTK+LGGLHVIGTER+LLNARPENIESE…
sp|Q4G380|PSBE_EMIHU	1	Cytochrome b559 subunit alpha OS=Emiliania huxleyi OX=2903 GN=psbE PE=3 SV=1	84	61.9	109	EYFTQDR+FSAKQELEDLTK+GERPFSDIITSIR+GSTGERPFSDIITSIR+IPLVNDR+KQELEDLTKGL+PFSDIITSIR+PNEYFTQDR+PRPNEYFTQDR+QELEDLTK+QELEDLTKG+QELEDLTKGL+QQIPLVNDR+RPNEYFTQDR+SGGSTGERPFSDIITSIR+STGERPFSDIITSIR+TGERPFSDIITSIR
sp|Q4G386|MIND_EMIHU	1	Putative septum site-determining protein MinD OS=Emiliania huxleyi OX=2903 GN=minD PE=3 SV=1	272	78.7	69	AENMMSVTDVK+AENMMSVTDVKDILGIPLIGVVPDSEQVITASNR+DADKVIGLLEAK+DILGIPLIGVVPDSEQVITASNR+DKVIGLLEAK+EAIVVVTPEVTSIR+EQINDLVDQLK+GEPLVLDDK+GEPLVLDDKVSIPGLAFINTAR+GITDISLIINR+IIVITSGK+IMGEAVEFIDFDSVTSTNPLK+IVYNGLDVLNGECR+LDADVGLK+LLLGLENR+LRPEMVK+LTQALIQDK+LTQALIQDKR+NLDLLLGLENR+PLIGVVPDSEQVITASNR+PLVLDDK+QPNLTFFPLSSNQLK+RQPNLTFFPLSSNQLK+TTTTSNIGIALAK+VIGLLEAK+VLLLDADVGLK+VSIPGLAFINTAR
sp|Q4G387|THIG_EMIHU	1	Thiazole synthase OS=Emiliania huxleyi OX=2903 GN=thiG PE=3 SV=1	277	52.3	23	AQNAPQMAYAMQLGVLAGR+AQNSTIQSMGNLITGLDWSK+IWLMPNTAGCQTAQEAIR+LAQPSSPIVGLSK+LEVIPDPK+NFTVLPYINADPILAK+NIGFENNNFTK+TETFEMSPYQPVIDPLVIGER+YLLPDGLGTLLAAEYLVSK
sp|Q4G391|RR16_EMIHU	1	30S ribosomal protein S16, chloroplastic OS=Emiliania huxleyi OX=2903 GN=rps16 PE=3 SV=1	81	45.7	23	ALEEVGFYNPLTDETHLK+EEVGFYNPLTDETHLK+GFYNPLTDETHLK+KAQPCYR+LKTGAQPTETVR+TGAQPTETVR
sp|Q4G392|RK34_EMIHU	1	50S ribosomal protein L34, chloroplastic OS=Emiliania huxleyi OX=2903 GN=rpl34 PE=3 SV=1	45	20	10	LHGTVLKK+TLHGTVLK+TLHGTVLKK
sp|Q4G393|RR14_EMIHU	1	30S ribosomal protein S14, chloroplastic OS=Emiliania huxleyi OX=2903 GN=rps14 PE=3 SV=1	100	41	23	EMAHEGLIPGLTK+KLEKLPR+QLLKEELK+TVSSYNDKLAIYK
sp|Q4G394|YCF3_EMIHU	1	Photosystem I assembly protein Ycf3 OS=Emiliania huxleyi OX=2903 GN=ycf3 PE=3 SV=1	171	67.3	24	DYYHQALDLNSR+EFEVAQNNFDK+KAFSYYR+KEFEVAQNNFDK+LAPNNYIEAQNWLK+LEEDPFDR+LPQALNNIAVIYHYQGTK+NDNFIDK+PATKEEK+SLDYYHQALDLNSR+SSGDYAEALENYYEALK+TFTVLADILLK
sp|Q4G395|PSBD_EMIHU	1	Photosystem II D2 protein OS=Emiliania huxleyi OX=2903 GN=psbD PE=3 SV=1	351	57	408	AAEDPEFETFYTK+AAEDPEFETFYTKN+AAEDPEFETFYTKNNLLNEGIR+AAQDQPHENFIFPEEVLPR+AEDPEFETFYTK+AFTPTQSEETYSMVTANR+AIGIVGLALNLR+AIHGATVENTLFEDGDAANTFR+AQDQPHENFIFPEEVLPR+ATVENTLFEDGDAANTFR+AYDFVSQELR+DFVSQELR+DQPHENFIFPEEVLPR+ENFIFPEEVLPR+ENTLFEDGDAANTFR+FDLIDDWLKR+FIFPEEVLPR+FWSQIFGVAFSNK+FWSQIFGVAFSNKR+GATVENTLFEDGDAANTFR+GIRSWMAAQDQPHENFIFPEEVLPRGNAL+GPEAQGDITR+GVFDLIDDWLK+GVFDLIDDWLKR+KQDRGVFDLIDDWLK+LL…
sp|Q4G397|ATPA_EMIHU	1	ATP synthase subunit alpha, chloroplastic OS=Emiliania huxleyi OX=2903 GN=atpA PE=3 SV=1	499	78.6	1257	AALAEYFMYK+AATQAELAR+AELEAFSQFASDLDAATQAELAR+AFSQFASDLDAATQAELAR+AGINGYLDTIPVSEVK+AGVVSTLEDK+AIDSMIPIGR+AIDTIINQK+AKPIDGKGDIPASETR+ALNLENDNVGAVLMGPGLGILEGSAVR+AMKQVAGK+APQFISSIQSEK+APQFISSIQSEKK+APYTGAALAEYFMYK+AQVPVGDAFLGR+ASDLDAATQAELAR+ASSVAGVVSTLEDK+ATLQYIAPYTGAALAEYFMYK+ATVIVYDDLTK+ATVIVYDDLTKQASAYR+AVLMGPGLGILEGSAVR+AYPGDVFYLHSR+CEPVQTGITAIDSMIPIGR+DAATQAELAR+DGKGDIPASETR+DLDAATQAELAR+DNVGA…
sp|Q4G398|ATPD_EMIHU	1	ATP synthase subunit delta, chloroplastic OS=Emiliania huxleyi OX=2903 GN=atpD PE=3 SV=1	180	87.8	260	AVPYAEALLELANANSSLK+DVLGEQIGEK+EESIEIAK+ETTNDINIVSQFLANSSDLK+ETTNDINIVSQFLANSSDLKK+FLELSYK+FLGNPLITR+FLMLLVDR+GQLKQISTLLGAV+GVLKDVLGEQIGEK+IAVPYAEALLELANANSSLK+IAYLDGIAYK+INIVSQFLANSSDLKK+KDVLGEQIGEK+KEESIEIAK+KFLGNPLITR+KGVLKDVLGEQIGEK+LANSSDLKK+LGNPLITR+LIDTSIR+PYAEALLELANANSSLK+SYKEESIEIAK+TIAEKLKK+TLTFLMLLVDR+TSSVQLSAQQQK+VDPQLIGGFTIEIGSK+VLGEQIGEK+VTSSVQLSAQQQK+YKEESIEIAK+YLDGIAYK
sp|Q4G399|ATPF_EMIHU	1	ATP synthase subunit b, chloroplastic OS=Emiliania huxleyi OX=2903 GN=atpF PE=3 SV=1	179	77.1	153	EISEYVVTLALQR+ERLEQAVTK+GAIQESEER+GILTDGKAEIER+GQIGTIEK+GQIGTIEKK+ILGGGIFK+ILTDGKAEIER+ITSLKEEAEATAK+IVGAIQESEER+IVGAIQESEERLEQ+IVGAIQESEERLEQAVTK+KEISEYVVTLALQR+KGQIGTIEK+KIVGAIQESEER+LDVNLQQQIIDK+LDVNLQQQIIDKNISK+LEQAVTKLTESEK+LGSTALSESLAER+LKEEAEATAK+LTASAKGQIGTIEK+LTDGKAEIER+LVITSLKEEAEATAK+QLAQAQLVITSLK+QLAQAQLVITSLKEEAEATAK+QQKIVGAIQESEER+QVKSGILTDGKAEIER+RLEQAVTK+SGILTDGKAEIER+TSLKEEAEATAK…
sp|Q4G3A0|ATPX_EMIHU	1	ATP synthase subunit b', chloroplastic OS=Emiliania huxleyi OX=2903 GN=atpG PE=3 SV=1	162	59.3	185	AASLIAQTNK+AASLIAQTNKELEAQK+ADAASLIAQTNK+ADAASLIAQTNKELEAQK+ADAASLIAQTNKELEAQKK+ADELCEQYETQLK+ADELCEQYETQLKEAK+AESEAKGIVAQEITQAR+DAASLIAQTNK+EAKTGAQDVIAK+EQYETQLK+ETFISNNLAEASAK+GIVAQEITQAR+ISNNLAEASAK+IVAQEITQAR+KGIVAQEITQAR+LALQQLETQIDELSQLIK+LCEQYETQLK+LLKADELCEQYETQLK+TGAQDVIAK+TGAQDVIAKAESEAK+VAQEITQAR
sp|Q4G3A1|ATPH_EMIHU	1	ATP synthase subunit c, chloroplastic OS=Emiliania huxleyi OX=2903 GN=atpH PE=3 SV=1	82	46.3	31	AAAQAVEGLAR+AGLAIGLASIGPGIGQGTAAAQAVEGLAR+AIGLASIGPGIGQGTAAAQAVEGLAR+ASIGPGIGQGTAAAQAVEGLAR+GLAIGLASIGPGIGQGTAAAQAVEGLAR+GPGIGQGTAAAQAVEGLAR+GQGTAAAQAVEGLAR+GTAAAQAVEGLAR+IGPGIGQGTAAAQAVEGLAR+IGQGTAAAQAVEGLAR+LAIGLASIGPGIGQGTAAAQAVEGLAR+LASIGPGIGQGTAAAQAVEGLAR+PGIGQGTAAAQAVEGLAR+QPEAEGK+QPEAEGKIR+SIGPGIGQGTAAAQAVEGLAR
sp|Q4G3A3|RR2_EMIHU	1	30S ribosomal protein S2, chloroplastic OS=Emiliania huxleyi OX=2903 GN=rps2 PE=3 SV=1	229	72.1	88	DAKEEDGTLDRLPK+EEDGTLDR+EEDGTLDRLPK+ELDAKEEDGTLDR+ELDAKEEDGTLDRLPK+ETTALLECR+GLINMTQIPDIVILVDPK+KEAAFLR+KLGIPIISILDTN+KSFLFVGTK+LGIPIISILDTNCDPNLVDIPIPANDDAVR+LIISTLADGILEGK+LLTHAYEFVQK+LTHAYEFVQK+MFPYIYAER+NGIHVIDLVQTAR+PNLVDIPIPANDDAVR+QAASIIAEEAQR+RETTALLECR+RQAASIIAEEAQR+SFLFVGTK+SFLFVGTKR+WLGGILTNWSTVQK
sp|Q4G3A4|RR4_EMIHU	1	30S ribosomal protein S4, chloroplastic OS=Emiliania huxleyi OX=2903 GN=rps4 PE=3 SV=1	202	72.3	72	DLPGLTSK+GTTGTILLQLLEMR+HIQVNNTR+KPTQYGIR+KVLGIVDR+LDNLIFR+LGDLPGLTSK+LGLAPTIAAAR+LNELFVIEYYSR+PSLSQSPQHLDFDKK+PSYQCQPGDVLSVR+QLMNYIR+RLGDLPGLTSK+SLVNTYLESPSLSQSPQHLDFDK+SLVNTYLESPSLSQSPQHLDFDKK+SPQHLDFDK+TSRPGQHGAVQK+VLGIVDREWVALK+VNTYLESPSLSQSPQHLDFDKK+VSIPSYQCQPGDVLSVR+VSIPSYQCQPGDVLSVRD
sp|Q4G3A5|RPOC2_EMIHU	1	DNA-directed RNA polymerase subunit beta'' OS=Emiliania huxleyi OX=2903 GN=rpoC2 PE=3 SV=1	1267	33.3	45	AGDILATLVYETIK+DTNLILEEEQK+EAKPLSENILDLR+ESDPLNPLYIMAFSGAR+EVLILNPSDLK+EVLILNPSDLKK+FSTLDEVR+FVKPGNFIVPGK+GLMSNPQGQIIDLPIK+GYFYWIPEETFK+HVELIVK+IALYEVIK+IEYWEGHK+KGLVDTALR+KVSVGDLVR+LAAINPHLNSGNMK+LEFTPSKVPGK+LETLFSYFK+LIPAGTGFNYLENQER+LLAEPIFTQEGNLFAPANTEITETFLQTLK+LSQPYLISAGTILHATSNNLVK+LVDLGEAVGIVAAQSIGEPGTQLTMR+LVDVAQDIIVR+NESIVGVGEEIMPNTFSK+SQGVDIADK+SSHSSLPTTTR+TFHTGGVFSGDLTR+TTDIVQGLPK+VFC…
sp|Q4G3A6|RPOC1_EMIHU	1	DNA-directed RNA polymerase subunit beta' OS=Emiliania huxleyi OX=2903 GN=rpoC1 PE=3 SV=1	609	30	27	AVVGLNNRPLK+DALIDNGKR+ENTISIGAEAIK+FATSDLNDLYR+FRQNLLGK+GLNNRPLK+KLPNGQVVGEITKP+LGIQSFEPILVSGR+LIYEGLVNNIK+LNQCGLPSEMAIELFQPFVIHR+LQEIVAPELIIR+MLQEAVDALIDNGKR+NVDLQQSASEIR+SLSDIIEGK+SVIIVGPELK+TLKPEMNGLFCER+VGLNNRPLK+VINQFIASK
sp|Q4G3A7|RPOB_EMIHU	1	DNA-directed RNA polymerase subunit beta OS=Emiliania huxleyi OX=2903 GN=rpoB PE=3 SV=1	1093	49.5	77	AGDVATDEHGVLKQPDVPVR+ALGLDNQEIFNSIENINYFR+ANQDDLSPGTNEVIK+AQLNYLEGADPQEK+DDQSVANNYLLTR+DLPNVNEK+DLPPIYLDAIAEEQYK+DYLGDLELNFATK+EFFGSNPLSQFMDQTNPLAELTHK+EINLMSELNSSR+FEIDKDDLVYIK+FMPIVSDDIDHLGNR+FYTINPPR+GESDYLPEGK+GFVNNTLMEAAEK+GFVQELR+IEDTTLLTEDK+IIINQIVR+ILTSLDLIGII+INAYGFIETPFYK+ISVLGPGGIAR+KYDLGYVGR+LAAGDVATDEHGVLK+LAAGDVATDEHGVLKQPDVPVR+LGAEEITR+MAICEHSYLR+MMLTDGQTGEMFDNPITVGR+NETLNAIVK+NNYL…
sp|Q4G3A9|YCF4_EMIHU	1	Photosystem I assembly protein Ycf4 OS=Emiliania huxleyi OX=2903 GN=ycf4 PE=3 SV=1	174	30.5	24	EIPLTGVDQPAALNK+EIPLTGVDQPAALNKIENEAVTLAK+ELNLTFPSEVVK+IENEAVTLAK+QLFLCLK+RQLFLCLK+VTEGLNPR+VTEGLNPRR
sp|Q4G3B1|RK27_EMIHU	1	50S ribosomal protein L27, chloroplastic OS=Emiliania huxleyi OX=2903 GN=rpl27 PE=3 SV=1	87	52.9	27	DYTLFALK+EGLVKFEK+FKPGSNVGVGK+GLTFKPGSNVGVGK+KPGSNVGVGK+MKGVSTVSLDTTSVDI+TFKPGSNVGVGK+VSTVSLDTTSVDI
sp|Q4G3B5|PSAL_EMIHU	1	Photosystem I reaction center subunit XI OS=Emiliania huxleyi OX=2903 GN=psaL PE=3 SV=1	145	40	189	DPFVGNLSTPVTTSTATK+FVKPYNNDPFVGNLSTPVTTSTATK+IGPFYILGPLR+KGLSPLLR+KLYLGNLPIYR+LGNLPIYR+LIGPFYILGPLR+LSTPVTTSTATK+LYLGNLPIYR+MSEFVKPYNNDPFVGNLSTPVTTSTATK+NDPFVGNLSTPVTTSTATK+NNDPFVGNLSTPVTTSTATK+PFVGNLSTPVTTSTATK+PYNNDPFVGNLSTPVTTSTATK+SEFVKPYNNDPFVGNLSTPVTTSTATK+SEFVKPYNNDPFVGNLSTPVTTSTATKLYLGNLPIYR+VGNLSTPVTTSTATK+YLGNLPIYR
sp|Q4G3C0|CCS1_EMIHU	1	Cytochrome c biogenesis protein Ccs1 OS=Emiliania huxleyi OX=2903 GN=ccs1 PE=3 SV=1	440	34.3	22	FQEFLTTTGLQLK+GEIFHLQNLVK+IFHLQNLVK+IPQYLSWR+KNYAYSGLLGR+LAFQEDFKK+LGQLVVFPEDQSLR+LNDQQTIQVPLNK+LWEFITNFK+NFWLGSVFLDGNSK+NLASTSVYQLYGK+NYAYSGLLGR+TDEFILAGK+VNDFWITYTEEAK+VNQFYSDLSILDVK
sp|Q4G3C1|PSAC_EMIHU	1	Photosystem I iron-sulfur center OS=Emiliania huxleyi OX=2903 GN=psaC PE=3 SV=1	81	85.2	116	ACPCDVLEMVPWDG+ACPCDVLEMVPWDGCK+AEDCIGCK+AEDCIGCKR+AGQIASAPR+CETACPTDFLSVR+CPTDFLSVR+DCIGCKR+DTCIGCTQCVR+EDCIGCKR+ETACPTDFLSVR+IGCTQCVR+KAGQIASAPR+PCDVLEMVPWDGCK+PTDFLSVR+RCETACPTDFLSVR+TCIGCTQCVR+VYDTCIGCTQ+VYDTCIGCTQC+VYDTCIGCTQCVR+VYLGSETTR+YDTCIGCTQCVR+YLGSETTR
sp|Q4G3C2|PSBH_EMIHU	1	Photosystem II reaction center protein H OS=Emiliania huxleyi OX=2903 GN=psbH PE=3 SV=1	66	21.2	115	EILRPLNAEYGK+GEILRPLNAEYGK+ILRPLNAEYGK+LGEILRPL+LGEILRPLN+LGEILRPLNA+LGEILRPLNAEYGK+LRPLNAEYGK
sp|Q4G3C3|PSBN_EMIHU	1	Protein PsbN OS=Emiliania huxleyi OX=2903 GN=psbN PE=3 SV=1	43	25.6	22	DPFEEHEE+GLRDPFEEHEE+PFEEHEE+RDPFEEHEE
sp|Q4G3C8|ATPB_EMIHU	1	ATP synthase subunit beta, chloroplastic OS=Emiliania huxleyi OX=2903 GN=atpB PE=3 SV=1	476	87.2	1803	AAPAFTDLDTK+AAPAFTDLDTKPSVF+AAPAFTDLDTKPSVFETGIK+AAVVNTGAPITVPVGVPTLGR+ADDLTDPAPATTFAHLDATTVLSR+ADSIDGFNR+AEHYATAQNIK+AEMKESGVIDEK+AFTDLDTKPSVFETGIK+AGSEVSALLGR+AHGGVSVFGGVGER+AHLDATTVLSR+AILGLDELSEEDRLTVAR+ALTMAEYFR+ALVYGQMNEPPGAR+APAFTDLDTKPSVFETGIK+APATTFAHLDATTVLSR+APITVPVGVPTLGR+ATAGLPIHR+ATEMGVLQER+ATTFAHLDATTVLSR+AVGYQPTLATEMGVLQER+AVSMTSTDGLK+AVSMTSTDGLKR+AVSMTSTDGLKRG+AVVNTGAPITVPVGVPTLG…
sp|Q4G3C9|ATPE_EMIHU	1	ATP synthase epsilon chain, chloroplastic OS=Emiliania huxleyi OX=2903 GN=atpE PE=3 SV=1	130	58.5	93	ASTAQAALEK+DASTAQAALEK+EEGASIDASTAQAALEK+EGASIDASTAQAALEK+GAEEGASIDASTAQAALEK+GASIDASTAQAALEK+IDASTAQAALEK+IEATIELR+IEATIELRK+ITILCNGAEEGASIDASTAQAALEK+LLTALDIGVMR+LLVDEAATK+LLVDEAATKK+LTDHAPLLTALDIGVMR+LVDEAATKK+NGAEEGASIDASTAQAALEK+TALDIGVMR+TLLVDEAATKK+VDEAATKK+VLMEGFAEVEDNK+VTLLVDEAATK+VTLLVDEAATKK
sp|Q4G3D5|CH60_EMIHU	1	60 kDa chaperonin, chloroplastic OS=Emiliania huxleyi OX=2903 GN=groL PE=3 SV=1	531	75	220	AAGANPIVLK+AAGANPIVLKR+AATETEMKDR+AGANPIVLKR+AILQDLAVLTGG+ALQAPLKK+APGFGDRR+ATQFVVR+DIENLGVAR+EALATLIVNK+EGLISLEESK+EINLQDTLENTGVSLIR+ENTTIISDSNK+ENTTIISDSNKQEVLAR+ETLTGDELLGGLIVEK+FGTPQIVNDGVTIAK+GANPIVLKR+GFISGYFVTNTER+GIEKATQFVVR+GILNVVAVR+GMDILAEAVSVTLGPK+IALNAGENGSIIVER+ITVVKQDLVPTLELVSK+KFGTPQIVNDGVTIAK+KIMDYAR+KVGAATETEMKDR+LEDAVNATK+LRLEDAVNATK+LTGGVAVIK+LYQEDARK+MDIENLGVAR+MEVVLDNPYILLTD…
sp|Q4G3D7|CYF_EMIHU	1	Cytochrome f OS=Emiliania huxleyi OX=2903 GN=petA PE=3 SV=1	312	67.9	388	AIEAGDKGTTR+AKEQTVPAGLK+EAGDKGTTR+EQTVPAGLK+EQTVPAGLKVSVK+EVILQSPNR+EVTFPILAPDPAQD+EVTFPILAPDPAQDK+EVTFPILAPDPAQDKSVHYLNYPIYVGANR+FEAVVNIPYDTK+FPILAPDPAQDK+FVQPYSK+GAVVILPEGFK+GPLNVGAVVILPEGFK+GQAETEVILQSPNR+GQVYPSGEK+GRGQVYPSGEK+GVFVQPYSK+GVFVQPYSKTRPNILVVGPILGEK+HYLNYPIYVGANR+IEAGDKGTTR+ILAPDPAQDK+ILVVGPILGEK+ILVVGPILGEKNR+KSNNNTFTSTAAGK+LAPDPAQDK+LVVGPILGEK+NILVVGPILGEK+NNNTFTSTAAGK+NNTFTSTAAG…
sp|Q4G3D9|RR18_EMIHU	1	30S ribosomal protein S18, chloroplastic OS=Emiliania huxleyi OX=2903 GN=rps18 PE=3 SV=1	72	65.3	30	ANLGEEVNNSLNYK+DVSILSNFVNEQGK+EVNNSLNYK+IAALLPFVIGK+IAALLPFVIGKN+MYKNPIK
sp|Q4G3E0|RK33_EMIHU	1	50S ribosomal protein L33, chloroplastic OS=Emiliania huxleyi OX=2903 GN=rpl33 PE=3 SV=1	55	45.5	10	CEQGVYR+NTTDRLELK+NTTDRLELKK+QVTLEHK+VQVTLEHK
sp|Q4G3E8|RK21_EMIHU	1	50S ribosomal protein L21, chloroplastic OS=Emiliania huxleyi OX=2903 GN=rpl21 PE=3 SV=1	116	78.4	45	FYDFDKLPF+FYDFDKLPFSK+GDVFSLSDILLVK+KGVAQTTCFM+LQHFSGPK+LVQSISKK+MDDSAEIGQPYLTDK+MDDSAEIGQPYLTDKYSVELR+QHFSGPK+QMWIEEGK+SSYAIVEACGK+VLQHFSGPK+VLVQSISK+VLVQSISKK+YDFDKLPFSK
sp|Q4G3E9|RK20_EMIHU	1	50S ribosomal protein L20, chloroplastic OS=Emiliania huxleyi OX=2903 GN=rpl20 PE=3 SV=1	115	41.7	23	AFSQIIDLVNK+ALVYSYVGR+KAFSQIIDLVNK+MLAQLVLFDK+MLAQLVLFDKK+QASLNINLK+SHGLNYSK+SQIIDLVNK
sp|Q4G3F2|PSBA_EMIHU	1	Photosystem II protein D1 OS=Emiliania huxleyi OX=2903 GN=psbA PE=3 SV=1	360	48.6	425	AFNLNGFNFNQSVVDSQGR+EPVAGSLLYGN+EPVAGSLLYGNN+EPVAGSLLYGNNIISG+EPVAGSLLYGNNIISGAVVPS+EPVAGSLLYGNNIISGAVVPSSN+EPVAGSLLYGNNIISGAVVPSSNAIGVH+ESANYGYK+ETTENESANYGYK+EWELSYR+FGQEEETYNIVAAH+FGQEEETYNIVAAHGY+FGQEEETYNIVAAHGYF+FGQEEETYNIVAAHGYFGR+FQYASFNNSR+GMEVMHER+GQEEETYNIVAAHGYFGR+HGSLVTSSLIR+IAAPPVDIDGIR+IFQYASFNNSR+INTWADILNR+IRETTENESANYGYK+LGMEVMHER+LGMRPWICVAF+LIFQYASFNN+LIFQYASFNNSR+LVTSSLIR+MAF…
sp|Q4G3F4|RBL_EMIHU	1	Ribulose bisphosphate carboxylase large chain OS=Emiliania huxleyi OX=2903 GN=rbcL PE=3 SV=1	488	72.7	1669	AACLTGEVK+AATMEDMYER+AEGPQILR+AFRVDPVPSAADTYF+AGNSTYSR+AGNSTYSRQK+ALECMVLAR+ALRLEDMR+ASIIGNIFGFK+ATGVVVER+ATMEDMYER+CDHIHAGTVVGK+DDENINSQPFMR+DENINSQPFMR+DFLKDDENINSQPFMR+DGIQAGATANR+DHIHAGTVVGK+DLLTACDLYR+DLVIGYTAIQSMGK+DNDVILH+DNDVILHL+DNDVILHLH+DNDVILHLHR+DTDILALFR+DVILHLHR+DVVLQFGGGTIGHPDGIQAGATANR+DYIAEGPQILR+DYIAEGPQILRDAAK+ECMVLAR+EGPQILR+EGVNHAACLTGEVK+ENINSQPFMR+ESGVIPYAK+FAQDWASLR+FGGGT…
sp|Q4G3F7|PETD_EMIHU	1	Cytochrome b6-f complex subunit 4 OS=Emiliania huxleyi OX=2903 GN=petD PE=3 SV=1	160	39.4	47	AAVPIGLITVPFIENVNK+AVPIGLITVPFIENVNK+FFPTFNLLR+IGLGVLEPTPLGEK+KPDLADPK+KPDLADPKLR+LLGVLSMAAVPIGLITVPFIENVNK+MAAVPIGLITVPFIENVNK+PIGLITVPFIENVNK+SILKKPDLADPK+YFFPTFNLLR
sp|Q4G3F8|CYB6_EMIHU	1	Cytochrome b6 OS=Emiliania huxleyi OX=2903 GN=petB PE=3 SV=1	215	43.7	80	AVLMLTHFVMIRK+AVPIVGGLIVQVLR+GGVSVGQSTLTR+IVTGVPDAVPIVGGLIVQVLR+MILHVCR+MSSVYDWFQER+PDAVPIVGGLIVQVLR+PIVGGLIVQVLR+SLPWDQVGYWACK+SSVYDWFQER+SVYDWFQER+VYLTGGFK+WSASMMVLNMILHVCR
sp|R1F493|ALMA6_EMIHU sp|R1G6M4|ALMA3_EMIHU tr|A0A1P2JN21|A0A1P2JN21_EMIHU tr|A0A1P2K9W6|A0A1P2K9W6_EMIHU	1	Dimethlysulfonioproprionate lyase 6 OS=Emiliania huxleyi OX=2903 GN=ALMA6 PE=3 SV=1;Dimethlysulfonioproprionate lyase 3 OS=Emiliania huxleyi OX=2903 GN=ALMA3 PE=3 SV=1;Uncharacterized protein OS=Emiliania huxleyi OX=2903 PE=4 SV=1;Uncharacterized protein OS=Emiliania huxleyi OX=2903 PE=4 SV=1	383	23.5	13	AILFECTELPPYSDAVR+ECGVDPDDTR+KECGVDPDDTR+LAAIEDSR+LAEDTVAK+LDYDYPPALGDVDHPGSFYYDVFYR+LLVADHPSLGVIR+LVADHPSLGVIR
tr|A0A0D3HYI0|A0A0D3HYI0_EMIHU	1	Uncharacterized protein OS=Emiliania huxleyi OX=2903 PE=4 SV=1	156	21.8	2	GGVQWLLDLPSNFAVQR+TETVLQADDVTTGATVK
tr|A0A0D3I031|A0A0D3I031_EMIHU	1	Uncharacterized protein OS=Emiliania huxleyi OX=2903 PE=4 SV=1	278	39.6	31	ASPESVHVSWR+ESVHVSWR+GVPAGAIFTPPPTINAGATLTSAAVAPADAAAAQDHVK+PESVHVSWR+SPESVHVSWR+SVFAAMDK+TAPHPFESFLSGTSSNYVEEMYAAYK+TQCSESDGALYDAHIR+VMQLVQAFQSR
tr|A0A0D3I0Y4|A0A0D3I0Y4_EMIHU	1	Uncharacterized protein OS=Emiliania huxleyi OX=2903 PE=4 SV=1	102	37.3	15	DDPAHKDVK+LADDPAHKDVK+SAMGWDIVINK+VFATDAIVSVIMAAPR
tr|A0A0D3I1P0|A0A0D3I1P0_EMIHU	1	Uncharacterized protein OS=Emiliania huxleyi OX=2903 PE=4 SV=1	197	35.5	6	ALMALGAAGDAER+DHPLTAAQR+GSHVGQALDLHGLAHMVPACLESGD+TKAEDLIEGK+WLWGQFGVPDSER
tr|A0A0D3I5T0|A0A0D3I5T0_EMIHU	1	Uncharacterized protein OS=Emiliania huxleyi OX=2903 PE=4 SV=1	118	37.3	8	AGILASVQSALDVSPDAFSFDHAR+GGPEEPDFYK+QTSEFVFER+RQTSEFVFER
tr|A0A0D3I8N2|A0A0D3I8N2_EMIHU	1	Uncharacterized protein OS=Emiliania huxleyi OX=2903 PE=4 SV=1	314	18.5	6	GAASQIFSSAEATR+ILCNELVALIR+MLASHMASANG+SGALAFADGSDALLR+TVVFDVR
tr|A0A0D3I8X0|A0A0D3I8X0_EMIHU	1	Uncharacterized protein OS=Emiliania huxleyi OX=2903 PE=4 SV=1	543	57.5	94	AGELLFGLGFSQAMMK+AIYDKLER+AQTSLISTLSPGYR+DMSGGWR+DTVIDTVREEK+EAEVNQLK+EAEVNQLKR+EAIYDKLER+EFISSCGTYSNLVK+FGFPSSEK+FNGGVVLVSHDFK+GGNYDSYVR+IPPPVMAFQNVSFSYSGK+IYHLTVR+KMEVQDWR+KQMAQQAK+LEAIYDK+LEAIYDKLER+LEALEEEIMSTVGPEDPR+LMTLDIEPSE+LMTLDIEPSEGEIR+LMTLDIEPSEGEIRR+LVFCLMSLR+MDPSTFEK+MDPSTFEKR+MRVALAQALFVKPMVLVLDEPTNHLDLGACVWLED+MRVALAQALFVKPMVLVLDEPTNHLDLGACVWLEDYLAK+MTLDIEPSEGEIRR+MVEAGLTTKPVDDPVF…
tr|A0A0D3IA61|A0A0D3IA61_EMIHU	1	Uncharacterized protein OS=Emiliania huxleyi OX=2903 PE=4 SV=1	144	27.1	7	AALMGPAASLGECIVDAENAGEIESCK+GPAPPLSEMDSR
tr|A0A0D3IBQ7|A0A0D3IBQ7_EMIHU	1	Uncharacterized protein OS=Emiliania huxleyi OX=2903 PE=4 SV=1	122	22.1	13	DFYPEEMELR+GALDLNPPR+TWLFDAWR
tr|A0A0D3IEJ4|A0A0D3IEJ4_EMIHU	1	Uncharacterized protein OS=Emiliania huxleyi OX=2903 PE=4 SV=1	184	8.7	4	PAAATTHGTPQPR+STAPAAATTHGTPQPR
tr|A0A0D3IHN1|A0A0D3IHN1_EMIHU	1	Uncharacterized protein OS=Emiliania huxleyi OX=2903 PE=4 SV=1	279	17.2	9	AAAGSSLPR+EVLPAAAGSSLPR+HPALPEQQR+RVCVGPVLVDSVGR+SGEGALVQGLER
tr|A0A0D3IQN4|A0A0D3IQN4_EMIHU	1	Uncharacterized protein OS=Emiliania huxleyi OX=2903 PE=4 SV=1	248	38.7	4	ALPVSFLLISR+DATGATSDSYLSAFCGR+GDGGEAAADGSAEK+GVGQPAPSLAEGLEVVSGSELGAADR+IVTALRRVQAAYVSSR+QFTLALSAALRR
tr|A0A0D3IQV5|A0A0D3IQV5_EMIHU tr|R1CUQ8|R1CUQ8_EMIHU	1	Uncharacterized protein OS=Emiliania huxleyi OX=2903 PE=3 SV=1;Uncharacterized protein OS=Emiliania huxleyi OX=2903 GN=EMIHUDRAFT_353880 PE=3 SV=1	172	34.9	8	APQFQDSGEQPFNK+GGADLITWVQSEGR+LTTTALVATMMMK+QPPELPLR+TPVADLDMVWR
tr|A0A0D3IRM8|A0A0D3IRM8_EMIHU	1	Uncharacterized protein OS=Emiliania huxleyi OX=2903 PE=3 SV=1	68	48.5	34	DFLLTAR+LKQSLPPGLTVK+NEIKDFLLTAR+QINEIKDFLLTAR+QSLPPGLTVK+YLYTLCVK
tr|A0A0D3IUX1|A0A0D3IUX1_EMIHU	1	Uncharacterized protein OS=Emiliania huxleyi OX=2903 PE=4 SV=1	60	41.7	14	AFAAVNTFIGATLLNK+TVLFFFYER
tr|A0A0D3IWL3|A0A0D3IWL3_EMIHU tr|R1FDD0|R1FDD0_EMIHU	1	Uncharacterized protein OS=Emiliania huxleyi OX=2903 PE=3 SV=1;Uncharacterized protein OS=Emiliania huxleyi OX=2903 GN=EMIHUDRAFT_362303 PE=3 SV=1	493	50.7	51	ADGDAGTATVELK+DGDAGTATVELK+DGTPFAIK+DTGTSLIVGPTEQLK+DTGTSLIVGPTEQLKK+EEPLLPASEGYVEYPAAR+EMELLGK+GFNLACFLHR+GSAIADTGTSLIVGPTEQLK+GSAIADTGTSLIVGPTEQLKK+IAADGDAGTATVELK+ISVGSLTLK+KGELPTLSFT+KGELPTLSFTLGGK+LACFLHR+LGLADAQAGMGGQYSIPCDK+LGLADAQAGMGGQYSIPCDKK+NLACFLHR+PAGPLWILGDVFLSK+QGQLAAPLFSFWMSK+QHALELNDETSQGLFAL+QLAAPLFSFWMSK+QTPGGMLFLGGVDDSYYTGDLHCLPITR+SVVFDTGSANLWVPSSR+YASDKSDTFVR+YFSVYDFGNDR+YG…
tr|A0A0D3IZD2|A0A0D3IZD2_EMIHU tr|R1CRE5|R1CRE5_EMIHU	1	Uncharacterized protein OS=Emiliania huxleyi OX=2903 PE=4 SV=1;Uncharacterized protein (Fragment) OS=Emiliania huxleyi OX=2903 GN=EMIHUDRAFT_69047 PE=4 SV=1	77	72.7	7	GDKELVGTLR+GFDDYVNMVLDDVTEYEITPEGK+LDQILLNGNNVALLVPGGSPNYD
tr|A0A0D3J006|A0A0D3J006_EMIHU	1	Uncharacterized protein OS=Emiliania huxleyi OX=2903 PE=4 SV=1	449	12.7	4	AGAEDGTAYTLLTR+GAAPILVATDVASR+MYEAPTPIQCVALPVALSGR+TVVNFEAAK
tr|A0A0D3J0K7|A0A0D3J0K7_EMIHU	1	Uncharacterized protein OS=Emiliania huxleyi OX=2903 PE=4 SV=1	147	12.9	12	SDWGKDTAAK+SVTMFIGER
tr|A0A0D3J1J6|A0A0D3J1J6_EMIHU	1	Uncharacterized protein OS=Emiliania huxleyi OX=2903 PE=4 SV=1	132	18.9	3	LCEAICPAQAITIEAEVR+YDIDMTK
tr|A0A0D3J1X3|A0A0D3J1X3_EMIHU	1	Uncharacterized protein OS=Emiliania huxleyi OX=2903 PE=4 SV=1	99	38.4	5	AASLHGAEIHASTFDNALAAK+GAKLSMASFR+IIDSSLR+LSMASFR
tr|A0A0D3JAG6|A0A0D3JAG6_EMIHU tr|R1EPX0|R1EPX0_EMIHU	1	Uncharacterized protein OS=Emiliania huxleyi OX=2903 PE=4 SV=1;Uncharacterized protein (Fragment) OS=Emiliania huxleyi OX=2903 GN=EMIHUDRAFT_373640 PE=4 SV=1	264	16.8	5	AAAVESADDR+AALQEQEAEEEDARK+ALAALQEQEAEEEDARK+RAAPTEVVR
tr|A0A0D3JBR2|A0A0D3JBR2_EMIHU	1	Uncharacterized protein OS=Emiliania huxleyi OX=2903 PE=4 SV=1	188	43.6	7	DFFEQCDRPK+DFFEQCDRPKR+GAGACLNPWHSSSCGDDPGVLR+GAGACLNPWHSSSCGDDPGVLRDFFEQCDRPKR+KLQLAVGNAGQEVDLDYSPK+LQLAVGNAGQEVDLDYSPK+PTAAATAAAEGGNKLQLAVGNAGQEVDLDYSPKK+QPPSDTR+RQPPSDTR+YCEPHAR
tr|A0A0D3JC51|A0A0D3JC51_EMIHU	1	Uncharacterized protein OS=Emiliania huxleyi OX=2903 PE=4 SV=1	365	35.6	21	APTYTVCVVGAK+ASAQTGLPLYQFEYK+DNLFTFASR+ETTLLGSFER+FYPYSAGGLDYGPGFQR+KGVVQESR+LLQSSIAKPGVR+LQSSIAKPGVR+LVAGFSLR+TMDPALAAAR+VEYPSLNK+YPANYVQDQAVFLR+YVDPASR
tr|A0A0D3JEA4|A0A0D3JEA4_EMIHU	1	Uncharacterized protein OS=Emiliania huxleyi OX=2903 PE=4 SV=1	191	9.9	3	GGSVVAVHSK+VAFPGNPPR
tr|A0A0D3JEJ9|A0A0D3JEJ9_EMIHU tr|R1D223|R1D223_EMIHU	1	Uncharacterized protein OS=Emiliania huxleyi OX=2903 PE=4 SV=1;Uncharacterized protein OS=Emiliania huxleyi OX=2903 GN=EMIHUDRAFT_99790 PE=4 SV=1	159	69.2	32	ADALAGNSHCR+ASDMIPR+CGNEGATHIASALR+DALAGNSHCR+ELNLTACNLDDACCEK+FGDSTLAAFTGAFDSNITLLK+GLMMLNLLNQK+LAAALAGNHHLASLVLEGNR+LADALAGNSHCR+LAGNSHCR+LTATAAIER
tr|A0A0D3JIH2|A0A0D3JIH2_EMIHU tr|R1EJZ5|R1EJZ5_EMIHU	1	Uncharacterized protein OS=Emiliania huxleyi OX=2903 PE=4 SV=1;Uncharacterized protein (Fragment) OS=Emiliania huxleyi OX=2903 GN=EMIHUDRAFT_74490 PE=4 SV=1	247	34	5	DVTGCDFTGADIGGADFTGAR+ECLFQHATCLAAR+FDGAWAQGADFGWADLR+FPAASFVDADLR+GTPVPPDCCGRR+SMALLLK+YSDVTGCDFTGADIGGADFTGAR
tr|A0A0D3JPG5|A0A0D3JPG5_EMIHU	1	Uncharacterized protein OS=Emiliania huxleyi OX=2903 PE=4 SV=1	280	25.4	10	EFFEYTPGILR+LAAELAEK+LGPGAVTLAVGPTLPR+TAALSLSLPGGRW+VAVLGGGFAGLTAAR+VEPSVHPR
tr|A0A0D3JPS7|A0A0D3JPS7_EMIHU	1	Uncharacterized protein OS=Emiliania huxleyi OX=2903 PE=4 SV=1	501	41.3	2	AGPGTVAEAAIR+ASAEALEAAMER+FSTQVCGK+GLPTMLSSFLPGQEAGNVPFVVESGFGEYSSNPR+GREGACLCSSCCA+IALTVTGWLQDATK+LEAMSEAAAR+MSDYMEVADCIVTK+QYGLPVRPA+QYGLPVRPAFWTAAAER+SCYFATSFPPLMAALNLQHR+TVLIVGGGDGVGSLEGIVK+VDACFVPSDAVR+VPFATVVTDLGSAHR+VVTDLGSAHR+YPNVLWR
tr|A0A0D3JPZ1|A0A0D3JPZ1_EMIHU	1	Uncharacterized protein OS=Emiliania huxleyi OX=2903 PE=4 SV=1	121	45.5	3	GEAASESDLK+MEDVSLTDK+SFSDEPAVIDADAATVADVEKPGATSVGDSGDEER+SFSDEPAVIDADAATVADVEKPGATSVGDSGDEERR
tr|A0A0D3JTD2|A0A0D3JTD2_EMIHU tr|R1FMB9|R1FMB9_EMIHU	1	Uncharacterized protein OS=Emiliania huxleyi OX=2903 PE=4 SV=1;Uncharacterized protein OS=Emiliania huxleyi OX=2903 GN=EMIHUDRAFT_354515 PE=4 SV=1	308	22.7	4	AAQATASLEEALGAAQDALAR+EEALDLDGGGGYGGGYGGGGG+ELEAELER+LALGSEIR+SVEELEAELER+VASAEEELR
tr|A0A0D3JWL6|A0A0D3JWL6_EMIHU	1	Uncharacterized protein OS=Emiliania huxleyi OX=2903 PE=4 SV=1	165	10.3	2	LSEAGLTVDDLR+SESATLSEAGLTVDDLR
tr|A0A0D3JWP0|A0A0D3JWP0_EMIHU	1	Uncharacterized protein OS=Emiliania huxleyi OX=2903 PE=4 SV=1	143	16.1	3	LLYLGFDSER+SPPLALQSPVQGR
tr|A0A0D3JWV6|A0A0D3JWV6_EMIHU tr|R1E068|R1E068_EMIHU tr|R1EYI8|R1EYI8_EMIHU	1	Uncharacterized protein OS=Emiliania huxleyi OX=2903 PE=4 SV=1;Uncharacterized protein OS=Emiliania huxleyi OX=2903 GN=EMIHUDRAFT_436890 PE=4 SV=1;Uncharacterized protein (Fragment) OS=Emiliania huxleyi OX=2903 GN=EMIHUDRAFT_366428 PE=4 SV=1	155	18.1	3	DKEMPYGELSYLISGK+YAGTLGAATGPR
tr|A0A0D3JX14|A0A0D3JX14_EMIHU	1	Uncharacterized protein OS=Emiliania huxleyi OX=2903 PE=4 SV=1	139	38.1	2	GCLFESGWPAAAGWDAVTGLGTPNFDR+GTLGFVNPLLYQNAAALNDVTTGASR
tr|A0A0D3JXL2|A0A0D3JXL2_EMIHU	1	Uncharacterized protein OS=Emiliania huxleyi OX=2903 PE=4 SV=1	274	24.1	9	AIGTEYHILGTFG+AIGTEYHILGTFGAER+KAMTEER+LRGGEAGDSAGKDEDR+QVAQQEALTALR+SSSGFALSLPGAAFR
tr|A0A0D3K0S9|A0A0D3K0S9_EMIHU	1	Uncharacterized protein OS=Emiliania huxleyi OX=2903 PE=3 SV=1	454	29.3	26	AAQAAVLNHPK+AAVLNHPK+AGSTACSVDGVFAAGDVADWTYR+AQAAVLNHPK+GVNVENYPGLDGESGGEIIR+KQLSEMGVDVK+QAITSAGSGSQAALDAER+QLSEMGVDVK+RWISENSIGGLEDEEAEECHPGDYESWTMK+SHVTLLHR+SSHVTLLHR+TSSHVTLLHR+WLGVAGEEDFK
tr|A0A0D3K8U5|A0A0D3K8U5_EMIHU	1	Uncharacterized protein OS=Emiliania huxleyi OX=2903 PE=4 SV=1	126	62.7	20	DKVLSDFR+ENLVTEVPPDTDPEEFETMLKA+FGRPGCALSLIADEK+FLITTNVLAR+GGGADPETYLHR+KGGGADPETY+KGGGADPETYLHR+KGGGADPETYLHRVGR+PETYLHR+PGCALSLIADEK+QIEVYFSR+QIEVYFSRENLVTEVPPDTDPEEFETMLK
tr|A0A0D3KF69|A0A0D3KF69_EMIHU	1	Uncharacterized protein OS=Emiliania huxleyi OX=2903 PE=4 SV=1	101	41.6	7	IEEAFTR+LLAGVGNIDAR+LLLGIRD+SDIAVLLINQYIATMIR
tr|A0A0D3KK11|A0A0D3KK11_EMIHU	1	Uncharacterized protein OS=Emiliania huxleyi OX=2903 PE=4 SV=1	88	62.5	13	LDSDAEPDLSSELR+LEGVPGNEDALAAIVR+LIAPMLSR+VAGLPTLLFFAEGR+VCKLDSDAEPDLSSELR
tr|A0A0D3KQ27|A0A0D3KQ27_EMIHU tr|R1C2L9|R1C2L9_EMIHU	1	Uncharacterized protein OS=Emiliania huxleyi OX=2903 PE=4 SV=1;Uncharacterized protein OS=Emiliania huxleyi OX=2903 GN=EMIHUDRAFT_210748 PE=4 SV=1	229	28.4	2	AFSALWAAASAFVAEGTK+ALVAAAPDLDASSR+VGAWDLTELTR+YLAAGIASAKPGAAEALPFLLR
tr|A0A0D3KSU5|A0A0D3KSU5_EMIHU	1	Uncharacterized protein OS=Emiliania huxleyi OX=2903 PE=4 SV=1	219	49.8	10	AAHGSADDLFSR+CWSIVDEAVQATVPGASVDASAYG+ESVDVPNFTLYFGSGSAVNPDR+LADTAASYVR+TLNAPLGAYFCGISLWPR+YAAAAPPVQAGLYAR+YYAPFNDR
tr|A0A0D3KU56|A0A0D3KU56_EMIHU	1	Uncharacterized protein OS=Emiliania huxleyi OX=2903 PE=4 SV=1	130	39.2	2	LLSGSQDCTVR+NSCAVSPDGSRVAVAGRELLR+TYSLSGAAQQGVDLLAHTR
tr|A0A0D3KVV1|A0A0D3KVV1_EMIHU	1	Uncharacterized protein OS=Emiliania huxleyi OX=2903 PE=4 SV=1	148	9.5	18	DQLTPLTTDSSKR+LDQLTPLTTDSSK+LDQLTPLTTDSSKR
tr|A0A0D3KXC5|A0A0D3KXC5_EMIHU	1	Uncharacterized protein OS=Emiliania huxleyi OX=2903 PE=4 SV=1	89	28.1	3	AMQSLVAQMK+KAMQSLVAQMKR+YGEAEPLLEQASK
tr|A0A0D3KYQ4|A0A0D3KYQ4_EMIHU	1	Uncharacterized protein OS=Emiliania huxleyi OX=2903 PE=4 SV=1	140	40.7	6	AEKEAEAR+IAALTAEANAAR+QVETAMVAALATAEK+SALDESSASAQDAAR+YEQAGAQAAR
tr|A0A0D3L0X9|A0A0D3L0X9_EMIHU	1	Uncharacterized protein OS=Emiliania huxleyi OX=2903 PE=4 SV=1	49	61.2	11	ALLEDAVK+GSEPGGRPGE+KALLEDAVK+VAAEEEEER+VAAEEEEERQR
tr|R1B232|R1B232_EMIHU tr|R1CT41|R1CT41_EMIHU	1	Putative glutaredoxin OS=Emiliania huxleyi OX=2903 GN=EMIHUDRAFT_372717 PE=4 SV=1;Putative glutaredoxin OS=Emiliania huxleyi OX=2903 GN=EMIHUDRAFT_435204 PE=4 SV=1	149	47.3	12	AAALSGELQK+AADGAAMQTALAR+AATVAAHPVVVYSK+ATASDGSDDLEQK+ATVAAHPVVVYSK+CGYSARTK+GSHLGGNDATQAAALSGELQK+IAATVAAHPVVVYSK
tr|R1B275|R1B275_EMIHU	1	Uncharacterized protein (Fragment) OS=Emiliania huxleyi OX=2903 GN=EMIHUDRAFT_69433 PE=4 SV=1	83	31.3	4	AYETLGDAEKR+DHPDKNPGDPDAAER
tr|R1B2F8|R1B2F8_EMIHU	1	Uncharacterized protein OS=Emiliania huxleyi OX=2903 GN=EMIHUDRAFT_108137 PE=4 SV=1	229	33.6	6	AEQLAGAWEIGAR+ASSASDDEASALAFIVER+LGPASEEEQDMLDLAFEPNER+LPPGAHNLFDEFGGDR+RLAGDSGGK
tr|R1B2I4|R1B2I4_EMIHU	1	Uncharacterized protein OS=Emiliania huxleyi OX=2903 GN=EMIHUDRAFT_439403 PE=4 SV=1	205	74.1	89	AAVGEWATVTDSANSAPYVLVVDGAPGSVK+ADAVVAVPTCADAAK+ALALGTDGACVSMGVPAVGDFGTGTGVYYSVPVVCTPGDYKR+AVAAAAELASK+AVTAAPAVAAAAELASK+AVVAVPTCADAAK+LAAAVPTAK+LVVDGAPGSVK+MSKPSVAVLGSGPTAAAAK+PAVAAAAELASK+PSVAVLGSGPTAAAAK+SANSAPYVLVVDGAPGSVK+SKPSVAVLGSGPTAAAAK+TAAPAVAAAAELASK+VGGITLSPPVAAAMEASR+VLVVDGAPGSVK+VTAAPAVAAAAELASK+VVAVTAAPAVAAAAELASK
tr|R1B2S2|R1B2S2_EMIHU	1	Uncharacterized protein OS=Emiliania huxleyi OX=2903 GN=EMIHUDRAFT_439324 PE=4 SV=1	153	54.9	9	ELYLNVVR+FGSMVDR+GAPPTNAGWDDAFLEER+LAADMLASGR+MLPQVAHAPK+MVPDHLER+QAAPIISQR+TSSSQAAPIISQR+VDHALYVSCVR+VPDHLER
tr|R1B2V4|R1B2V4_EMIHU	1	Uncharacterized protein OS=Emiliania huxleyi OX=2903 GN=EMIHUDRAFT_108015 PE=4 SV=1	137	38	17	AKLTAAGAAAPEK+IETVTISAK+KSRPSDR+LPEPTGPVLIGSSEGR+LTAAGAAAPEK+NRTPPSYPPLPEPTGPVLIGSSEGR+PTGPVLIGSSEGR+TPPSYPPLPEPTGPVLIGSSEGR
tr|R1B2X9|R1B2X9_EMIHU	1	Uncharacterized protein (Fragment) OS=Emiliania huxleyi OX=2903 GN=EMIHUDRAFT_466319 PE=4 SV=1	749	28.8	32	AGTDVDCTSFVGK+ALMNAGQAGSSFWAPVINLAR+APEDGGAHIQASACCK+ATLSLDPVR+DGAPLQSLFGFER+DLVDSYLLPFQACVEK+DTSGVAAAVEAAK+GAPLQSLFGFER+HDFSATISR+IPNLNTAGVEIK+ITDMLGR+LGHFDPPGPLQR+LSAYNWWEEASSGVSGGK+MSLDEKIPNLNTAGVEIK+NIEVPGEDPYLVGEYAEAFVTGMER+SLGLSAYNWWEEASSGVSGGK+WLLDEVAR+WQNNPCVDTAAPYHK
tr|R1B302|R1B302_EMIHU	1	Cell division cycle protein 48 OS=Emiliania huxleyi OX=2903 GN=EMIHUDRAFT_439359 PE=3 SV=1	800	78.1	475	AAAGEGAMETEPDD+AAAGEGAMETEPDDPVPEITK+ADASAETKPVKK+ADDVDLEQLAK+AFEEAEK+AGESESNLR+AGESESNLRK+AIANECQANFISIK+APDTVIHCEGEPIK+ASAETKPVKK+AVANETGAFFFLINGPEIMSK+DASAETKPVKK+DDEESKDDVGYDDIGGVR+DDEESKDDVGYDDIGGVRK+DDIGGLEGVK+DDIGGLEGVKR+DDVGYDDIGGVR+DELDSIAR+DIGGLEGVK+DIGGLEGVKR+DPVPEITK+DQLIYIPLPDEASR+DREVDIGVPDENGR+DSMAVSQDHYR+DTVCIVLADDTCDLGK+DVDLEQLAK+DVISVHQCPDVK+EIELEKER+EKTQGEVER+ELQEVVQYPVEFPEK+EL…
tr|R1B308|R1B308_EMIHU tr|R1FKW2|R1FKW2_EMIHU	1	Uncharacterized protein OS=Emiliania huxleyi OX=2903 GN=EMIHUDRAFT_439363 PE=4 SV=1;Uncharacterized protein (Fragment) OS=Emiliania huxleyi OX=2903 GN=EMIHUDRAFT_373263 PE=4 SV=1	175	36.6	6	APAGGTSDPFEAWLPLGGFK+KWQAPLPVLVNAALR+PFEAWLPLGGFK+RLVVAPTAGATLSAGDLK+WQAPLPVLVNAALR
tr|R1B313|R1B313_EMIHU	1	Uncharacterized protein OS=Emiliania huxleyi OX=2903 GN=EMIHUDRAFT_466328 PE=4 SV=1	385	24.2	12	AAHEAEEALR+AEAEAAAAAAAAEAAEAAATR+EAAAAAAQAAAAAAAAQEAAGGPR+EAAEEPPAATAEEEVAAAAR+LSGLALHR+PAARPEPHVR
tr|R1B319|R1B319_EMIHU	1	Uncharacterized protein OS=Emiliania huxleyi OX=2903 GN=EMIHUDRAFT_439369 PE=4 SV=1	302	24.5	13	EVPLGEVWYSYQAMEATK+KVQLHECDAR+LKPGGSLLVAAK+QLHECDAR+SDGETVIEIGSGDGR+VLAVNCVYFLEPLDEYFR+VLKPGGSLLVAAK
tr|R1B3G3|R1B3G3_EMIHU	1	Uncharacterized protein OS=Emiliania huxleyi OX=2903 GN=EMIHUDRAFT_439283 PE=4 SV=1	202	51	25	AFTPAEELLSGSAWMLHYENGVPFR+EKNIFWCK+FANEASWTEVQPGVVGVNWGK+GHPASWR+KNIFWCK+LNGNQVAIEWGK+LTYEEALPAYVFK+RFANEASWTEVQPGVVGVNWGK+RLTYEEALPAYVFK+YGSYDLTLEVAADR+YGSYDLTLEVAADRR
tr|R1B3H8|R1B3H8_EMIHU	1	Uncharacterized protein OS=Emiliania huxleyi OX=2903 GN=EMIHUDRAFT_466294 PE=3 SV=1	414	41.1	29	AASSATLAGQSK+ALCFLTLR+ASFNNGWDDENYDYIVK+DGQTVYSYIQSR+DLIMMMLAYDPK+DVSVIHCDLKPENILLR+EIGGPEGRRMDEPGHSVSDYLR+GVSLNLIR+IYELLGPPPAHMVQSGTK+KASFNNGWDDENYDYIVK+KPENILLR+KSEYVAIK+LIDFGSSCR+MDEPGHSVSDYLR+NGELFNER+RSLDDVLGVEIGGPEGR+SLDDVLGVEIGGPEGR+YIVSTVIGK
tr|R1B3K1|R1B3K1_EMIHU tr|R1FPR8|R1FPR8_EMIHU	1	Uncharacterized protein OS=Emiliania huxleyi OX=2903 GN=EMIHUDRAFT_221581 PE=4 SV=1;Uncharacterized protein OS=Emiliania huxleyi OX=2903 GN=EMIHUDRAFT_225181 PE=4 SV=1	576	13.1	6	AEGGHEEWR+FGSEVAMR+FLSPDSPASQR+PVGSGLLGK+RSSPTAAWVSIR+SSPTAAWVSIR+VLAEGGHEEWR
tr|R1B3L7|R1B3L7_EMIHU tr|R1ELV8|R1ELV8_EMIHU	1	Uncharacterized protein OS=Emiliania huxleyi OX=2903 GN=EMIHUDRAFT_250847 PE=3 SV=1;Uncharacterized protein OS=Emiliania huxleyi OX=2903 GN=EMIHUDRAFT_100056 PE=3 SV=1	299	66.9	52	AAVNQWTMQLAAEHPQLR+AIFTSRATSWEALDACLQR+ATQPDAHVVLGSR+ATSWEALDACLQR+AVADVLASEPSAAGR+CCAHFVPLIEAEGR+ETLATNFYGSVR+IVATQPDAHVVLGSR+KIVATQPDAHVVLGSR+NVASASGPNFVR+PDAHVVLGSR+RVLVTGANK+SPIDVYR+SPIDVYRGPGDPPYEGD+VATQPDAHVVLGSR+VCNVASASGPNFVR+VLVTGANK+VNSCSPGYILTDLTAGMGATK+YAESTDYEGVAYGLSK+YPSEPTPLHGLCNNAGVGFGR+YYGSDAVR
tr|R1B3Q8|R1B3Q8_EMIHU tr|R1FYH9|R1FYH9_EMIHU	1	Uncharacterized protein OS=Emiliania huxleyi OX=2903 GN=EMIHUDRAFT_466342 PE=4 SV=1;Uncharacterized protein OS=Emiliania huxleyi OX=2903 GN=EMIHUDRAFT_454612 PE=4 SV=1	813	20.9	10	FNATTAPMHTGGDFWHYGGITRSVELHAVPEAGPLL+GAHYPHDPR+ISGISLWHFYDFK+LGPAVSVANTK+LLDGAWR+SVELHAVPEAGPLLWR+VWDGFAAAVAEGTT+VWDGFAAAVAEGTTASGR+YGFIDGWDSGFDSMNASFRPSDGATPNMTSVPSCMDVVAG
tr|R1B3U6|R1B3U6_EMIHU	1	Uncharacterized protein OS=Emiliania huxleyi OX=2903 GN=EMIHUDRAFT_221899 PE=4 SV=1	191	26.7	7	DRWAVLEAPR+EQGLVVTPPAGKPGGGGAAPS+SAVVSHQLR+SVSAVVSHQLR+TFYVDYVNK
tr|R1B3W0|R1B3W0_EMIHU	1	Uncharacterized protein OS=Emiliania huxleyi OX=2903 GN=EMIHUDRAFT_221923 PE=4 SV=1	162	52.5	13	ATGLSIEEMAR+DTITVIWR+NFGTVNLGPGFDLAPYLVTTTLK+PDIGAVACPLPR+QEDAFEAPDKVELLK+RPAVPDIGAVACPLPR+TGLSIEEMARR+TSASDGGLIVR
tr|R1B3W2|R1B3W2_EMIHU	1	Uncharacterized protein OS=Emiliania huxleyi OX=2903 GN=EMIHUDRAFT_466248 PE=4 SV=1	760	55.1	83	AETQSLPFAEIQLR+ALTDDEKAEMEK+APFVPLLLPLLEK+AQAIESGMAIRPITEAEVLK+DANYELVK+DANYELVKK+DFIIDALK+DFIIDALKKPDK+DSSDIAPFVPLLLPLLEK+EAAEAATAALLDELLAAAGGSLLVR+EVDATVTLGSR+FPPYVQK+FRQGLDAEVAK+FVYYPMTFSEFQK+GAVVTVSENEAFVNEISNEK+HLGDFGIDQQLAFGK+IDALKKPDK+IIDALKKPDK+ISAAYEAGEAATR+KSTVCASNLCALIK+LKPEIAAGLPR+LLIGDLEPEEGQGEMWK+LTDDEKAEMEK+MKAETQSLPFAEIQLR+MMPIIIR+NVEHSSPNIR+NVEHSSPNIREATQTAR+PEIAAGLPR+PERPPLSEEEL…
tr|R1B3W6|R1B3W6_EMIHU	1	Uncharacterized protein OS=Emiliania huxleyi OX=2903 GN=EMIHUDRAFT_453932 PE=4 SV=1	110	53.6	19	AIWEMSDQKPGTYPILVDMVNGK+GVLEHDDYAGK+IDGMELEK+IDGMELEKK+KLETQLESYSVPFVK+LEHDDYAGK+LETQLESYSVPFVK+MGVLEHDDYAGK
tr|R1B3X6|R1B3X6_EMIHU	1	Amino acid/polyamine transporter I OS=Emiliania huxleyi OX=2903 GN=ACPT15 PE=4 SV=1	588	18.9	10	AGVQLDVFDQASQR+AGVQLDVFDQASQRGSLDQYVEPIR+AWSDGSFVR+GSLDQYVEPIR+SGATLSSAAR+SSGATLSSAAR+VHAESGVPR+VTYLVPLAVATSLDAEHVR+WSLPIALMTAELGAMIPEAGGYVVWVQR+YLLPADAAAK
tr|R1B404|R1B404_EMIHU	1	Uncharacterized protein (Fragment) OS=Emiliania huxleyi OX=2903 GN=EMIHUDRAFT_121749 PE=4 SV=1	187	38	8	AFNAQLLTSWDALRPPPPPPDGAK+EGGAPDAAAVAAAVLR+LAADQQEQALALAEPSDLR+LWLAWEAR+LWLAWEARWLAR
tr|R1B456|R1B456_EMIHU	1	Uncharacterized protein OS=Emiliania huxleyi OX=2903 GN=EMIHUDRAFT_453992 PE=4 SV=1	241	27.4	10	AADQQQQETR+AGYGDELPDAR+AGYGDELPDARDELK+ETQELLEEIQALMPEPK+TPEEYAAEAR+VVVIAMGGLGT+VVVIAMGGLGTGVT
tr|R1B467|R1B467_EMIHU	1	Uncharacterized protein OS=Emiliania huxleyi OX=2903 GN=EMIHUDRAFT_466309 PE=4 SV=1	1148	10.1	4	AAQAGGGAPAAGAVR+KALALAAVHACSAH+LIAEYKPAYGR+PDASLLQELAAAGVAR+PLQLSMGAQAGASSSVLLEDLMQPMGSFYPNGSGGER+RPSVREPKR+SGDGSLEPHTPKPR
tr|R1B471|R1B471_EMIHU	1	Uncharacterized protein OS=Emiliania huxleyi OX=2903 GN=EMIHUDRAFT_439184 PE=4 SV=1	340	30.6	12	ALLGPWCKKVCLGTCSCISVEPHGALGDDEPCGSQVLHR+APVMELPR+FLPGSHTWYR+GPVYTQPYLGGGR+KVCLGTCSC+PGSHTWYR+SHGVVVIDEAVPGEVMDR+VGGTFVGGK+VVAELDGVGGTFVGGK
tr|R1B476|R1B476_EMIHU	1	Uncharacterized protein (Fragment) OS=Emiliania huxleyi OX=2903 GN=EMIHUDRAFT_453883 PE=4 SV=1	216	37.5	12	ESSEPELVR+LYDSAASQYDSLDSGPLASALGLQALR+SGGALGAYQDATSSAAAR+VLEVGVGTGLNLPLYDPGR+VLLEHQR+VVLLEHQR
tr|R1B477|R1B477_EMIHU	1	Uncharacterized protein OS=Emiliania huxleyi OX=2903 GN=EMIHUDRAFT_439335 PE=4 SV=1	518	18.5	7	AAEAPSGLPK+AEAEAEAAADK+ARAGPPPLSDVQR+EWLALAPFGFK+FGEGSASR+RMLVALGIEEA+SAIVGWVGQR+VSELVSGRG+YGATFLGFADEAR
tr|R1B489|R1B489_EMIHU	1	Uncharacterized protein OS=Emiliania huxleyi OX=2903 GN=EMIHUDRAFT_108014 PE=4 SV=1	484	26.4	17	APAEALPQPLLSVGSIVER+DCGKPYLLVLSR+DPGIPASWPFK+EAQLAAQAAAR+GGGALDWLDRPAR+LQSLAGSLGVNDLLLR+RAEEAAAAASHEAAR+RAPAEALPQPLLSVGSIVER+TLVAHNPDFALDEGGASK+VGVVGFDGVGK+VGVVGFDGVGKR
tr|R1B493|R1B493_EMIHU	1	Hypoxanthine phosphoribosyltransferase OS=Emiliania huxleyi OX=2903 GN=EMIHUDRAFT_428604 PE=3 SV=1	201	18.9	6	DRGALSVR+DTNTSLAGK+SLPDVCVVR+TGCFMFYSDLVR
tr|R1B494|R1B494_EMIHU	1	Uncharacterized protein OS=Emiliania huxleyi OX=2903 GN=EMIHUDRAFT_439339 PE=4 SV=1	343	20.7	2	GVIGAGSAFAPR+LAASGVDGAAVDEALDEAAESGSNPK+REDGTIELDERVMGHSWHGAWVSLTADDVPHH+RLAASGVDGAAVDEALDEAAESGSNPK
tr|R1B4A8|R1B4A8_EMIHU	1	Uncharacterized protein OS=Emiliania huxleyi OX=2903 GN=EMIHUDRAFT_221703 PE=4 SV=1	161	29.2	4	DFTGYWDGDGIR+EDVANLLYAK+IVGGGGEGEPPLYELPAMISPAPGK
tr|R1B4B3|R1B4B3_EMIHU	1	Acetolactate synthase catalytic subunit OS=Emiliania huxleyi OX=2903 GN=EMIHUDRAFT_453895 PE=3 SV=1	603	42	42	ADFPFSYTR+ALAAAANVPVTTTLHAMGVFNEEDPLSLHMLGMH+AVLEEVAR+DVMTAVLR+EHQLPIK+FVNATGPVLCDFR+GAGVPLPMLPPPVTPSK+IKTQQVIEALNLGFKPQR+IVLLVDGDSSFNMT+KAVLEEVAR+MAIMNDGAQQMVK+QCCGHAAEGYAR+SAMVESYDEDDDEDLR+SEQCCGHAAEGYAR+SIVSSGSLGTMGFGLPAAIGAQVA+SIVSSGSLGTMGFGLPAAIGAQVAQPDR+TQQVIEALNLGFKPQR+VGVVLTTSGPGLTNIITPLQDAK+VVPDICLPMVAPGK+VVQPTVAVPGDCVAAMR
tr|R1B4B9|R1B4B9_EMIHU	1	Uncharacterized protein OS=Emiliania huxleyi OX=2903 GN=EMIHUDRAFT_439209 PE=3 SV=1	250	26	13	EAHIAEVTALCR+GEVNVVYK+HESEDMYASLDLLADQLSR+LPLTPALR+NAATGEVNVVYK+NAATGEVNVVYKR+VRHESEDMYASLDLLADQLSRK+YLNSVSVNLK
tr|R1B4C3|R1B4C3_EMIHU	1	Uncharacterized protein OS=Emiliania huxleyi OX=2903 GN=EMIHUDRAFT_107781 PE=4 SV=1	1104	14.5	9	AAAAAAAER+AGLLWGMPQL+ALQATRPLALPGVAAAR+EAFLHAR+GAAAVVGLGAALHGAGRLEESAEVLR+GGGGGGGGGGGGGGGAEPTLLDSYR+LATAEANLEDAR+LEESAEVLR+LIAAPAAGGGESR+LSPATPSMLENLGAVSAALGR+LYTEAVAVR+RGPGGGWDGSK
tr|R1B4C7|R1B4C7_EMIHU	1	Uncharacterized protein OS=Emiliania huxleyi OX=2903 GN=EMIHUDRAFT_69198 PE=4 SV=1	442	25.8	40	AVEGTVAAVNR+DHISDVASVLPLGAPIK+EDENGQQLLSR+EKVFEEAEATAAK+FEEAEATAAK+FLDVDRENNR+ISCDHISDVASVLPLGAPIK+KVFEEAEATAAK+LPLGAPIK+TLESEPGDMLK+VEGTVAAVNR+VFEEAEATAAK+VSREDENGQQLLSR+YGVAYEPEGGWAPQEDAISYADLEAGVGDIASFSR
tr|R1B4D8|R1B4D8_EMIHU	1	Uncharacterized protein OS=Emiliania huxleyi OX=2903 GN=EMIHUDRAFT_221748 PE=4 SV=1	295	24.4	7	EFNPVALDFFR+GSGGAWLLEELNAR+LEYTPDLPAER+MGANLVLNLASLGLR+SGGDLDASGTLAR+TFRPESVR
tr|R1B4G1|R1B4G1_EMIHU tr|R1C280|R1C280_EMIHU	1	Uncharacterized protein OS=Emiliania huxleyi OX=2903 GN=EMIHUDRAFT_417253 PE=3 SV=1;Uncharacterized protein OS=Emiliania huxleyi OX=2903 GN=EMIHUDRAFT_416100 PE=3 SV=1	423	26.2	38	FGEVIESEGEGGAK+GGSGGAAATMEPTATK+IKPPGAAAVVEATVAESVTEATAVEATPVVDAAVSEAPR+KMQAIGPAAK+LLLFPLTK+LNVELQK+PAQAQSQAILK+RFGEVIESEGEGGAK+SDDPAQAQSQAILK+VAGGSGGAAATMEPTATK
tr|R1B4L2|R1B4L2_EMIHU	1	Phosphatidylinositol-4-phosphate 5-kinase (Fragment) OS=Emiliania huxleyi OX=2903 GN=PI5K1 PE=4 SV=1	391	22	7	AYTAAASPAGR+DHAPLAFR+EGSATTPAHSTSAFQFK+ELAVAVPER+GEEEATRPK+PSDVLTPLR+QFAADVAFLR+SADKADAEGGADK
tr|R1B4P7|R1B4P7_EMIHU	1	Putative formate/nitrite transporter OS=Emiliania huxleyi OX=2903 GN=NAR3 PE=4 SV=1	295	16.3	33	AAMPADKVFR+GFDGAVAAGSK+GGNVLATPPDGFDGAVAAGSK+GNVLATPPDGFDGAVAAGSK+LATPPDGFDGAVAAGSK+LATPPDGFDGAVAAGSKK+NVLATPPDGFDGAVAAGSK+NVLATPPDGFDGAVAAGSKK+PPDGFDGAVAAGSK+TSGAFLPTLLK+VAVAKTSGAFLPTLLK+VLATPPDGFDGAVAAGSK
tr|R1B4Q7|R1B4Q7_EMIHU tr|R1F318|R1F318_EMIHU	1	Uncharacterized protein OS=Emiliania huxleyi OX=2903 GN=EMIHUDRAFT_107901 PE=4 SV=1;Uncharacterized protein OS=Emiliania huxleyi OX=2903 GN=EMIHUDRAFT_253195 PE=4 SV=1	252	25.4	14	AEEPMLSVVPR+AEEPMLSVVPRE+ALVEVSEACAAAQR+EAYFSLMPSK+EEPFDDLLR+KEQNAAGGR+SQEQFDKVYDK
tr|R1B4S1|R1B4S1_EMIHU	1	Uncharacterized protein OS=Emiliania huxleyi OX=2903 GN=EMIHUDRAFT_221043 PE=4 SV=1	186	48.9	21	DYSSSHGGMPR+EASAHAGSELR+LWAFGQGAGR+NESVSSMHDWTQR+NLDKPPR+SAHAGSELR+SPTTSPPVSR+SSSHGGMPR+STGPSAQTTPATSR+TDSVGATLWNWANGR
tr|R1B4T2|R1B4T2_EMIHU tr|R1DCJ6|R1DCJ6_EMIHU	1	Uncharacterized protein OS=Emiliania huxleyi OX=2903 GN=EMIHUDRAFT_439170 PE=4 SV=1;Uncharacterized protein OS=Emiliania huxleyi OX=2903 GN=EMIHUDRAFT_441853 PE=4 SV=1	319	37.2	20	DAGGVVLDLLGDSQVGGSPAGGSDEK+FYEAWTHFVK+PGTVTHVAQK+PSAQPVRR+PVAIYALHMAAAEDSGR+QQSEKVETGESAIK+QVDKVPAWK+SYPGTVTHVAQK+TGESAIKDPVSR+VETGESAIK+VSPSAQPVR+VVTGESAIKDPVSR+YEAWTHFVK
tr|R1B4U3|R1B4U3_EMIHU	1	Uncharacterized protein OS=Emiliania huxleyi OX=2903 GN=EMIHUDRAFT_453970 PE=4 SV=1	493	14	8	AGAAAAAAAQSR+ALVLCHR+EDSPSPDSKPPSEEPHAAGSVALGR+EQLSLAEAASER+GGGLGEAQLGWLR
tr|R1B4U5|R1B4U5_EMIHU tr|R1C4T3|R1C4T3_EMIHU tr|R1DB22|R1DB22_EMIHU	1	Uncharacterized protein OS=Emiliania huxleyi OX=2903 GN=EMIHUDRAFT_466199 PE=4 SV=1;Uncharacterized protein OS=Emiliania huxleyi OX=2903 GN=EMIHUDRAFT_470319 PE=4 SV=1;Uncharacterized protein OS=Emiliania huxleyi OX=2903 GN=EMIHUDRAFT_467953 PE=4 SV=1	220	32.7	11	EWTPSPSCEACAGK+GLVLSSSAAEGHTIK+SSDAASSSGGEGGGGGGGGFR+WDYVETSGR+YEDGEVLRHLMER
tr|R1B4U8|R1B4U8_EMIHU	1	Uncharacterized protein OS=Emiliania huxleyi OX=2903 GN=EMIHUDRAFT_441848 PE=4 SV=1	90	34.4	22	GDGSEELMHSDV+GNHWFLGVSK+KGDGSEELMHSDV+NHWFLGVSK+SGNHWFLGVSK+VMSWSGK
tr|R1B4U9|R1B4U9_EMIHU	1	Uncharacterized protein OS=Emiliania huxleyi OX=2903 GN=EMIHUDRAFT_439293 PE=4 SV=1	367	23.2	7	AAVEELEEALR+ELALPLDLPAYAAVAR+GDGALAEATLAR+HADVLALLGR+NWLTLPPEELVENALVIGR+SSESAALYSK+YDTEAIR
tr|R1B4X8|R1B4X8_EMIHU	1	Uncharacterized protein OS=Emiliania huxleyi OX=2903 GN=EMIHUDRAFT_121584 PE=4 SV=1	238	17.6	6	GLGAELVR+LFVAEER+LKPYVASLAVR+QLVQLEHVVGIGGR+TALFVAEER
tr|R1B4Z1|R1B4Z1_EMIHU	1	Uncharacterized protein (Fragment) OS=Emiliania huxleyi OX=2903 GN=EMIHUDRAFT_48139 PE=4 SV=1	171	33.3	8	CTALQFALSK+FEYDAGLNPR+LPLAGFVPTR+SASSFQLTTDDDGLAVGR+TLSPPLDLR
tr|R1B4Z8|R1B4Z8_EMIHU	1	Uncharacterized protein OS=Emiliania huxleyi OX=2903 GN=EMIHUDRAFT_428161 PE=4 SV=1	306	20.3	9	EDFYAEGADAK+EYYSFLANTVG+EYYSFLANTVGGGKPK+LDVVIAGDDVSR+VVDAVVGQER+YHFTGLGAPEGAR
tr|R1B540|R1B540_EMIHU	1	Uncharacterized protein OS=Emiliania huxleyi OX=2903 GN=EMIHUDRAFT_363991 PE=4 SV=1	143	44.1	11	ALQMDVATNDG+LKVVLANDR+LTELLFPDSK+LTLLTATFPILSQTK+SEIQDVVTK+TGVDEATMR
tr|R1B544|R1B544_EMIHU tr|R1DHJ4|R1DHJ4_EMIHU	1	Uncharacterized protein OS=Emiliania huxleyi OX=2903 GN=EMIHUDRAFT_250646 PE=4 SV=1;Uncharacterized protein OS=Emiliania huxleyi OX=2903 GN=EMIHUDRAFT_105346 PE=4 SV=1	281	41.1	22	APAPAAFFGFGKK+ESRPTEQR+GEGYQFFQGPTPK+GTFLEQFDPQYSPDER+LETGTNWVPR+PQYSPDER
tr|R1B556|R1B556_EMIHU	1	Uncharacterized protein OS=Emiliania huxleyi OX=2903 GN=EMIHUDRAFT_107624 PE=4 SV=1	804	20	8	AADVCAGGTEGDER+ADFNSDGEAAEAAANLAK+FGWGDAATAPFEEL+GLSSAEPNVLGYVGFSTPR+GVASYRVPPLFFYGGTGILLSRGVLDAITSADWVSCTQR+KYGSFGGR+QSRLACEYGVTYGCVDERTVWTR+VVVTEEQSR+YHVVLCIAVAR+YPMHAIIDRADFNSDGEAAEAAANLAK
tr|R1B560|R1B560_EMIHU tr|R1BY74|R1BY74_EMIHU	1	Uncharacterized protein OS=Emiliania huxleyi OX=2903 GN=EMIHUDRAFT_221303 PE=4 SV=1;Uncharacterized protein OS=Emiliania huxleyi OX=2903 GN=EMIHUDRAFT_124333 PE=4 SV=1	176	42.6	15	EEQDPTVEAER+IEDMESAAGSGVIQSENQAER+LQAAAEAGDLEAAWR+MSLPSLFGR+MSLPSLFGREEQDPTVEAER+PTVEAER+SVFDTVFIENDATVPNKPR
tr|R1B563|R1B563_EMIHU tr|R1DBV8|R1DBV8_EMIHU	1	Uncharacterized protein OS=Emiliania huxleyi OX=2903 GN=EMIHUDRAFT_107830 PE=4 SV=1;Uncharacterized protein OS=Emiliania huxleyi OX=2903 GN=EMIHUDRAFT_120189 PE=4 SV=1	761	17.1	12	DLGLNFTR+DSCNLGTVNWFSHR+GVAPEQCPER+LARSRTTCTLTHTPPAAPHSQGEMPLHK+LQNSLLYQNDR+PMTMVSSPDQR+SPLCALCPA+TEAWDDLVAK+VAHLSESGALVK+VSFYPEQGLSSINYQYR
tr|R1B566|R1B566_EMIHU	1	Uncharacterized protein OS=Emiliania huxleyi OX=2903 GN=EMIHUDRAFT_107631 PE=4 SV=1	357	27.5	9	AGAAAGSGAAEGGAAAPPAETR+ETDVGTISFQPTGR+GPDGIWTTQNALER+GVCGLPEKQDTER+IEPAGSLPCR+LAVLHGCIFEER+YVVTQNVDALHQR
tr|R1B574|R1B574_EMIHU tr|R1BIP2|R1BIP2_EMIHU	1	Uncharacterized protein OS=Emiliania huxleyi OX=2903 GN=EMIHUDRAFT_466164 PE=3 SV=1;Uncharacterized protein OS=Emiliania huxleyi OX=2903 GN=EMIHUDRAFT_452900 PE=3 SV=1	533	13.3	5	ASSGVWHR+EAVGVWEGIGEGEVAAR+LGDTPHVLVLQLK+LLGMLGWSSVR+RSLAPTAMAGK+VLNPGVASTGK
tr|R1B5D5|R1B5D5_EMIHU	1	Uncharacterized protein (Fragment) OS=Emiliania huxleyi OX=2903 GN=EMIHUDRAFT_125335 PE=4 SV=1	109	45.9	15	AISNTTPEVPVVSSK+CPVTGELLAASDLLPLK+MFCAISNTTPEVPVVSSK+SGHLFEK+VGASVKPR+VTGELLAASDLLPLK
tr|R1B5H9|R1B5H9_EMIHU tr|R1C392|R1C392_EMIHU	1	Uncharacterized protein OS=Emiliania huxleyi OX=2903 GN=EMIHUDRAFT_428552 PE=4 SV=1;Uncharacterized protein OS=Emiliania huxleyi OX=2903 GN=EMIHUDRAFT_419452 PE=4 SV=1	487	39.6	65	DEGSTIGIGK+DISDEDIMPGFVVAPR+DMGTIVEGK+DSALRLPILSK+FTLRDEGSTIGIGK+GQILYQTNQVDAR+IMDTNEEER+IVELLEHK+KGEFETGFER+KPPMFVK+LCVMPNR+LFEAQIR+LKDISDEDIMPGFVVAPR+LLVVVINK+MDDPTVK+SEPAKDEAR+SEPAKDEARDER+STFCGQILYQTNQVDAR+TAEAAGAADGGAAAAAAA+TAEAAGAADGGAAAAAAAAAAVEAAPAAAAEPEAAAGK+VELLEHK+VLALLDEAK+YKDMGTIVEGK
tr|R1B5J5|R1B5J5_EMIHU tr|R1E0Q8|R1E0Q8_EMIHU	1	KRR1 small subunit processome component OS=Emiliania huxleyi OX=2903 GN=EMIHUDRAFT_439079 PE=3 SV=1;KRR1 small subunit processome component OS=Emiliania huxleyi OX=2903 GN=EMIHUDRAFT_370297 PE=3 SV=1	348	13.8	6	ALQDDVFSDVIK+ALQDDVFSDVIKV+ELERDPTLQQESWDR+KTWDPYIILK+SAADLAATLR+TWDPYIILK
tr|R1B5K8|R1B5K8_EMIHU tr|R1ED21|R1ED21_EMIHU	1	Uncharacterized protein OS=Emiliania huxleyi OX=2903 GN=EMIHUDRAFT_453776 PE=4 SV=1;Uncharacterized protein OS=Emiliania huxleyi OX=2903 GN=EMIHUDRAFT_458479 PE=4 SV=1	361	15.2	2	AKPLSHPELAK+DADAFEEVWSR+GRPGESEAAEEELPGDR+MAVGEDEWEFIMEAMR
tr|R1B5L7|R1B5L7_EMIHU	1	Uncharacterized protein OS=Emiliania huxleyi OX=2903 GN=EMIHUDRAFT_221175 PE=4 SV=1	221	52.9	15	ALGLVGGASGR+EPPMFAVAVPNSLDK+FSRHLDLEPGGFPLGVLVAGLGDDALEAAAVAIEAVWS+GLFDNIFGATRPDEDEAGK+HVPIVALAEGDLGR+MLCEEIEGDHR+SLLAALGER
tr|R1B5M4|R1B5M4_EMIHU tr|R1DHN5|R1DHN5_EMIHU	1	Uncharacterized protein OS=Emiliania huxleyi OX=2903 GN=EMIHUDRAFT_75506 PE=4 SV=1;Uncharacterized protein OS=Emiliania huxleyi OX=2903 GN=EMIHUDRAFT_71357 PE=4 SV=1	266	29.4	6	ALTEQLKADLGGAKVDLLLNVAGK+APQSTIVAASR+GLGLGFASQLLR+LVVVSGASR+MKLVVVSGASR+RDQAALNMATVNMAIELRR
tr|R1B5N2|R1B5N2_EMIHU	1	Uncharacterized protein OS=Emiliania huxleyi OX=2903 GN=EMIHUDRAFT_439197 PE=4 SV=1	273	34.8	27	AATEEEKTLLAASK+ALTEAIEALSSAVEVR+APAPAVEIITSGR+ASAATFGPEQK+AVAEAVADELVAAPAPAVEIITSGR+EAANVWIK+EAANVWIKK+EECQLDDESGR+PAPAVEIITSGR+RFGVTQGK+VAATEEEKTLLAASK
tr|R1B5N5|R1B5N5_EMIHU	1	Uncharacterized protein OS=Emiliania huxleyi OX=2903 GN=EMIHUDRAFT_250387 PE=4 SV=1	384	33.1	14	AVVLPSLER+DEFFAPETGLLALVR+ELAQALAESAR+ELPSKSCPLCRCDFDK+IPPGVAEGGVFHVR+LGADLAQVR+QPEVWFR+QQPPPPPFSR+TYALGADLAQVR+VEPVEAAPPDVR+VTRPSGSPVGSQIIVQDPSGR
tr|R1B5N9|R1B5N9_EMIHU tr|R1FN98|R1FN98_EMIHU	1	Uncharacterized protein OS=Emiliania huxleyi OX=2903 GN=EMIHUDRAFT_250381 PE=4 SV=1;Uncharacterized protein OS=Emiliania huxleyi OX=2903 GN=EMIHUDRAFT_111083 PE=4 SV=1	195	26.2	2	GLDDADVIALVASLQR+GNAIGDAGAAALSGLLR+IESSTVGL+REMPGGPAWR
tr|R1B622|R1B622_EMIHU tr|R1G458|R1G458_EMIHU	1	Uncharacterized protein OS=Emiliania huxleyi OX=2903 GN=EMIHUDRAFT_220968 PE=4 SV=1;Uncharacterized protein OS=Emiliania huxleyi OX=2903 GN=EMIHUDRAFT_251065 PE=4 SV=1	106	55.7	16	EVDATFK+GLTLLEAAALIK+LEAAALIK+PPAASVLDDLSGVPAEVLETVK+VGDYKEEDEEAAEPVAAE
tr|R1B630|R1B630_EMIHU	1	Uncharacterized protein (Fragment) OS=Emiliania huxleyi OX=2903 GN=EMIHUDRAFT_453845 PE=4 SV=1	236	23.7	3	NTLLQSVHLPK+SDAISGQELAVK+SDAISGQELAVKR+TVDLNAAAASNSAVSCVAWHPNGQLALTAGLD
tr|R1B661|R1B661_EMIHU tr|R1DTJ1|R1DTJ1_EMIHU	1	Uncharacterized protein OS=Emiliania huxleyi OX=2903 GN=EMIHUDRAFT_220167 PE=4 SV=1;Uncharacterized protein OS=Emiliania huxleyi OX=2903 GN=EMIHUDRAFT_224183 PE=4 SV=1	197	18.9	6	ANITGSDGTSGAAWAVR+SVLQAELKK+VLQAELK+WADGNVWTIR
tr|R1B667|R1B667_EMIHU	1	Uncharacterized protein OS=Emiliania huxleyi OX=2903 GN=EMIHUDRAFT_220172 PE=4 SV=1	305	10.2	3	ALDGAYTAPSELLASLAPER+APSFVLSSLTR
tr|R1B6A2|R1B6A2_EMIHU tr|R1DTM2|R1DTM2_EMIHU	1	Uncharacterized protein OS=Emiliania huxleyi OX=2903 GN=EMIHUDRAFT_107358 PE=4 SV=1;Uncharacterized protein OS=Emiliania huxleyi OX=2903 GN=EMIHUDRAFT_224232 PE=4 SV=1	284	23.9	11	AAVEVPLAR+EVVAALDR+GAADCSVTRPRS+LDAGAAVEVPLAR+RAPIAPIVLPPK+YSALIGGSSQLER+YVESLSPGAR
tr|R1B6B9|R1B6B9_EMIHU tr|R1FZ36|R1FZ36_EMIHU	1	Taurine catabolism dioxygenase-like protein OS=Emiliania huxleyi OX=2903 GN=EMIHUDRAFT_439006 PE=4 SV=1;Uncharacterized protein OS=Emiliania huxleyi OX=2903 GN=EMIHUDRAFT_440046 PE=4 SV=1	431	56.8	31	DDALYEEVNKESLSK+DIFDGDR+DLDPEVLR+FDMDLEMLWGTDGR+FLRERRPCGTPEVGMTDIYFGDLSLIPGEMLQHIN+FLSKDDALYEEVNK+FLSKDDALYEEVNKESLSK+GFELMKDADGFR+HGTIWFR+HYIGLHNESTFKKTAK+ISVSNLDFDLLDK+ISVSNLDFDLLDKLPPPQK+KLEQMVADGVAPK+KNIVTVPMQPGEVLLCDNYRVLHGR+LHAVSWFGDEK+LIAAITALAAAPAAALTVGPTLRPA+NIVTVPMQPGEVLLCDNYR+PAWFCNLHNQAR+RPCGTPEVGMTD+SFWESLDLDPCLDPLHTSGLRKFLSK
tr|R1B6C1|R1B6C1_EMIHU	1	Putative two component response regulator OS=Emiliania huxleyi OX=2903 GN=EMIHUDRAFT_67954 PE=4 SV=1	285	15.1	7	ALQLGLLR+EELASLSEDVSATK+HAEALLPNR+LDAPAPPGQASR
tr|R1B6C8|R1B6C8_EMIHU tr|R1D3M5|R1D3M5_EMIHU	1	Uncharacterized protein OS=Emiliania huxleyi OX=2903 GN=EMIHUDRAFT_466145 PE=4 SV=1;Uncharacterized protein OS=Emiliania huxleyi OX=2903 GN=EMIHUDRAFT_216540 PE=4 SV=1	409	18.8	2	PICTAFLEESGR+QATADAAVAAHGR+TVAMRAYGAEVELIPGSR+TYPLNSPR+YSASFPLECASPISLGEGCTPLVR
tr|R1B6D6|R1B6D6_EMIHU	1	Uncharacterized protein OS=Emiliania huxleyi OX=2903 GN=EMIHUDRAFT_220761 PE=4 SV=1	291	32.3	25	AAWLAGQR+AQDAFDDAWR+AQDAFDDAWRR+ASAVGADAEQAGR+AYLGAEAFAFVNLAR+DAYVAALATPTAPFAALGGEGGEGGR+DAYVAALATPTAPFAALGGEGGEGGREENK+RAQDAFDDAWR+VVATSPVAVPSVQG+VVATSPVAVPSVQGGR
tr|R1B6E4|R1B6E4_EMIHU	1	Uncharacterized protein OS=Emiliania huxleyi OX=2903 GN=EMIHUDRAFT_358508 PE=4 SV=1	159	21.4	7	AISELLAAHGAVPADR+ANCGWSGR+SELLAAHGAVPADR+VYLNFFDVPR
tr|R1B6E5|R1B6E5_EMIHU tr|R1DRY6|R1DRY6_EMIHU	1	Cytochrome c heme lyase OS=Emiliania huxleyi OX=2903 GN=EMIHUDRAFT_439014 PE=3 SV=1;Cytochrome c heme lyase OS=Emiliania huxleyi OX=2903 GN=EMIHUDRAFT_435905 PE=3 SV=1	244	32	7	EILLWER+HDWVVSR+LFTAVGYKPPFDR+LNPDNAMPAVANQLPAAGQR+MFYNAMR+PAADDLQGAWER+TVVAIHNTVNER
tr|R1B6F0|R1B6F0_EMIHU	1	Uncharacterized protein OS=Emiliania huxleyi OX=2903 GN=EMIHUDRAFT_107392 PE=4 SV=1	424	14.4	9	ELDFNVER+IFAVAGASLLCLVLAAVLMAWIK+KGEPGFLGK+LNPGSAAHAHAR+QVLLAGVK+QVLLAGVKR
tr|R1B6H8|R1B6H8_EMIHU tr|R1DEK1|R1DEK1_EMIHU	1	Uncharacterized protein (Fragment) OS=Emiliania huxleyi OX=2903 GN=EMIHUDRAFT_453814 PE=4 SV=1;Uncharacterized protein (Fragment) OS=Emiliania huxleyi OX=2903 GN=EMIHUDRAFT_452891 PE=4 SV=1	340	22.9	6	AAGVDAPASVLAVHVATLR+AATGAAASLEPHTAAR+SAPPGDPMMEELK+SDGQSWAGLEAEALR+SSLSGGTSPQPSPR+SSLSGGTSPQPSPRR
tr|R1B6I3|R1B6I3_EMIHU tr|R1BIM9|R1BIM9_EMIHU	1	Uncharacterized protein OS=Emiliania huxleyi OX=2903 GN=EMIHUDRAFT_220867 PE=4 SV=1;Putative short chain dehydrogenase OS=Emiliania huxleyi OX=2903 GN=EMIHUDRAFT_67936 PE=4 SV=1	291	32	5	AFGEELEGR+ALALEFGPR+APHGPIGELDTADTAALFDSK+KAAMLANT+LADGGAVALTAGLLNR+STLAPPSAIVIGGSSGMGR+WDALICTAAGR
tr|R1B6I9|R1B6I9_EMIHU tr|R1CHS5|R1CHS5_EMIHU	1	Uncharacterized protein OS=Emiliania huxleyi OX=2903 GN=EMIHUDRAFT_97149 PE=4 SV=1;Uncharacterized protein OS=Emiliania huxleyi OX=2903 GN=EMIHUDRAFT_116789 PE=4 SV=1	564	21.8	11	AGSEPLDEVLVR+AHTPLVGR+AILASLGKPGGGEEGESGR+ALHWGTAPAEELLPLAR+ATQLELLR+DVEETQRPPIAR+EANLAALAASR+KAPHSATR+LSSLESLEHYGFVDASALER+VGTTHYLR
tr|R1B6K8|R1B6K8_EMIHU tr|R1DQN6|R1DQN6_EMIHU	1	Uncharacterized protein OS=Emiliania huxleyi OX=2903 GN=EMIHUDRAFT_460234 PE=4 SV=1;Uncharacterized protein OS=Emiliania huxleyi OX=2903 GN=EMIHUDRAFT_452591 PE=4 SV=1	254	34.6	9	ESMQQSGSLIPSQSR+FKPSELNK+LSALEESAATEALDAPFSNSTR+NMLQEDRAEAER+PGAFDLPGR+PGGPPAGADPYDR+SVHDTPALHNMLQEDR
tr|R1B6N4|R1B6N4_EMIHU	1	Uncharacterized protein OS=Emiliania huxleyi OX=2903 GN=EMIHUDRAFT_198889 PE=4 SV=1	310	48.7	38	AAIDSTVEQVR+AEAIEGAVSK+AVQTASKPDTDEVAK+EAVQTASKPDTDEVAK+EEELEKR+EQLQDLLGAGEINK+EQLQDLLGAGEINKLDAK+HYLAPQGSVR+LEAVQTASKPDTDEVAK+LLTHIHTR+LPDGTAMPLDTPGPALVPPGDLAEAIEGAVSK+LQDLLGAGEINK+LSALLSAVER+LTHIHTR+LTPVFTAAK+PGLALLHK+TEEELEK+TEEELEKR+TEQLDEFTDR+TPPGLALLHK+VLSLPIDR
tr|R1B6N7|R1B6N7_EMIHU	1	Uncharacterized protein OS=Emiliania huxleyi OX=2903 GN=EMIHUDRAFT_435363 PE=4 SV=1	207	46.4	24	DFDAGAGHQGSFR+EFMHGDWDLEGAR+FDAGAGHQGSFR+GGAAWLSESTWLGK+LVHWAAK+NGGAAWLSESTWLGK+PAETEPVFDFDFEER+SGADPAETEPVFDFDFEER+VDFDAGAGHQGSFR+YSLDLADGGGLAGK+YTEASRDDPSTTLR
tr|R1B6P4|R1B6P4_EMIHU	1	Uncharacterized protein OS=Emiliania huxleyi OX=2903 GN=EMIHUDRAFT_448599 PE=4 SV=1	154	20.1	11	GGWAGALGISPPGVEEAR+GGWAGALGISPPGVEEARK+TSSPMQNTAQK+TSSPMQNTAQKK
tr|R1B6Q1|R1B6Q1_EMIHU tr|R1D1D8|R1D1D8_EMIHU	1	Uncharacterized protein OS=Emiliania huxleyi OX=2903 GN=EMIHUDRAFT_460221 PE=4 SV=1;Uncharacterized protein OS=Emiliania huxleyi OX=2903 GN=EMIHUDRAFT_456821 PE=4 SV=1	210	42.4	27	AFMAGGWGAVQFPWGLSVSVPVDGK+ASPADSDHPNIR+CASPADSDHPNIR+DVCASPADSDHPNIR+GLSVSVPVDGK+LAGLSEQETLCLFGQYYK+LSVSVPVDGK+STALGASATVGLPDK+VGDVESAAGENMGSSK
tr|R1B6Q7|R1B6Q7_EMIHU	1	Uncharacterized protein OS=Emiliania huxleyi OX=2903 GN=EMIHUDRAFT_453757 PE=4 SV=1	76	73.7	6	ADGLFMQCESHNDR+GGVCSVGETVQLDPATFALMPR+KQEWPFDAK+VVYFTQLTESK
tr|R1B6Q9|R1B6Q9_EMIHU tr|R1DNP4|R1DNP4_EMIHU	1	Putative mercuric reductase OS=Emiliania huxleyi OX=2903 GN=MER3 PE=3 SV=1;Putative mercuric reductase OS=Emiliania huxleyi OX=2903 GN=EMIHUDRAFT_76106 PE=3 SV=1	520	43.1	30	AALAEGFLVAADGTAPK+AAVPPTPGLAAAPYVTNATLYNLTALPPR+AAVPPTPGLAAAPYVTNATLYNLTALPPRMVVLGAGVIGMEMAQAR+AHIAPADSHEGSAAAGAH+ALDVWPLDESNVK+ALLHCAR+CCYTEPEVASVGLTR+DAEAAGVAVDTYSSSLEHNDR+EGIAIDDLGATSNPR+FSGPDTVVVNER+LLDAVRPR+SAVLSKEEPAAR+TPNVDGLGLDAAGVAHCGK+VIHPYPTVGEGVMQAGLGYIR
tr|R1B6R4|R1B6R4_EMIHU	1	Uncharacterized protein OS=Emiliania huxleyi OX=2903 GN=EMIHUDRAFT_198939 PE=4 SV=1	344	31.4	20	DFFADSAPR+DLERDDQVTIEQDK+DLERDDQVTIEQDKMR+EAEAKGEADER+IQESGLATSAQAYFDIATEKPPQR+LAALMLQLQ+LMDADGDGR+NAEYATALR+SREPADFR+VPDEDGGER+VPDEDGGERDLER+YIFKVPDEDGGER
tr|R1B6S9|R1B6S9_EMIHU	1	Uncharacterized protein (Fragment) OS=Emiliania huxleyi OX=2903 GN=EMIHUDRAFT_433126 PE=4 SV=1	267	28.1	45	AEEVAAQR+AGMSSAELANEK+AGMSSAELANEKR+DVLEEQVSNGR+EAGTSAPVER+EAGTSAPVERLAPPPPPPPPPPPAPA+EVSLSDVLEEQVSNGR+GMSSAELANEKR+KAEEVAAQR+KKAEEVAAQR+MLGEVSLSDVLEEQVSNGR+RLEFQEK
tr|R1B6T0|R1B6T0_EMIHU	1	Uncharacterized protein (Fragment) OS=Emiliania huxleyi OX=2903 GN=EMIHUDRAFT_43798 PE=4 SV=1	235	19.1	8	IEKMDEIETVIK+MDEIETVIK+NCLVGDAEKR+SLCALMGPSGCGK+VNIGVELVAR
tr|R1B6V3|R1B6V3_EMIHU	1	Uncharacterized protein OS=Emiliania huxleyi OX=2903 GN=EMIHUDRAFT_107541 PE=4 SV=1	348	26.7	6	DGSLFDTLRPQAR+FSPHAAQVSALR+LATGSEDGVVSLWETAAPLR+PPLLATAGDDGVALWDGGAVAR+VLASSSHDGSVVLSER+VQGSVAAVCR
tr|R1B6W5|R1B6W5_EMIHU	1	Uncharacterized protein OS=Emiliania huxleyi OX=2903 GN=EMIHUDRAFT_107552 PE=4 SV=1	1166	26.2	23	AAAAAAEEQR+AAQTAQTVAATAEAR+AEAEAEAEAEAEAEAK+AFGQGAAGQADAAWK+APYDDEGGEAK+ASAQAAAELEAALTALDTAK+DAAATAEVEVAMP+DDFVLVRPCNLSR+EAYRPVGVDGK+EGAGLYESAGWESGR+ESGAQAVYLEAAAASR+GALVAAAGGGAAAAPPAR+GIELVMLPPQSDASGLSFR+IEALPEDEAR+IVGIDGVR+LDRPPGGAFGQGAAGQADAAWK+LEAQLVK+LGLTLDDDPDGGGR+NSIAAAHAAGQSFAAFK+QGAAGQADAAWK+RFTGLLR+SAADAAAAADAADSSAPEERQQPPGEVEGR+SDVDFLK+VRDVLTK
tr|R1B726|R1B726_EMIHU	1	Uncharacterized protein OS=Emiliania huxleyi OX=2903 GN=EMIHUDRAFT_220404 PE=4 SV=1	219	50.2	15	CVHGLPNDVR+DAAPAYAAFTSYAAR+DSPTSAAHACER+FDSPTSAAHACER+GSDDTLCLR+LPEWVGEDSLAGLVSNLPGYR+NLAVLLPGYESCHLAPGDGR+RDLDDDRGGSSR+RLVTGFVR+TICVHGLPNDVR
tr|R1B737|R1B737_EMIHU tr|R1DF43|R1DF43_EMIHU	1	Uncharacterized protein OS=Emiliania huxleyi OX=2903 GN=EMIHUDRAFT_199159 PE=4 SV=1;Uncharacterized protein OS=Emiliania huxleyi OX=2903 GN=EMIHUDRAFT_228723 PE=4 SV=1	284	26.1	9	AAFQAAALAR+LISVPTDEVYVCR+LTQQDYNELMDEVVAGTVGR+MSSQPMTEEERAAFQAAALARLR+RAAFQAAALAR+YEQAQQPLR
tr|R1B747|R1B747_EMIHU tr|R1F263|R1F263_EMIHU	1	Uncharacterized protein OS=Emiliania huxleyi OX=2903 GN=EMIHUDRAFT_220440 PE=4 SV=1;Uncharacterized protein OS=Emiliania huxleyi OX=2903 GN=EMIHUDRAFT_112003 PE=4 SV=1	115	31.3	7	ATFHEVMR+ENLGTLISATR+IFVVVSQR+LIATAYANR
tr|R1B767|R1B767_EMIHU tr|R1CTZ0|R1CTZ0_EMIHU	1	Uncharacterized protein OS=Emiliania huxleyi OX=2903 GN=EMIHUDRAFT_462005 PE=4 SV=1;Uncharacterized protein OS=Emiliania huxleyi OX=2903 GN=EMIHUDRAFT_469048 PE=4 SV=1	591	18.1	8	AAWDVAAPLPR+FGEWLAVAR+FNAQTGGR+HFECCFLR+LAAEADQFGDLR+NDYGAPCQTAAACA+VACDAPPPLPERPAGSWR
tr|R1B786|R1B786_EMIHU	1	Uncharacterized protein OS=Emiliania huxleyi OX=2903 GN=EMIHUDRAFT_448672 PE=4 SV=1	893	8.8	5	ASPRPGVAAPAVLELSSVK+AVSLDASLR+DALDELPR+LSSLASPPPPPR+RGELLLEHVGLGPR+RLTFAALVLR+VYATVMR
tr|R1B793|R1B793_EMIHU	1	Uncharacterized protein OS=Emiliania huxleyi OX=2903 GN=EMIHUDRAFT_471257 PE=4 SV=1	799	14.3	5	AAQLSAGAGGAMPLAAAAVAEEGAGR+AELGSAGVAMSAER+EAAWFGGSDEQAAILR+GAAPSLAAPSLAAGLVPSP+GALPPEVR+GGVGSSEGGGAAQGGDTR+IAAATLAAPAQSR
tr|R1B795|R1B795_EMIHU	1	Uncharacterized protein (Fragment) OS=Emiliania huxleyi OX=2903 GN=EMIHUDRAFT_43966 PE=3 SV=1	321	29.9	8	AVVAHNQLADR+FLAPGGAVLPSACSLLLVGSSHNR+HAIESNGGLLQGK+LAIHEEMLSDAVR+PGSPPTHWK+RPLPLAAGAR+VEGTLSLSR+YFASYSR
tr|R1B7B6|R1B7B6_EMIHU	1	Uncharacterized protein OS=Emiliania huxleyi OX=2903 GN=EMIHUDRAFT_448682 PE=4 SV=1	571	10.9	4	AALLAEVEGLSR+ASSGGEEGGEATAFER+DPDAKPLPWGGPR+GEALFSAEQIEPHR+LALANERASSGGE
tr|R1B7H9|R1B7H9_EMIHU	1	Phosphoglycerate kinase OS=Emiliania huxleyi OX=2903 GN=PGK_2 PE=3 SV=1	192	65.6	490	AKKSVGDLSEADLK+ASVPTVKYLVEK+CDLNVPLDGK+CDLNVPLDGKTITDDTR+DKFSLGPVAPR+DLNVPLDGK+DVVMAPDCIGD+DVVMAPDCIGDGVK+DVVMAPDCIGDGVKAPR+EDKFSLGPVAPR+FSLGPVAPR+GAKVLLSSHLGR+GDLSEADLKGK+GGASLELLEGK+GPEDKFSLGPVAPR+ISTGGGASLELLEGK+KFSLGPVAPR+KSVGDLSEADLK+LLSSHLGRPK+LSELLGKD+LSELLGKDVVMAPD+LSELLGKDVVMAPDCIGDGVK+LSSHLGRPK+MAPDCIGDGVK+MSHISTGGGASLELLEGK+PEDKFSLGPVAPR+PGVAALQEA+PKSGPEDKFSLGPVAPR+SGPEDKFSLGPVAPR+SSHL…
tr|R1B7I0|R1B7I0_EMIHU	1	Uracil phosphoribosyltransferase OS=Emiliania huxleyi OX=2903 GN=EMIHUDRAFT_359108 PE=4 SV=1	215	35.8	12	AADCMLGEVR+ALHTAIR+AMMPSVAVGK+DEETALPQLLYSK+HQFVTASNR+ICAVSILR+TPNVTVLR+YIVPGLGDFGDR
tr|R1B7J0|R1B7J0_EMIHU tr|R1BA34|R1BA34_EMIHU	1	Uncharacterized protein OS=Emiliania huxleyi OX=2903 GN=EMIHUDRAFT_438942 PE=4 SV=1;Uncharacterized protein OS=Emiliania huxleyi OX=2903 GN=EMIHUDRAFT_446504 PE=4 SV=1	329	46.5	19	AAAAAAAATDEEREDLEAAAAAAARR+AAEEEAALAR+AAGPGVAAEGAVLSAHTSGVLR+AAIAAGAATTGQR+AEAEAEAAAAAAAAATDEER+AFVIGALHR+ASSVASSFAALLQER+AVLPGLDRDFEEELSR+DFEEELSR+FEEELSR+GQIGPTYK+KEVAEAVAADK+KIPAGSTCE+KQLLLSK
tr|R1B7J9|R1B7J9_EMIHU tr|R1E9D2|R1E9D2_EMIHU	1	Uncharacterized protein OS=Emiliania huxleyi OX=2903 GN=EMIHUDRAFT_359879 PE=4 SV=1;Uncharacterized protein OS=Emiliania huxleyi OX=2903 GN=EMIHUDRAFT_444876 PE=4 SV=1	214	75.2	92	ANGIETVVLAGFLTNCCVESTMR+ECMDETGMLEK+EGQAVTGGSYGMFSTPMTVADYEK+FHAPISFK+GFNVITLTDACATTSK+GLDAFPGTDLEAQLK+GLGILAGCAGDK+HAPISFK+KECMDETGMLEK+LFTEGSWNADFHPSMQPQPGDVVVQNK+LFTEGSWNADFHPSMQPQPGDVVVQNKR+LTNCCVESTMR+NVITLTDACATTSK+PGDVVVQNK+PGTDLEAQLK+RGLDAFPGTDLEAQLK+TAGAKVFHAPISFK+TFAPAEAK+TVADYEK+VFHAPISFK+VFHAPISFKEDASDNPNK
tr|R1B7N4|R1B7N4_EMIHU	1	Uncharacterized protein OS=Emiliania huxleyi OX=2903 GN=EMIHUDRAFT_414809 PE=3 SV=1	663	46.6	93	AACDASTVQATAKPK+AAGGKPFESPNHPR+AGGKPFESPNHPR+AMNFNFGQAR+CDASTVQATAKPK+DASTVQATAKPK+DFVAATER+EAGGSGATVMR+EAVADKEPK+EAVADKEPKPADGGVEQK+EKPPPAEK+EVGLLGAGVTIR+FPPEPNGYLHIGHAKAMNFNFGQARLAR+GFSAAMLNR+GGDGGVTALVCSADGSAER+GGKPFESPNHPR+GLAAGGKPFESPNHPR+IVPLKEDKEK+KAACDASTVQATAKPK+KRPDPEGLR+LAREAGGSGATVMR+LGFFCVDTDSTAEAPVFNR+LIEEGEK+LIEEGEKAFEAK+LNITHTLMSK+LPTIEGLR+LVLKPPVENIQAK+LVLPETIYIDR+LVLPETIYIDRDDFR…
tr|R1B7Q0|R1B7Q0_EMIHU tr|R1DF05|R1DF05_EMIHU	1	Uncharacterized protein OS=Emiliania huxleyi OX=2903 GN=EMIHUDRAFT_107310 PE=4 SV=1;Uncharacterized protein OS=Emiliania huxleyi OX=2903 GN=EMIHUDRAFT_121145 PE=4 SV=1	470	19.4	5	AAEAEAAEAAAR+APGEAPSFLGR+EAEAAEAEAAEAAAR+GEAPSFLGR+GGEGAGSAAAER+GVGYYSDAAAGGGAAGGGGGGR+RLDDDADLTK+TGSTYTGVDESVVGCKPGIVK
tr|R1B7S7|R1B7S7_EMIHU tr|R1DQQ1|R1DQQ1_EMIHU	1	Protoporphyrinogen oxidase-like protein OS=Emiliania huxleyi OX=2903 GN=EMIHUDRAFT_121447 PE=4 SV=1;Uncharacterized protein OS=Emiliania huxleyi OX=2903 GN=EMIHUDRAFT_251888 PE=4 SV=1	562	14.4	5	EASFTGAQILEKPLR+QSGVAVLR+RLDALQGR+SFLDTSAEEADLFSR+TSEGSAPIAVIGGGVSGV+TVIESAQR+VLGEEAWGR
tr|R1B7T2|R1B7T2_EMIHU	1	Malate dehydrogenase OS=Emiliania huxleyi OX=2903 GN=EMIHUDRAFT_448597 PE=3 SV=1	339	74.6	64	AADVAGECLTGCDLVLVPAGVPR+AALLDINAGIAK+AASTIPAADVPELDKK+AFDKDAR+AGTTILPLFSQDK+AYAFDKDAR+DLVLVPAGVPR+EEIDAGIEYASR+ETVHPLGDLSPHEQGR+FCPEAVIALIVNPVNSVVPAMCELWK+FVHEITGAPVGDISIPVIGGH+FVHEITGAPVGDISIPVIGGHAGTTILPLFSQDK+GSATLSMGFAGAR+GVETVHPLGDLSPHEQGR+IVGVTTLDCVR+KGVETVHPLGD+KIVGVTTLDCVR+LEALTPVLK+LEALTPVLKEEIDAGIEYASR+LGSAVLAGLAGTPTTE+NAGTVVVAAK+NIVEACAK+NQFCASAAAAPYPVCG+PVIGGHAGTTILPLFSQDK+QNAGTVVVAAK…
tr|R1B7T6|R1B7T6_EMIHU tr|R1E677|R1E677_EMIHU	1	Uncharacterized protein OS=Emiliania huxleyi OX=2903 GN=EMIHUDRAFT_250190 PE=4 SV=1;Uncharacterized protein OS=Emiliania huxleyi OX=2903 GN=EMIHUDRAFT_207470 PE=4 SV=1	310	22.9	8	GASAVVSNEPLLLLAALR+GFDLDLFFPLDSAGAGSR+SFAFLGPSLR+SLYVGHPR+SPALATSR+TILDVGAPR
tr|R1B7V8|R1B7V8_EMIHU	1	Uncharacterized protein OS=Emiliania huxleyi OX=2903 GN=EMIHUDRAFT_97208 PE=4 SV=1	383	42.6	74	ATDFSGADFLGAVFK+AVATWKAPR+AVEGAFASVIAPR+AYELSTIKPIASLGAVTR+DFSGADFLGAVFK+EGAFASVIAPR+FTGANMAGFK+GADLTGCTATATDFSGADFLGAVFK+LIGANFAGAK+LSTIKPIASLGAVTR+PIASLGAVTR+TATATDFSGADFLGAVFK+TDGYCVTAHGEYGIYTEK+TDNVPEMMR+TNFDGAYLAGATLAGTAFEGASFK+VDFSGCDLTR+WDVTEQQCQGLCAQSAK+YGIYTEK
tr|R1B7W2|R1B7W2_EMIHU	1	Uncharacterized protein OS=Emiliania huxleyi OX=2903 GN=EMIHUDRAFT_250162 PE=4 SV=1	384	22.4	5	ALVEVVPLVR+DAAYLWAGSGYAR+DASDPLPTVVT+DASDPLPTVVTLGYTGKPAR+FHFGWPDAAEAGR+HPIVLAPMLAHTTPR+LVSFHFGWPDAAEAGR+PFPSHATAFAAR
tr|R1B816|R1B816_EMIHU tr|R1D774|R1D774_EMIHU	1	Uncharacterized protein OS=Emiliania huxleyi OX=2903 GN=EMIHUDRAFT_453608 PE=4 SV=1;Uncharacterized protein OS=Emiliania huxleyi OX=2903 GN=EMIHUDRAFT_439173 PE=4 SV=1	352	23.6	24	ASSGRPYFEALSPK+GMAATLHQR+IAAPPPPAETER+LEAGEAKEETR+LGMAATLHQR+LLEAGEAK+LLEAGEAKEETR+NFANSSVMA+PYFEALSPK+SVAPYLCALLLR+SVGDESEMAGKPLK
tr|R1B825|R1B825_EMIHU	1	Putative serine protease OS=Emiliania huxleyi OX=2903 GN=EMIHUDRAFT_438894 PE=4 SV=1	418	19.1	8	EVDGAGGRPIK+FSSVVAGPPSLTESEGR+LIGINTAILSPGAK+VSPSVCFVQTSQSVVTSPFSLR+VVRPSLGVNVLDDWR+VVRPSLGVNVLDDWRR
tr|R1B826|R1B826_EMIHU	1	Uncharacterized protein OS=Emiliania huxleyi OX=2903 GN=EMIHUDRAFT_448627 PE=4 SV=1	361	26.3	8	ATLWLSALR+EMSVASFAEQLR+GASFGSSSDGASASALAPR+KDELVWSPR+KVAAGDCEALQAGLLK+RAAALAALEYCVAWR+SDVPHLER+VAAGDCEALQAGLLK+VHAVSER
tr|R1B834|R1B834_EMIHU	1	Uncharacterized protein OS=Emiliania huxleyi OX=2903 GN=EMIHUDRAFT_438904 PE=3 SV=1	448	54.2	83	AAGGEYVIVGHCCESGDLVTPAPDEPETLSR+AAVLQTFDR+ACPNAAVLQTFDR+AVAAGVAPSR+DSYGTPAYVYSEAALK+EASTDLAVVGEPVK+ESGDLVTPAPDEPETLSR+FEEFAAR+FLSEASACEVK+FNACSLR+FNPGLGSGGTGK+GAFEEFAAR+GAVAPPRSVAPR+IGSGSDPAVWQR+IPTVASLNLGGGYK+ISLSSQETPADLAELLDLGIK+LGLHVDASSGYEVR+MAHEASTDLAVVGEPVK+PAPDEPETLSR+PNAAVLQTFDR+QLAEYGR+RAVAAGVAPSR+SGQTRCHSCRPPPR+SQAETALAFPSAYGLTVR+VHTHIGSGSDPAVWQR
tr|R1B844|R1B844_EMIHU	1	Uncharacterized protein OS=Emiliania huxleyi OX=2903 GN=EMIHUDRAFT_461984 PE=4 SV=1	265	27.9	3	AEALFGDDAHR+AVDATGQTAVQLAR+DGAAGKPALFDDEAHSLSPPSDK+QLEQLLQWNSAAANQR+RSDEADGDRR
tr|R1B882|R1B882_EMIHU tr|R1F0K3|R1F0K3_EMIHU	1	Uncharacterized protein OS=Emiliania huxleyi OX=2903 GN=EMIHUDRAFT_97296 PE=4 SV=1;Uncharacterized protein OS=Emiliania huxleyi OX=2903 GN=EMIHUDRAFT_114126 PE=4 SV=1	234	19.7	4	EGASSCLLQYPLRPR+HQIEMDLR+IPVVLGPVR+MTTSAEDDDEIVAR+SAEDDDEIVAR
tr|R1B8C0|R1B8C0_EMIHU tr|R1FQE2|R1FQE2_EMIHU	1	ATP-dependent RNA helicase OS=Emiliania huxleyi OX=2903 GN=EMIHUDRAFT_471229 PE=4 SV=1;ATP-dependent RNA helicase OS=Emiliania huxleyi OX=2903 GN=EMIHUDRAFT_466980 PE=4 SV=1	748	45.7	40	AAMTQSALAK+AITSGYFTHAAK+ALMDAIPK+ALMDAIPKDLNRPWEDPMPEPGERHIAQE+ASLPIAALK+DLNRPWEDPMPEPGER+ECLVDTNLSR+FEDCTSPETILK+FNDPNAWR+FSNPWCFENFIQAR+GIIGCTQPR+GLGYTQEAVPEWK+GQEVGYSIR+HIAQELR+IFEAAPPGSR+KQLLTIMDRYK+LGQEVGYSIR+LICTSATLDAEK+LLFLTGQEEIDTACQILFER+LMDAIPK+NEMLPTNVPEIQR+NPDGSLQR+QSALAKERR+RGIIGCTQPRR+RNERIEPLYDR+RVAAMSVAK+TFPVEVLYTK+TIHTDVLFGLLK+TMDEGQVVYIHPSSALFNR+TNLGNTVLQMK+TSGYFTHAAK+VGMDSLVVV…
tr|R1B8D1|R1B8D1_EMIHU	1	Uncharacterized protein OS=Emiliania huxleyi OX=2903 GN=EMIHUDRAFT_433204 PE=4 SV=1	126	42.9	281	AAAITAAGAVTSK+ADVGETQLTK+GMSLGPLNPGNFEGGMK+KNNDFDVGTLK+LKNNDFDVGTLK+MSLGPLNPGNFEGGMK+NNDFDVGTLK+PGNFEGGMK+SLGPLNPGNFEGGMK+VAAAITAAGA+VAAAITAAGAVTSK+VAAAITAAGAVTSKYADVGETQLTK+VGETQLTK+YADVGETQLTK
tr|R1B8F9|R1B8F9_EMIHU	1	Uncharacterized protein OS=Emiliania huxleyi OX=2903 GN=EMIHUDRAFT_448671 PE=4 SV=1	1141	9.2	5	AAAQQFGGAFLHDAR+GFGRLRSAITAAR+HVPTRPALSVRRAPAEWWR+LAAEQEALALPGETVR+RSFHLHASLR+SLLDETAACAEARR+VVESPAPGLFSGESDGAR
tr|R1B8I0|R1B8I0_EMIHU	1	Uncharacterized protein OS=Emiliania huxleyi OX=2903 GN=EMIHUDRAFT_448681 PE=4 SV=1	572	13.3	8	AEVAAVRDEHEAER+GRLEAENAR+IDPAAGGIKKFYAPK+IVQVLHGLR+LAQESDSLPAEMR+RPDAAALLR+VEMLESR
tr|R1B8I2|R1B8I2_EMIHU	1	Uncharacterized protein OS=Emiliania huxleyi OX=2903 GN=EMIHUDRAFT_219663 PE=4 SV=1	261	28.4	17	AVLSANELDEKPGVR+ETAGLFDGLEK+IEAVPEASVYVGDAPTDGK+LSANELDEKPGVR+MVTEDEYK+SANELDEKPGVR+SLTIAGHPMAVLSNACGEYVR+SNACGEYVR
tr|R1B8K3|R1B8K3_EMIHU	1	Pyrophosphate-dependent fructose-1,6-bisphosphatase OS=Emiliania huxleyi OX=2903 GN=16PFK1 PE=4 SV=1	427	45.7	71	ANEADIDLIAR+DAFGHVK+DCGWLTAATAHK+EIGQTGGAGPYPVNH+ENVGAEATANPR+EWFQQMLR+FFENVGAEATANPR+GLLLGESIK+LAVQCACEGVSGVVALDEDAGDVLR+LDSINPGK+LTNIKDCLK+MEADGKEVQR+MMIVHEVMGR+SEDFTQPMDAEADVR+TIDNDVFPITQSLGAWTAAEEGAR+VKLTNIK+VKSEDFTQPMDAEADVR+YFADTFSALIGAEK
tr|R1B8K9|R1B8K9_EMIHU tr|R1BQ93|R1BQ93_EMIHU	1	Uncharacterized protein OS=Emiliania huxleyi OX=2903 GN=EMIHUDRAFT_422684 PE=3 SV=1;Uncharacterized protein OS=Emiliania huxleyi OX=2903 GN=EMIHUDRAFT_459688 PE=3 SV=1	318	28.6	8	GFYAGIGPVLLGALPAR+SEGFAGLYR+TTTGLPIFEPPGEADDLEELDLPK+VAPPVLTIGR+VMVASGSGGAAAADASAAHVVR+VTSPLDVLK
tr|R1B8M2|R1B8M2_EMIHU	1	Uncharacterized protein OS=Emiliania huxleyi OX=2903 GN=EMIHUDRAFT_453640 PE=4 SV=1	902	17.8	12	AAHIAAEQER+ALVDEVVPQR+GGAAAYAHTVPQAGAVR+HNMGQHIEAILYEEGL+ITFDNDLVEAALPAVLALPAGAPLGEGPPR+KAKNVLK+LLFGADAPACLGAPTVAIGPR+LSPESLPVR+MPAQLLQLHCKAFLELDLWR+SSASIEAAR+TVTLSPESLPVR+VVAFGSGTR
tr|R1B8M7|R1B8M7_EMIHU tr|R1DH00|R1DH00_EMIHU	1	Cdc2-like protein serine/threonine kinase OS=Emiliania huxleyi OX=2903 GN=CDKD2 PE=3 SV=1;Uncharacterized protein OS=Emiliania huxleyi OX=2903 GN=EMIHUDRAFT_422532 PE=3 SV=1	334	28	9	APLFPGGSDIDQLSR+EVAPVPLPTRFPAASPAALR+FPAASPAALR+LADFGLAR+LPDYIQFK+NGADLSTLR+TGQEVAIKK+WYRPPELLFGAK+YLLGAFR
tr|R1B8M9|R1B8M9_EMIHU	1	Vacuolar protein sorting 18 OS=Emiliania huxleyi OX=2903 GN=VPS18 PE=4 SV=1	962	22.9	18	AAAGAAAGSAAGSPPHHGIR+AFPEAAAAGTGGAGGSGGRPR+CAPFLDPLPLLPALMR+DFETALACCSPGAPSQR+DLVLAQHAEHELSR+EAVSLLEECP+EPAQGGLWAWGEGGTLR+GSGASPPSAFAWLSAR+LFVLAATPTR+LPARPLLR+LSRPTTYALLEAAGR+LTLATGEEEVLELSRVSATPAGLFADPHSST+PFVSQGAPDDK+QSANLLPAGSPLR+QSANLLPAGSPLRR+TYALLEAAGR
tr|R1B8N3|R1B8N3_EMIHU	1	Uncharacterized protein OS=Emiliania huxleyi OX=2903 GN=EMIHUDRAFT_453588 PE=4 SV=1	418	48.6	48	AALVTSMLAMAER+ATAPSLLGSTLEALPPR+ATAPSLLGSTLEALPPRE+AVANMYYELQR+AVGTPTITAPGAPTAR+AYAALASDR+DEAMFMADPR+ETGGFSTFR+FEDFIDPR+FKETGGFSTFR+FLGAGGGPPPSLGLCGPAGEAGEASR+GALLAAALGEGR+KTSSGLFYEK+LADALDAVEPTAALVTSMLAMAER+LPGLGGGGGGEK+LSLLGQAAGLS+LSLLGQAAGLSLPAR+QPLELAPFAPLLASAGGDWR+TSSGLFYEKD
tr|R1B8P0|R1B8P0_EMIHU tr|R1CAD7|R1CAD7_EMIHU	1	Uncharacterized protein OS=Emiliania huxleyi OX=2903 GN=EMIHUDRAFT_453650 PE=3 SV=1;Uncharacterized protein OS=Emiliania huxleyi OX=2903 GN=EMIHUDRAFT_458706 PE=3 SV=1	214	72.9	56	AGESFADAQVDKEEMQYSYMDGEDMVFMNMETYEEERIPK+EAAPGAAGNTAQGR+EEMQLTVLK+EFLHVKPGK+EGEEIKVDTDDR+EGEEIKVDTDDRK+FLHVKPGK+GDIDKAEFIK+GDIDKAEFIKEEMQLTVLK+GEEIKVDTDDRK+IDKAEFIK+KEGEEIK+LKNLETGNTLEK+NLETGNTLEK+PIDVQVPK+QEFLHVKPGK+TEKPAVLETGA+TEKPAVLETGAEIMVPMFIK+TGLTIEFDNSVWK+VQEFLHVKPGK+VVEAAPGAAGNTAQGR+WQGKPIDVQVPK
tr|R1B8Q1|R1B8Q1_EMIHU	1	Uncharacterized protein (Fragment) OS=Emiliania huxleyi OX=2903 GN=EMIHUDRAFT_125244 PE=4 SV=1	125	60	11	FLNESLK+GEMGRSGGDLGKDGE+IIEVFPGMR+KLCEHLER+LCEHLER+LPGFSTSFINQQANAK+NALHVLTR+SGEEVYR+SGEEVYRNECAK
tr|R1B8Q9|R1B8Q9_EMIHU	1	Uncharacterized protein OS=Emiliania huxleyi OX=2903 GN=EMIHUDRAFT_453660 PE=4 SV=1	334	20.4	7	ALAAPGGASLGCEHGVWLR+EAVVAHR+HPLLASLR+QPSEYDEQR+RALAAPGGASLGCEHGV+REHEPLGVALLR+VDAELEPAQVGR
tr|R1B8S4|R1B8S4_EMIHU	1	Mitochondrial import inner membrane translocase Tim10 OS=Emiliania huxleyi OX=2903 GN=EMIHUDRAFT_212375 PE=4 SV=1	96	51	17	ALTAPEEK+CFSECVTGFR+FGELSAQQNEAAAQQG+LEEMQLK+MFNGLVER
tr|R1B8U5|R1B8U5_EMIHU tr|R1F3F8|R1F3F8_EMIHU	1	3-hydroxyisobutyrate dehydrogenase OS=Emiliania huxleyi OX=2903 GN=EMIHUDRAFT_438754 PE=3 SV=1;3-hydroxyisobutyrate dehydrogenase OS=Emiliania huxleyi OX=2903 GN=EMIHUDRAFT_434867 PE=3 SV=1	367	36	16	AQGVDPHVLAQVMNVSTAR+DFGSIYAFLEAAR+EVYTGADGLLSACKPQTLLVDCSTVEPATAR+FATSLMLK+GLPGVGFIGLGNMGLPMAR+LALDAAAAVGAPTPSAEHAR+LANNLALSLQMLATAEAFSLGK
tr|R1B8U7|R1B8U7_EMIHU	1	Uncharacterized protein OS=Emiliania huxleyi OX=2903 GN=EMIHUDRAFT_353576 PE=4 SV=1	165	38.8	4	ANSTSDWWTAVEK+GLTPLDLAK+KFECVGALQK+PSDYDIAAAR+TAVHIAAMYGSLSMLTLMLSSK
tr|R1B8X9|R1B8X9_EMIHU	1	Uncharacterized protein OS=Emiliania huxleyi OX=2903 GN=EMIHUDRAFT_106968 PE=4 SV=1	295	52.5	6	AAAEAAAASAK+ALMEAAAGYGLESAVR+DRVPPDAVIK+EQLGSLAM+GDFAPPSAAVK+GSMALIGEGSPQLSSATLGGFDLNDPAYLSEQFR+IGGCSGVSVR+KEQLGSLAM+LLCIGDCSLPQAGELVAELPK+MAVEDAASR+MAVEDAASRR+PAYLSEQFR+SMALIGEGSPQLSSATLGGFDLNDPAYLSEQFR+VANAEEVATALSLGAK+VPPDAVIK+YGLGMQK
tr|R1B916|R1B916_EMIHU	1	Uncharacterized protein (Fragment) OS=Emiliania huxleyi OX=2903 GN=EMIHUDRAFT_68776 PE=3 SV=1	715	36.6	45	AAVYITQILK+ALAAASESPIEALFR+ALYDQIADCQSK+AYLDDMAALGVKDPDVMTR+AYLTFDILR+DGARWGEAYLDDMAALGVK+FAGSELGETLDAEK+GPVEEILGACDAVADK+GSTVTDHQIFNAH+GSTVTDHQIFNAHAR+IIEDYFR+KMAALAAIE+KNPNDFALWK+NFFGTVK+QALQEHSAR+SSKPGEPAWPSPWGTGR+VHNTLTDQSD+VHNTLTDQSDPVPFIPGR+VQASAPAAAR+VTEYVPQIIEFVQK+VVGVAEGADDIGFPVSSAGSEAEVEGPLDALTEFR+WLDEEVGWR
tr|R1B922|R1B922_EMIHU	1	Uncharacterized protein (Fragment) OS=Emiliania huxleyi OX=2903 GN=EMIHUDRAFT_54328 PE=4 SV=1	304	25.7	10	GGYSSESGGETDDDEKVDLPQDYVGR+GVMSPNTAR+IVMLHQRPAEEGGGVELR+LHEIGPR+LSLELVK+YGSMADYLAGR
tr|R1B932|R1B932_EMIHU	1	Putative valyl-tRNA synthetase OS=Emiliania huxleyi OX=2903 GN=EMIHUDRAFT_107175 PE=3 SV=1	953	45.9	107	AAVAAWASEEAERDMELLASLAASARAR+AMSGPMAQK+AQGCEGELAAIGR+ASIMVAPFPQPAAVAAWASEEAER+CDVYLEAVKPVMK+CKPQQQQEDAAK+DPADTRPK+DVNLDIAR+EAPPVEDPAALATAYVNPTPAGELK+ELCDVYLEAVKPVMK+EQPAPTDADAK+EVFTMDEQR+GNSDPADTRPK+HDLGREEFLK+HGLDEITVFTEEGK+IEVEYEDLEAPKRLSVPGHPK+IIPAEHER+IPAEHER+IPAYFPTVK+IWSFAYK+LALLAGEPR+LGCSLDWSR+LILDPVLVDMSFGTGAVK+LLHPFMPY+LLHPFMPYVTEELYQR+LSVPGHPK+LTNWCCILR+LVDMSFGTGAVK+MADNCGMFAGMMR+MAMPEY…
tr|R1B938|R1B938_EMIHU	1	Uncharacterized protein OS=Emiliania huxleyi OX=2903 GN=EMIHUDRAFT_453607 PE=4 SV=1	475	31.6	23	ATMELQQLLGR+DPHDPQIASHVPK+FACYAIPSGVIR+FEQLHAAFTSGTER+GALQELLPLVQAAVDASVR+LLLTLGEENR+PHDPQIASHVPK+QTEALGLLR+RSPALHTGSLIAANGR+SPALHTGSLIAANGR+VDGTSPGADDR+VDPSELLAAR+VRAGGSAVQSERLLSVK+WLLATLPR
tr|R1B940|R1B940_EMIHU	1	Uncharacterized protein OS=Emiliania huxleyi OX=2903 GN=EMIHUDRAFT_438793 PE=4 SV=1	239	26.8	8	ATLPSNWMQSLQVGMQR+EAVTLPPGESLNEWLAVK+IHTLAQR+KEELAPLQQLVDK+MATLPSNWMQSLQVG+TLGTGSLR
tr|R1B984|R1B984_EMIHU	1	Uncharacterized protein OS=Emiliania huxleyi OX=2903 GN=EMIHUDRAFT_438929 PE=4 SV=1	268	21.3	11	ALDYGGSK+EGGVGPLQAHVR+EMEQLALVK+EPEGGWAAATSSV+QQGSEDEDDHRPIAK
tr|R1B9E2|R1B9E2_EMIHU tr|R1F0P4|R1F0P4_EMIHU	1	Uncharacterized protein OS=Emiliania huxleyi OX=2903 GN=EMIHUDRAFT_121407 PE=4 SV=1;Uncharacterized protein OS=Emiliania huxleyi OX=2903 GN=EMIHUDRAFT_234611 PE=4 SV=1	573	29.5	8	AMGRASIAAAHEFERAMPGR+EPAVTFR+LGGGAEVSATPPPLEAFSAILDR+LLADHIAYGAPIPR+LVDGAADQMTEDIR+PMWGLIREYCFDKSGSR+SGSAEPAVTFR+VGGLGQPLR+WVSSGQLEPVR
tr|R1B9E8|R1B9E8_EMIHU	1	Uncharacterized protein (Fragment) OS=Emiliania huxleyi OX=2903 GN=EMIHUDRAFT_259149 PE=4 SV=1	288	15.3	7	DLLAETSR+LLAETSRR+LVGYYVTPYSSTDGAR+MTASTWSAT+SEKDLLAETSR+VLYLDHR
tr|R1B9F3|R1B9F3_EMIHU tr|R1BF96|R1BF96_EMIHU	1	General transcription factor IIH subunit OS=Emiliania huxleyi OX=2903 GN=EMIHUDRAFT_77336 PE=3 SV=1;General transcription factor IIH subunit OS=Emiliania huxleyi OX=2903 GN=EMIHUDRAFT_68255 PE=3 SV=1	389	18.6	4	DTLSSVASFVSR+FFEQNPVSTLAVLVTR+LLSATDLSK+SAAAGSWRPGEKPS+VPPGGAPALTYSAGSSKPEVR
tr|R1B9G2|R1B9G2_EMIHU	1	Uncharacterized protein OS=Emiliania huxleyi OX=2903 GN=EMIHUDRAFT_107040 PE=3 SV=1	483	33.3	18	ANFIAGFEK+EEGQFDDAALER+ENVANFR+FPNFPLPFDALACACGWR+FSVEWSR+GWCVQLR+LLSLYPSLPVAPLAGGGFADGLMAPTEEEAVAR+LLSLYPSLPVAPLAGGGFADGLMAPTEEEAVARAAALHF+LPLGLVMR+RADGHPTVEGGR+SLEGSVDLLGVNHYYR+SLVSWGVASESDAPPSPSDLFLK+VEPEEGQFDDAALER
tr|R1B9H2|R1B9H2_EMIHU tr|R1ECS9|R1ECS9_EMIHU	1	Putative ubiquitin protein ligase OS=Emiliania huxleyi OX=2903 GN=EMIHUDRAFT_107051 PE=4 SV=1;Putative ubiquitin protein ligase OS=Emiliania huxleyi OX=2903 GN=EMIHUDRAFT_470202 PE=4 SV=1	921	13.2	12	ALSAEALSSAAGAAPSGTATPQLLELPASCTAVAAGR+APVGGLGKL+ATYVTLMRT+GLPAVPAAEFR+HSLFGPQPR+LAMPAYTSR+QVDPELAR+TPQLLELPASCTAVAAGR+TVELLPGGADRPVTNESR+TYEAAPPVVAALR
tr|R1B9N0|R1B9N0_EMIHU	1	Uncharacterized protein OS=Emiliania huxleyi OX=2903 GN=EMIHUDRAFT_107102 PE=4 SV=1	286	15.4	7	EGCGSGCLAPLDETSLASGTR+LASGSADGTVR+VWACGAAAQAER
tr|R1B9Q0|R1B9Q0_EMIHU tr|R1DC54|R1DC54_EMIHU	1	Uncharacterized protein OS=Emiliania huxleyi OX=2903 GN=EMIHUDRAFT_465884 PE=4 SV=1;Uncharacterized protein OS=Emiliania huxleyi OX=2903 GN=EMIHUDRAFT_465895 PE=4 SV=1	467	26.8	14	AAAPPSAPLFER+AAHAAAGQPPPPAHGAGSR+ADLEAYARAAHAAAGQPPPPAHGAGSRHGAGGAAGLHAAGGG+AGGAAGLHAAGGGDEPRR+AWNLVEAGLR+DACAADSEALLDSLDR+HGAGGAAGLHAAGGGDEPR+LDDAPGSSLAR+LNRPLCK+VALDDAPGSSLAR+VLSYSEDMDVDPAIVNALIR
tr|R1B9R0|R1B9R0_EMIHU tr|R1B9R4|R1B9R4_EMIHU	1	Uncharacterized protein OS=Emiliania huxleyi OX=2903 GN=EMIHUDRAFT_219264 PE=4 SV=1;Uncharacterized protein OS=Emiliania huxleyi OX=2903 GN=EMIHUDRAFT_219269 PE=4 SV=1	186	34.9	3	LQALEVDIGSGGDPLTIVTNASNVR+MGGPAAAAPAAP+PAFVVGIVQAVSPVAGK+VVVATVGCELR
tr|R1B9U8|R1B9U8_EMIHU	1	Uncharacterized protein OS=Emiliania huxleyi OX=2903 GN=EMIHUDRAFT_219324 PE=4 SV=1	182	24.7	6	APAQPPAGGGVAEGR+EGAEAVEGAAR+FLWIWLT+TPIPLGYTR+VAGEGAEAVEGAAR
tr|R1B9X7|R1B9X7_EMIHU tr|R1CXC2|R1CXC2_EMIHU	1	Uncharacterized protein OS=Emiliania huxleyi OX=2903 GN=EMIHUDRAFT_68766 PE=3 SV=1;Uncharacterized protein OS=Emiliania huxleyi OX=2903 GN=EMIHUDRAFT_204651 PE=3 SV=1	313	29.7	12	AGVPVTMIEDAAVAHAMAR+KFPLSQLDLPAAEAR+KPFYIAAESTK+NDLMQAGEALK+RGPPPPTLRAETPSR+STATTLMGLR+TALDVPDFGSCK
tr|R1B9Z3|R1B9Z3_EMIHU	1	Uncharacterized protein OS=Emiliania huxleyi OX=2903 GN=EMIHUDRAFT_219400 PE=4 SV=1	200	27	4	GGPLTLIHVGGFDASR+IEVHAPATSAAAVEAFAPR+VVHPWLSDELR+WYPELVGR
tr|R1B9Z4|R1B9Z4_EMIHU	1	Uncharacterized protein (Fragment) OS=Emiliania huxleyi OX=2903 GN=EMIHUDRAFT_258917 PE=4 SV=1	182	68.7	12	DCQVIILSNTR+DTLAQAQSGQGK+GIYAYGFERPTPIQQR+GVQVVVGTPGR+KPLCAVR+MDNDYNDENAGSLPHNR+TGAFTIGTLHTLDLNER+VLHMITNGALR+VVSGLGQYMNVSSMACIGGQAMR
tr|R1BA12|R1BA12_EMIHU	1	Uncharacterized protein (Fragment) OS=Emiliania huxleyi OX=2903 GN=EMIHUDRAFT_450674 PE=4 SV=1	274	22.3	6	ASGEFVGTPEATWFR+FVPLGAAQGLEYLPTADDVGAVLR+VNTISEALTSA+VVGGLLGTPLK
tr|R1BA20|R1BA20_EMIHU	1	Uncharacterized protein OS=Emiliania huxleyi OX=2903 GN=EMIHUDRAFT_465924 PE=4 SV=1	222	60.8	63	AACIVPGNNEK+AEHEEDFSLK+DALGGNDYLGGLDLDLQNK+DKKTNELSIK+EDALGGNDYLGGLDLDLQNK+EEDFSLK+FSEAIQPFASM+FSEAIQPFASMTIK+FVVAEHEEDFSLK+GGLDLDLQNK+GLYEDAACIVPGNNEK+HEEDFSLK+ICLLHAGR+KTNELSIK+PMDFAVSHEWDASPK+QHTCCHYPETEAVWDSQWAR+TNELSIK+VAEHEEDFSLK+VVAEHEEDFSLK+VYICLLHAGR+WDEDALGGNDYLGGLDLDLQNK+YCPNDPQK+YEPTWHR+YICLLHAGR
tr|R1BA60|R1BA60_EMIHU tr|R1EHN6|R1EHN6_EMIHU	1	Uncharacterized protein OS=Emiliania huxleyi OX=2903 GN=EMIHUDRAFT_218976 PE=4 SV=1;Uncharacterized protein (Fragment) OS=Emiliania huxleyi OX=2903 GN=EMIHUDRAFT_374036 PE=4 SV=1	170	54.2	11	IESFNDPK+IVAGDVFTDPTLAGLTCSAR+IVGEMSGSGFFLK+SVVYVLYSQK+VDGVQLYLSDFQKPLTEK+VVVGPEAVTTVEGEEVFSEAR
tr|R1BA77|R1BA77_EMIHU tr|R1DT14|R1DT14_EMIHU	1	Uncharacterized protein OS=Emiliania huxleyi OX=2903 GN=EMIHUDRAFT_219032 PE=4 SV=1;Uncharacterized protein OS=Emiliania huxleyi OX=2903 GN=EMIHUDRAFT_243928 PE=4 SV=1	148	32.4	9	ELNAQGYELDCPK+MVTPEQIK+QLTSTMGSVYDPPLK+YLGEGDSMPVTR
tr|R1BA80|R1BA80_EMIHU	1	Uncharacterized protein OS=Emiliania huxleyi OX=2903 GN=EMIHUDRAFT_106783 PE=4 SV=1	463	39.1	22	AAPLAALIEAR+AHALTCTSATGR+APLVAGPPAPLSDLEASAR+DSAEAAGGGGEGGDGK+EAAGGGGEGGDGKGDGGSNGGEGDGEGEGEGEAARLR+GDGGSNGGEGDGEGEGEGEAAR+LLVEYAASK+LPGGEGGFLVALVEPYCDDDEDADAER+LSAALCALR+LTCTSATGR+SCPVGDDVPLPEETTR+SSHDAPPPLSAGSR+TSSCCGQLMLR+VGVLGLSQPDE+VGVLGLSQPDEAR
tr|R1BA86|R1BA86_EMIHU tr|R1DR76|R1DR76_EMIHU	1	Uncharacterized protein OS=Emiliania huxleyi OX=2903 GN=EMIHUDRAFT_219061 PE=4 SV=1;Uncharacterized protein OS=Emiliania huxleyi OX=2903 GN=EMIHUDRAFT_252020 PE=4 SV=1	106	26.7	4	FLDAHAQDTPPSAR+SDAVNYAWSPSNAR
tr|R1BAB8|R1BAB8_EMIHU	1	Uncharacterized protein OS=Emiliania huxleyi OX=2903 GN=EMIHUDRAFT_249981 PE=4 SV=1	230	53	32	AAQDPNDLSR+DSLQTMVTLLK+DSLQTMVTLLKL+EEVVQAR+ETVDPNSGADSPDR+GLDSVQFLLDNWDR+GLDSVQFLLDNWDRETVDPNSGADSPDR+GVAFGGQSLR+KYLLLAK+PNSGADSPDR+SLPDDVDFETWIDSVEGLNSHIAK+TCTCPACAAGMWR+TTDHPLFQVDK
tr|R1BAC3|R1BAC3_EMIHU	1	Uncharacterized protein OS=Emiliania huxleyi OX=2903 GN=EMIHUDRAFT_222411 PE=4 SV=1	436	23.2	7	ACGGSPVTSPR+ARDPQVGALGSLLSGGAVAGAAEDTSR+ELDEALTR+LLVPTPDGGTLAVDLLCGIR+PELASWPAWYR+QYGYESVDDYYAAASSDQR+VLSSVPELASWPAWYR
tr|R1BAE6|R1BAE6_EMIHU	1	Triosephosphate isomerase OS=Emiliania huxleyi OX=2903 GN=EMIHUDRAFT_446527 PE=3 SV=1	258	78.7	191	AIGEPLPIR+CIYAIGEPLPIR+CLIGHSER+CNPAEISK+EQAQETHAAIR+EQGIDAVLAYCVEQLTPFK+FTNGACVAPQNCNFK+GACVAPQNCNFK+GCGAYTGEMAVDQMVDMGMK+GEFGLPTPVESSELLATK+GLPTPVESSELLATK+GMKCIYAIGEPLPIR+HVGLVYNK+IQYGGSANAK+IYAIGEPLPIR+LDGLVANINACDTSGCDVYVCPSPLHVGLVYNK+LIGHSER+PEFAEIVAAIAQAK+PEQAQETHAAIR+PIVGGNWK+PSPLHVGLVYNK+PTPVESSELLATK+PVESSELLATK+QYGGSANAK+RGEFGLPTPVESSELLATK+RIQYGGSANAK+RPIVGGNWK+TGVTATPEQAQETHAAIR+TPEQ…
tr|R1BAF7|R1BAF7_EMIHU	1	Uncharacterized protein OS=Emiliania huxleyi OX=2903 GN=EMIHUDRAFT_460091 PE=4 SV=1	343	22.7	6	AQAQALQGAVAR+DHMAATAVQAAWQTR+IEADVLAEK+IQRNIGVLAQCE+NIGVLAQCEQLTAQQEAR+QEAANAAATLQR+VNALLQAVR
tr|R1BAG6|R1BAG6_EMIHU	1	Uncharacterized protein (Fragment) OS=Emiliania huxleyi OX=2903 GN=EMIHUDRAFT_471170 PE=4 SV=1	549	20.4	9	AAAAAAAAAADR+AAEALVAADAASSDAAR+CAEGGVGGGDGQCRPSEGSAEGLRHFCVERGLR+DDDTTLLVPLR+EIGSAEAAFR+ETEVAVALAER+THAPPGGGGLAAAAAEAD+VAADAASSDAAR
tr|R1BAN0|R1BAN0_EMIHU	1	Uncharacterized protein OS=Emiliania huxleyi OX=2903 GN=EMIHUDRAFT_438710 PE=4 SV=1	347	20.5	7	AAADAAAEAAAAEAEER+ADAAAEAAAAEAEERR+EAEQFLER+IAAGEAGADPR+LDEAEQFLER+LEEPPLEEPER+LLNETFQQAVAR+SALEELTPR
tr|R1BAN2|R1BAN2_EMIHU	1	Uncharacterized protein OS=Emiliania huxleyi OX=2903 GN=EMIHUDRAFT_372179 PE=4 SV=1	211	37.9	9	AMHIPGDFTNYFFANLTPAQR+DILGMDLVR+EAMADPESAEAR+REEGLFPEPQNLSQTMMR+RPQDGGMSSLAFALDPSGYR
tr|R1BAP1|R1BAP1_EMIHU	1	Uncharacterized protein OS=Emiliania huxleyi OX=2903 GN=EMIHUDRAFT_359557 PE=4 SV=1	83	42.2	5	KGFAVVEASK+VFGDAAEATGYAR+WYDLECSGLSVK
tr|R1BAP8|R1BAP8_EMIHU tr|R1DC87|R1DC87_EMIHU	1	Uncharacterized protein (Fragment) OS=Emiliania huxleyi OX=2903 GN=EMIHUDRAFT_68714 PE=3 SV=1;Uncharacterized protein (Fragment) OS=Emiliania huxleyi OX=2903 GN=EMIHUDRAFT_68701 PE=3 SV=1	499	12.6	7	AIYEDGVDVR+EPLTAAPEDVAAAER+FGLVYTDYATQR+HFEDFAR+TGPYLAGHNVLLAHAAAVR
tr|R1BAR9|R1BAR9_EMIHU	1	Putative short chain dehydrogenase OS=Emiliania huxleyi OX=2903 GN=EMIHUDRAFT_438649 PE=3 SV=1	372	48.1	17	AFLLSISR+AMHYELR+EIALNLANR+GMVLNLGSIQSFDPGPAEATYGATK+IPCLLQQAAPCAAQCVEGMFAR+KLQMMVQLNNNTPVGLMSYFLEGMMAR+KPYVVTGNVGGLFNR+PGPAEATYGATK+QYLNQLR+STGISVTAACPGFTQTSFWKPDEEPLGAK+TPCLNATAHSEVLPGDGCAFITGADSGIGK+WKPDEEPLGAK
tr|R1BAV6|R1BAV6_EMIHU	1	Uncharacterized protein OS=Emiliania huxleyi OX=2903 GN=EMIHUDRAFT_106738 PE=4 SV=1	216	42.6	11	DRLPGCAAAAAQGQCTSLPEVLR+GAAAGGEEDGGEGGASAEAAAGK+LPGCAAAAAQGQCTSLPEVLR+LPGCAAAAAQGQCTSLPEVLRK+NEGGGEVFSPEGTAR+NKELECDSWSK+NYDFMADR+REAAGDDKQEL
tr|R1BB18|R1BB18_EMIHU tr|R1BDX3|R1BDX3_EMIHU	1	Uncharacterized protein OS=Emiliania huxleyi OX=2903 GN=EMIHUDRAFT_258919 PE=4 SV=1;Uncharacterized protein OS=Emiliania huxleyi OX=2903 GN=EMIHUDRAFT_218443 PE=4 SV=1	76	59.5	5	AFLEQEFENK+CTSDEELDAILEELHK+VEITELP+VEITELPDACGTGAFEVK
tr|R1BB58|R1BB58_EMIHU	1	Uncharacterized protein OS=Emiliania huxleyi OX=2903 GN=EMIHUDRAFT_453644 PE=4 SV=1	341	25.8	15	ADLSAVEK+DADEAEAAVEAVAEAAVK+HGFEAACK+IVAPLEAGEYELR+KAPPPGAVAR+LTRHGFEAACKGGSPEAAR+RGATSFAGK+VCESYTCLVSR
tr|R1BB89|R1BB89_EMIHU	1	Uncharacterized protein (Fragment) OS=Emiliania huxleyi OX=2903 GN=EMIHUDRAFT_359479 PE=4 SV=1	80	46.2	4	AAENSGANGNAEGDSSSGRPVR+AAPAEASWSETAWSR
tr|R1BB95|R1BB95_EMIHU	1	Uncharacterized protein OS=Emiliania huxleyi OX=2903 GN=EMIHUDRAFT_438678 PE=4 SV=1	386	52.3	29	AGDLIVWH+AGDLIVWHSR+ANVVNLGGAK+APVKLPASVR+EGDPPQPFEVTDEQRR+HGMEDGDPLRHALFPKLYPCSDPAER+IPGVLNDEWIEYAR+KWEVSIAPWELDYGLQR+LATDLLMVNPNK+LPSPPFPHDLPEIPLPSLPNPLAK+PPQPFEVTDEQR+PVKLPASVR+SMTEMSSFANVVNLGGAK+SQDWESSR+SVWASNSAFAELLYYSPIASALAGSIDAK+VLGGTCAVDDCQYLAGGR
tr|R1BBB1|R1BBB1_EMIHU	1	Pyruvate dehydrogenase E1, alpha subunit OS=Emiliania huxleyi OX=2903 GN=EMIHUDRAFT_428425 PE=4 SV=1	328	65.9	55	AARDPVALVK+AATPPPPGELTR+ADNNFYGGNGIVGAQTSLGAGLAFAHK+DHCYQYTR+DIYVGKYEHPR+EGPVMMEMDTYR+ELATEAEVK+GGSMHMYK+GQYMPGIK+GSACTDYYTR+GSTVAEVLGELLGK+KVVDEAVAK+LPVIFVCENNQYAMGTSLAR+MEIATDVLYK+MVNVGPGPQGGPA+RMEIATDVLYK+SDPGITYR+TRDEVASVR+VDGMDVLAVR+VVDEAVAKA+YHGHSMSDPGITYR+YVGKYEHPR
tr|R1BBC3|R1BBC3_EMIHU tr|R1EMG7|R1EMG7_EMIHU	1	Putative alcohol dehydrogenase (Fragment) OS=Emiliania huxleyi OX=2903 GN=EMIHUDRAFT_43295 PE=4 SV=1;Putative alcohol dehydrogenase (Fragment) OS=Emiliania huxleyi OX=2903 GN=EMIHUDRAFT_43288 PE=4 SV=1	307	25.4	7	AAGASVVGTVGSAAK+FCGVSEAPAAVAHMLAGR+LCNAVDEGGDAAEQTAAR+LIGNVWGDAFSTGVLPAFR+RALVDGTR
tr|R1BBC7|R1BBC7_EMIHU tr|R1EGG2|R1EGG2_EMIHU	1	GrpE protein homolog OS=Emiliania huxleyi OX=2903 GN=EMIHUDRAFT_438693 PE=3 SV=1;GrpE protein homolog OS=Emiliania huxleyi OX=2903 GN=EMIHUDRAFT_444320 PE=3 SV=1	276	45.3	27	ADGAAADGTGVDGPAAGEGASEASTR+ALEGLGVQK+EEEEEEDLLSSPAFLK+GSIKADDEAQELANGR+LEADGAAADGTGVDGPAAGEGASEASTR+LQTDLENFQSR+REEWSSQR+VEEDTAALKGEADSKR+VLEAELSK+VLEAELSKVEEDTAALK+VLEAELSKVEEDTAALKGEADSK+VVNELLPMMDNFDR
tr|R1BBE1|R1BBE1_EMIHU	1	Putative ABC transporter OS=Emiliania huxleyi OX=2903 GN=EMIHUDRAFT_438642 PE=4 SV=1	870	31.7	29	AASLIALNALLTK+ADILLLDEPTNHLDPGNVK+AIANQQVEGFPPPTELR+AQLTGVTVR+AQMLGNLSK+CPPRPPSSAAR+DAPELLSYFELK+EEISDPECR+FHHIEKHLEKTPNEYIR+ISLALCDLK+KITQVPCLPR+LCDDPYEIAPFVPLLLPALER+LIGSLLEQCAK+LLSECSVIEFVSK+LLSVGFAETDAMLPDGTLPAASLQK+MNFPQPGPLEGVTSK+MTNITFTYPAAER+TPNEYIR+VAAGGPLSLK+VLDIVCTHTLQITN+VLLNQTK+YEHGSDKESLQK
tr|R1BBF3|R1BBF3_EMIHU	1	Uncharacterized protein (Fragment) OS=Emiliania huxleyi OX=2903 GN=EMIHUDRAFT_42376 PE=4 SV=1	417	41.5	16	AQEASDWEEALFSQLAALPADAR+EQGFSGDELAR+FPRPDENAVGVLEPVPESR+GEIVANPPGYSWGVAGER+LLAYHFESPLAGSER+LLSDVPADDASTGVYSHR+LTGGAIASDWHNALK+QALLGVPTSR+SDVPADDASTGVYSHR+VVRPGEPIGPVSDK+WLVGGASNAGCAVLR+YPEWLTGGEIGEIAR
tr|R1BBF7|R1BBF7_EMIHU	1	Threonine-tRNA ligase (Fragment) OS=Emiliania huxleyi OX=2903 GN=EMIHUDRAFT_258858 PE=4 SV=1	192	42.2	8	AEAEALFAQNPF+AEAEALFAQNPFK+AGNDELQR+DHRAIGIKQELFFFDDLSPGSCF+GPHLPNTGK+GVSFPDKK+LPDGAATTVYR+QELFFFDDLSPGSCFFQPLGGR+VYGVSFPDKK+YGVSFPDKK
tr|R1BBG2|R1BBG2_EMIHU tr|R1FRM2|R1FRM2_EMIHU	1	Uncharacterized protein OS=Emiliania huxleyi OX=2903 GN=EMIHUDRAFT_96903 PE=4 SV=1;Uncharacterized protein OS=Emiliania huxleyi OX=2903 GN=EMIHUDRAFT_467296 PE=4 SV=1	616	9.7	3	RLPDKPIYMSECCSCETLR+VDAVSTTHGFR+VPPLHIER+YDADAGFFLNQR+YVANMGALVR
tr|R1BBH4|R1BBH4_EMIHU	1	Uncharacterized protein OS=Emiliania huxleyi OX=2903 GN=EMIHUDRAFT_350745 PE=3 SV=1	377	45.6	79	AELAECGLSDGAR+AVEEGEGEEKTK+DAPEMHPPPPPPP+DHAVVVSCYR+EDVLVTR+EGHSVISIK+GHSVISIK+HEGVYIASGK+IAVEEGEGEEK+IAVEEGEGEEKTK+IPIIEDAR+IVALNAALFLK+LAAAILGGVDSIWMK+LAAAILGGVDSIWMKPGSK+MLVGMVDCIFADVAQPDQAR+NEGHSVISIK+NLAVGDSVYGEK+NLAVGDSVYGEKR+QVVVKPHR+RIAVEEGEGEEK+RNLAVGDSVYGEK+TNIIPIIEDAR+TNIIPIIEDARHPQK+VVVKPHR+VYIASGKEDVLVTR+YAVEFSHR+YRMLVGMVDCIFADVAQPDQARIVALNAALFLK
tr|R1BBK2|R1BBK2_EMIHU	1	Uncharacterized protein OS=Emiliania huxleyi OX=2903 GN=EMIHUDRAFT_461839 PE=4 SV=1	472	51.9	53	ADLVAFLAACEANR+ALTAGDVQQLR+DFATTGAAAHR+EAVGVVVR+FATTGAAAHR+GAASGLAADEAK+GAWGTCMLPLVPSR+GGLATGGALWGQLK+GGSVLLAAATAPSLSVSPR+LDFATTGAAAHR+LSQTALEFSAESGSAALQALAQR+LSQTALEFSAESGSAALQALAQRPAEQVLLQR+NRLDFATTGAAAHR+PAEQVLLQR+QLAAALGHEVHSVVAER+QLTVVGGGMPSR+RGGSVLLAAATAPSLSVSPR+SGGGGGGEGEGGGEGGGEAEEAL+SGGGGGGEGEGGGEGGGEAEEALCASDADDLR+VGVLLGTGMDFEDVDNGADR+VGVLLGTGMDFEDVDNGADRNR+VGVVGGGTAGGLAK+WAVPLPPGVPT
tr|R1BBK8|R1BBK8_EMIHU	1	Uncharacterized protein OS=Emiliania huxleyi OX=2903 GN=EMIHUDRAFT_249740 PE=4 SV=1	187	18.7	8	ANEQAAAFLQQSGQ+FVSEAELIQQQEQK+QICFSQK
tr|R1BBM2|R1BBM2_EMIHU	1	Uncharacterized protein OS=Emiliania huxleyi OX=2903 GN=EMIHUDRAFT_432991 PE=4 SV=1	445	38	17	AQADQSDAPPLLSPGEAR+FAVPSDTVSR+GAILAEVVAGSPAEALSLAPCR+LRPLKPLQVASSSTLR+NCDPERLEELR+QIVEFGNNARPSLGVNLLDDR+RAQADQSDAPPLLSPGEAR+SPQPVSFADDSDSVR+VAVFEDASPSVAFISTTILTPR+VDPARLRPLKPLQVASSSTLRVG+VGQDVLAIGNPFGLDYTLTTGIVSALGR
tr|R1BBP5|R1BBP5_EMIHU	1	Uncharacterized protein (Fragment) OS=Emiliania huxleyi OX=2903 GN=EMIHUDRAFT_60664 PE=4 SV=1	71	57.7	6	QNVDQMLTNIEHAQTLETSSAELSSNAR+VQDQLGAVQNVMR
tr|R1BBP6|R1BBP6_EMIHU	1	Uncharacterized protein OS=Emiliania huxleyi OX=2903 GN=EMIHUDRAFT_96988 PE=4 SV=1	225	26.2	3	AAHADEAAFR+FEAEIGPAATAAVR+IGPAATAAVR+LLASGAYMQLLRR+RYGASLHGMSAAVLY+YSASLYR
tr|R1BBP8|R1BBP8_EMIHU	1	Uncharacterized protein OS=Emiliania huxleyi OX=2903 GN=EMIHUDRAFT_249675 PE=4 SV=1	229	31.4	17	DAALAAVSSPLLDFPIEK+GRDAALAAVSSPLLDFPIEK+LLEIVPEGVPLQEAFSLADEILR+MVQEGPGVER+QCGCLTVGIVTKPFLFEGR+SLADEILR
tr|R1BBQ3|R1BBQ3_EMIHU tr|R1CXS2|R1CXS2_EMIHU	1	Uncharacterized protein OS=Emiliania huxleyi OX=2903 GN=EMIHUDRAFT_359397 PE=4 SV=1;Uncharacterized protein (Fragment) OS=Emiliania huxleyi OX=2903 GN=EMIHUDRAFT_350842 PE=4 SV=1	122	41.1	5	EDGSAPPSPFPNVHLSR+LQMVRPLSK+NVWPEEAEEAR+VAGPGVEGR
tr|R1BBQ8|R1BBQ8_EMIHU tr|R1CXS5|R1CXS5_EMIHU	1	Uncharacterized protein OS=Emiliania huxleyi OX=2903 GN=EMIHUDRAFT_218781 PE=4 SV=1;Uncharacterized protein OS=Emiliania huxleyi OX=2903 GN=EMIHUDRAFT_198495 PE=4 SV=1	392	10.7	4	GWELFPELR+LHLCFNPAWADAR+SLELPQPLR+SLLANLEYLR
tr|R1BBS8|R1BBS8_EMIHU tr|R1FT91|R1FT91_EMIHU	1	Uncharacterized protein OS=Emiliania huxleyi OX=2903 GN=EMIHUDRAFT_218831 PE=3 SV=1;Uncharacterized protein OS=Emiliania huxleyi OX=2903 GN=EMIHUDRAFT_109115 PE=3 SV=1	557	16.5	7	AMTTCFGSICFGTLVVAVVQALVATLKQ+DPELVER+IDTSAALLSK+IEGARDLGR+KAGMDVAANILLVSPVVWLATA+RDPELVER+VAAAADAAGPNK
tr|R1BBU9|R1BBU9_EMIHU	1	Uncharacterized protein OS=Emiliania huxleyi OX=2903 GN=EMIHUDRAFT_198564 PE=4 SV=1	295	12.2	2	APVVATSSCR+FDALVML+LAYAEGVGR+LAYENLLEPR
tr|R1BBW7|R1BBW7_EMIHU	1	Uncharacterized protein OS=Emiliania huxleyi OX=2903 GN=EMIHUDRAFT_350878 PE=4 SV=1	301	25.9	19	AIDGALASLSK+AMGAAFQELLAHPEMK+EDETVEVFHR+QVEGLEIGEKEEVDA+REDETVEVFHR+SAAAFGAGALTAMPM+VEVANPESQK
tr|R1BBX4|R1BBX4_EMIHU	1	Uncharacterized protein OS=Emiliania huxleyi OX=2903 GN=EMIHUDRAFT_106750 PE=4 SV=1	599	21.7	28	ALAGESAAASDGAK+ALAGESAAASDGAKDEL+ALMVTPLMEAAR+ARPDASDYSAGGVTALMLAAR+DLSGQTALGAAFDGLQQIAR+EEGAMSEAEVEAR+LANAMDWR+PLASLLAHGADAAAADAQGSTALMVTPLMEAAR+SVLMHAASR+VAELLGAR+VVAELLGAR
tr|R1BC01|R1BC01_EMIHU	1	Uncharacterized protein (Fragment) OS=Emiliania huxleyi OX=2903 GN=EMIHUDRAFT_45387 PE=4 SV=1	190	24.2	4	AAAGSYAEGGGAVSK+GLVVTHSDELGR+QGALHAVGR+SDAALPAALR
tr|R1BC08|R1BC08_EMIHU tr|R1DX34|R1DX34_EMIHU	1	Uncharacterized protein OS=Emiliania huxleyi OX=2903 GN=EMIHUDRAFT_460069 PE=4 SV=1;Uncharacterized protein OS=Emiliania huxleyi OX=2903 GN=EMIHUDRAFT_448930 PE=4 SV=1	498	14.3	15	AMLNNAEMETLQAPGAR+EADLTGTNWIR+FEYASLMYADFSK+GALAANANFAR+GSLANSLPGHFDEK+VGSLANSLPGHFDEK
tr|R1BC24|R1BC24_EMIHU	1	Uncharacterized protein OS=Emiliania huxleyi OX=2903 GN=EMIHUDRAFT_198706 PE=4 SV=1	397	41.3	21	ALEPSVSLSR+ESGVLGRPASDPAVGALSDR+FDVAHNAR+GANQQLSAR+IGGAETAEGGDGSLQVR+LIPQPVLAQAVR+MTHVGLVGDEFG+PPPPVSFVLFADAGAR+RSGYLFAR+RYVDDAAPPAADGIR+SSPLFASVDAPR+VPGGPPPPVSFVLFADAGAR+VSQPGDSSHLVLLASEPEVAR+YVDDAAPPAADGIR
tr|R1BC31|R1BC31_EMIHU tr|R1F2R9|R1F2R9_EMIHU	1	Uncharacterized protein OS=Emiliania huxleyi OX=2903 GN=EMIHUDRAFT_198717 PE=3 SV=1;Uncharacterized protein OS=Emiliania huxleyi OX=2903 GN=EMIHUDRAFT_202433 PE=3 SV=1	113	42.6	6	ALITLGMVGR+FLIHSGR+LGEFVLTR+TFLIHSGR+WYNMPAALPPDDGKPIVGER
tr|R1BC50|R1BC50_EMIHU	1	Uncharacterized protein OS=Emiliania huxleyi OX=2903 GN=EMIHUDRAFT_198745 PE=4 SV=1	140	27.1	4	EESDQRR+MVAAAASGDSDAAFAAFK+MYAQIEESDQR+QQEELALR
tr|R1BC70|R1BC70_EMIHU	1	Uncharacterized protein (Fragment) OS=Emiliania huxleyi OX=2903 GN=EMIHUDRAFT_68584 PE=4 SV=1	206	35.9	12	FEGQLSLFNLR+HEELLTAENALR+HLILDDVGVEGQR+PSAITSLPSLSHAEIR+QIIHATDAVGSPK+SLSHAEIR+VGDLNPLVK
tr|R1BC78|R1BC78_EMIHU	1	Uncharacterized protein OS=Emiliania huxleyi OX=2903 GN=EMIHUDRAFT_465788 PE=4 SV=1	622	16.2	12	AAEAAEPPDAELAR+ETLTDAVEALNGAR+HRPLSYYAVSHGVGAAAYTPCVMR+MIPPYSLSASPT+QDELHAALTELER+RVDALMADEAALAR+VAGSGAPSER+VDALMADEAALAR
tr|R1BCB7|R1BCB7_EMIHU	1	Uncharacterized protein OS=Emiliania huxleyi OX=2903 GN=EMIHUDRAFT_453358 PE=4 SV=1	914	18.6	9	AAAASPAPGHATPLR+AAFEALQPSALR+ALATIADALAMYAGPAGGLR+APLAEKLLELHGSAPLDATGYLG+GPASNPSFR+LEEAVELLAAQR+SASATFGVPEGVALAEDGAADAAR+SGPASNPSFR+TDEPFGSGSATLNAILHVAEALSAR+TLVLHVGSASR+VLDDVAADSAHNIPVATK
tr|R1BCD3|R1BCD3_EMIHU	1	Uncharacterized protein OS=Emiliania huxleyi OX=2903 GN=EMIHUDRAFT_453363 PE=4 SV=1	985	15.4	7	AEEAFDAMR+DGFDAAEAALR+ELLAQMESVTGK+FGGSLGEAWPSLSE+KDLVEASAGR+LPWPIAEALLK+LQALTGGSDAPVSAGGGGER+LVEAVEAGV+SVQSPALAR+TLVGQRPQSASSVSFGGR+VAAHVAALR
tr|R1BCD7|R1BCD7_EMIHU	1	Uncharacterized protein (Fragment) OS=Emiliania huxleyi OX=2903 GN=EMIHUDRAFT_249578 PE=4 SV=1	428	17.5	6	AQAEPVLANTQLPR+AVLGPNKIELPINAQGDLSGR+IELPINAQGDLSGR+LLTAEPTWEDLSGLER+NYITPGGNQLR+PVLANTQLPR+RVSGSASPR+RVSGSASPRSGHR
tr|R1BCF0|R1BCF0_EMIHU	1	Uncharacterized protein OS=Emiliania huxleyi OX=2903 GN=EMIHUDRAFT_196740 PE=4 SV=1	261	24.9	5	NKYPNGIPGVTIDEFPQEWFVGVPK+PAALPVTPSGVR+PGVKFPR+SHGASYVPR+SYDDQTVSPVVR
tr|R1BCJ2|R1BCJ2_EMIHU tr|R1BY65|R1BY65_EMIHU	1	Peptidylprolyl isomerase OS=Emiliania huxleyi OX=2903 GN=EMIHUDRAFT_218347 PE=4 SV=1;Peptidylprolyl isomerase OS=Emiliania huxleyi OX=2903 GN=EMIHUDRAFT_445648 PE=4 SV=1	115	42.6	16	DPGQNPFTYR+GATVTVHATGVVK+GTPAPGCNGTVFNILK+GWDQGLLGMK+PGQNPFTYR
tr|R1BCJ6|R1BCJ6_EMIHU	1	Uncharacterized protein OS=Emiliania huxleyi OX=2903 GN=EMIHUDRAFT_68570 PE=3 SV=1	384	46.1	20	ADGGQLASEFAAGALHPGDLKPAVR+AFCEPGNTAFCPPLAVAR+AGTISAPGAAAQAAPSAPAAASSPAVDGEVER+ALAAAEKEVAK+DAAWGTLSR+DSAIFMEDSAAEPDVQRKMK+EYCDSAGIK+KAFCEPGNTAFCPPLAVAR+KPSFVLYDGFEPSGR+MHIAQGVFK+NICQLGVDQR+WAADEITK+YWTLALDVAR
tr|R1BCK1|R1BCK1_EMIHU	1	Uncharacterized protein OS=Emiliania huxleyi OX=2903 GN=EMIHUDRAFT_438529 PE=3 SV=1	128	42.2	49	CEVIHPGLAGVSK+ESGAVTVR+EVIHPGLAGVSK+GLIYDSLTAAK+KQFVCEVIHPGLAGVSK+PSCVLLYGFK+QFVCEVIHPGLAGVSK+SSGFGLIYDSLTAAK+SSGFGLIYDSLTAAKK+VADPSCVLLYGFK+VIHPGLAGVSK
tr|R1BCL5|R1BCL5_EMIHU	1	Uncharacterized protein OS=Emiliania huxleyi OX=2903 GN=EMIHUDRAFT_106501 PE=4 SV=1	800	11.8	7	AAYGGLAEGVAR+AEELKAEADAGAAR+AQGASPAPAPR+AQLDASAGFIDR+KADEELQR+KAVAELHAAR+LGELASACEEER+REEPSGEEPLGADGR
tr|R1BCM1|R1BCM1_EMIHU	1	Uncharacterized protein OS=Emiliania huxleyi OX=2903 GN=EMIHUDRAFT_438535 PE=4 SV=1	426	25.4	8	AVLAVIDPK+CLVAFTGVLPDT+DREGASENNIAR+EGASENNIAR+MDGAEAGGAAEAAGPEAAEAAGGAPQAQSGQKRDR+MTVAAYLR+PAGHLIHVR+RGTALRR+THFTGGVCCWR+YRVPLEEMDGAEAGGAAEAAGPEAAEAAGGAPQAQSGQK
tr|R1BCM7|R1BCM7_EMIHU	1	Uncharacterized protein OS=Emiliania huxleyi OX=2903 GN=EMIHUDRAFT_106510 PE=4 SV=1	251	13.5	4	GFVPFPQEMLER+HDEGERPDEKI+MSFDCTSPGPR+SFDCTSPGPR
tr|R1BCQ6|R1BCQ6_EMIHU	1	Uncharacterized protein OS=Emiliania huxleyi OX=2903 GN=EMIHUDRAFT_432966 PE=4 SV=1	756	14.2	4	AAAEQAAAEQEK+AAGEGGEAVAELPLAQAPE+AAGEGGEAVAELPLAQAPEGVLQSPGFR+DSTFEQQGFFSPMTSPSSAAPDMTPELQRL+SRPAPSSPPK+VDAVEPPLQAFEAEK+WIQQSVAAEAAK
tr|R1BCR3|R1BCR3_EMIHU	1	ATP-dependent metalloprotease FtsH OS=Emiliania huxleyi OX=2903 GN=EMIHUDRAFT_416950 PE=3 SV=1	669	70.1	209	ADVLDSALLRPGR+AGGNQGGGGGGDER+ASLANLLNEAAIVAAR+AVAGEAGVPFVSASGSEFVEMFVGVGAAR+DEVDYAIDR+DGNRHEALVLPEQTPELVK+DLFGEAKK+DSALLRPGR+DSPASPWAYSTFLDAIEAGQVEK+DVLDSALLRPGR+EFVEMFVGVGAAR+EGDQGNGGFGPQGASAETENR+ELGATSWEGDQGNGGFGPQGASAETENR+EQTLNQILTEMDGFDGNSGVIVLAATNR+ETMLANR+FIDEIDAVGR+FYPDGLPK+FYPDGLPKGER+GALTPDYDQVAK+GAVMEGPPGTGK+GGAGGGMGGMGGGGGPLGMGK+GKPLADDLDMMMIAK+GPQGASAETENR+GQLAVALAGR+HEALVLPEQTPELVK…
tr|R1BCS2|R1BCS2_EMIHU	1	Uncharacterized protein OS=Emiliania huxleyi OX=2903 GN=EMIHUDRAFT_62247 PE=4 SV=1	364	27.2	6	AIGGELGSVR+AVASEPALAR+DGWIDGEALR+LGDIDVAAAVR+RGRPSSVPHRR+SEELAWWLCER+YSWWVLSAMCLLR+YVASLQRPDGSFAGDEWGEVDTR
tr|R1BCT8|R1BCT8_EMIHU	1	Uncharacterized protein OS=Emiliania huxleyi OX=2903 GN=EMIHUDRAFT_453331 PE=4 SV=1	407	13.3	2	QRVYATHSSARR+RFEPLVER+SQLADALALLAK+TEDAEAALACHR+VEVLAPPPLWP
tr|R1BCT9|R1BCT9_EMIHU	1	Glutamate-5-semialdehyde dehydrogenase OS=Emiliania huxleyi OX=2903 GN=EMIHUDRAFT_198402 PE=4 SV=1	370	56.8	8	AALTMGGLDAAAR+AQLDAPLLR+AVADPVGAVQLATR+AVIEAANALDIAAATK+DEVSALLGMHGK+DTALAAVR+EAAHTNAAIVSAIQAGLAAAEAESGR+GPMGVEGLLIYK+KFDAMLAK+KQLENQR+LDAVASDAR+LDDGLDLYR+PVGAVQLATR+RAALTMGGLDAAAR+SAEADGGGAVPSAAVQLVASR+SANALILK+SSEALAAAGLPAGGVVR+VDLIVPR+YGFGAEVGVSTNR
tr|R1BCU9|R1BCU9_EMIHU	1	Uncharacterized protein (Fragment) OS=Emiliania huxleyi OX=2903 GN=EMIHUDRAFT_359286 PE=4 SV=1	275	21.8	5	AFPLEPGEFAPQMHSFLSATPQYR+EMVGFTGPDFAAVSWLR+LLADPQLLAHYK+SGAEAEAAFPLEPGEFAPQMHSFLSATPQYR
tr|R1BCX3|R1BCX3_EMIHU	1	Uncharacterized protein OS=Emiliania huxleyi OX=2903 GN=EMIHUDRAFT_96990 PE=4 SV=1	512	10.9	3	DDAVGELFGGHV+ISENYMEGR+LACDYDSDNP+LPGGPAYLALHGTK+PGGPAYLALHGTK+QVLYLCYWR+SRLPGGPAYLALHGTK
tr|R1BCY8|R1BCY8_EMIHU	1	Uncharacterized protein OS=Emiliania huxleyi OX=2903 GN=EMIHUDRAFT_433012 PE=4 SV=1	220	46.8	15	ADTALTWAVR+AICTSDVAAVAK+AVVEYLLK+EADGWTPLFAAAADDQPECVR+EMESAISSSK+QEMESAISSSK+SLLISAGADVGKAR+TECLSLLISAGADVGK+TSGGGGGDGTPPGSSPLLIAAMR
tr|R1BCZ1|R1BCZ1_EMIHU	1	Uncharacterized protein OS=Emiliania huxleyi OX=2903 GN=EMIHUDRAFT_257286 PE=4 SV=1	139	51.1	26	AEEVAEKEAATGR+DAAGISSISQPVGER+DAAGISSISQPVGERR+DTPLPGMAAVAEPVEPVMMVEASLK+EVLAEEVAEK+EVLAEEVAEKEAATGR+FTQSAVDTAAAAR+RDTPLPGMAAVAEPVEPVMMV+RFTQSAVDTAAAAR
tr|R1BCZ2|R1BCZ2_EMIHU tr|R1BVB4|R1BVB4_EMIHU	1	Uncharacterized protein OS=Emiliania huxleyi OX=2903 GN=EMIHUDRAFT_121100 PE=4 SV=1;Uncharacterized protein OS=Emiliania huxleyi OX=2903 GN=EMIHUDRAFT_103574 PE=4 SV=1	275	22.6	4	APDDWRGHAMLGQAQTSR+GSHQAAVASLKR+LQEGTLDEHAFQTFVR+VMSEADR
tr|R1BD21|R1BD21_EMIHU	1	Uncharacterized protein OS=Emiliania huxleyi OX=2903 GN=EMIHUDRAFT_359368 PE=4 SV=1	270	42.6	31	ADATSSGKR+AVVSAVQPAGSTDALLLVAGASAAR+DATSSGKR+DGEAAFLQR+GSTLDSLPAK+IADATSSGKR+ISATTMTGK+KAVVSAVQPAGSTDALLLVAGASAAR+KTALAPEAPSDYR+LAEGGYYDVEANTR+PAGSTDALLLVAGASAAR+TALAPEAPSDYR+VIADATSSGK+VIADATSSGKR+WFTSAVLGVDGR+YGAYGAPVDGK
tr|R1BD40|R1BD40_EMIHU	1	Uncharacterized protein OS=Emiliania huxleyi OX=2903 GN=EMIHUDRAFT_350869 PE=4 SV=1	81	24.7	11	MPQPVELVR+TQGAAEASAPK
tr|R1BD52|R1BD52_EMIHU	1	DNA-directed RNA polymerase subunit OS=Emiliania huxleyi OX=2903 GN=EMIHUDRAFT_62211 PE=3 SV=1	128	58.6	8	LDDADSNLVHVNDMRPEGGLSEAGADTVADPTLPR+LIFMCTK+LITDNGSASR+QTPFWICPECGNMLHPKEDKASR
tr|R1BD71|R1BD71_EMIHU	1	Uncharacterized protein OS=Emiliania huxleyi OX=2903 GN=EMIHUDRAFT_438491 PE=4 SV=1	308	14.9	6	DDLANLLR+DPFLGMAPPK+LTELAGGFGGDGGEALER+QSSVMGEAPR
tr|R1BD80|R1BD80_EMIHU	1	Methionine S-adenosyl transferase OS=Emiliania huxleyi OX=2903 GN=EMIHUDRAFT_198673 PE=4 SV=1	343	79.6	679	AAAITDLVK+AADIATEVEGK+AADIATEVEGKK+AADIATEVEGKKAEILTK+AAYCHFGR+ACETCTK+ADIATEVEGKK+ATSIYNR+AYCHFGR+CNLHINPSGK+DATSIYNR+DATSIYNRG+DATSIYNRGE+DCRPGALAR+DIATEVEGKK+DLALRQPK+DLSKYAGMK+DNMVMVFGEITTAAK+DPTKVDR+ECNLHINPSGK+EEQPGTDFR+EPYAEGDLK+EQGELTAAAITDLVK+EQPGTDFR+ETYGTEQGELTAAAITDLVK+FDCRPGALAR+FFSWEDAK+FFSWEDAKDLSK+FGREPYAEGDLK+FIIGGPQGDAGLTGR+FIIGGPQGDAGLTGRK+FMFSSESVNEGHPDK+FSWEDAK+FSWEDAKDLSK+FV…
tr|R1BD86|R1BD86_EMIHU tr|R1EQS5|R1EQS5_EMIHU	1	Uncharacterized protein OS=Emiliania huxleyi OX=2903 GN=EMIHUDRAFT_453284 PE=4 SV=1;Uncharacterized protein OS=Emiliania huxleyi OX=2903 GN=EMIHUDRAFT_471701 PE=4 SV=1	218	16.5	5	IPQEHMVQGDVR+LALQGPTGSVER+LFAGAEHVDVSR
tr|R1BDA5|R1BDA5_EMIHU	1	Uncharacterized protein OS=Emiliania huxleyi OX=2903 GN=EMIHUDRAFT_433073 PE=3 SV=1	145	49	53	AHLGTQFK+AVGDIPGVR+CNPFGGSSHCK+DGCLNFIDENDEVLIAGFGR+FIDENDEVLIAGFGR+GHAVGDIPGVR+HLGTQFK+KAHLGTQFK+KGHAVGDIPGVR+KIAAFVPR+PFGGSSHCK+VSGVALLALYR
tr|R1BDA9|R1BDA9_EMIHU	1	Uncharacterized protein (Fragment) OS=Emiliania huxleyi OX=2903 GN=EMIHUDRAFT_438512 PE=4 SV=1	469	34.3	19	AAAAPAQFVCR+AENAMEVER+AGSDPSDYEDVGGVAVSPESAAGDTVVFK+PGTSVAALLQQQR+PSTTFLLR+QMAEQLRQMQAKMDS+RAPPLESVQR+SACTRLTGWTTPTSLQAACSHACSPSSPAKAPR+SPPPKLDSAPPPPR+VAALLQQQR+VAPGTSVAALLQQQR+VVIPLQAR+YMDDLESR+YMDDLESRR
tr|R1BDC0|R1BDC0_EMIHU	1	Proteasome subunit beta OS=Emiliania huxleyi OX=2903 GN=EMIHUDRAFT_218298 PE=3 SV=1	224	50.4	46	AVEEYALDDGAAMSPAALHSWLTR+DTLVAAGGDLSDYQYIVK+KDTLVAAGGDLSDYQYIVK+MDPLWNSVVVAGCR+MEAVGVRK+RMEAVGVR+SKMDPLWNSVVVAGCR+TLYPMVTGGSVVAVK+WTPTLTEADAK+YAGGVLVAADTLGFYGSLAR
tr|R1BDD9|R1BDD9_EMIHU	1	Uncharacterized protein OS=Emiliania huxleyi OX=2903 GN=EMIHUDRAFT_416928 PE=4 SV=1	131	26	8	EACNALPFPVK+HLTNPPLVK+MPFGESTPFILIAR+PFGESTPFILIAR
tr|R1BDF0|R1BDF0_EMIHU tr|R1FCG9|R1FCG9_EMIHU	1	Uncharacterized protein OS=Emiliania huxleyi OX=2903 GN=EMIHUDRAFT_198798 PE=4 SV=1;Uncharacterized protein OS=Emiliania huxleyi OX=2903 GN=EMIHUDRAFT_98856 PE=4 SV=1	467	17.1	8	AAAMMAELIAMPAER+AAPALVYAASEGGGQAGGTR+EPSTEEQAR+GSPPGLVDIDGTR+SGIVDAVTLGCIPVFFHPQQR+VSGSPPGLVDIDGTR
tr|R1BDP3|R1BDP3_EMIHU	1	Uncharacterized protein OS=Emiliania huxleyi OX=2903 GN=EMIHUDRAFT_218345 PE=4 SV=1	256	37.5	12	AEEGSEAEAEAR+AEEGSEAEAEARR+AFSPHPTLSR+AVAFSPHPTLSR+DAVVQRPSVTSTAPPASDMVAASKLLLERMK+EGSEAEAEARR+LATWLDAVVQRPSVTSTAPPASDMVAASK+RVLPALR+VLPALRPQHDPASMLEALGLAR+YSAAMPYMPLLR
tr|R1BDP8|R1BDP8_EMIHU	1	H/ACA ribonucleoprotein complex subunit OS=Emiliania huxleyi OX=2903 GN=EMIHUDRAFT_218353 PE=3 SV=1	168	35.1	27	IPYFNAPIYLENK+LFINPLK+LFINPLKLLPLER+VASGIAATSFKPGDK+VLEMGTFVHPCEGDMIVK
tr|R1BDS5|R1BDS5_EMIHU	1	Pyruvate dehydrogenase E1 component subunit alpha OS=Emiliania huxleyi OX=2903 GN=EMIHUDRAFT_359239 PE=4 SV=1	369	61.5	106	AAPPPEQSELWTDVHVGQSK+ADANFYGGNGIVGSQAPLGAGIAFAHK+AEVAAAVEAAK+CDGMNVLSVR+DELLGYYSLMYR+DGMNVLSVR+DHAWQLSR+GDTVTGVLCELLGK+GGSMHMYK+GPDISTSSGVYGT+GPDISTSSGVYGTNR+GSQAPLGAGIAFAHK+GTVTVQLDKPYETFK+IDTELVTEAEIK+LESEPPMTAEVTR+LESEPPMTAEVTRDELLGYYSLMYR+MEISADTLYK+NRDEVSQVR+PPPEQSELWTDVHVGQSK+RMEISADTLYK+RSSANDDYYTR+SDPGITYR+SSANDDYYTR+SSGTVTVQLDKPYETFK+VGSQAPLGAGIAFAHK+VYVCENNQYGMGTSK+YHGHSMSDPGITYR
tr|R1BDT7|R1BDT7_EMIHU	1	Uncharacterized protein OS=Emiliania huxleyi OX=2903 GN=EMIHUDRAFT_356054 PE=4 SV=1	227	19.4	6	AAGDGLHPLR+GDGLHPLR+LALAPLLAAAAAAASAGGAR+RTLPVALGVGAAAR
tr|R1BDT8|R1BDT8_EMIHU	1	Uncharacterized protein OS=Emiliania huxleyi OX=2903 GN=EMIHUDRAFT_218410 PE=4 SV=1	683	38.5	34	AQEGWLR+CVVVDQSDGLLLR+DAEDAEPFQAPPGAVRPQPPDVPSGFSGQLK+GSWYGGSVVESPTAR+IFATGSSVEVTSFADGLR+KTCIAVVAPEYAK+LCPESNELLLGR+LRPLPPK+MLGPGNIVEHEASPGLFQR+PESNELLLGR+PTLSAEEVGR+SWYSGEVLK+TCIAVVAPEYAK+VAPEYAK+VDAAGNTASLR+VEGLTQLAGSSHVTVVSPQYGSR+VGQLVEASTADGWAR+VTASGGAPRPPPGVVVSHR+YAFGMAVEVAGEDEGFER+YDALFEEDSDAK+YDALFEEDSDAKRPLTETLEPGR
tr|R1BDW2|R1BDW2_EMIHU	1	Uncharacterized protein OS=Emiliania huxleyi OX=2903 GN=EMIHUDRAFT_106524 PE=4 SV=1	660	20	4	FQQSSFTTLCNR+GGCLLMLGNLSMQR+IALSATAHVAHER+LFFSPDAPLGER+MTAHIAYGYYQEQLMTR+RSSTSLLTMETGAASDTDR+SAAEEEVSPGAEEDTLAK+SSNEEDAAAAPPALWIETR+VACLGEFR
tr|R1BDY1|R1BDY1_EMIHU	1	Uncharacterized protein OS=Emiliania huxleyi OX=2903 GN=EMIHUDRAFT_218471 PE=4 SV=1	1291	14.4	15	AYVFNAALDAMRR+DGLAPIEPHYR+EALDVLSAADGEGEAAR+GAPSHVLSLLAAMR+GGGANADAHE+GVTAAHLSDAVR+LLAGLGFFGEPR+LSDEARPSAALR+PAVALLHEMR+QDAAGAEGGKGGAEGGR+RVHGLLAGLGF+SPELVATVLR+VAFAGGGDDGDGAKR+VAPDVGSYDALLFPLASAGR+WDAAAFAWR
tr|R1BDZ6|R1BDZ6_EMIHU	1	Uncharacterized protein OS=Emiliania huxleyi OX=2903 GN=EMIHUDRAFT_106561 PE=4 SV=1	587	45	14	AAAAAGEAAVAER+AAAAGEAAAAAAAQR+AAAAQQEAAAAQQEAAAAQQEAAAAR+AAAATATSPPPLSEAALR+AAAEAAAAER+AATAAAEAEAAAAAAER+AELSSMCR+ALAAAAAEHASALQR+EAAAEAAAAER+EAAAEAAAEAVG+EAAAEAAAEAVGSLEAESEAALAK+EQLAAAQAELESASAAAADADGAR+ESASAAAADADGAR+HAELEAATAR+LAEAVKPLEEER+QQEAAAAREEAAAAQR+RAELSSMCR+RARSSPAAAAAAAAAAAAAVTPEATPTRPVQR+SKDDEAAAAAAR
tr|R1BE13|R1BE13_EMIHU	1	Uncharacterized protein OS=Emiliania huxleyi OX=2903 GN=EMIHUDRAFT_435269 PE=4 SV=1	329	31.6	16	ALLANGYLR+EQASVAYLR+FFALPCR+HWACDPFPR+KFLLTAK+LQPASVRPIHAQYPVACPIIASGAR+MNSLTLLLLCWVAAPCAASSR+TLPDEALLM+VPDIAHFR
tr|R1BE22|R1BE22_EMIHU	1	Uncharacterized protein OS=Emiliania huxleyi OX=2903 GN=EMIHUDRAFT_359096 PE=4 SV=1	325	20.9	3	CSRGATEVQPRCVNCSSDR+ILAFVESK+RFPELESLIPNPLDFAR+VYALIVQCNEIAVDIDNEVEALAK
tr|R1BE33|R1BE33_EMIHU tr|R1CQ87|R1CQ87_EMIHU	1	Uncharacterized protein OS=Emiliania huxleyi OX=2903 GN=EMIHUDRAFT_217966 PE=4 SV=1;Uncharacterized protein OS=Emiliania huxleyi OX=2903 GN=EMIHUDRAFT_206260 PE=4 SV=1	193	40.8	12	AAQQPSGGSQLK+ELANWASMDPQFADK+GGGGGYGATPPSQPSRPTPPR+GLAANWEER+TFYIDHATKR+TTWERPTSGAR
tr|R1BE42|R1BE42_EMIHU	1	Uncharacterized protein OS=Emiliania huxleyi OX=2903 GN=EMIHUDRAFT_217986 PE=4 SV=1	76	57.9	4	AFRPVGVR+DAVHNLAMANQAAAHFR+FRPVGVR+LYHELLQAADLK+RYAGPLR
tr|R1BE46|R1BE46_EMIHU	1	Uncharacterized protein (Fragment) OS=Emiliania huxleyi OX=2903 GN=EMIHUDRAFT_125073 PE=4 SV=1	346	25.4	4	AAAAAAAAAAALAEVAAA+EAGLAAAAR+GFLATLMK+HDGPWLEAVR+LELAQSLGASGGALR+VLVTVGSAAK+WVLYSLLSGPEMPEGLAK
tr|R1BE61|R1BE61_EMIHU	1	Uncharacterized protein OS=Emiliania huxleyi OX=2903 GN=EMIHUDRAFT_249441 PE=4 SV=1	360	13.9	6	ACEAALER+AIAPSASILFVGWPSLR+SFCISCNGCMCGRR+YLAHAVASFLR
tr|R1BE67|R1BE67_EMIHU	1	Uncharacterized protein OS=Emiliania huxleyi OX=2903 GN=EMIHUDRAFT_438450 PE=4 SV=1	129	61.2	97	AAGRPTPGMPPPK+AGRPTPGMPPPK+DGQVEMLSNVFLR+FMVLPDILK+GKLDEAEDNMNVHLSN+GKLDEAEDNMNVHLSNCTK+GRPTPGMPPPK+LDEAEDNMNVHLSNCTK+LHDAEGHTVTVELK+LSNVFLR+MLSNVFLR+MVLPDILK+NAPFFKK+TMKDGQVEMLSNVFLR+VLHDAEGHTVTVELK
tr|R1BE78|R1BE78_EMIHU	1	Uncharacterized protein OS=Emiliania huxleyi OX=2903 GN=EMIHUDRAFT_218032 PE=4 SV=1	158	52.5	10	AQLGVTVDPVK+AVAEPGSPTYYVIEYAVASSR+DGVQAVELR+ISSLEEFGSIAEVSER+LDSYDADADSIR+LYVLQTQAALDSYDADADSIR+QTQAALDSYDADADSIR+VEEGRDGVQAVELR
tr|R1BEA8|R1BEA8_EMIHU	1	Uncharacterized protein OS=Emiliania huxleyi OX=2903 GN=EMIHUDRAFT_218177 PE=4 SV=1	86	40.7	18	NQFDTDCITWSPAGR+RSASELSSYQK+SASELSSYQK+SASELSSYQKK+YAVVATLK+YAVVATLKR
tr|R1BEB0|R1BEB0_EMIHU	1	Uncharacterized protein (Fragment) OS=Emiliania huxleyi OX=2903 GN=EMIHUDRAFT_76861 PE=4 SV=1	63	61.9	9	AAVHDLLLR+ADEQFAEEK+ADEQFAEEKR+DEQFAEEKR+FVMDEIAR+LQAFLAAFQNDR
tr|R1BEB6|R1BEB6_EMIHU tr|R1D8E8|R1D8E8_EMIHU	1	Uncharacterized protein OS=Emiliania huxleyi OX=2903 GN=EMIHUDRAFT_460010 PE=4 SV=1;Uncharacterized protein OS=Emiliania huxleyi OX=2903 GN=EMIHUDRAFT_452649 PE=4 SV=1	404	27.7	11	AANVFLTSR+AGGAAALESTQQLGHINEEENLR+GTPPAALSPADDLASSR+KNALGENHS+MHAEEAPPLAE+QIPISEK+RGAMMPLLDR+VLLVQHNESGEK+WSLGATSLPSLALK
tr|R1BED9|R1BED9_EMIHU	1	Uncharacterized protein OS=Emiliania huxleyi OX=2903 GN=EMIHUDRAFT_120954 PE=4 SV=1	323	25.7	17	AFLGSEASPFTEWLWSR+EWEEWAEEK+GSAAAAAAAAAAEAESVSNER+LIATADGTPSAK+PAAAKPAAPAPAGK+TQAQVASELK
tr|R1BEE9|R1BEE9_EMIHU	1	Uncharacterized protein OS=Emiliania huxleyi OX=2903 GN=EMIHUDRAFT_218263 PE=4 SV=1	316	19	7	AAALGSLLQLSTASSLTR+DATILKPAVK+HLHESSNVQR+KLQDTLEHMR+LQDTLEHMR+SLLAGAAAYGAR
tr|R1BEG9|R1BEG9_EMIHU	1	Uncharacterized protein OS=Emiliania huxleyi OX=2903 GN=EMIHUDRAFT_106167 PE=4 SV=1	326	11.7	4	SVDLLHLSGTPVGLCPR+TTPTAALFAVG+VAATGALFER
tr|R1BEH4|R1BEH4_EMIHU	1	Mitochondrial malic enzyme OS=Emiliania huxleyi OX=2903 GN=NAD-ME_1 PE=4 SV=1	592	47.1	37	AAYSNFYILDQDGLQSK+AIVATGSPFEPVALADGSIK+EEAYEWSDGR+FLKPLDAR+FPNVLLQWEDFSSDK+FSSLTEEQMAFAR+GETYEQWVTR+GSVFPSISK+GTAFTWAER+HSDGWDILNNPLWNK+ILGLGDLGANGMGIPIGK+LALYCAVGGIAPHR+LVDHVEK+MYYPEYAPIYTSHTR+NETLYHR+QPRALVDEFVR+RGTISEAAIR+RPPEDIR+SETQVVVVTDGSR+SRGMFFTPEDAGEMGVMMR+VLPVMLDFGTNNESLLRDPLYR+VLVDHVEK+VTDEEEMAR
tr|R1BEH6|R1BEH6_EMIHU	1	Uncharacterized protein OS=Emiliania huxleyi OX=2903 GN=EMIHUDRAFT_218313 PE=4 SV=1	101	60.4	93	AGSVDSMIGK+AVAGFLANDAGWGLPGLDIK+DAGWGLPGLDIK+EAELKHGR+GTVYDPLDLASK+GTVYDPLDLASKYDVNWLR+LANDAGWGLPGLDIK+SVDSMIGK+TVYDPLDLASK+VCMLAVAGFLANDAGWGLPGLDIK+YDVNWLR
tr|R1BEI3|R1BEI3_EMIHU	1	Polynucleotide phosphorylase/polyadenylase OS=Emiliania huxleyi OX=2903 GN=EMIHUDRAFT_465631 PE=4 SV=1	798	44.7	49	AALPGEDEFPYVIR+AASAALALSEAPFPRPVAGVR+ACVDLQAR+DGRPSDHETLVAR+EAAAAEAAAARDDEEAEEEGEEGEGPSTAGK+ELVGESGAATER+EVGHGNLAER+GATLDLVVAGTK+GETQALGTTTLGDSSMAQR+IIGPGGATINGLISDTGVDNISIDK+KMACEAMR+LHILSEMR+LLTFESGK+PPRPIDFTPLR+PRPIDFTPLR+PYLDAFEAHPPARGRTR+SELSEQYIK+SIDQVGLK+SIDQVGLKR+STTQVRPISVEMAPLPPVVHGSVLFTR+TESLITESCGSSSMASVCAGALSMRAAGVPLKSLVAGGR+TPPRPIDFTPLR+VAQVDGALVVNPSPEQLR+VAVLTDFEIAPPPAGR+VDDIYEACEI…
tr|R1BEI7|R1BEI7_EMIHU	1	Uncharacterized protein OS=Emiliania huxleyi OX=2903 GN=EMIHUDRAFT_218325 PE=4 SV=1	367	17.2	4	ADAASMPLHWIYNTSK+IEALLTPTALAR+LTHADAVASSAK+VAALTRVTQNTDEAVAFALA+VTQNTDEAVAFALAAAR
tr|R1BEK0|R1BEK0_EMIHU	1	Uncharacterized protein (Fragment) OS=Emiliania huxleyi OX=2903 GN=EMIHUDRAFT_47157 PE=4 SV=1	122	32	8	ALQMFNYEEK+DDDEDDVG+EAQILADFR+ENQIYSAEEKR+KENQIYSAEEK
tr|R1BEK1|R1BEK1_EMIHU	1	Uncharacterized protein OS=Emiliania huxleyi OX=2903 GN=EMIHUDRAFT_229892 PE=4 SV=1	166	47	7	AAELPSELAGGWEVR+ISSPLTFDGTVR+LTVTMEDK+RPEEEEQHAR+SSYSGAEETWVELLPDGSAEGSAR+VPRARLSPR
tr|R1BEK7|R1BEK7_EMIHU	1	Uncharacterized protein (Fragment) OS=Emiliania huxleyi OX=2903 GN=EMIHUDRAFT_438403 PE=4 SV=1	335	56.7	26	ALEYDPATGLATAGAGHTWGQLYYK+ATGTFKEHGDIIEIKEWGR+DVNPDMLYMAK+EAHLPGDPEFR+EFVDADGKR+FVDADGKR+GAPMPGFVPLPPLADLGPCLK+GDPLGTEETCATK+GGGGNFPGIVTK+GMLTQWLGLSCDR+GVEFVDADGKR+GYEFYSVPK+KPTHIALR+LGLSCDRLRGVEFVDADGK+MLTQWLGLSCDRLRGVEFVDADGK+PLGTEETCATK+PTHIALR+RGDISNPDPVAVAR+VVPGGTEGGVGVAGLTLGCGR
tr|R1BEN1|R1BEN1_EMIHU	1	Uncharacterized protein (Fragment) OS=Emiliania huxleyi OX=2903 GN=EMIHUDRAFT_68311 PE=3 SV=1	328	22.3	5	DAWAADASARPSFQQVLSR+DLKPANLLLDFSDTLK+IGTGGFGNIFR+LGELSAGLGGGDVGR+TFREDEPMPVAR
tr|R1BEN6|R1BEN6_EMIHU	1	Uncharacterized protein OS=Emiliania huxleyi OX=2903 GN=EMIHUDRAFT_438414 PE=4 SV=1	174	79.3	90	AETPDAALSTK+CGSDSGGNSIAVVSDASGK+DPEMMPYFFLQHDDYITLK+DSGGNSIAVVSDASGK+ELSSSHVIK+ELSSSHVIKG+FFLQHDDYITLK+FLQHDDYITLK+FRAETPDAALSTK+GAAGAPEGMATIDVAVDALK+GSDSGGNSIAVVSDASGK+HDDYITLK+IAVVSDASGK+LSSSHVIK+NMAIHELAL+PDAAFSECK+PLLQDALK+QFTDFAK+SDSGGNSIAVVSDASGK+SGGNSIAVVSDASGK+SVTPDAAFSECK+TITLMIDR+VAEYLTPLLQD+VAEYLTPLLQDALK+VGFTVETK
tr|R1BEP0|R1BEP0_EMIHU	1	Uncharacterized protein OS=Emiliania huxleyi OX=2903 GN=EMIHUDRAFT_359039 PE=4 SV=1	245	19.6	4	DALAASAAAAAVLAALGPSTCSR+LLMYQLAHANLPHITGN+YEVPYELR
tr|R1BEP5|R1BEP5_EMIHU	1	Uncharacterized protein OS=Emiliania huxleyi OX=2903 GN=EMIHUDRAFT_465658 PE=4 SV=1	530	47.9	34	AAAANPASADVAR+ADRPADALSHADEALLLSPGAAK+ALEASSASLVTASER+ALGGDAVGR+ALGMAAGGGGGGGDASR+AQALLALGR+DGALSVGIDDGR+EACAAYSR+GGGGPVQAQVELISFR+HAVAEVEDLSSDGGR+LALHSMR+LELPLHQAGSVLGLDAAPLAIGSMR+LQASIAER+MAAGGGGGGGDASR+MQLEELREELAR+NNLAGCELK+QLEAALGQR+RQQQVEH+TKEACAAYSR+VGEAAAAAER+VSLSQEQAALEPLLAPSR+WPIMLAGVAK
tr|R1BER0|R1BER0_EMIHU	1	ATP-dependent protease La OS=Emiliania huxleyi OX=2903 GN=EMIHUDRAFT_453205 PE=3 SV=1	512	51	62	AEEHYGLEDVKER+ATGAANPVVLIDEIDK+ATGAANPVVLIDEIDKLGR+DAAPRTDVAMTGEVT+DDKDALLQK+DFVELPGNLQAGITAH+DGPSAGVTMVTALVSMAR+ESSLIAHTYAR+FSVGGLTDVAEIK+GVSHIVMPK+IGTLESASSEFNVTR+IICFVGPPGVGK+IKELNVPEEASK+ILAEEHYGLEDVK+ILAEEHYGLEDVKER+ILFLCTANDSGTIPGPLLDR+KELGLER+LAEEHYGLEDVKER+LSGYILDEK+MQIANQYLIPAAK+RSGVSHIVMPK+RTYVGAMPGK+SAGVTMVTALVSMAR+SGVSHIVMPK+TDVAMTGEVTLTGR+TDVAMTGEVTLTGRVLPVGGIKEK+TPIALHVPEGATPK+TYVGA…
tr|R1BET2|R1BET2_EMIHU tr|R1CP70|R1CP70_EMIHU	1	Uncharacterized protein (Fragment) OS=Emiliania huxleyi OX=2903 GN=EMIHUDRAFT_258322 PE=4 SV=1;Uncharacterized protein (Fragment) OS=Emiliania huxleyi OX=2903 GN=EMIHUDRAFT_69275 PE=4 SV=1	180	41.3	9	ALDAIDEALR+ASELDASLHTAHNNR+EQAVAAHAR+GNVLQSLGGTER+LDAIDEALR+LDEAVEAFR+LEQAVAAHAR+SEALDAIDEALR+YSEALDAIDEALR
tr|R1BEU0|R1BEU0_EMIHU	1	Uncharacterized protein (Fragment) OS=Emiliania huxleyi OX=2903 GN=EMIHUDRAFT_258430 PE=4 SV=1	184	40.2	8	AGGDSGAGADVLAR+APSAAQPNPNPPK+EVLHTSR+FEVLHTSR+KEAAASGAAPSAAQ+LIVAAGEELR+MAEEEAAST+QRYEALTGEEFR+YEALTGEEFR
tr|R1BEX1|R1BEX1_EMIHU	1	Uncharacterized protein OS=Emiliania huxleyi OX=2903 GN=EMIHUDRAFT_211537 PE=4 SV=1	161	24.8	5	DPEQEEELQR+FGGAGGPEGGPQLFK+RAVDLER+STITALHER
tr|R1BF00|R1BF00_EMIHU	1	Uncharacterized protein OS=Emiliania huxleyi OX=2903 GN=EMIHUDRAFT_465563 PE=4 SV=1	308	26.6	6	AEPGFLLQGGMR+AVVPPNSRCR+DKPGSVPLPSAEQLEAVR+EHTDLDGAVVQDGYGPR+LRPDWHAPSVTYVR+TVALTDTCTAK
tr|R1BF03|R1BF03_EMIHU tr|R1BN36|R1BN36_EMIHU tr|R1EW88|R1EW88_EMIHU	1	Uncharacterized protein OS=Emiliania huxleyi OX=2903 GN=EMIHUDRAFT_438432 PE=4 SV=1;Uncharacterized protein OS=Emiliania huxleyi OX=2903 GN=EMIHUDRAFT_437647 PE=4 SV=1;Uncharacterized protein OS=Emiliania huxleyi OX=2903 GN=EMIHUDRAFT_435259 PE=4 SV=1	407	39.1	7	DFVAAGGAVVPSK+GVSSLGSNLDLWR+LDGLAPPTAWENRR+LECARNGTWQEHCTGLHGPVNMSCDLKPR+QGGSTESQYDVFSR+RSVYIFSEMETR+SDATVASPDVWTLGIGLECAR+SEQILVPFALTVGSK+SLAFGSVIDYR+TVGKLLDYDAEGAEQALREVCR
tr|R1BF44|R1BF44_EMIHU	1	Uncharacterized protein OS=Emiliania huxleyi OX=2903 GN=EMIHUDRAFT_465579 PE=3 SV=1	641	12.6	5	AVAEAAEAAR+LSLLEGSVDAHNFGK+LSLLEGSVDAHNFGKGGAELLFGCIPADEDAPPPQPR+SFDARPPGYEQGQPYNPFADER+SVLVASSENAIR
tr|R1BF99|R1BF99_EMIHU tr|R1D3Z4|R1D3Z4_EMIHU	1	Uncharacterized protein OS=Emiliania huxleyi OX=2903 GN=EMIHUDRAFT_68374 PE=4 SV=1;Uncharacterized protein OS=Emiliania huxleyi OX=2903 GN=EMIHUDRAFT_68921 PE=4 SV=1	287	14.3	4	AALQFYPQDGDQLQLLTASAMR+DMLNVAQSR+LLAFFQSLYK
tr|R1BFB6|R1BFB6_EMIHU	1	Uncharacterized protein OS=Emiliania huxleyi OX=2903 GN=EMIHUDRAFT_465614 PE=4 SV=1	487	14	4	AGAWQHDMFER+DAVKPAWLTR+EDGTPLSFSSR+ESEDAFADDDDAGGGAAAEGGAR+QMQMQQQQMMLMQ
tr|R1BFG6|R1BFG6_EMIHU	1	Uncharacterized protein OS=Emiliania huxleyi OX=2903 GN=EMIHUDRAFT_215549 PE=4 SV=1	131	13	4	EFNDYLGSLPEHYDLPK
tr|R1BFH5|R1BFH5_EMIHU tr|R1DTJ5|R1DTJ5_EMIHU	1	3-demethylubiquinone-9 3-methyltransferase OS=Emiliania huxleyi OX=2903 GN=EMIHUDRAFT_120892 PE=4 SV=1;3-demethylubiquinone-9 3-methyltransferase OS=Emiliania huxleyi OX=2903 GN=EMIHUDRAFT_104334 PE=4 SV=1	372	11.2	6	GAITAVGKR+LPELVPPLEFPSR+VGSAAVLGGGVR+VGSAAVLGGGVRAAR
tr|R1BFK2|R1BFK2_EMIHU	1	Uncharacterized protein OS=Emiliania huxleyi OX=2903 GN=EMIHUDRAFT_106145 PE=3 SV=1	1006	23.9	26	AAAGSAVDLGK+DFVEGWMFR+EAAAPLAPPDDGDAAPR+EAPAVASVVETTR+ELWTAALVAR+EPYGVADELR+GKAAAGSAVDLGKGVAGK+GVAGSALDVGK+LAAIEAYSWSVSR+LDSAQASFEDFLFK+LSTSQDGVR+PLALLLVAR+RSELADASPAELLLK+SELADASPAELLLK+SPPAPADFGATVER+VAQWLPQWEALAHDNVR+VGEAVGEAVGEAPPVGR+VLVATASDLADDGALATALADGR+VSQFPALLPK+YIETLVGANDR
tr|R1BFL3|R1BFL3_EMIHU	1	Uncharacterized protein OS=Emiliania huxleyi OX=2903 GN=EMIHUDRAFT_106157 PE=4 SV=1	756	11.6	8	AADSIENSAAELLSLVAR+EALEEHAAVLAAR+EVEAALAAAAAQSDDEVLR+FPDAHPR+KAAFAGSNSLK+VAPPGASEGGAR+WSLSALAR
tr|R1BFM2|R1BFM2_EMIHU	1	Uncharacterized protein OS=Emiliania huxleyi OX=2903 GN=EMIHUDRAFT_106166 PE=4 SV=1	243	25.1	6	AAPPWITENQALLDELR+ISPTADDEAR+PAASWPAIGGGSGAHR+SCLQIKPLYER+YYSPQCR
tr|R1BFP7|R1BFP7_EMIHU	1	Uncharacterized protein OS=Emiliania huxleyi OX=2903 GN=EMIHUDRAFT_453175 PE=4 SV=1	812	26.4	19	AEDPSLADEDR+AEDPSLADEDRR+AFEELIATVR+AQMLGESTTGAALLWR+GAAIDAHR+GETEEVRPVCQLLAEVR+HWSVHSIKMSSL+IIGPSSPAVGR+LADGPLPSSVPPA+LGALAYTDELGAR+LGLLTTLLR+LLVTPEAQAR+LMGLADALEPR+QPGAVSLLHGGGDDEPLR+QTVYYPAEGR+SSEELLAAVAAHRSQRAIASASSLALVAQK+VGAAIDAHR+WEEEEGEAEGRPR
tr|R1BFQ0|R1BFQ0_EMIHU	1	Uncharacterized protein OS=Emiliania huxleyi OX=2903 GN=EMIHUDRAFT_217244 PE=4 SV=1	111	29.7	6	NLTESDRESLPR+QAVVVTHTR+TESDRESLPR+VDGAASDSELLR
tr|R1BFS1|R1BFS1_EMIHU	1	Uncharacterized protein OS=Emiliania huxleyi OX=2903 GN=EMIHUDRAFT_217754 PE=4 SV=1	307	26.1	4	AAAGQWGGADGELR+FAFGDGGFGPEGQYR+GETFEQTAR+ICCFALSNLAFR+PPRPCPLAHASPRLWAGSHRVVK+SSYGELK
tr|R1BFW4|R1BFW4_EMIHU	1	Uncharacterized protein OS=Emiliania huxleyi OX=2903 GN=EMIHUDRAFT_106009 PE=4 SV=1	286	16.4	3	AVDSGLEAAAVSADAEQAK+LESWLAER+NELGEESSTHQR+SVHALQER
tr|R1BFX0|R1BFX0_EMIHU	1	Uncharacterized protein OS=Emiliania huxleyi OX=2903 GN=EMIHUDRAFT_106249 PE=4 SV=1	357	48.5	19	APELIADFLER+EVGSVVEEYLCSHDVAEVR+GDGDMQLVVSELAVPE+GDGDMQLVVSELAVPEGSGAPVVETVEGFK+GTLTAEQVAAGFR+LGEMSLPAELQHNVVR+LSISEFHR+LVAVSEPAGGEEALPR+MVTEEVLSPEQLCLGR+SPDPAPALPLLLGAEDLRLDNPR+WAADFSAAPAA+WAADFSAAPAAAAALDGAALR
tr|R1BFX6|R1BFX6_EMIHU	1	Uncharacterized protein OS=Emiliania huxleyi OX=2903 GN=EMIHUDRAFT_106019 PE=4 SV=1	174	59.2	105	AEPDPDAEDR+AMNAEPDPDAEDR+DADANKFPLK+DADANKFPLKDK+DANKFPLK+DKDTAMAAAFAFLR+DTAMAAAFAFLR+KDADANKFPLK+MAAAFAFLRSK+MIFSAGTEQLALVAYVPEALAEK+MSMDAMNAEPDPDAEDR+MSMDAMNAEPDPDAEDRK+MSMDAMNAEPDPDAEDRKGCSGR+NAEPDPDAEDR+PDPDAEDR+SAGTEQLALVAYVPEALAEK+VGAEIATELLPAESPD+VGAEIATELLPAESPDK+VSIGEWFLHVCAK
tr|R1BFZ2|R1BFZ2_EMIHU	1	V-type proton ATPase subunit OS=Emiliania huxleyi OX=2903 GN=ATPVd PE=3 SV=1	344	74.4	180	AGILNSTDYANLTQCETIDDMK+AINITVNSLDTDLDLK+ATDLDAVR+AYLEDFHAF+AYLEDFHAFCMK+EEFNFLR+EKLYPTIGLLYPEGTSR+GLLSEGYDDDK+IDAFPDYR+IDVGYLEGLLR+IGLLYPEGTSR+INQYVPIF+KATDLDAVR+KLVEEFNFLR+LAFEQQFHYGMYYAFVK+LEDFHAFCMK+LIKATDLDAVR+LKEQEIR+LQNEPSPISTTTLAQK+LSSTDYGNFLQNEPSPISTTTLAQK+LVEEFNFLR+LYPTIGLLYPEGTSR+MHLSSTDYGNFLQNEPSPISTTTLAQK+MMTYNIDVGYLEGLLR+NIDVGYLEGLLR+NIVWIGECISQDQR+PTIGLLYPEGTSR+SAIDAFPDYR+SLDTDLDLK+…
tr|R1BG07|R1BG07_EMIHU	1	Palmitoyltransferase (Fragment) OS=Emiliania huxleyi OX=2903 GN=EMIHUDRAFT_258191 PE=3 SV=1	173	17.3	5	LASAQPAQPR+SGLYRPLR+SHYCSVTR+YCTKSGLYRPLRSHYCSVTR
tr|R1BG12|R1BG12_EMIHU	1	Beta-galactosidase OS=Emiliania huxleyi OX=2903 GN=EMIHUDRAFT_471092 PE=3 SV=1	900	26.8	23	AGCVHYFR+CCDELPLPM+GCVHYFR+GILGGVWLNGTLLNRTGPDGQAGW+GTLSPSASR+HLGDGAQLFTSDPDDLAK+LLAFVDGEFVGR+LLVENLGR+LMEAETLAALSGGGR+PWNYHQAWNASSLGPARVDLDSPSRDLPR+RSSQVLTTVDSCDVPEDAWAAQR+SAPQETAAASSR+SLYVPGPLLR+TDAEPYMGHVER+TGPDGQAGWR+THCLPFDDAQLDVL+VDLDSPSR+VGFVDLPWFSR+VHPDLWEDR+VPEDAWAAQR+WWGELLPR+YWLPEGPQR
tr|R1BG15|R1BG15_EMIHU	1	Uncharacterized protein (Fragment) OS=Emiliania huxleyi OX=2903 GN=EMIHUDRAFT_249152 PE=4 SV=1	148	57.4	33	AYLNALKDR+DRELDLR+ISAIENLAACQNQFDSIDLSDNEIR+KLECMAVLPR+LKMLLLAHNR+LNADLIAR+MLLLAHNR+MRLNADLIAR+SLTSLSLVDNPVTK+SPAYLNALK+SPAYLNALKDR
tr|R1BG57|R1BG57_EMIHU tr|R1FB75|R1FB75_EMIHU	1	Uncharacterized protein OS=Emiliania huxleyi OX=2903 GN=EMIHUDRAFT_459946 PE=4 SV=1;Uncharacterized protein OS=Emiliania huxleyi OX=2903 GN=EMIHUDRAFT_456566 PE=4 SV=1	591	22.2	9	AARCLSAATAAVEPPP+AAVFSLRPSSFGHPAGEADAR+AFAEVWR+LHVVLEH+LLAPQGEGGADK+LLTDAFGESAFAADASLVMRR+RAVEAMVGGSLAVAAGA+SYAKIVMR+VSFVVGDLER+VTGVDIAASEVR
tr|R1BG81|R1BG81_EMIHU	1	Uncharacterized protein OS=Emiliania huxleyi OX=2903 GN=EMIHUDRAFT_438212 PE=4 SV=1	625	34.2	27	AALAEDAALHSSSAHAR+ADLLGLLCLR+AEDAALHSSSAHAR+ALALVHEAAGQPGLAAACLEK+ALCHSDLSR+CHSDLSR+DAGHWEGR+EDAALHSSSAHAR+EEPVPPLGSAAAAAEAQR+FAREACEASHASGFARPLERVNLAVALLA+HLATPDGGAAAVR+LATPDGGAAAVR+LCGGLAVAAAGTEAR+LFLAATR+LHGYEAAR+LHSSSAHAR+LPAEDAAR+REAETVIEQSGGTAAK+RLPAEDAAR+SEGNALFK+YAAAIAALAGAPESEEAR+YAAAIAALAGAPESEEARK+YSEAEER
tr|R1BG85|R1BG85_EMIHU	1	Uncharacterized protein OS=Emiliania huxleyi OX=2903 GN=EMIHUDRAFT_217035 PE=4 SV=1	631	18.2	6	AANALLPLAPSEPPAEAAPEPEEP+ALLMPAALLAHNASVAELSSR+GAAAVAATGLP+GAAAVAATGLPTAALVAAR+GRPPAALLR+LGTPPHDAR+MLSDEDDVGLGYR+PAEAADSPTPPAALAAWSAR
tr|R1BGE2|R1BGE2_EMIHU tr|R1D524|R1D524_EMIHU	1	Uncharacterized protein OS=Emiliania huxleyi OX=2903 GN=EMIHUDRAFT_453119 PE=4 SV=1;Uncharacterized protein OS=Emiliania huxleyi OX=2903 GN=EMIHUDRAFT_459910 PE=4 SV=1	561	14.1	5	AAPADGIVACPLGTR+ALLADIGCATGQLPR+APISVFLACR+FVSLTVTPGVDCK+LSNAALAAQPK+VILPPCSALTLSNAALAAQPK
tr|R1BGF2|R1BGF2_EMIHU	1	Uncharacterized protein OS=Emiliania huxleyi OX=2903 GN=EMIHUDRAFT_217142 PE=4 SV=1	332	46.7	23	ADLSGASISGVHFDGSSLR+AEDTVWDGAR+ANASHAIFDGAVLER+ATLVGASLDGMR+GADLTEATLHR+LTEATLHR+MAFATLSECWFLR+NAVLTDAMVS+NAVLTDAMVSGADFGGAR+SQQLHAAFADLR+TEATLHR+TSGGNHGSYDEFWSLTAK+VVFDGTDLNAASFAR+VVFQPPGGWPV+VVFQPPGGWPVR
tr|R1BGG4|R1BGG4_EMIHU	1	Triosephosphate isomerase OS=Emiliania huxleyi OX=2903 GN=EMIHUDRAFT_438339 PE=3 SV=1	258	77.1	207	AIGEPLPIR+CIYAIGEPLPIR+CLIGHSER+CNPAEISK+EQAQETHAAIR+FTNGACVAPQNCNFK+GACVAPQNCNFK+GCGAYTGEMAVDQMVDMGMK+GEFGLPTPVESSELLATK+GLPTPVESSELLATK+GMKCIYAIGEPLPIR+HVGLVYNK+IQYGGSANAK+IYAIGEPLPIR+KWISENVSPACAEGIR+LDGLVANINACDTSGCDVYVCPSPLHVGLVYNK+LIGHSER+PEFAEIVAAIAQAK+PEQAQETHAAIR+PIVGGNWK+PSPLHVGLVYNK+PTPVESSELLATK+PVESSELLATK+QYGGSANAK+RGEFGLPTPVESSELLATK+RIQYGGSANAK+RPIVGGNWK+TGVTATPEQAQETHAAIR+TPEQAQE…
tr|R1BGJ3|R1BGJ3_EMIHU	1	Putative replication factor C subunit 5 OS=Emiliania huxleyi OX=2903 GN=RFC5 PE=4 SV=1	354	54	27	AAQADLLPWVEK+ASLVASLADAEER+CAGQPTPADTDAIFR+DMSELVSHDEIISTITR+EQIKEFASTR+FAPLTDEQAIGR+FCLICNYASK+IMPALQSR+LDEADNMTSPAQMALR+LEAKPLPK+LIVLDEADNMTSPAQMALR+LLLYGPPGTGK+LPHLLLYGPPGTGK+LSVGTSER+QMWTSMPK+SLMEEDFSTALSSVWSR+TQHVAEAEGVR+TSTILACAR
tr|R1BGL0|R1BGL0_EMIHU	1	Uncharacterized protein OS=Emiliania huxleyi OX=2903 GN=EMIHUDRAFT_374437 PE=4 SV=1	127	44.9	12	LLSQNSRD+LSATYSQTADHTSK+PADSSFDQLLGR+PEGAILLCAGDASCEPR+SATYSQTADHTSK+TVLVCDPEGAILLCAGDASCEPR
tr|R1BGP0|R1BGP0_EMIHU	1	Uncharacterized protein OS=Emiliania huxleyi OX=2903 GN=EMIHUDRAFT_124914 PE=4 SV=1	311	14.1	6	KTIMAWDAAFR+PTAEYEGPR+QAGVTDGEWAHWAGR+SQSLCWVTR+TIMAWDAAFR
tr|R1BGW2|R1BGW2_EMIHU	1	Uncharacterized protein OS=Emiliania huxleyi OX=2903 GN=EMIHUDRAFT_453021 PE=4 SV=1	731	33.1	28	ADEAADTAASQAACR+AELGAELEAERR+AGVVAPPDASFR+AQAGLVESK+AQVAEMQATQAALDAAEAR+EAEAEGEALER+EATFTLLQQQGHK+EVATALEVK+GVVAPPDASFR+HVAEHADASDAER+KQLVLMVGEGGGGVRR+LHEPELAASLYR+LSEAQAGLVESK+MSELDTDDELEEAGEAER+QLEAQVAQLQQDLR+QLVLMVGEGGGGVR+QQAEQVVALEER+SDACSSYYGR+VAELGAELEAERR+VQELEAELEAR+VQELEAELEARGGPAAR+VSLDLSSYASVDPVVK+YHYSVLVDEV
tr|R1BGY9|R1BGY9_EMIHU	1	Glycerol-3-phosphate dehydrogenase [NAD(+)] OS=Emiliania huxleyi OX=2903 GN=EMIHUDRAFT_217317 PE=3 SV=1	338	34.3	30	CAEAFAR+DVVDGRPALVTER+EVAAGGPAPNWAALELELLGDQK+EVMECVR+FNRPWFR+FSKLFFPHVR+GLDVVDGRPALVTER+ILVGGAANCR+LFFPHVR+LREVMECVR+LVSENTER+LVSENTERWPEFEPLVK+RCAEAFAR+TAEDGPVWQR+VGLEEMR+WPEFEPLVK
tr|R1BGZ7|R1BGZ7_EMIHU tr|R1DZV4|R1DZV4_EMIHU	1	Uncharacterized protein OS=Emiliania huxleyi OX=2903 GN=EMIHUDRAFT_216801 PE=4 SV=1;Uncharacterized protein OS=Emiliania huxleyi OX=2903 GN=EMIHUDRAFT_222333 PE=4 SV=1	220	36.4	6	ALAASAPGAR+ALLDALAASAPGAR+AWEVNVLAQR+FLFTSSTATFGSLPPHAPPDYAAGDGTK+GAALWSPVDR+VNLLITGGLGFLGQQAAR
tr|R1BH35|R1BH35_EMIHU	1	Uncharacterized protein OS=Emiliania huxleyi OX=2903 GN=EMIHUDRAFT_465463 PE=4 SV=1	377	19.6	2	AVAEYPQYSPR+KMAANYWIHVDDFK+QDVPDQIR+SAAVAGETDAQRK+SGEYLKPSTTAK+SVGGGGQNAASSR+VVLQDVPDQIR
tr|R1BH43|R1BH43_EMIHU	1	Eukaryotic translation initiation factor 3 subunit I OS=Emiliania huxleyi OX=2903 GN=EMIHUDRAFT_438175 PE=3 SV=1	344	71.5	44	ALWGPLNEAIYSVSDDSTLR+CVGFAMGDKRFLTVLDNIMGNVPTIYV+DGDLIFSCSK+DHVPSVWYSENGER+FGPVNTLAFAPHGR+IHHLDQEYFEAYEK+IRPIMIK+ITDLQLSYDK+KITDLQLSYDK+KVTESGILAADKA+LLSGSADNCCK+LLYAFNSER+LLYAFNSERPLNSAAISPLPHCPYLIAGGGQDAMSVTTTAAQQGK+LWEVQSGECLHTWK+MWDPDSGEEK+PLLTILGHTGK+SYASGGEDGYIR+TLLCTSCTDQFVR+VTESGILAADKA
tr|R1BH44|R1BH44_EMIHU	1	Acetoacetyl-CoA synthetase OS=Emiliania huxleyi OX=2903 GN=EMIHUDRAFT_465551 PE=4 SV=1	731	45.8	75	AALAFSSIGLSGVSSR+AEELIEALPTLER+AHGAGNTLLQHAK+DGDVMPDVTYFPNVR+DLVCGVEPK+EALVSISEAR+ELVLHSELRPR+GASDAHVPALIR+GATWTSCSPDFGPAAVADR+GEVLWEPDADAVEQTAMR+GEVLWEPDADAVEQTAMRK+GLDSELEAEIR+HGAPGSPLANEEALVSISEAR+IAHGAGNTLLQHAK+IGTAEVYR+KVELAVR+LNFAENMLR+LSSPWDVVER+NVGALQDPSAFDEYR+PSAFDEYR+SDTTLKPGGVR+SGASDAHVPALIR+SIAHGAGNTLLQHAK+SPFVAAPVCFFGDDER+SPFVAAPVCFFGDDERK+TTLKPGGVR+VLFLADGYMSAGK+VPFAHPQFVLYSSGTTGMPK…
tr|R1BH47|R1BH47_EMIHU	1	Ubiquitin carboxyl-terminal hydrolase OS=Emiliania huxleyi OX=2903 GN=EMIHUDRAFT_68017 PE=3 SV=1	362	34.8	15	AEPTVSEER+AISNSDLLR+GELGPLVEQAK+GLAISNSDLLR+GVHELWSLDKESMAEVGPVHGLIFLFRWR+HNYAPFIVNFLK+LAASHPEPPATGEVAVDER+LPSPAELER+LYELDGLK+PSPAELER+VAADIENEQQR+VHNSFAR+YELDGLK
tr|R1BH51|R1BH51_EMIHU	1	Uncharacterized protein OS=Emiliania huxleyi OX=2903 GN=EMIHUDRAFT_216905 PE=4 SV=1	805	22.4	14	AAVEELLVR+AEAAISDAAAALSR+ASGGYSPPAQR+DELLPAGR+DVAENTLLALR+GSWWGVAAAVMERLVALGASDGSA+HCNALLAK+LQAIYESLDSGNNK+LVALGASDGSADAAR+LVHLSQLEAPVAAALR+PASYDPLLEALR+QLGAPMVEWCYPSR+RAGASEEATQR+RAGGAEAEAELEASLLR+RLAGAPVR
tr|R1BH58|R1BH58_EMIHU	1	AMP-dependent synthetase and ligase OS=Emiliania huxleyi OX=2903 GN=EMIHUDRAFT_105777 PE=4 SV=1	541	21.4	7	EATARPHPPRT+EGAPAHALLDR+EVEVMVAGEQGER+LGPAPPPPGAGGASR+LQSTVEDAVEQAGGTSSGVSLLR+NLAGLLHR+PAPPPPGAGGASR+SAQLAETLR+TVVVGGGPLHVDLLR+VHQSFGQLSLR
tr|R1BH64|R1BH64_EMIHU	1	Uncharacterized protein OS=Emiliania huxleyi OX=2903 GN=EMIHUDRAFT_249026 PE=4 SV=1	159	48.4	7	ASFSADSTLLDVR+EFFEQQTAR+GAAGPSSTAGPSTTTALLVR+QAAVQDPAAQDPAAQGPTPPGK+RQAAVQDPAAQDPAAQGPTPPGK+VLVSTEQTEALR
tr|R1BH70|R1BH70_EMIHU	1	Trafficking protein particle complex subunit OS=Emiliania huxleyi OX=2903 GN=BET3 PE=3 SV=1	190	47.4	11	DTLWGDEVTEIR+DYEDVAAANVQLEK+LEYSGLLCGVLR+LGDATFSK+LLLSENPLAEFVELPEECSK+MGYNMGVR+MVDELLAK+RLGDATFSK+VECSLLR
tr|R1BH74|R1BH74_EMIHU	1	Glutaryl-CoA dehydrogenase OS=Emiliania huxleyi OX=2903 GN=EMIHUDRAFT_258184 PE=4 SV=1	156	50	4	AFGQMGLLGLTSPVEYGGGGAGYVSYGLGAR+AVEQVDSGYR+ELKPGIVEATR+STAAVSDLDHDLPSLPAAAPSLATAK
tr|R1BH77|R1BH77_EMIHU	1	DP-N-acetylglucosamine pyrophosphorylase OS=Emiliania huxleyi OX=2903 GN=EMIHUDRAFT_68020 PE=4 SV=1	603	29.7	18	ALLGQAVR+FALPSEVSTGSCVLR+GAAVNMVSVPR+GENALEGWTPSVPDDGVDLQPGSPEFAAFEER+GLAEAAHLAFAVPAGGLGER+IDEFINPK+LLDENGYFGLEPSQVTLLK+LLGAEVGPPQPASYR+LSFELGQAHLFE+VAALADSEAR+VAALADSEARLALK+VDALLPADCSDEHR+YPLEFGYHPCK
tr|R1BHC7|R1BHC7_EMIHU	1	Uncharacterized protein OS=Emiliania huxleyi OX=2903 GN=EMIHUDRAFT_452973 PE=4 SV=1	227	44.9	39	ANFFVVPTISLAENAGSDR+APEEEANVEFTPLVK+DGTTETQYSTLAIR+EEEANVEFTPLVK+FFVVPTISLAENAGSDR+FKEEFEK+FVVPTISLAENAGSDR+ICANFFVVPTISLAENAGSDR+ISLAENAGSDR+KEAAPAADAKE+SWVWQCHDYSEGR+TTTGEDEEEVLFK+VWQCHDYSEGR+WESDSWEK
tr|R1BHD2|R1BHD2_EMIHU	1	Uncharacterized protein OS=Emiliania huxleyi OX=2903 GN=EMIHUDRAFT_115392 PE=4 SV=1	306	75.5	127	ADPPTGALFVSGENTLNSGEISR+APLDVEK+ASAVSLAPLDVEK+ASVDDMAGTLK+CLQLLTK+DAAHAVDNVGTVK+DASAVSLAPLDVEK+DLVADVSVAALFDSK+EIVESDKDGNAK+FVSGENTLNSGEISR+GAAIDASAVSLAPLDVEK+GADGLVIAVGFVPGNPFK+ITNAFGNVLEEK+LIDAAKVAGVK+LVAEQYLR+MAHASRPAAAAVR+MNDAAHAVDNVGTVK+NDAAHAVDNVGTVK+PPTGALFVSGENTLNSGEISR+PTGALFVSGENTLNSGEISR+RCLQLLTK+SGMDWTIVRPGGLK+TNAFGNVLEEK+TSGVTAVGGVR+TSGVTAVGGVRD+TSGVTAVGGVRDPAK+TVVVAGATGQTGR+TVVVAGAT…
tr|R1BHG6|R1BHG6_EMIHU tr|R1CQV4|R1CQV4_EMIHU	1	Uncharacterized protein OS=Emiliania huxleyi OX=2903 GN=EMIHUDRAFT_452872 PE=4 SV=1;Uncharacterized protein OS=Emiliania huxleyi OX=2903 GN=EMIHUDRAFT_466149 PE=4 SV=1	230	31.7	5	AFVAIFSK+AIAVATDVTVR+NLHEDEWER+VAVVTGASSGIGQGIALALAAEGCAVALAAR+VDITQATADEIAGR
tr|R1BHH2|R1BHH2_EMIHU	1	Uncharacterized protein (Fragment) OS=Emiliania huxleyi OX=2903 GN=EMIHUDRAFT_358739 PE=4 SV=1	155	18.1	5	GVDADLLCK+NSPVSYWTTFGEAGEWFAR
tr|R1BHH6|R1BHH6_EMIHU	1	Mitochondrial ribosomal protein L11 OS=Emiliania huxleyi OX=2903 GN=EMIHUDRAFT_428219 PE=3 SV=1	161	39.1	10	ELVGADAGGER+GTPMQVEVR+LTLGACQASPAPPVGSALGQR+TAAYAPGTPMQVEVR+TFDFDVSTPLSSYFLK
tr|R1BHH7|R1BHH7_EMIHU	1	50S ribosomal protein L35 OS=Emiliania huxleyi OX=2903 GN=EMIHUDRAFT_107602 PE=3 SV=1	125	29.6	16	FKVTATGK+LMLVVPK+SLLFACLLAG+TLQADESQARLK
tr|R1BHK1|R1BHK1_EMIHU	1	Peptidase M16 OS=Emiliania huxleyi OX=2903 GN=EMIHUDRAFT_428226 PE=4 SV=1	1043	36.8	69	AAMGEEELADVIR+AAQQATFPDNTYAK+ALNWHLTGVTTAMR+ALSLGYLWDNVR+APATHPAFELVR+AQLAEDSAEDLATIPR+ARDGLMINLTSDPDAIDGAKPQLDAFVGRMPAAPAADAHGEDASK+ATHPAFELVR+DDEGANVADALR+DGLMINLTSDPDAIDGAKPQLDAFVGRMPAAPAADAHGEDA+DQVLGCSPEAFR+DSGGDPDAIVELTFDQFK+EALALETLAAAAK+EDVPKVEALALETLAAAAK+EPFTELLK+FEAPLAELK+GLAFMLSMLPR+GSLQTFLNAFTYPDR+GVYSSPDSLLYR+IFFYGDDPLEAR+LEAAFLSSGNSFAGMR+LEAAFLSSGNSFAGMRLSSR+LEQPVGDSGAVGAPDGVVHK+LF…
tr|R1BHL4|R1BHL4_EMIHU	1	3-mercaptopyruvate sulfurtransferase OS=Emiliania huxleyi OX=2903 GN=EMIHUDRAFT_416815 PE=4 SV=1	263	21.7	7	ASLVADLAK+AYGHPAASVLDGGLPAWQR+LDASLVADLAK+RSVPFDR+SLVDAFQSGAAPAQTLVDAR
tr|R1BHM3|R1BHM3_EMIHU tr|R1D7K8|R1D7K8_EMIHU	1	Uncharacterized protein OS=Emiliania huxleyi OX=2903 GN=EMIHUDRAFT_216700 PE=4 SV=1;Uncharacterized protein OS=Emiliania huxleyi OX=2903 GN=EMIHUDRAFT_220887 PE=4 SV=1	172	64	36	AAADAPSGAAR+AAKPLPQR+AIPAYAAYVK+AVIGGLLADVK+IALTLLPSK+KGAGAIKLTAASTDSLAK+KVDSVDAK+LKVDSVDAK+LTAASTDSLAK+PAYAAYVK+RPLGVSTPEYFK+SLLLEGGR+TLGSQWSGMGDAEK
tr|R1BHN1|R1BHN1_EMIHU tr|R1D1P1|R1D1P1_EMIHU	1	Uncharacterized protein OS=Emiliania huxleyi OX=2903 GN=EMIHUDRAFT_105675 PE=4 SV=1;Uncharacterized protein OS=Emiliania huxleyi OX=2903 GN=EMIHUDRAFT_453820 PE=4 SV=1	623	41.3	26	AAAPTGTALPPPAPWAALLK+AAGGLAGGWR+ASGVGLLACWADFR+AVDAQVIPAAEDTPQLAVLR+AVSHFALGSAALSPGLR+DVDDDHAVAR+IADVDDDHAVAR+LACDAIVLAVGATSAAR+LCESSPLLASLPATQR+NGPVAVAPVLATAEASTTAATTPDALLELLR+QEDADSWAR+QIADLLPAPLDTALLAEFSER+RSPLSLLDR+SPLSLLDR+TGHASWSTEK+VDDDHAVAR+VIDDIGLDADEVLGPFTPSALVSK+VTLLEASPR+VYLQPAPR+YDDVSAETLFK
tr|R1BHR7|R1BHR7_EMIHU	1	Uncharacterized protein (Fragment) OS=Emiliania huxleyi OX=2903 GN=EMIHUDRAFT_448318 PE=4 SV=1	498	34.9	22	AAVQAANADADAQR+AAVQAANADADAQRR+AEVAERQEKMGR+ANEAVTEAEAR+EAAAVAAALEER+EEAEMLR+GATSSANLAAQAEAAR+GGEDEAQSVLSGDLDHLDR+QIEAALEAAK+QLAEVADGSAHAER+SAALEDEMAAAR+SQAAAHAQEK+TLSQAAAHAQEK+VAAALEERQLAEVADGSAHAERQIAATAEIER+VAAMQQELTLAK+VVSLEGALSSER
tr|R1BHS4|R1BHS4_EMIHU	1	RNA methyltransferase OS=Emiliania huxleyi OX=2903 GN=EMIHUDRAFT_62124 PE=4 SV=1	260	28.5	7	AADAGGTSAHYDCDWR+ASAAAGVDGCLLMAG+DASALVVGSEAHGISR+EKTGLILLEGQR+TGLILLEGQR+VPAEIAASTTAPLFR
tr|R1BHZ7|R1BHZ7_EMIHU	1	Uncharacterized protein OS=Emiliania huxleyi OX=2903 GN=EMIHUDRAFT_197835 PE=4 SV=1	341	19.6	4	DASMGLRTTGAFAAAGASR+GPAAPGSVAER+GTGADTSAAAPPSASIFGALQTLPER+TAEEEADVLLR+TTGAFAAAGASR
tr|R1BHZ9|R1BHZ9_EMIHU tr|R1DZW0|R1DZW0_EMIHU	1	Uncharacterized protein OS=Emiliania huxleyi OX=2903 GN=EMIHUDRAFT_216795 PE=4 SV=1;Uncharacterized protein OS=Emiliania huxleyi OX=2903 GN=EMIHUDRAFT_222339 PE=4 SV=1	543	22.9	9	AALAQILAQR+FADYFFIS+FAPLVNVYR+IGFLFQK+LSCLAILFLDWGFSQLFAGGDGR+PPVAGEITALLK+RPILLER+SYTSLHLAGLAK+TGAALSMLLADMLQR+VVILDEPFVGLDPPVAGEITALLK+YDEFADEL
tr|R1BI08|R1BI08_EMIHU	1	Uncharacterized protein OS=Emiliania huxleyi OX=2903 GN=EMIHUDRAFT_96711 PE=4 SV=1	718	13.8	7	AAQADLLEQCK+ADGLSSDVR+APSCIDALDDESR+DGTQCDFR+GTCDPNPNPTGTVTK+MDDPMPTSAESR+TKPAAQADLLEQCK+TPEKPGVLPSTPTTFSCLK+VEALFPWGK
tr|R1BI12|R1BI12_EMIHU	1	Uncharacterized protein OS=Emiliania huxleyi OX=2903 GN=EMIHUDRAFT_216821 PE=4 SV=1	230	72.2	58	AGAAKPGPR+DVMLPEEK+GFAGIGESGGALPGK+GVAAAAGMDTEEAPAEAAGGAK+GVVADIDAR+HASIVDVMLPEEK+IAAGEDPDAVTESMSAAPGGSNR+LATASGQPETEVALFLMQFEAMR+LSTDQMLETR+MFGTLVDGVK+PALLIDDLK+PDAVTESMSAAPGGSNR+RIAAGEDPDAVTESMSAAPGGSNR+RPSDIEGVVADIDAR+SDPALLIDDLK+TGELTFDD+TGELTFDDFVIMAR
tr|R1BI28|R1BI28_EMIHU	1	Golgi apparatus membrane protein TVP23 homolog OS=Emiliania huxleyi OX=2903 GN=EMIHUDRAFT_432859 PE=3 SV=1	207	40.1	18	ASDIAQGLNYPK+LMSGLQGVMGR+NIFVLCVLMLAFDFWTVKNVSGR+SGMAFGGADEGESGGLIAR+TGMGSNVMGQALQSAAGK
tr|R1BI43|R1BI43_EMIHU	1	Uncharacterized protein (Fragment) OS=Emiliania huxleyi OX=2903 GN=EMIHUDRAFT_358643 PE=4 SV=1	161	82.6	21	FRENLDIFDFK+GQWAALEEMAAQK+GVVVQAWSPLQR+KDACAMIGQK+LTQEEIAALAK+QEEIAALAK+QLDVILADK+RGVVVQAWSPLQR+SATVPTVNQLPFGVGFANIYDGNAASIVAENSK+SLAVSNFSPR+TAAQVALR+WIADMGCSFTTAGT+WIADMGCSFTTAGTR
tr|R1BI48|R1BI48_EMIHU	1	Uncharacterized protein OS=Emiliania huxleyi OX=2903 GN=EMIHUDRAFT_452958 PE=4 SV=1	860	58.8	161	ACAGPPPAMAFEPK+ALLLPGFEQVTLSLCGTQCPPLK+AVPSGDTVLVMGADSSR+DSPSSGEPFGDEALAATR+EPEPYAAEAK+EVEVEIESVNDK+EYVPPQAASELLGR+FLDYGNCDVVSAER+FSQDNEWYR+GAAVTDLSLPASK+GEDGVEEAAPFAR+GVALQDEVLAPIEAASK+GVALQDEVLAPIEAASKEEGR+GVVQYVLSGSR+GVWNEASAASSVR+KGAAVTDLSLPASK+KLVAAGLAR+LASACAGPPPAMAFEPK+LFAAVLFDK+LISLTGITAPR+LKGVALQDEVLAPIEAASK+LVIGKPVTFVIEAPASTVPGGPTGGPPR+MGREPEPYAAEAK+NEASAASSVR+NLSLVLLEAGLASR+PPQAASELLGR…
tr|R1BI50|R1BI50_EMIHU	1	Uncharacterized protein OS=Emiliania huxleyi OX=2903 GN=EMIHUDRAFT_216904 PE=4 SV=1	166	50	21	AAHAAPVVVD+AAHAAPVVVDPR+AHAAPVVVDPR+ASEAHQEGGGR+AYNSYVQK+GAFATGDINASR+GAFATGDINASRAAHAAPVVVDPRASEAHQEGGG+GAHVPAVAILAMGVSNTAERSLASQR+TQQLGEPLLPGQGR
tr|R1BI55|R1BI55_EMIHU	1	Uncharacterized protein OS=Emiliania huxleyi OX=2903 GN=EMIHUDRAFT_216911 PE=4 SV=1	269	15.6	6	DGAGSSLTNTYQVTPGR+PVAASSFR+QGDVVQVVEQR+REQILGR+VQVVEQR
tr|R1BI65|R1BI65_EMIHU	1	Uncharacterized protein OS=Emiliania huxleyi OX=2903 GN=EMIHUDRAFT_448377 PE=4 SV=1	360	25.8	10	DASDGLVGGAGGSRSVGLGHAAGGGESTLGK+EGPLAAGDVR+LTAETFFDLGEAK+PAASDASDGLVGGAGGSR+SAVTEEDQQR+SPLLQLDEDVAAR+SVGLGHAAGGGESTLGK+VDPAASDASDGLVGGAGGSR+VMEALIQAPR
tr|R1BI77|R1BI77_EMIHU	1	Uncharacterized protein OS=Emiliania huxleyi OX=2903 GN=EMIHUDRAFT_452970 PE=4 SV=1	267	18.4	4	LAFSQQVEVDR+NYLSMFNLFFEPSR+YDELLGER+YLGTVLGPSPAGWGQG
tr|R1BI84|R1BI84_EMIHU	1	Uncharacterized protein OS=Emiliania huxleyi OX=2903 GN=EMIHUDRAFT_428205 PE=4 SV=1	322	37.3	13	AYASAGDDGTIR+CHFIGDR+DALTGDELYTLQHK+ETEDGVFLISACHDK+FWNFAPPEDGAAADATAAAAAPES+LFELGEAAPADPLLLQGHTACVK+SGETGDWIGTLEGHK+VAGIEFSR+VWDALTGDELYTLQHK
tr|R1BI86|R1BI86_EMIHU	1	Uncharacterized protein OS=Emiliania huxleyi OX=2903 GN=EMIHUDRAFT_216987 PE=4 SV=1	318	23.6	8	AALLSFLR+FAYATTSPAVLSNVTLEVAPR+FSLSDVR+KAASAMQPK+LGVEELLEK+LIEALGVEELLEK+RTTDDLAR+SDLTLPVSR+VTLEVAPR
tr|R1BI89|R1BI89_EMIHU	1	Uncharacterized protein OS=Emiliania huxleyi OX=2903 GN=EMIHUDRAFT_432871 PE=4 SV=1	152	45.4	11	ADVLPTMLFLAFVPWVAPRAAATAGLI+DEFGQIGEIR+DKEDVPR+KLISPPGFDYAK+LISPPGFDYAK+LVGAPDGLESILK
tr|R1BIA3|R1BIA3_EMIHU	1	Uncharacterized protein OS=Emiliania huxleyi OX=2903 GN=EMIHUDRAFT_432887 PE=4 SV=1	408	19.9	5	AIANPEDER+ALQEALAASR+LDLWPTGHLR+REAAGESKR+SRPSGGGGAAAAAAAIAR+SSETSGSRPSGGGGAAAAAAAIARFAAPQASTAEQRVQACASR
tr|R1BIA4|R1BIA4_EMIHU tr|R1DF68|R1DF68_EMIHU	1	Uncharacterized protein OS=Emiliania huxleyi OX=2903 GN=EMIHUDRAFT_446287 PE=4 SV=1;Uncharacterized protein OS=Emiliania huxleyi OX=2903 GN=EMIHUDRAFT_437202 PE=4 SV=1	306	17.6	6	AAGEEAAAGEAAADDTAQAFAAR+FGFDAEK+FGFDAEKADGAEK+GAGLTSEEGAAPGVPVER
tr|R1BIA9|R1BIA9_EMIHU tr|R1DMI6|R1DMI6_EMIHU	1	Uncharacterized protein OS=Emiliania huxleyi OX=2903 GN=EMIHUDRAFT_70132 PE=3 SV=1;Uncharacterized protein OS=Emiliania huxleyi OX=2903 GN=EMIHUDRAFT_70861 PE=3 SV=1	85	51.8	15	EVAVHLSNVAPSDEPAPAEAAAPAAE+KVVVEGVNVR+REVAVHLSNVAPSDEPAPAEAAAPAAE+VISLDRK+VVVEGVNVR
tr|R1BIB0|R1BIB0_EMIHU	1	Uncharacterized protein OS=Emiliania huxleyi OX=2903 GN=EMIHUDRAFT_350646 PE=4 SV=1	250	58.8	38	DMAAEQAAVSGPK+FAAGESPESIQR+FALEFNVMR+FVEQMSEEEK+FVEQMSEEEKLQPELIINEAQQLK+GEMSFEDFLK+IGTAAGGEAQEVAK+KFVEQMSEEEK+KGEMSFEDFLK+LQPELIINEAQQLK+PNIGAGVGK+QLEEGQKR+QVQLMQR+QVQLMQRVGSLSSMVSKVPGL+SMTGGSTDDLGLSDDEK+SMTGGSTDDLGLSDDEKEAMEER+VGSLSSMVSK+YSKFVEQMSEEEKLQP
tr|R1BIB7|R1BIB7_EMIHU	1	Uncharacterized protein OS=Emiliania huxleyi OX=2903 GN=EMIHUDRAFT_197999 PE=4 SV=1	712	17.7	6	DFELSLQMLR+FLSYYDGPGSPHVR+GACDGEGFCR+HLLFFEDPYR+LPVSVYVYDLPPLLR+PSAVAGAHK+RAAAGAAGQARGAHR+RSHALCECLAPAR+SHALCECLAPAR+TMSGGGPPSIELSDREKR+VPVFTMPESGGR
tr|R1BIC3|R1BIC3_EMIHU	1	Uncharacterized protein OS=Emiliania huxleyi OX=2903 GN=EMIHUDRAFT_198017 PE=4 SV=1	191	39.8	16	AAGSAAAQAEAR+AFLEAYQQALK+ASEEEVREVAEK+GGSEYLQQK+LLANLVMAGSGVVGR+MIAMNDPAK+QILNVGGK
tr|R1BIF8|R1BIF8_EMIHU	1	Uncharacterized protein OS=Emiliania huxleyi OX=2903 GN=EMIHUDRAFT_432907 PE=4 SV=1	227	33	9	AEAIRLLCKYVGLELDDYR+FFELPEIAAYYK+FGIALDEAHTAAASK+KLPQSAAILR+LGQYLPFK+LGQYLPFKDR+LPQSAAILR+LYYFDIQGK+YVGLELDDYR
tr|R1BIG4|R1BIG4_EMIHU	1	Uncharacterized protein (Fragment) OS=Emiliania huxleyi OX=2903 GN=EMIHUDRAFT_52656 PE=4 SV=1	455	23.3	10	ARDEFMPLSPTGLIK+ASVFTPPPPPLSHK+GQHYQVACGK+LASFLEGLATQYVGDDYSRPR+LLSTIELAR+RQDWSAMSCGK+SGSAVSLADLPTVSR+VAFEEVVDLVR+VSLADLPTVSR
tr|R1BIH5|R1BIH5_EMIHU tr|R1CQU2|R1CQU2_EMIHU	1	Uncharacterized protein OS=Emiliania huxleyi OX=2903 GN=EMIHUDRAFT_452869 PE=4 SV=1;Uncharacterized protein OS=Emiliania huxleyi OX=2903 GN=EMIHUDRAFT_453794 PE=4 SV=1	476	23.5	13	AGLLPADPLR+AGYLSGSQIR+ALSPPIAACLAGLVVGSAPPLR+AYSPAALLVLAGSLAAPTEQR+DSMAELLTSCAIGYGATK+GDAQPHSSSPAR+GGGGAAAALALDVNPVILR+LAAPTEQR+LALDVNPVILR
tr|R1BIH7|R1BIH7_EMIHU	1	Uncharacterized protein OS=Emiliania huxleyi OX=2903 GN=EMIHUDRAFT_198142 PE=4 SV=1	310	23.5	36	AGQPQEHTPYEIHR+CCGVESNPSK+EYLVAVQEIK+GQPQEHTPYEIHR+KNGVNHLEDCK+MFEEPLPK+MHQPNYGAPGAPR+NGVNHLEDCK+NHLEDCK+PQEHTPYEIHR+QPQEHTPYEIHR+SNEYFQR
tr|R1BIJ4|R1BIJ4_EMIHU	1	Coproporphyrinogen oxidase OS=Emiliania huxleyi OX=2903 GN=CPO PE=4 SV=1	381	69.6	150	ADEYFTIK+AEAAATTDEQK+AGCSLSVVYGSMPQDALQSATSR+AKGYAPGER+ASGISWDSHQYVDQAPESLIR+ASGISWDSHQYVDQAPESLIRDDDLQGANQDMR+AVSELDGAEFR+DDDLQGANQDMR+DDDLQGANQDMRR+DDSFTQQQK+DPEAIFAFSK+DSVVPAYLPLVAK+DTHDPEYYAR+DVCDTHDPEYYAR+ECLDSVVPAYLPLVAK+EDVWTRPGGGGGISR+EFNLVYDR+FACGLSSVMHPR+GLGGIFFDDQNDR+GLGGIFFDDQNDRD+GLGGIFFDDQNDRDPEAIFAFSK+GLSSVMHPR+HKDDSFTQQQK+IESILMSLPETAR+KWADEYFTIK+LDSVVPAYLPLVAK+NPMAPTMHFNYR+PAYLPL…
tr|R1BIJ7|R1BIJ7_EMIHU	1	Uncharacterized protein OS=Emiliania huxleyi OX=2903 GN=EMIHUDRAFT_198189 PE=4 SV=1	732	5.9	3	AAFAPLTLVTGTPPPFITVPR+HDALDALQAR+HFWAASAIAPRP
tr|R1BIK2|R1BIK2_EMIHU	1	Uncharacterized protein OS=Emiliania huxleyi OX=2903 GN=EMIHUDRAFT_198201 PE=4 SV=1	520	30	16	ADSSWAASPSGQFAPK+ASAVGPSHFSLADGR+DYPQLASLTTAQEAYGLR+HGGFEVVGR+KLASAVGPSHFSLADGR+LASAVGPSHFSLADGR+MPPASTLGGEEGVYGAGGPADGHVPR+SRWLSAPIALNCSAAFGCCAL+TVNEIYR+VDDTVALWR+VLGGDGVWATGHSPFSPPTIAGCAR+YATDDWVR
tr|R1BIK5|R1BIK5_EMIHU	1	Uncharacterized protein OS=Emiliania huxleyi OX=2903 GN=EMIHUDRAFT_448439 PE=3 SV=1	192	45.3	10	AQASDIR+DIAEEVGIVQPGAGEAGPSSAAPR+EALAGMVGADGK+MQYCAQASDIR+TTYNEVADELVAEF+VASVEELIEFAGLR+VPSYGGGGPAVPEALAGMVGADGK
tr|R1BIM0|R1BIM0_EMIHU	1	RME1B, RME-1/EHD family protein OS=Emiliania huxleyi OX=2903 GN=RME1B PE=3 SV=1	623	27.6	11	ADSLSPEELLR+DPWSTQSLGAALPESEPNRR+EAVALLTDLAAVPR+ELPGNALASNPDTPFYELSR+FQAIMYGAAAR+FSGCEVPSLFAR+GAGGGGGAGSAVLDGLFGVGSAGAAQSR+LDADWFSVAMHLAMRSK+LYSYEDVVR+PESEPNRR+VDISDEFKR+VNSALSWSLSR+VQALLLQHLR
tr|R1BIR0|R1BIR0_EMIHU tr|R1EAW9|R1EAW9_EMIHU	1	Uncharacterized protein (Fragment) OS=Emiliania huxleyi OX=2903 GN=EMIHUDRAFT_43493 PE=4 SV=1;Spo0B-associated GTPase (Fragment) OS=Emiliania huxleyi OX=2903 GN=EMIHUDRAFT_45555 PE=4 SV=1	250	19.7	6	KSSLLAAATNAKPK+LLADVGLVGVPNAGK+QDEDDALVGEVLR+SSLLAAATNAKPK+VPPGTVVR
tr|R1BIR7|R1BIR7_EMIHU	1	Uncharacterized protein OS=Emiliania huxleyi OX=2903 GN=EMIHUDRAFT_350735 PE=4 SV=1	72	75	4	ITDLVQAQLDELGLR+ITDLVQAQLDELGLRDDR+MTACHAELR+RECSEHTKR+WPAWEASVAAGASLTPDERMTACHAELRECSEHTK
tr|R1BIU1|R1BIU1_EMIHU tr|R1D428|R1D428_EMIHU	1	Uncharacterized protein (Fragment) OS=Emiliania huxleyi OX=2903 GN=EMIHUDRAFT_448323 PE=4 SV=1;Uncharacterized protein (Fragment) OS=Emiliania huxleyi OX=2903 GN=EMIHUDRAFT_448315 PE=4 SV=1	302	27.8	4	AKGGEVADGALDTDSVADAGAPEGPGTK+AKPPSSNLEANPASLDLK+ALDLIDHMGR+GGEVADGALDTDSVADAGAPEGPGTK+VDPLFHR
tr|R1BIU3|R1BIU3_EMIHU	1	Uncharacterized protein OS=Emiliania huxleyi OX=2903 GN=EMIHUDRAFT_420555 PE=4 SV=1	708	56.1	151	AALDAMDADVSAAEAASAAGAAFTNLNAAGPSVFPLAAVVGQEAIK+ALKDEVINTAK+ANAALAGEER+ANAALAGEERV+ANAQAEESGDR+ANVPLATSVGEELEEPMDK+ANVPLATSVGEELEEPMDKTALKDEVINTAK+AVHQLLPPIEVFK+DSPFNIDPESGEYDSFLK+DVEGVALDPDVMK+EKANAQAEESGDR+FDETTESMR+FVSTGLAK+GAAIGLLSEAYQSR+GELFAIEVAR+GMIFSEER+IALITFQGDFAQVVLPPTR+IGGVVISGSR+IKPILPR+KAGSLVMFVPC+KGAAIGLLSEAYQSRDK+KLAVDATMR+LKDEVINTAK+LLGAVDVEK+LLMLDSENK+LLMLDSENKFVSTGLAK+LSADAEPVTG…
tr|R1BIV9|R1BIV9_EMIHU	1	Uncharacterized protein (Fragment) OS=Emiliania huxleyi OX=2903 GN=EMIHUDRAFT_438025 PE=4 SV=1	221	45.2	8	AAAPQQGASAAAEK+ASTVQSTDEEAAILPR+FHDTPIASAEFAPSGR+LQVGRPSGK+RPLTVVYRLQVGRPSGK+SSDSDDEGEGGEGEEVEGSVVVPVLSPVL+WLGYAEVR
tr|R1BIW3|R1BIW3_EMIHU	1	Uncharacterized protein OS=Emiliania huxleyi OX=2903 GN=EMIHUDRAFT_216375 PE=4 SV=1	297	21.2	4	GMFLPLDWSR+GVEALWQQHVR+MGLLSGAGSALLSAPALNFYHHDGWR+RAPIQAFNAGLLQAR+RGMFLPLDWSR
tr|R1BIW7|R1BIW7_EMIHU	1	Uncharacterized protein OS=Emiliania huxleyi OX=2903 GN=EMIHUDRAFT_465365 PE=4 SV=1	467	25.5	13	ARLMSEGMLPLDQLR+CPDSFLAQLPADEAH+DAQAWAAK+DTQLFRPR+FCVLSDHNFVAYESDACK+LAEAVGAR+LSVSVCGAK+RSEGTLLR+RVATDSALAEAVG+SSADDKLTIVPEGR+TTGFFGSK+VSSADDKLTIVPEGR
tr|R1BIX4|R1BIX4_EMIHU	1	Uncharacterized protein OS=Emiliania huxleyi OX=2903 GN=EMIHUDRAFT_461719 PE=4 SV=1	905	12.7	10	AANEWLVGFAK+ALCLHGR+DAAEAVAAQFGVLAR+DALWSAACGRPSGGEGQPGPAAR+DEAPECDCALLR+LTLQEALAR+MCIGCLR+QAYALLTASSSEAER+SGATLLVESAMR+TEWHTLADAPR
tr|R1BIX8|R1BIX8_EMIHU	1	Uncharacterized protein OS=Emiliania huxleyi OX=2903 GN=EMIHUDRAFT_465373 PE=4 SV=1	464	57.8	106	ADFAACVASEENLAK+AEVSPDWVLDIGAFDLK+AEVSPDWVLDIGAFDLKR+DEEKPEGAENEAVEQVAFADR+DEEMEQGQVCPYK+DGIVTLVDAK+DLVSEEDLLR+EAVEQVAFADR+FVYHAVH+GVLNVQHATQK+IAVIENEFGDVGIDDMLLQK+LDEGGVTWAPVDEDDCIR+LDEGGVTWAPVDEDDCIRR+LDGIVTLVDAK+LDGVIIETTGMAD+LDGVIIETTGMADPAPVAQTFFVDDMVK+LKSINSQAPVQR+LLNHILTAK+LNHILTAK+LNVQHATQK+LTGFLGSGK+MIFNGEFEDWEPDEPR+MIFNGEFEDWEPDEPRETK+MKGVLNVQHATQK+MKGVLNVQHATQKFVYHAVHMIFNGEFEDWEPDE+NID…
tr|R1BIY8|R1BIY8_EMIHU	1	Heat shock protein 90 OS=Emiliania huxleyi OX=2903 GN=EMIHUDRAFT_448346 PE=3 SV=1	661	58.7	88	AIVGNINSIMAELLSR+AIVGNINSIMAELLSRPTTQPESSS+ALFYIPESHPEK+ANTIEALWTK+APELSPQR+DAATESTEGTPPPPPAEAILGATETK+DDLVANLGTIASSGSK+DEEGYLAFFR+DSPAIVVGHESAAMR+EFQAETKK+EGVCADFELK+EIVSNASDALEK+ERPELAK+ESMQDSALMR+ESMQDSALMRK+FESTAAEPDTLVSLDEYIAR+FIAQDFSDPR+FYIPESHPEK+GVVDSEDVPLNISR+KDEEGYLAFFR+KYSSFVGFPVSVDGER+LLDIVANSLYTDK+LLDIVANSLYTDKEVFLR+LLPDWMR+LVDSPAIVVGHESAAMR+MEPGVSLYSR+MMGMVEAGR+PELSPQR+PPPAEAILGATET…
tr|R1BIZ1|R1BIZ1_EMIHU	1	Uncharacterized protein OS=Emiliania huxleyi OX=2903 GN=EMIHUDRAFT_452838 PE=4 SV=1	137	47.4	12	FQAAGTIR+LAPLSWVVGK+LCVADESAR+LIELASSK+LIELASSKLAPLSWVVGK+SELDAADGFIHLSDR+TSAPVVAGLFFSTAK
tr|R1BIZ5|R1BIZ5_EMIHU	1	Uncharacterized protein OS=Emiliania huxleyi OX=2903 GN=EMIHUDRAFT_428142 PE=4 SV=1	307	45	16	APAAAASSAEPSAYPAVLR+DLFLWAAAVGGEGPSVK+EALSSINEIADLGGCR+ELLGQIFSTPK+FLVQQVKPSSDLR+FSLLPVK+GSEDSLVEIGPR+INEEGGANLPQDELHDAFD+KPFHDHVLHFSLLGGK+LVQQVKPSSDLR+YVSPNEAR
tr|R1BJ15|R1BJ15_EMIHU	1	Uncharacterized protein OS=Emiliania huxleyi OX=2903 GN=EMIHUDRAFT_461741 PE=4 SV=1	2065	13.8	29	AASLGGVGTHSAAR+ARPDSLER+AVGAGLWLPR+EPSSPAAVSAPPLAWGR+FSPCGELFGCIDTTGR+GGARPDSLER+GGGSGSGHEGGDGGGMHGLGRWSR+HAAAHGDSDALGTGALR+KEQPFCR+KNAFSLLSK+LAALIGKPAFPASAGASGR+LGASAVAVGSGGSSPSPR+LGGFLAHDFQEPR+PASGGAECAR+QQTAHISSLAR+RALWGAAAHVLMLWTQPADAGAAADASEWQLAW+RPGTPLAHWPR+SLDAAGEVAVWEK+TLSAAGGQTFAAAGDSSPMGGAR+VGGGGSGSGHEGGDGGGMH+WSAHALGVR
tr|R1BJ21|R1BJ21_EMIHU	1	Uncharacterized protein OS=Emiliania huxleyi OX=2903 GN=EMIHUDRAFT_197879 PE=3 SV=1	262	30.2	4	AEPNDAAAAADANAR+DFEACVHEADGR+FYDDGGAPTDAQR+IELPDEAAQCCCIHPDSLAPR+PYSSFGCTETESVCEMVR
tr|R1BJ28|R1BJ28_EMIHU tr|R1FNY3|R1FNY3_EMIHU	1	Uncharacterized protein OS=Emiliania huxleyi OX=2903 GN=EMIHUDRAFT_438078 PE=4 SV=1;Uncharacterized protein OS=Emiliania huxleyi OX=2903 GN=EMIHUDRAFT_446750 PE=4 SV=1	280	22.1	7	EAAAPTEAAETATPPATAESNSLLGPR+EAALASVPLFFLLQSTTVGLAR+SGLPPDLAPPVGR
tr|R1BJ30|R1BJ30_EMIHU tr|R1BRP2|R1BRP2_EMIHU	1	Uncharacterized protein OS=Emiliania huxleyi OX=2903 GN=EMIHUDRAFT_96729 PE=4 SV=1;Uncharacterized protein (Fragment) OS=Emiliania huxleyi OX=2903 GN=EMIHUDRAFT_213616 PE=4 SV=1	180	23.9	11	IPVTVLTGFLGSGK+LLNHLLTK+LTGFLGSGK+QDLIVVLK+QDLIVVLKR+TLLNHLLTK
tr|R1BJ36|R1BJ36_EMIHU tr|R1F9Q2|R1F9Q2_EMIHU	1	Uncharacterized protein OS=Emiliania huxleyi OX=2903 GN=EMIHUDRAFT_120691 PE=4 SV=1;Uncharacterized protein OS=Emiliania huxleyi OX=2903 GN=EMIHUDRAFT_99118 PE=4 SV=1	420	20.7	14	AGNENIALPNR+FEQLSPLSPR+FYAEFADELR+HVLAAAAR+HYQLATIDYGR+LHAAAWEAR+PQIASLGR+QAGSHSALLR+RPQIASLGRR+RVGIPAAR
tr|R1BJ47|R1BJ47_EMIHU tr|R1C4E0|R1C4E0_EMIHU	1	Uncharacterized protein OS=Emiliania huxleyi OX=2903 GN=EMIHUDRAFT_471012 PE=4 SV=1;Uncharacterized protein OS=Emiliania huxleyi OX=2903 GN=EMIHUDRAFT_464223 PE=4 SV=1	747	11.1	9	LLESDDDSGR+LLESDDDSGRDASR+PADAGAGGEGSPAPGGACAR+SLGGSDDGLSVEHQR+WLHINER+YIMPQLTVDGAGGGR
tr|R1BJ54|R1BJ54_EMIHU tr|R1DNG9|R1DNG9_EMIHU tr|R1DW69|R1DW69_EMIHU	1	Uncharacterized protein OS=Emiliania huxleyi OX=2903 GN=EMIHUDRAFT_120673 PE=4 SV=1;Uncharacterized protein OS=Emiliania huxleyi OX=2903 GN=EMIHUDRAFT_226255 PE=4 SV=1;Ankyrin repeat protein OS=Emiliania huxleyi OX=2903 GN=EMIHUDRAFT_223605 PE=4 SV=1	637	14.8	4	AAHALSTGELLWYR+ANALSPMPK+LDIHEWPLQR+LFDNMPGAAPLHFAALTGNLGAVDLLLTRR+RMQFSSPTDGR+SVTAFGDLPVGIAALFGR
tr|R1BJ55|R1BJ55_EMIHU	1	ER membrane protein complex subunit 3 OS=Emiliania huxleyi OX=2903 GN=EMIHUDRAFT_432867 PE=3 SV=1	267	40.4	15	AAGGGQPGQQPDYNK+ANAGWVPAAAFAAR+ATEAENLQITEHK+DTVQQNNLLMR+FHLSAAEEK+IPFPLTPSFK+IPFPLTPSFKGMLQR+LYATEAENLQITEHK+MQGNMAMMVPQMLMMVIIPHFFSGFVLGK
tr|R1BJ59|R1BJ59_EMIHU	1	Uncharacterized protein OS=Emiliania huxleyi OX=2903 GN=EMIHUDRAFT_448382 PE=4 SV=1	1513	28	37	AATVEAAIIALQR+ARPSLSQQK+ASAVAAGGIGGGGPGQAGEAEVEVAKR+AVLAAGLFPNVLLVSPGR+AYVVVVGDTK+DTQTDLLLLLLR+EAGAATNPDYDEGR+EALHVAQAAQA+EKQPLYR+EQAEQAAATAALYHLFGTGK+EQSAVFDVMPTGVR+GIGAPEATAFAAALAADGR+GPLQELCLQLR+GTVAAEINPEAIK+GTVAAEINPEAIKER+HADSPLLLK+IELESVGR+KAAGGAALVR+KGGGGGGGNAAAQR+KIELESVGR+LAPLLESYELR+LELPGDEVFDKR+PGFADISTLYNTMSSSR+QAAQAEVDQQRGGGGR+QPLYRMLPPAYRTLWLGWVSNQQTAAAQLEADSAAAAL+RGTVAAEINPEAIK+RI…
tr|R1BJ64|R1BJ64_EMIHU	1	Apm4, medium subunit of the adaptin 4 complex OS=Emiliania huxleyi OX=2903 GN=Apm4 PE=3 SV=1	441	55.3	51	AFVFNEPAPVSSGATATAR+AVHKPIALR+CLTHADSYVCR+DSPEIFLR+DYIGVLSEESLR+DYRGDVPK+DYRGDVPKDSPEIFLR+FVGTASHSISCK+FVVGAGSNPR+GDVPKDSPEIFLR+GQTSEYDDSTK+GQTSEYDDSTKT+GTASHSISCK+HDGQIPFR+IELLTQLTK+ISAVFNSSGQVR+KEMGPISMTFEIPMY+KFVGTASHSISCK+LQVQHLK+MISQLFILAPNGHTIVNK+NEIFVDVIDR+PKDSPEIFLR+SEGEAPIFNVDGVNY+SEGEAPIFNVDGVNYMCVR+SYLSGSPELHLALNDELAIASAGK+TFSIDGSIQMK+TVTWVIR+VCKDYIGVLSEESLR+VHKPIALR
tr|R1BJ68|R1BJ68_EMIHU	1	Uncharacterized protein OS=Emiliania huxleyi OX=2903 GN=EMIHUDRAFT_308811 PE=4 SV=1	318	34	9	AAMRIALLELK+GARPTPVLR+GMVGGIAVALHALRPGVRVIAVEPK+LRAVGARPTPVLR+QVVEPAGALTLAALLSPAFK+TAGCACYLK+VLDPEAANGALDTIADAIR+VVLCEPTQSAR
tr|R1BJ71|R1BJ71_EMIHU	1	Uncharacterized protein OS=Emiliania huxleyi OX=2903 GN=EMIHUDRAFT_448391 PE=4 SV=1	1400	11	6	AAAEAAAEAAAEAAAAEAAAAAEAEDEAMR+ALAAQPQSEALWLLR+CAAEFWATIERWRR+EAVGDAAAVGAAGSEVASGPLSPGAR+LLSPDAAVLEAAR+PRPSPLAVDIHR+SRPPDSSGDSGGASSGTGDPNPPQPVSAACLPQLR+TSFDEGEPR
tr|R1BJ89|R1BJ89_EMIHU	1	Uncharacterized protein OS=Emiliania huxleyi OX=2903 GN=EMIHUDRAFT_96786 PE=4 SV=1	346	35.8	9	AEEDAPRPR+GVQLFGLDQYLTALR+LALRHSLRALCADALDEQSATAFAALLQDG+LFDLAADPR+LLGAVADPHVLQR+LSALVHALPAEK+QALYGLQR+RPVQADLAER+RSAPAPSNKP+SIRDDAVK
tr|R1BJ92|R1BJ92_EMIHU	1	Mitochondrial inner membrane protease subunit OS=Emiliania huxleyi OX=2903 GN=EMIHUDRAFT_350660 PE=3 SV=1	259	79.5	59	AAYELPPLAVPPGSVFVLGDNR+ADDADAEEGAVSPQAWVR+EGGQGGSSDSSEVR+EGGQGGSSDSSEVRK+ERDGEALIK+GEGEVAEFLK+GGQGGSSDSSEVRK+IKGLDGVAER+KSAILAELAR+LAGPQPDQASAPLLER+LYVNGQLQDESYVNER+NIIGHAVVSYWPPGR+NQSFDSHYWGFLPQR+RADDADAEEGAVSPQAWVR+RGEGEVAEFLK+RGEIVVFDPPDAFWR+SFDSHYWGFLPQR+VEGGQGGSSDSSEVR+VEGGQGGSSDSSEVRK+VVAVGGDTVEVR+YIPSLSMYPTLDINDQLAVEK
tr|R1BJB0|R1BJB0_EMIHU	1	Uncharacterized protein (Fragment) OS=Emiliania huxleyi OX=2903 GN=EMIHUDRAFT_52776 PE=4 SV=1	285	20.4	5	ESDIFTAVTPEGEEVALK+GSLSAIGIQVGV+NHEVVPSALIESISGLK+RGSLSAIGIQVGVGK+YMSSDEFR
tr|R1BJC4|R1BJC4_EMIHU	1	Uncharacterized protein OS=Emiliania huxleyi OX=2903 GN=EMIHUDRAFT_96831 PE=3 SV=1	786	17.3	11	AMAAEEAAGAAETQAAAR+FFESVEALR+GLGLVPPSEWDAFLAALR+IDEVAER+ILCDVPCSGDGTLR+ITGRPDDPTALALR+LQLAILSR+RADADGPAQDPT+RADADGPAQDPTPEEAASK+SPPTLTLHLKK+TDELLPGLKR+TPLGVSFR
tr|R1BJE6|R1BJE6_EMIHU	1	Uncharacterized protein OS=Emiliania huxleyi OX=2903 GN=EMIHUDRAFT_96850 PE=4 SV=1	501	16	3	GQGWAGSLIGPYWGGMT+KGYVPVAIADAMAR+NLDELFFANRPAAAGGGR+VLERPLPVAVADIAPGFLR+VLLLDMDSLVLR
tr|R1BJF8|R1BJF8_EMIHU	1	Uncharacterized protein (Fragment) OS=Emiliania huxleyi OX=2903 GN=EMIHUDRAFT_432923 PE=4 SV=1	285	35.4	12	AGTVPVGLR+FIVDGQWR+MHHVFCAQGPEVAVLSMAHR+RPAEASEPAATTAAVASLPGGTAQQR+SITQLLYKPVPGSGHR+SSDPYSMGVR+TQLLYKPVPGSGHR+VVDLAPGSYQYK
tr|R1BJH0|R1BJH0_EMIHU	1	Derlin OS=Emiliania huxleyi OX=2903 GN=EMIHUDRAFT_96871 PE=3 SV=1	338	8.9	7	LLNSAPVAHFR+MLLPSRPPTLAQFVAAMDK+NSAPVAHFR
tr|R1BJH4|R1BJH4_EMIHU	1	Uncharacterized protein OS=Emiliania huxleyi OX=2903 GN=EMIHUDRAFT_198218 PE=4 SV=1	307	36.2	28	ATTFDAEGAR+EPQPLAYAPGTGR+GMTLAGIVFDTDATQK+GVPVLTVPTSGHPEQMMNAR+LILCYFLAQPDAVR+PLALESHAK+TQAACVTGVK+TQAACVTGVKEPQPLAYAPGTGR+WLVDFKPSEESIAESSALR
tr|R1BJH8|R1BJH8_EMIHU tr|R1DBN5|R1DBN5_EMIHU	1	Uncharacterized protein OS=Emiliania huxleyi OX=2903 GN=EMIHUDRAFT_216119 PE=4 SV=1;Uncharacterized protein OS=Emiliania huxleyi OX=2903 GN=EMIHUDRAFT_121349 PE=4 SV=1	449	10.9	4	EQLHDLFGR+HALANEFK+LYGAAEDQAR+RMSELLEPPAGR+VYVLIMPV
tr|R1BJI5|R1BJI5_EMIHU	1	Uncharacterized protein OS=Emiliania huxleyi OX=2903 GN=EMIHUDRAFT_461817 PE=4 SV=1	388	18.3	8	ALAHLGDPVAK+EVVTAPGAYGMDGFTAAAGSPFTR+LAHLGDPVAK+LGDGSFDLWANLR+MDGFTAAAGSPFTR+QTLHDGGADEYEGGSDDDHEAR+TALAHLGDPVAK
tr|R1BJJ5|R1BJJ5_EMIHU	1	V-type proton ATPase subunit C OS=Emiliania huxleyi OX=2903 GN=ATPVC PE=3 SV=1	352	66.2	258	AISEDSEYVLFGVTLFK+DLVAIAFK+EFLLEYER+EFLLEYERLADYVVPLSAKAISEDSE+ELAEMISGK+FIESVLR+FPVPADALR+FQLKTPLR+GGIAPSVMGTDVMTYATK+GKMDALRK+GLAEVNDFPVPADALR+GQGMAPNMQAVMLTPAK+GQGNLMVR+GSLQAFER+IGGLEEELK+IGGLEEELKAK+KCLDQFK+KGSLQAFER+LADYVVPLSAK+LAGLAEVNDFPVPADALR+MDALAEGTCFK+MQAVMLTPAK+QHEDLKGGIAPSVMGTDVMTYATK+QWDWDEAK+RGQGNLMVR+RLADYVVPLSAK+SREFLVNK+SSMKEFLLEYER+VAELNALK+VAELNALKG+VAELNALKGSLQAFER+VFIESVLR+…
tr|R1BJK0|R1BJK0_EMIHU tr|R1EWR3|R1EWR3_EMIHU	1	Uncharacterized protein OS=Emiliania huxleyi OX=2903 GN=EMIHUDRAFT_216156 PE=4 SV=1;Uncharacterized protein OS=Emiliania huxleyi OX=2903 GN=EMIHUDRAFT_237836 PE=4 SV=1	443	17.8	11	ESALHSILLER+GPVQGSPLHAASYR+HDPFEPR+LQSSLEAGHVLPAGER+MEWPAQGAAPCA+SLEAGHVLPAGER+YIDEFDRFPAGGAAGEAGR
tr|R1BJK4|R1BJK4_EMIHU	1	Uncharacterized protein OS=Emiliania huxleyi OX=2903 GN=EMIHUDRAFT_216165 PE=4 SV=1	635	35.9	19	AEPLAAENGEHASPSAVMAK+AGQRFGQQHATLMAR+AGRPHQPVYQPIK+ASATVTYREPTEDDVFRDPEPSEVAAAER+FGQQHATLMAR+GALVGAAVERT+ILGEVESDQTMIR+IVLFSTGR+LASPAQGIVPPGSQGAVALLVSSTDEAR+LGGADAGGAEADR+LQAFPVSSPVSGSSTWGAPGWGVR+LSAIDPAR+RVPALAPGAAEADGAAPATLPLGR+SLLLQSGGGER+VPALAPGAAEADGAAPATLPLGR+VPHSGGLSCAK
tr|R1BJL4|R1BJL4_EMIHU	1	Uncharacterized protein OS=Emiliania huxleyi OX=2903 GN=EMIHUDRAFT_216187 PE=4 SV=1	277	57.4	39	DGEAVPALK+EDAPLAVAYLSAGDTR+EHDPTATAEEGQFGETK+EQFGDLVKPIATEVR+FGDLVKPIATEVR+FLQDTFKPYK+GPAVIWASDVAEQSAAERGRTLLQQSGLFR+GVICGFVIFPCSDDNGCR+KLLGVFWR+LLQPAIDAIK+LQQSGLFR+QVDESASGGPK+TGKEQFGDLVKPIATEVR+TLLQQSGLFR+VEYVPQK+VEYVPQKLPF+VPGPAVIWASDVAEQSAAER
tr|R1BJL8|R1BJL8_EMIHU tr|R1DVR4|R1DVR4_EMIHU	1	Uncharacterized protein OS=Emiliania huxleyi OX=2903 GN=EMIHUDRAFT_216196 PE=4 SV=1;Uncharacterized protein OS=Emiliania huxleyi OX=2903 GN=EMIHUDRAFT_243689 PE=4 SV=1	209	65.5	12	EHYYIFR+EPVSQSTAAELVDSFQMMPR+FPPFTGVVASDR+LLATNNITLGVR+SAHWAMAAPAGSGVASEVLASEIVR+SILTTYPISSDGR+TSGASSGDLAGQLYDGLLQGPLPFELR
tr|R1BJM3|R1BJM3_EMIHU	1	Uncharacterized protein OS=Emiliania huxleyi OX=2903 GN=EMIHUDRAFT_105444 PE=4 SV=1	414	16.9	5	IESAPLGYGMGAEALRK+IESAPLGYGMGAEALRKAVEAAFR+LEVLEPR+SVYSGLGTRPIGR+WQGYDEETWEPAANLAK+YHVALGGLK
tr|R1BJN4|R1BJN4_EMIHU tr|R1DFT7|R1DFT7_EMIHU	1	Cytochrome c1 OS=Emiliania huxleyi OX=2903 GN=EMIHUDRAFT_311819 PE=4 SV=1;Cytochrome c1 OS=Emiliania huxleyi OX=2903 GN=EMIHUDRAFT_441440 PE=4 SV=1	287	40.2	48	AMAEDTEVMDGPNDEGEMFERPGK+DVCTFLTWAAEPEADER+DVCTFLTWAAEPEADERK+GFMSSYDAASVR+GPNDEGEMFERPGK+LSDYLPSPYPNEEAAR+NLVDVCYSEEEVK+SDVIHAPHQSWDFK+YANNGAYPPDLS+YANNGAYPPDLSLIMK
tr|R1BJP8|R1BJP8_EMIHU tr|R1DW50|R1DW50_EMIHU	1	Uncharacterized protein OS=Emiliania huxleyi OX=2903 GN=EMIHUDRAFT_471020 PE=3 SV=1;Uncharacterized protein OS=Emiliania huxleyi OX=2903 GN=EMIHUDRAFT_102260 PE=3 SV=1	325	28.5	6	DEGALSLWR+LQLEPPATGADAAR+LWPHVVSGV+RLPVPAAMLQLAR+TPFDIAEQR+VSSGEASDGAAGKR
tr|R1BJS7|R1BJS7_EMIHU	1	Uncharacterized protein OS=Emiliania huxleyi OX=2903 GN=EMIHUDRAFT_471016 PE=4 SV=1	1650	12.2	12	AGAVGLAAAALALCALLG+ALPLPPTAFPSALSLPPTGLQDGSR+AVVGGASTVR+ELCQLTPGCEVWTHAAR+LLALGPAAR+LLGPSEAGAPSPPATER+LLVGYGVSDAQSR+PLSYLCAR+RAATIYPLYSAG+RAATIYPLYSAGL+RGAAAAAGGEGRRPR+SALVGRPLAPWPR+SSNADAVPQMYLSGDG+VQSWHPALPER+WFALWCAAARR+WLAFGPACR
tr|R1BJS9|R1BJS9_EMIHU	1	Uncharacterized protein OS=Emiliania huxleyi OX=2903 GN=EMIHUDRAFT_111162 PE=4 SV=1	547	19.9	6	ALAASDADDAAQLPPALLPP+AVWASLAACFGMQVVMALGR+IVAGFGASAGSPLAAPAAAYLR+LFGDPLTK+LPPPAALSAAAR+LWGYSYAAR+SIGAPAVTLQLVMQGLYR
tr|R1BJX5|R1BJX5_EMIHU	1	Uncharacterized protein OS=Emiliania huxleyi OX=2903 GN=EMIHUDRAFT_470988 PE=4 SV=1	400	15.2	5	AMLFNAIET+FASEVQIPEAR+FVLFPIK+GLMPGLTFSNELISR+LPQETVQGIVSDAVAHEK+RGLMPGLT
tr|R1BJY3|R1BJY3_EMIHU	1	Uncharacterized protein OS=Emiliania huxleyi OX=2903 GN=EMIHUDRAFT_452817 PE=4 SV=1	390	55.6	24	DAVAMNAVLR+EWAGVDADSEAETPR+GGLRPNYSSNSLAAAEQLEALVR+IVDAFDVTAAPSGPNGAADPSVVGVVR+KLQSEQGHLR+LGLPGGGAGLGGVQSSMNAPVR+LQSEMEAMMQGR+LQSEQGHLR+MQHDLLTQLNQLVLPLGK+NPFAALDPSFAGLPA+PSVVGVVR+QLSQQLQAQQR+SAESSSDDGNAADAESSAGAK+SGDEDDDAASVK+TATSGPLALQQNLEVQEGTLR
tr|R1BJZ3|R1BJZ3_EMIHU tr|R1DNA9|R1DNA9_EMIHU	1	Uncharacterized protein OS=Emiliania huxleyi OX=2903 GN=EMIHUDRAFT_437891 PE=4 SV=1;Uncharacterized protein OS=Emiliania huxleyi OX=2903 GN=EMIHUDRAFT_437896 PE=4 SV=1	1145	32.2	38	AAAAAESEEDAERDPSESGEPSGKPAVGEGR+AAPLAEGHALR+ALSGEGHAELAATR+ATVLHVGNGWVR+AVAHVVLR+DGTLISTSAVPLEQR+ELVLDAPPQR+EQLLASQPDTFER+EREEGVPAGQR+EVVSVDMRK+EWVTDEDEWR+GTILSTNQQGGYSVR+IAGACAQR+KPPQQMTRR+KWDLQGEIP+KWDLQGEIPTK+LDSGADQWVTVR+LEPAQPPR+LLSELEQLLAAAPATPAEAR+LPGGTKPPQQMTR+LQLGSGAVVHLR+LSEATVIMQQPK+NGGAALLQAVGR+NPEVTVAAGAHAGEK+PAAAEPAAPCAAAAAAR+QAPLASIGATNSAPGGK+SLLSPHPR+SPAVKPLAK+VAVPAPEPAAPAGPSPR+VK…
tr|R1BJZ5|R1BJZ5_EMIHU	1	Uncharacterized protein OS=Emiliania huxleyi OX=2903 GN=EMIHUDRAFT_452826 PE=4 SV=1	545	37.6	18	ALDNVDAR+AWSVEESAAVLLASVER+DTEQFGPDFFK+EETDLVLWEK+ENQLLLR+FLSFNKPTIDLTNELADK+IALTHTLLDKEEHPSGFR+KLFGGEET+KVAEGDAAVAGAEPSGGAGSGVVVADDDDDVIMLE+LALPDAAATAR+LCLSVGIPLIESGTEGYVGQVR+TFNIVLNALDNVDAR+TFPICTIR+TQDVESLTGCDLK+VLVVGAGGIGCELVK
tr|R1BK02|R1BK02_EMIHU	1	Uncharacterized protein OS=Emiliania huxleyi OX=2903 GN=EMIHUDRAFT_105271 PE=4 SV=1	297	22.6	9	AYLDQEVDLR+LTQHVLSTYR+LWEWAFAK+NLQGEEAWR+RNLQGEEAWRH+VVLSGQSAGGAGAWK+YDKAPGPPDPLYR
tr|R1BK11|R1BK11_EMIHU	1	Uncharacterized protein OS=Emiliania huxleyi OX=2903 GN=EMIHUDRAFT_216420 PE=4 SV=1	306	13.4	4	FAGAVVAPASR+GGAAEPLLSDAALQEAGR+SLAALFGGSPER
tr|R1BK16|R1BK16_EMIHU	1	Uncharacterized protein (Fragment) OS=Emiliania huxleyi OX=2903 GN=EMIHUDRAFT_42950 PE=4 SV=1	360	38.3	19	ALEPAVSEAAVGGWLFER+ATAGGVAQLLDK+ELLPLASFPIK+GAAGGSGGAAAAVITSDGAELR+GGFLAPAFEGDAVQR+GGWLFER+GWSVSVLSR+LSGVDANLCSR+SHFPPWLQR+TLFGDGVYLIPR+WRPPAAGGPATWLGPEALR
tr|R1BK29|R1BK29_EMIHU	1	Uncharacterized protein OS=Emiliania huxleyi OX=2903 GN=EMIHUDRAFT_216445 PE=4 SV=1	215	15.3	5	ESEVATSVVGTDFAK+NGEWAEMPH+YNIAALDIR
tr|R1BK52|R1BK52_EMIHU	1	Uncharacterized protein OS=Emiliania huxleyi OX=2903 GN=EMIHUDRAFT_105305 PE=4 SV=1	827	34.3	24	AAAEGGAAGSAAPGGDAPYER+AFEAAAALAAGEPAAAAER+ALEEAAAPAEEVR+ALTAASLHLAEGDR+APAAESAPAGPDPMLSNDAFR+DGLYVGVWLR+EAAAALAAGEPAAAAER+EAEAAEEAAEAAAAAR+EGEGSDDDSDSSSAETD+FWADAEEERGEAAQAR+GPGDDSSQPAAPGALDAAAAAPLAGK+HAPGLVSALDA+LAAAAAADPAAAVAAAGSVR+LAAGDEVDEVIELAGR+SAGAAGLAQQGGA+SAGAAGLAQQGGAQPASSGGAAAGQSK+SDDEDEREGEGSDDDSDSSSAETDERCGELLAQLQQGSL+YLHFLVASLPSPSLR
tr|R1BK59|R1BK59_EMIHU	1	Uncharacterized protein (Fragment) OS=Emiliania huxleyi OX=2903 GN=EMIHUDRAFT_358471 PE=3 SV=1	323	26.9	10	FDYGNNR+GMPPFFQEAVR+GPLWILGDVFLR+GQTECLLGIMGIDVPAPR+IAEAVFAFYLAK+IAVNGMPPFFQEAVR+PFFQEAVR+SCSWSNIACK+YSASADPDGGIAR
tr|R1BK63|R1BK63_EMIHU	1	Uncharacterized protein OS=Emiliania huxleyi OX=2903 GN=EMIHUDRAFT_452727 PE=3 SV=1	129	54.3	6	AIWAEMDGQGGTVHAVDTMVLK+CTAALEAALEPTSVK+PSLSPVAAVGWR+VMGAYDDPNGSHITIECVSPK
tr|R1BK68|R1BK68_EMIHU tr|R1DJ17|R1DJ17_EMIHU	1	Uncharacterized protein OS=Emiliania huxleyi OX=2903 GN=EMIHUDRAFT_105325 PE=4 SV=1;Uncharacterized protein (Fragment) OS=Emiliania huxleyi OX=2903 GN=EMIHUDRAFT_120858 PE=4 SV=1	1182	10	9	DRLPAFGSEEGGSYRAMPR+FGVGDQHLLPR+GSLCASPLDSPTSAAAPLHFGLPQPALGAGSEGR+GVAAAAAASAGLAAT+LRPDLVVASR+TTVLDVSAAR+WAAEAPQR
tr|R1BKA3|R1BKA3_EMIHU	1	Uncharacterized protein OS=Emiliania huxleyi OX=2903 GN=EMIHUDRAFT_101745 PE=4 SV=1	241	26.1	5	GPGFALPADCGFER+LMGSGAVALGDEDAR+RLALALGAR+VECTCVEHPDVDVAATR+VRPYFAAS
tr|R1BKA6|R1BKA6_EMIHU	1	Uncharacterized protein (Fragment) OS=Emiliania huxleyi OX=2903 GN=EMIHUDRAFT_465301 PE=4 SV=1	111	23.4	40	DYPPSIVLGIGK+SEAADTWWGDK+SEAADTWWGDKDYPPSIVLGIGK+VDRSEAADTWWGDKDYPPSIVLGIGK+YPPSIVLGIGK
tr|R1BKC8|R1BKC8_EMIHU	1	Uncharacterized protein OS=Emiliania huxleyi OX=2903 GN=EMIHUDRAFT_222884 PE=4 SV=1	157	31.2	3	CDPEAALAAASLCGLPSSLPPPALPLER+QVELEAR+TASTQHAAAAAETR
tr|R1BKG5|R1BKG5_EMIHU tr|R1CQE2|R1CQE2_EMIHU	1	Uncharacterized protein OS=Emiliania huxleyi OX=2903 GN=EMIHUDRAFT_248402 PE=4 SV=1;Uncharacterized protein OS=Emiliania huxleyi OX=2903 GN=EMIHUDRAFT_206390 PE=4 SV=1	91	38.5	5	AVQIGDHVR+GGASSSEYYMEQENDDQIGLLAGK+GIAVQIGDHVR
tr|R1BKM8|R1BKM8_EMIHU tr|R1EQN8|R1EQN8_EMIHU	1	Vps33, SM superfamily protein OS=Emiliania huxleyi OX=2903 GN=Vps33-1 PE=3 SV=1;Vps33, SM superfamily protein OS=Emiliania huxleyi OX=2903 GN=Vps33-2 PE=3 SV=1	622	29.1	10	AEAALDGAIGR+ATLHFVPR+DLLSLERPCFRALYHDGDMSVLHSVASSILELEDLYGPVAS+DVQEGQEER+IAAEQEALANAGATADAEAALDGAIGR+LACLHSILASGLK+LLLSALDAVAAAGGGGGIR+NRNFGDMGPLLQK+PPATLPEGSVAR+QIGSLLLLDR+VCDMVTPLLTELTYEGLLHSVFNIRPGVI
tr|R1BKN1|R1BKN1_EMIHU tr|R1CQM4|R1CQM4_EMIHU	1	Uncharacterized protein OS=Emiliania huxleyi OX=2903 GN=EMIHUDRAFT_216155 PE=4 SV=1;Uncharacterized protein OS=Emiliania huxleyi OX=2903 GN=EMIHUDRAFT_237835 PE=4 SV=1	610	18.2	11	ASGATPLYVAAQNDSR+DIGALEASLASL+DIGALEASLASLR+GPLAVATAR+LAMAQQHASVVDQEER+LSLEDEIDGLR+PAVEETHASLR+RATLSDPALR+RGEDSTEAVEAR+RGPAVEETHASLR+VLAEATAAMQR
tr|R1BKR0|R1BKR0_EMIHU tr|R1DED8|R1DED8_EMIHU	1	Uncharacterized protein OS=Emiliania huxleyi OX=2903 GN=EMIHUDRAFT_105459 PE=4 SV=1;Uncharacterized protein OS=Emiliania huxleyi OX=2903 GN=EMIHUDRAFT_111521 PE=4 SV=1	231	73.6	53	ADINASTESLLFK+ADINASTESLLFKK+FLAASEHK+GCMPFQAAPK+GPALTEILEK+IDGPALTEILEK+KDMMFAQIK+KIDGPALTEILEK+LASFDTVSK+LASFDTVSKYPK+LFQTAAIESYLASIAPK+MPCPTLNYFSICGR+MPVLEHGDLK+PCPTLNYFSICGR+PGLTPAQK+QGYQAIGNAFGFPGTMPVLEHGDLK+RVADETAAFPAIAK+TLTADPFGIMGS+TWAPAFDESGGWR+VADETAAFPAIAK+VFPGLTPAQK
tr|R1BKS7|R1BKS7_EMIHU	1	Roco2, Roco family protein OS=Emiliania huxleyi OX=2903 GN=Roco2 PE=4 SV=1	2847	11.4	34	AGGIAPLVALAR+ALGYSAMMR+FFPVDNSR+GQNVAHFFGRLFVESGGK+IDRGATMATAVR+KHALAMR+KVSAWEDNATTGLYR+LAIVMGTR+LEEAFGDDNAANGSGMLLGMGEGW+LEEAFGDDNAANGSGMLLGMGEGWCLDVE+LGLADELAK+LQQQGIECVICWETDVNDEAARAFSAAFFRSYCHSG+LTAEDLSGK+MGEGWCLDVEWNGEDEEEDLCFFPVDNSR+MLLGGSGGGAGGGGGGGGGGGGGGGSGGSGGIF+PSSALAEALLGGSRPWNCAK+QAIQPILIGK+QPNGAMSDFFTDGSK+QTLDEMLLF+REGIVSER+RSEVAQLAP+SAHFKIGPWSFFGTATAPSFAPEPSTR+SDHVEPPFR+SFFGTATAPSF…
tr|R1BKU5|R1BKU5_EMIHU tr|R1FV16|R1FV16_EMIHU	1	Uncharacterized protein OS=Emiliania huxleyi OX=2903 GN=EMIHUDRAFT_248529 PE=4 SV=1;Uncharacterized protein OS=Emiliania huxleyi OX=2903 GN=EMIHUDRAFT_225479 PE=4 SV=1	764	15.4	9	AGEPLAGADGVNVAERPNSTTCPR+ALGGPPCLPQER+FGGSFEGSPR+LGDGSHAAASGR+LGLAEATSTR+SVPAAAISPDLDVWTYER+YWGFLKNCRFPMVPNMNLPFNCPQDALYDPTR
tr|R1BKY7|R1BKY7_EMIHU	1	Uncharacterized protein OS=Emiliania huxleyi OX=2903 GN=EMIHUDRAFT_437871 PE=4 SV=1	103	51.5	5	DSNAPVLITR+DWAGAMVLSTGA+HSIHDTARVSAAVAHYEPNIDFDALLQG+RDWAGAMVLSTGASK+VSAAVAHYEPNIDFDALLQG
tr|R1BL06|R1BL06_EMIHU	1	Uncharacterized protein OS=Emiliania huxleyi OX=2903 GN=EMIHUDRAFT_105287 PE=4 SV=1	397	13.9	7	AAQHAATSGLGEEDYLSHK+EAAAAAASQQR+QGITNNTTANGMK+VYIGNVALASDR
tr|R1BL17|R1BL17_EMIHU	1	Uncharacterized protein OS=Emiliania huxleyi OX=2903 GN=EMIHUDRAFT_215904 PE=4 SV=1	106	58.5	19	DTHLDTFGSLLPK+IDGSLGIAVAGNQVTAVHK+NGAGEAAGLEIGDLITEVNGK+NVTLTLER+RNVTLTLER+SLGIAVAGNQVTAVHK
tr|R1BL25|R1BL25_EMIHU tr|R1C727|R1C727_EMIHU	1	Uncharacterized protein OS=Emiliania huxleyi OX=2903 GN=EMIHUDRAFT_120554 PE=4 SV=1;Uncharacterized protein OS=Emiliania huxleyi OX=2903 GN=EMIHUDRAFT_96145 PE=4 SV=1	362	18.8	4	FALPKPSTAAEGR+LLHGCPPQLAGPEAEPR+RAAGEHAINWHWDK+RMKRPVSR+YVAQLLLSELQDQQDR
tr|R1BL30|R1BL30_EMIHU	1	Uncharacterized protein OS=Emiliania huxleyi OX=2903 GN=EMIHUDRAFT_465281 PE=4 SV=1	1137	18.1	7	AADDEGGADLEAMLSKPGSGDGAGDGSMGEAADAEPEADAAES+AGGQALSSVIAELR+ASESWQSFDLR+EAVEGLLAALSK+GFWCPRGDRDTR+GTSVVQLQASLPNAR+HSAYCQACWPAAEAER+LSDAGATGVSLHADK+LTGSAVARK+LTPAQQTLYDQ+LVLDDGVHDLVINSGTVK+NVFLVLPIDQHR+VGTSVVQLQASLPNAR+VMYLSATGAT+VPEIERQ
tr|R1BL55|R1BL55_EMIHU	1	Spo0B-associated GTPase OS=Emiliania huxleyi OX=2903 GN=EMIHUDRAFT_452734 PE=4 SV=1	447	46.5	14	ALQEAIAAALADHDAGAEGESDPPHPQ+ASAAPGDGPPTSPFAVLPISGMK+ATINSYPFTTLMPNLGAMVPSGGEGGGGGGGGALLADLPGLV+DSGDGSAAGVQR+GGDGGDGVVVPPSGR+GRDSPGPLTAR+LDTLLQAEGPAALAPETR+LTALLAAAAR+PAAAVASLVPR+QFLQQLR+QKHLLFDR+STLLNALTR+TVADVGFVGFPNAGK
tr|R1BL59|R1BL59_EMIHU	1	Uncharacterized protein OS=Emiliania huxleyi OX=2903 GN=EMIHUDRAFT_452737 PE=4 SV=1	504	10.1	4	ALPLGGYVAFPR+GALGGGGGGGLQGPLAISSTAGK+IAESADPLGSSLGSIR+LGGYVAFPR
tr|R1BL62|R1BL62_EMIHU	1	Uncharacterized protein OS=Emiliania huxleyi OX=2903 GN=EMIHUDRAFT_120517 PE=4 SV=1	180	40	6	IPLPTWTPPDR+KIPLPTWTPPDR+NLLWAPIFFGLQR+SAAATAAWVGGCVLSGTAGVPSVVGATK+VFAPVWTSLYAMMGLATAR
tr|R1BL63|R1BL63_EMIHU	1	Long-chain specific acyl-CoA dehydrogenase OS=Emiliania huxleyi OX=2903 GN=EMIHUDRAFT_437926 PE=3 SV=1	437	41	37	AALETATHYAQTR+ASSTGNLIFEGCR+DFVEAQVKPVAGELDQTHR+DSMLGPPGAGFK+GLSAFLVEAGTP+GLSAFLVEAGTPGFSLGK+HQAVQFLLADMAVR+IGIAAQALGIAR+ITEIYEGTSEIQR+KPYASGQK+LETATHYAQTR+STQPASDDVEESVHDMLR+TFDAPIAK+VAMSTLDGGR+WLKPYASGQK+YEAAMLLTHR+YGTADQQEK
tr|R1BL73|R1BL73_EMIHU	1	Uncharacterized protein OS=Emiliania huxleyi OX=2903 GN=EMIHUDRAFT_216021 PE=4 SV=1	428	41.6	32	AAEKEATAPEDVSDIIEEHER+ALGMELGGPPPWLINMQR+EATAPEDVSDIIEEHER+EHEVQLR+FGDTYYEGK+FGDTYYEGKEHEVQLR+FGTAGAEPAEQLAPSLSR+GVEKPPFALPEFIAATGIEK+IAMMAGGASSDAAAGSGDAAAEGGAGSAASELLAGMQRKFLQ+KPGVASDELQK+PEDVSDIIEEHER+QKKPGVASDELQK+VGGAAFGSSHTYDLS+YGDVFGTAGAEPAEQLAPSLSR+YGPPPSYPNLK
tr|R1BL80|R1BL80_EMIHU tr|R1DHL7|R1DHL7_EMIHU	1	Uncharacterized protein OS=Emiliania huxleyi OX=2903 GN=EMIHUDRAFT_631956 PE=4 SV=1;Uncharacterized protein OS=Emiliania huxleyi OX=2903 GN=EMIHUDRAFT_631957 PE=4 SV=1	915	15.2	11	AAAEGAMRALELMLLNTIGVDPEDGVGKTPLR+AESAAASALR+AFDEESEALEAAHR+APLVEGWLQK+ASMQVPLDLR+CYYARPPPCDE+EEEAALPVVR+GAMRALELMLLNTIGVDPEDGVGKTPLR+GSFNLSTPGER+LASAGVAGR+LATASLSLLDTR+SFNLSTPGER+YFVLDPSGK
tr|R1BL81|R1BL81_EMIHU	1	Uncharacterized protein OS=Emiliania huxleyi OX=2903 GN=EMIHUDRAFT_437779 PE=4 SV=1	171	76.6	52	AAAAPKPAATAK+AAAAPKPAATAKDEV+AAAPKPAATAKDEV+AAPKPAATAKDEV+AFAATLGPGCSAAMLDK+APKPAATAK+CTDEEKVELEEVMALPEEER+FGVEGFPTIK+FVEGLQAQYETSQK+GVETLKK+MKQIEGLK+PDEEGEDYSGGR+SSDKVVIADVDCTADNAK+VELEEVMALPEEER+VVIADVDCTADNAK+YFNPPDEEGEDYSGGR+YFNPPDEEGEDYSGGRDLDALK
tr|R1BL82|R1BL82_EMIHU	1	Uncharacterized protein OS=Emiliania huxleyi OX=2903 GN=EMIHUDRAFT_420765 PE=4 SV=1	368	20.4	9	FDDTLSER+KDRPVEPVR+LAGFDFDDTLSER+LLVLTNESVAHLK+PVLVLVATDKR+RPADVISLNSDDEPGPPTSR+YANPAVFLR
tr|R1BLA3|R1BLA3_EMIHU	1	Uncharacterized protein OS=Emiliania huxleyi OX=2903 GN=EMIHUDRAFT_248440 PE=4 SV=1	100	23	4	AQELLEVFDEQR+DHEEYAKEESR
tr|R1BLF2|R1BLF2_EMIHU	1	Farnesyltranstransferase OS=Emiliania huxleyi OX=2903 GN=EMIHUDRAFT_465220 PE=4 SV=1	568	26.6	9	AAEAGGGGAAASAPNVEHR+ATSYTPHAR+DDLINLSSDDYMASK+DQTLLEVYDYINQVPGK+GQGQDILWR+IPADTIGVIK+KRIGQALVDTGSSTGGVPFYLVAANAQR+LFVGDKR+MATSYTPHARDQTLLEVYDYINQVPGKDV+RGIPVAHSIYGVPTT+TSEPAGGGAGGGAQP+TSEPAGGGAGGGAQPASPR
tr|R1BLG2|R1BLG2_EMIHU	1	Uncharacterized protein (Fragment) OS=Emiliania huxleyi OX=2903 GN=EMIHUDRAFT_446199 PE=4 SV=1	262	26.3	7	DNAGLAPVHMAAGYANAQCLR+GTTSSQTCSSCARSR+LDSASTSST+VLIAAGADHTAVGDQGTPLDVVER
tr|R1BLH0|R1BLH0_EMIHU	1	Uncharacterized protein OS=Emiliania huxleyi OX=2903 GN=EMIHUDRAFT_215536 PE=4 SV=1	536	29.7	7	AVGDDQPVFGEVGVFR+FGPAPTQDGYHGGASLPIVTR+HAVDEAAVR+HGGASLPIVTR+KAVGDDQPVFGEVGVFR+KGALAGEPLLPLPRNTR+LSPDGDPDAIDAAAK+LVATPTFDALASDGVNFVR+PLLPLPR+RLQQATFLEHFAPCVANEAPLDAAAAEAFFARGEAQASPLDDSAAR+VPLLLAGGALPVGPR
tr|R1BLI6|R1BLI6_EMIHU	1	Uncharacterized protein OS=Emiliania huxleyi OX=2903 GN=EMIHUDRAFT_452662 PE=4 SV=1	309	42.4	20	ADVEGLHFSALK+AVLAAPTSAPR+GEVLLFGLPALEPLGK+GFEAAEWGSTALK+GLVAAAFACGER+HLAVLAAPTSAPR+HSSPVTAGDWR+MPGAVEPSWPPDPR+MTCGGLSPR+RSAGGSMKSLPGR+SMPGAVEPSWPPDPR+TSLFAPALALASTSTIK
tr|R1BLJ2|R1BLJ2_EMIHU tr|R1FX80|R1FX80_EMIHU	1	Peptidylprolyl isomerase OS=Emiliania huxleyi OX=2903 GN=EMIHUDRAFT_248254 PE=4 SV=1;Peptidylprolyl isomerase OS=Emiliania huxleyi OX=2903 GN=EMIHUDRAFT_222786 PE=4 SV=1	223	41.7	10	AGDLVYAHFK+AGFDEGIVGMR+CAEILRPAGVSEVGAR+DTLPSTTLPSGVVVLDLYR+LIVPASLAYGSAGLTTQR+RLIVPASLAYGSAGLTTQR+SGTPADSSFLDTRPHEWR
tr|R1BLJ9|R1BLJ9_EMIHU tr|R1BV31|R1BV31_EMIHU	1	Uncharacterized protein OS=Emiliania huxleyi OX=2903 GN=EMIHUDRAFT_459819 PE=4 SV=1;Mitochondrial putative glycerol-3-phosphate dehydrogenase OS=Emiliania huxleyi OX=2903 GN=EMIHUDRAFT_451999 PE=4 SV=1	486	22.2	4	ALGLSNQYDAAALER+KEPLHRR+KEPSELTASFELMDSTK+LALPALSAAEVER+LAYINSEAAK+LCEEASVKPSVVQNR+LHAPWPR+RADLYVQTKYT+RQMEAHVAAGEAR
tr|R1BLN1|R1BLN1_EMIHU tr|R1DNY1|R1DNY1_EMIHU	1	Uncharacterized protein OS=Emiliania huxleyi OX=2903 GN=EMIHUDRAFT_215697 PE=4 SV=1;Uncharacterized protein OS=Emiliania huxleyi OX=2903 GN=EMIHUDRAFT_247388 PE=4 SV=1	396	37.9	12	ADAQTLLQQLSAR+ALITAYEPGSEPK+CVASSLLHAATLGYR+EKLPDVTSANGK+GLPGEAMDTVAAR+GYGPAEGTQLSFVGVVTNR+KQVDDAFDEDR+KQVDDAFDEDREASER+QVDDAFDEDREASER+SGAEELGVFPLDK+TGGAAWLDDVDVDDDGLPR+TPWSDPTKPVALVGYDK
tr|R1BLN6|R1BLN6_EMIHU tr|R1DUY4|R1DUY4_EMIHU tr|R1DWK4|R1DWK4_EMIHU	1	Uncharacterized protein OS=Emiliania huxleyi OX=2903 GN=EMIHUDRAFT_452681 PE=4 SV=1;Uncharacterized protein OS=Emiliania huxleyi OX=2903 GN=EMIHUDRAFT_459660 PE=4 SV=1;Uncharacterized protein OS=Emiliania huxleyi OX=2903 GN=EMIHUDRAFT_212830 PE=4 SV=1	221	31.1	8	AGAPSSSAAFLR+DSFLDILR+GVVQLFNAVR+LLEQPLPSSSGGAPILAR+VSLADVAAR
tr|R1BLP4|R1BLP4_EMIHU tr|R1BR43|R1BR43_EMIHU	1	Uncharacterized protein (Fragment) OS=Emiliania huxleyi OX=2903 GN=EMIHUDRAFT_437870 PE=4 SV=1;Uncharacterized protein (Fragment) OS=Emiliania huxleyi OX=2903 GN=EMIHUDRAFT_470814 PE=4 SV=1	275	56.4	18	AAAMMGAEVVLVAN+AFDELEMNR+ALDGDLLAGHR+DGDLLAGHR+GFLKPVGQQHLPVR+LDHVPYSAMSPVIIPSGYTAR+MMFAHEGVR+PQPTIFVAATR+SLALMSGLQK+SLHYGVENSFLVTTGLR+TTVSLALMSGLQK+TVSLALMSGLQKR+VGFLKPVGQQHLPVR+VGFLKPVGQQHLPVRDESGNQLR+VRPDKVEYVR+YIDGEVSNEAQCAAIR+YSAMSPVIIPSGYTAR
tr|R1BLQ4|R1BLQ4_EMIHU	1	Uncharacterized protein OS=Emiliania huxleyi OX=2903 GN=EMIHUDRAFT_452684 PE=3 SV=1	155	18.1	4	TPAEWELDSAVPPSPK+VVSEAFEGKR+VVVVSEAFEGK+VVVVSEAFEGKR
tr|R1BLR5|R1BLR5_EMIHU	1	Uncharacterized protein OS=Emiliania huxleyi OX=2903 GN=EMIHUDRAFT_452697 PE=4 SV=1	638	10.7	11	AGGSPYPAQLR+ALYTLSER+KAGGSPYPAQLR+KDASDVLNK+NPAAAAPPQR+SLLGSGPGDMR+TFSECMQR+VWTPPDGARY
tr|R1BLX1|R1BLX1_EMIHU	1	GTPase Der OS=Emiliania huxleyi OX=2903 GN=EMIHUDRAFT_311691 PE=3 SV=1	466	38	22	AALETLMVR+AIVSDIAGTTR+ALGFQGTPLR+ASSLFGALDR+DAALETLMVR+DFWQLGMGTPHPVSGIHGTGMGELMDALTAPLPRTAR+ITQQYADGAIVHDEAGVTR+LAEYAAEAGR+LMASGLPALATGGTPWADFLFVSAK+QQAIVALR+RPNVVVVGRPNVGK+TAVLNEVLEDAVR+VVGRPNVGK+YLFLDTAGVR
tr|R1BLX6|R1BLX6_EMIHU tr|R1EID9|R1EID9_EMIHU	1	Uncharacterized protein OS=Emiliania huxleyi OX=2903 GN=EMIHUDRAFT_358023 PE=4 SV=1;Uncharacterized protein OS=Emiliania huxleyi OX=2903 GN=EMIHUDRAFT_369078 PE=4 SV=1	310	25.2	8	AAGPVDQPDLPTDQGGGK+GKGEIVTVTR+GLNYCLQSLGEPPQVELGGR+GVDLGGGTAYK+REDAEPLYNK+TLFIGGVPR+VDLGGGTAYK
tr|R1BLX9|R1BLX9_EMIHU tr|R1DZC7|R1DZC7_EMIHU	1	Uncharacterized protein OS=Emiliania huxleyi OX=2903 GN=EMIHUDRAFT_465193 PE=4 SV=1;Uncharacterized protein (Fragment) OS=Emiliania huxleyi OX=2903 GN=EMIHUDRAFT_471361 PE=4 SV=1	512	29.5	8	GLAEACSTR+GLAIVFGGHR+IGGAAPEQR+LAASICVLDLLSGVWSEPTIGGAAP+LAEQGAPAR+LWVMGGDSPAAGALQMDVWSLPLR+QHGACNAPRPSLFDAEGR+WPPLELVPPATNEAR+YGEELVHGNDAIDVSDR
tr|R1BLY5|R1BLY5_EMIHU	1	N-acetylneuraminic acid synthase OS=Emiliania huxleyi OX=2903 GN=NEUB PE=4 SV=1	301	56.5	89	ASEILPIEK+DEYGGDIHISTGMTTK+EDVCLLELR+EIVSLNPILIK+ELLTPEQYAAPHPNPR+ELYDKYHAR+EYLELTVDQHR+GDTYGAHR+GSPSNQHWEMQK+GTDHAASLEPAGLTK+HMGEFETAK+IVTFWEEGAGDAK+LTPEQYAAPHPNPR+LVLYNCTSGYPVPFEDVCLLELR+NAYGDTYGAHR+PEQYAAPHPNPR+TPEQYAAPHPNPR+TSGYPVPFEDVCLLELR+VGSPSNQHWEMQK+VLRDEYGGDIHISTGMTTK+WGCYNAAEVK+WGCYNAAEVKK+YDKYHAR+YGDTYGAHR
tr|R1BLZ0|R1BLZ0_EMIHU tr|R1EIE4|R1EIE4_EMIHU	1	Uncharacterized protein OS=Emiliania huxleyi OX=2903 GN=EMIHUDRAFT_437762 PE=4 SV=1;Uncharacterized protein OS=Emiliania huxleyi OX=2903 GN=EMIHUDRAFT_444675 PE=4 SV=1	384	21.1	6	AQVALAVLLAWATCNGG+GADCEREEQEGEPDKLALR+KSDAEDGAGPTGATLV+LEGLTAAR+VLAIGFHTEAAR+VLGAEQVIR
tr|R1BLZ9|R1BLZ9_EMIHU tr|R1CD33|R1CD33_EMIHU	1	Uncharacterized protein OS=Emiliania huxleyi OX=2903 GN=EMIHUDRAFT_437764 PE=4 SV=1;Uncharacterized protein OS=Emiliania huxleyi OX=2903 GN=EMIHUDRAFT_444677 PE=4 SV=1	643	11.2	3	AGPLDVSISR+AWPGLLFEGITLAK+GHAQAGPPQAQQSSK+LPYVEELITVALENK+VSVPEVSPPLVLGPFESR
tr|R1BM12|R1BM12_EMIHU tr|R1ENV5|R1ENV5_EMIHU	1	Uncharacterized protein OS=Emiliania huxleyi OX=2903 GN=EMIHUDRAFT_215476 PE=4 SV=1;Uncharacterized protein OS=Emiliania huxleyi OX=2903 GN=EMIHUDRAFT_240194 PE=4 SV=1	104	51.9	8	ANPARPETCTGK+LEALGDCTEGR+LVAQQQQQPNR+YAACVDGHSGTWLVDCDPLK
tr|R1BM15|R1BM15_EMIHU	1	Uncharacterized protein OS=Emiliania huxleyi OX=2903 GN=EMIHUDRAFT_205733 PE=4 SV=1	346	17.9	10	AAIPVVAEGAK+AAPAVAGTAAQVAGTAAT+AAPAVAGTAAQVAGTAATGLFK+AIAEASAPALESAVR+GVEVAAPVVVEGTK+PAVAGTAAQVAGTAATGLFK
tr|R1BM19|R1BM19_EMIHU	1	Uncharacterized protein OS=Emiliania huxleyi OX=2903 GN=EMIHUDRAFT_422285 PE=4 SV=1	279	30.5	14	AEELGSGHFAK+EELGSGHFAK+EIGNFTESDAIK+GEFEFLRPYWDPISLEAK+GIHITTNK+IAEELGSGHFAK+ITCEEAMQHPWLR+IVEIGNFTESDAIK+MALVQTEVDILK+VNHPYIVR
tr|R1BM24|R1BM24_EMIHU	1	Uncharacterized protein OS=Emiliania huxleyi OX=2903 GN=EMIHUDRAFT_465178 PE=4 SV=1	776	16.4	8	AELLGAIAR+APPPAVAVPPPP+APPPAVAVPPPPTTTSTELRRAALEMD+DQALAGSASHR+EAARLARR+GVAGAAGGAGAGPVVSISQPSVLR+MPMWEQMQLEEAGR+RAASAAESEAASAAAAFR+VAQRPFLFQQQGIDAK
tr|R1BM39|R1BM39_EMIHU	1	Uncharacterized protein OS=Emiliania huxleyi OX=2903 GN=EMIHUDRAFT_215542 PE=4 SV=1	179	34.6	4	GSFGDLSDAESDCSQASR+SEPGLGRAGTWPLQVDDDEDMWRAR+SFGDLSDAESDCSQASR+TESSGSLAAASEPGLGR+TWSESSQGR
tr|R1BM55|R1BM55_EMIHU tr|R1G2S4|R1G2S4_EMIHU	1	Uncharacterized protein (Fragment) OS=Emiliania huxleyi OX=2903 GN=EMIHUDRAFT_425314 PE=4 SV=1;Uncharacterized protein (Fragment) OS=Emiliania huxleyi OX=2903 GN=EMIHUDRAFT_422988 PE=4 SV=1	435	9.4	4	AAAEGSGSLQGR+AAEGSGSLQGR+AFVGESAPSNEPSVNGR+ALADLLAVAVER
tr|R1BM64|R1BM64_EMIHU tr|R1DYY2|R1DYY2_EMIHU	1	Uncharacterized protein OS=Emiliania huxleyi OX=2903 GN=EMIHUDRAFT_459824 PE=4 SV=1;Uncharacterized protein OS=Emiliania huxleyi OX=2903 GN=EMIHUDRAFT_466532 PE=4 SV=1	301	35.5	12	AGIVGSFPALNAR+DKLDEWLVR+EVSTAGEIVER+GEYAAAVAESR+IASAEANAQDAYK+IGAPLFIVSTPDLVIAQCK+LKGEYAAAVAESR+LPCIGAPLFIVSTPDLVIAQCK+SELAEHDAAHPDSPAAPFAVNQIVHR
tr|R1BM81|R1BM81_EMIHU tr|R1E363|R1E363_EMIHU	1	Uncharacterized protein OS=Emiliania huxleyi OX=2903 GN=EMIHUDRAFT_419792 PE=4 SV=1;Uncharacterized protein OS=Emiliania huxleyi OX=2903 GN=EMIHUDRAFT_427662 PE=4 SV=1	184	38	18	FEELDNDEVSALMDEIYTDGSR+GGLPFFLDIGTK+KPTQADGSTPPA+QLRDYENAVIQK+RFEELDNDEVSALMDEIYTDGSR+RGGLPFFLDIGTK+VANKDMTYAK
tr|R1BM85|R1BM85_EMIHU tr|R1CI23|R1CI23_EMIHU	1	Uncharacterized protein (Fragment) OS=Emiliania huxleyi OX=2903 GN=EMIHUDRAFT_76927 PE=4 SV=1;Uncharacterized protein (Fragment) OS=Emiliania huxleyi OX=2903 GN=EMIHUDRAFT_56849 PE=4 SV=1	240	38.5	5	ALLPLGIFHGVTTNPVLLER+DAHAELEAMQAIAR+FFLDTADVR+IGDAGHDAHAELEAMQAIAR+TAFELGAAEFMA+TAFELGAAEFMAQAWGGDTDSLVASGL+VCLTACYSR
tr|R1BMC5|R1BMC5_EMIHU	1	Uncharacterized protein OS=Emiliania huxleyi OX=2903 GN=EMIHUDRAFT_120475 PE=4 SV=1	581	10.5	4	AYTAVVDAALAETPALTRPR+LGEEEALGPIYSR+SLVADGEPDVAAFAER+TTNDEQCYGGLR
tr|R1BMD1|R1BMD1_EMIHU tr|R1EY27|R1EY27_EMIHU	1	Uncharacterized protein OS=Emiliania huxleyi OX=2903 GN=EMIHUDRAFT_452495 PE=4 SV=1;Uncharacterized protein OS=Emiliania huxleyi OX=2903 GN=EMIHUDRAFT_434925 PE=4 SV=1	361	15	7	AVEFDGVEHQVAALAQQNAR+SETFPIESLPR+TGSALYLQLK+VLVTGATGR+VTGATGRTGSALYLQLKADSR
tr|R1BMD5|R1BMD5_EMIHU	1	Uncharacterized protein OS=Emiliania huxleyi OX=2903 GN=EMIHUDRAFT_358135 PE=4 SV=1	327	34.9	10	FSENFWFEAPSGGWR+GFIEYVHGR+GLVALLAALR+GMVLSAPALR+HGHNLDNTGFT+HSVYSPAWQALTR+NAYSWLPPEPVPLR+SRSPLVGAVR+VGGQGLVPR+VVLPAGTAALHAR
tr|R1BMF3|R1BMF3_EMIHU tr|R1CBA8|R1CBA8_EMIHU	1	Amino acid transporter OS=Emiliania huxleyi OX=2903 GN=EMIHUDRAFT_452506 PE=3 SV=1;Amino acid transporter OS=Emiliania huxleyi OX=2903 GN=EMIHUDRAFT_451189 PE=3 SV=1	630	24	11	ALSAMVGPL+DGVWCCPPGEAVAGAYR+FTAAEAAR+GAVAPENTR+GMLRAAGVAAGSSSSAVTLPVTMECCE+PAWDTTDQGSNR+PEATDGAVAPENTR+SYYYPGMVTFDLPDAVSGGGDQR+VDVLFEGAPSAVR+VISGGSATTAT+VLVSPPAVPYDAK+VTELSYYYPGMVTFDLPDAVSGGGDQR
tr|R1BMF8|R1BMF8_EMIHU tr|R1D1Y3|R1D1Y3_EMIHU	1	Uncharacterized protein OS=Emiliania huxleyi OX=2903 GN=EMIHUDRAFT_437728 PE=4 SV=1;Uncharacterized protein OS=Emiliania huxleyi OX=2903 GN=EMIHUDRAFT_442819 PE=4 SV=1	114	42.1	4	AGESELEVDYR+DPNPICR+DSAGPALEGACYIWLPFR+GESELEVDYR+WRPSDPFAPVPR
tr|R1BMG9|R1BMG9_EMIHU	1	Uncharacterized protein OS=Emiliania huxleyi OX=2903 GN=EMIHUDRAFT_215105 PE=4 SV=1	311	28.6	7	ASPGEISISPAEIST+DQAQQIACR+ELAAAETE+GIEELLQR+KGELEAELEAAR+LEAELEAAR+LSTGSSTADLPAAEAST+MQWPEEPPRPTER+QYEPFRG
tr|R1BMI0|R1BMI0_EMIHU	1	Uncharacterized protein OS=Emiliania huxleyi OX=2903 GN=EMIHUDRAFT_357995 PE=4 SV=1	238	38.7	29	ACLAALAAAFPDVSER+ACLAALAAAFPDVSERTR+ALGESEKWR+APGPDGSDGAAAASLLFTHR+GLFSSAPDEEQQK+LFFSSEIGEK+LVGAHYPGR+PVFLYYGSSFAPK+VGAHYPGR
tr|R1BMM9|R1BMM9_EMIHU tr|R1CFW7|R1CFW7_EMIHU	1	Uncharacterized protein OS=Emiliania huxleyi OX=2903 GN=EMIHUDRAFT_120406 PE=4 SV=1;Uncharacterized protein OS=Emiliania huxleyi OX=2903 GN=EMIHUDRAFT_207612 PE=4 SV=1	301	33.2	13	FFGYDPEYDREPSYDR+FGYDPEYDR+FLDRPFSLDRPFSR+GEPSFYAGDR+KLQQQAADGGYFGAPDR+LQQQAADGGYFGAPDR+SPGLANNFYDLSTSDFK+SRSPGLANNFYDLSTSDFK+WVPQPEPFPFDPGFVR
tr|R1BMN1|R1BMN1_EMIHU tr|R1DW34|R1DW34_EMIHU	1	Uncharacterized protein OS=Emiliania huxleyi OX=2903 GN=EMIHUDRAFT_248043 PE=4 SV=1;Uncharacterized protein OS=Emiliania huxleyi OX=2903 GN=EMIHUDRAFT_213197 PE=4 SV=1	514	23	9	AAWPLLQEAGR+AFPLPSWPMR+APADAPGPIL+DNLKAAWPLLQEAGRTAAGLR+ETLDMPAVAISKGVSAAGGATDRCR+GFTVESVVGPR+GIDADFGVR+GLRPRPGGSNRGGGMR+SACAFTGTLSR
tr|R1BMP3|R1BMP3_EMIHU	1	Serine/threonine-protein phosphatase OS=Emiliania huxleyi OX=2903 GN=EMIHUDRAFT_358030 PE=3 SV=1	326	30.1	8	AHQVVEDGYEFFGDR+GVSYTFGPDR+LGDYVDRGANGLECMFLLMALK+LLDFSGLPTGPK+NDLDLIVR+VDENLVCSFQVLKPVDSNGQR+VHTFLER+YVFLGDYVDR
tr|R1BMQ8|R1BMQ8_EMIHU tr|R1CDX6|R1CDX6_EMIHU	1	Qc-snare OS=Emiliania huxleyi OX=2903 GN=EMIHUDRAFT_215260 PE=3 SV=1;Uncharacterized protein OS=Emiliania huxleyi OX=2903 GN=EMIHUDRAFT_117569 PE=3 SV=1	397	29.6	9	AGAPSDAHAYSAPAR+AGAQMGGAMATMQK+NAFLQDSLR+QLASGGGLVVR+QQGAMLDDLDHEVDEAGAQMGGAMATMQKMLKSSDR
tr|R1BMR4|R1BMR4_EMIHU	1	Uncharacterized protein (Fragment) OS=Emiliania huxleyi OX=2903 GN=EMIHUDRAFT_124680 PE=4 SV=1	292	27.4	5	AEECEWAALPATR+APCVVCGDFNSQGSTAVR+DQAGTALTSKPK+GTPPLFVVNCHLTAGQEAR+LSQVHDALDR+QVHDALDR+SDFSFLQR
tr|R1BMR7|R1BMR7_EMIHU	1	Uncharacterized protein OS=Emiliania huxleyi OX=2903 GN=EMIHUDRAFT_111819 PE=4 SV=1	279	21.9	6	AAALSFGYDYDGDRR+GSGLYNVGALR+LEPGFVDEAEEEALAAEAR+VSDGGFVLPAANPGVR
tr|R1BMR9|R1BMR9_EMIHU	1	Uncharacterized protein OS=Emiliania huxleyi OX=2903 GN=EMIHUDRAFT_465169 PE=4 SV=1	805	19.6	11	AVAEGEELLAVPLEECWHEMAAR+DAGLPYLSLYK+EACVEQGGPEAAAAHPDR+EVEAGFVR+FDMFNHSTAVAPGSSHGYDEAR+GSDWLDLAR+HGLGIEAYR+HLLTAANPLPPALLAYVR+LAAAQAQSCR+SEMQPLAMR+SMPPVYDSTLFWSEAELAHLR
tr|R1BMU2|R1BMU2_EMIHU	1	Uncharacterized protein OS=Emiliania huxleyi OX=2903 GN=EMIHUDRAFT_214585 PE=4 SV=1	333	28.5	11	AAGLATLTTR+AASCDTYVGGK+ADGADPLLLLDGFK+GQGAALALHR+NVELGGVNR+PLHAAVR+VLSFPSNVELGGVNR+WAGGSGATTGVAQFLGGGSGDFVDAELK
tr|R1BMU9|R1BMU9_EMIHU	1	NADH dehydrogenase iron-sulfur protein 4 OS=Emiliania huxleyi OX=2903 GN=EMIHUDRAFT_449695 PE=4 SV=1	197	67.5	41	AVSAFTGTPK+DPFSNTPMTLEFHSAEDAIR+ELYEPPPPPPK+EPVSQNLALVSK+FVQNNGWK+ISWDDENTQR+KPQLDSR+QSQCGAGNMQSFPELYEPPPPPPKK+SYANNFTWK+VVTIYQPAPGVQNASK+WSNPLMGWTSTR+YEVQEPVSQNLALVSK
tr|R1BMW3|R1BMW3_EMIHU	1	Uncharacterized protein OS=Emiliania huxleyi OX=2903 GN=EMIHUDRAFT_452430 PE=4 SV=1	214	34.1	48	AGLLEQHK+DMLCQAGYCTTR+ERGDWNPQDEECCAK+GDWNPQDEECCAK+GIWVDQTDPDAANVPDTWDEK+GLLEQHK+KGIWVDQTDPDAANVPDTWDEK+LAGLLEQHK+NPQDEECCAK+PDAANVPDTWDEK+REITNFR+TLAPMPFR+TLAPMPFRDMLCQAGYCTTR
tr|R1BMX0|R1BMX0_EMIHU	1	Uncharacterized protein OS=Emiliania huxleyi OX=2903 GN=EMIHUDRAFT_104759 PE=4 SV=1	325	36.3	5	ALDLYVSDVR+ALFQDDTR+ALVTGHAR+AVCAPPPSTAQQLMR+LATGLLVVDSIAAPAR+LLSSHAALFK+LVLHSAEQPPAAVGATLAPPR+SLAEEEGLVVLVTNQDEMSACLGTSWAHCV+VGATLAPPR
tr|R1BMY8|R1BMY8_EMIHU tr|R1DRF7|R1DRF7_EMIHU	1	Uncharacterized protein (Fragment) OS=Emiliania huxleyi OX=2903 GN=EMIHUDRAFT_257540 PE=4 SV=1;Uncharacterized protein OS=Emiliania huxleyi OX=2903 GN=EMIHUDRAFT_214580 PE=4 SV=1	97	53.6	8	FTYLTAK+GAPDDVYLLTQAFMFTR+HMYENAVFLADK+KHMYENAVFLADK+PDLAHLR+QAFMFTR+YIVEDSIGK
tr|R1BMZ1|R1BMZ1_EMIHU tr|R1C5C8|R1C5C8_EMIHU	1	Uncharacterized protein (Fragment) OS=Emiliania huxleyi OX=2903 GN=EMIHUDRAFT_257536 PE=4 SV=1;Uncharacterized protein OS=Emiliania huxleyi OX=2903 GN=EMIHUDRAFT_427427 PE=4 SV=1	217	23	9	DIANQSAAPAAGGTLIAQFETAEGER+QLASSHGAPATGTR+VVYVPQAIFR
tr|R1BMZ5|R1BMZ5_EMIHU tr|R1BYS2|R1BYS2_EMIHU	1	Methionine sulfoxide reductase OS=Emiliania huxleyi OX=2903 GN=EMIHUDRAFT_316995 PE=3 SV=1;Methionine sulfoxide reductase (Fragment) OS=Emiliania huxleyi OX=2903 GN=EMIHUDRAFT_57362 PE=3 SV=1	243	23.1	5	ADTFWPAEDYHQAYLEK+QGNDVGTQYR+SAIFYSDER
tr|R1BN65|R1BN65_EMIHU tr|R1BTQ7|R1BTQ7_EMIHU	1	Uncharacterized protein OS=Emiliania huxleyi OX=2903 GN=EMIHUDRAFT_214802 PE=4 SV=1;Uncharacterized protein OS=Emiliania huxleyi OX=2903 GN=EMIHUDRAFT_212825 PE=4 SV=1	236	27	4	EPVMFDK+KLCYGFDPK+REPVMFDK+YIDPTVITIK
tr|R1BN97|R1BN97_EMIHU tr|R1ERK6|R1ERK6_EMIHU	1	Mannose-6-phosphate isomerase (Fragment) OS=Emiliania huxleyi OX=2903 GN=EMIHUDRAFT_52327 PE=3 SV=1;Mannose-6-phosphate isomerase (Fragment) OS=Emiliania huxleyi OX=2903 GN=EMIHUDRAFT_52642 PE=3 SV=1	382	23.5	12	ACPELVAVVGR+AYLFGDCIECMAESDNVVR+EAVVVPALK+EAVVVPALKR+FGCDSLVAAIAK+INSVLENCR+LSIQAHPNK+TALSIQAHPNK+YIAPVPEFLVDR
tr|R1BNI0|R1BNI0_EMIHU	1	Uncharacterized protein OS=Emiliania huxleyi OX=2903 GN=EMIHUDRAFT_120387 PE=4 SV=1	493	24.1	21	APLHHVALMRTGRAELVR+GAGIFNSR+GVWGGGPEILALVNAMK+KGVWGGGPEILALVNAMK+LQLCGAFGSPK+RAAETASARPR+RSDEEESSLQR+SDEEESSLQR+SGFYPEVLQELEPQVSQPGR+TSEDYCSSMR+VCIIAADDRFPK
tr|R1BNI8|R1BNI8_EMIHU	1	Uncharacterized protein OS=Emiliania huxleyi OX=2903 GN=EMIHUDRAFT_214377 PE=4 SV=1	249	25.7	6	AKPTTALAPR+GILHAATIK+GVCLGQPPLR+IGAHVCCYR+LPEECPR+WEVPSGGALQPSPLAPGSR
tr|R1BNJ7|R1BNJ7_EMIHU	1	Probable cytosolic iron-sulfur protein assembly protein CIAO1 homolog OS=Emiliania huxleyi OX=2903 GN=EMIHUDRAFT_465008 PE=3 SV=1	346	19.9	5	AVAWSPSGSFVATCGR+GDGLLASAGDDGVIR+GDVNSVAVAPAER+LWAEDGDR+VAWSPSGHTLASCAADR
tr|R1BNL3|R1BNL3_EMIHU tr|R1D5X6|R1D5X6_EMIHU	1	Uncharacterized protein OS=Emiliania huxleyi OX=2903 GN=EMIHUDRAFT_437575 PE=4 SV=1;Uncharacterized protein OS=Emiliania huxleyi OX=2903 GN=EMIHUDRAFT_442544 PE=4 SV=1	148	64.2	72	ADGEDGVHVDMVAR+AENGEHDALMR+ASDADGEDGVHVDMVAR+ASQVEGVVGASR+DADGEDGVHVDMVAR+DDPGAYQMDLVFDSFIDK+DGEDGVHVDMVAR+EETGALKR+EYLPQIEK+FEETGALK+FEETGALKR+LAENGEHDALMR+LILKFEETGALK+SDADGEDGVHVDMVAR+VHQQSFVYDDIE+VKDDPGAYQMDLVFDSFIDK+YLAENGEHDALMR
tr|R1BNL8|R1BNL8_EMIHU	1	Uncharacterized protein OS=Emiliania huxleyi OX=2903 GN=EMIHUDRAFT_214459 PE=4 SV=1	1063	29.3	4	AAAAAATLGAVAR+AAAAEGSDMAGQAAAAGR+AAAELLLPPLQQGLASDNYR+AAHGVIATYTR+AGAAIGLTQLIASAGR+AGLCDEAASVYGAAAR+AVKSAAVR+DILPYLDMMMPQLQSVLLDPIPEVRSTGARALGR+EALASLADEAR+EAVAQRPAAVVPFLLPR+ELEEGDEDR+ELEEGDEDRR+EPLLERIEDGSAGDQIAELRAGLAILR+ESASAALQSVGSVIR+FLPELIGAVR+GAAFGLAGVVK+KAAAAEGSDMAGQAAAAGR+LCAGLGVDAFPNLMAWLREGLR+PAAVVPFLLPR+RELEEGDEDRR+SAADDFLR+VEQAALAQLAAPDEAR+VEVAGLALPK+VVLAGLADGARAGSAR
tr|R1BNN1|R1BNN1_EMIHU	1	Uncharacterized protein OS=Emiliania huxleyi OX=2903 GN=EMIHUDRAFT_437597 PE=4 SV=1	419	23.6	5	CSSWAESAPSISFFTANVMFEGYVLLFIMLVLIAYIFFER+FNCDAGGR+MSHGSSWDPTHDFYPDRSIFVGNATH+WDPNVDFYLYPCTK+YSSLSGEWLMR
tr|R1BNP9|R1BNP9_EMIHU	1	Uncharacterized protein OS=Emiliania huxleyi OX=2903 GN=EMIHUDRAFT_465045 PE=4 SV=1	524	33.4	24	AAAASSDEVCDLLGR+AAPPLAAPAPGGASLAGASGELGR+ALYAAALQS+ALYAAALQSNLEAR+ATCDLHVLGLDGR+DRATCDLHVLGLDGRLR+LLLFDAR+SLGYESLTALHALSPEER+SPEERRALASEASMAPGHAR+TCDLHVLGLDGR+TLAPAVVPPQLAANPGAFWR+TVTVLESQLPLVDAPPSSSSPLR+VTHAAASPFVPR+VWSQHEATLR
tr|R1BNQ5|R1BNQ5_EMIHU	1	Protochlorophyllide reductase OS=Emiliania huxleyi OX=2903 GN=EMIHUDRAFT_104745 PE=4 SV=1	429	40.6	20	ADAAATACMEYAAGLSAAGP+AFTMVDGGTYDPDK+AFTMVDGGTYDPDKAYK+AGGSAVGAACDLSSLSSVR+DGQTGGWYDALPLGKHSTHICLAGSSTNTRK+DQCETDGAACELVIPQQTLLAGLTSAPVR+FMAEAARR+HAPSAEAR+LCNMLFMAEAAR+LFGSVFSGISK+LLTAAGHK+LLVTASGVHDPASGGGR+RAGGSAVGAACDLSSLSSVR
tr|R1BNS8|R1BNS8_EMIHU	1	Uncharacterized protein OS=Emiliania huxleyi OX=2903 GN=EMIHUDRAFT_438294 PE=4 SV=1	402	39.3	27	AAEHALSR+AAWSSAACGDGGGATSAK+AEAAEHALSR+ARQPEPCTWQPAEPGTSAAAR+ASAAGSARPSPAR+DRAEAAEHALSR+EAAEHALSR+GIELFGDSSWADIHR+HSDQVAELDAER+QAGSAGGSVAPTAPPTPAASLSER+RQAGSAGGSVAPTAPPTPAASLSER+SPLARPSPAVSR+WGHGTTEDAEQPDVLFAPK+WSEGEIATLQR
tr|R1BNU3|R1BNU3_EMIHU	1	Uncharacterized protein OS=Emiliania huxleyi OX=2903 GN=EMIHUDRAFT_120285 PE=4 SV=1	322	19.9	5	AMVAPGAQAVNALAVGR+DVFAYDLR+LWACEPPPAEGASEGASLR+PHPSGVVCVAGTSDAVGVWR
tr|R1BNV8|R1BNV8_EMIHU tr|R1C5E7|R1C5E7_EMIHU	1	Uncharacterized protein OS=Emiliania huxleyi OX=2903 GN=EMIHUDRAFT_470882 PE=4 SV=1;Uncharacterized protein OS=Emiliania huxleyi OX=2903 GN=EMIHUDRAFT_464210 PE=4 SV=1	471	8.5	3	DYSCDASGPGSTPSR+EGVSAERPWDSLR+SVVSGGGFSAAR
tr|R1BNW8|R1BNW8_EMIHU tr|R1CER7|R1CER7_EMIHU	1	Uncharacterized protein OS=Emiliania huxleyi OX=2903 GN=EMIHUDRAFT_452451 PE=4 SV=1;Uncharacterized protein OS=Emiliania huxleyi OX=2903 GN=EMIHUDRAFT_458417 PE=4 SV=1	337	49.6	31	AAFEYDAADAVK+AAHSVIVDDQR+AAHSVIVDDQRR+AALLEELGAMGVQVDEGR+ADGEAFGSGYER+AHSVIVDDQRR+EPIAYYRDPDDAYFEK+GQEAWYVTPR+LLEELGAMGVQVDEGR+LLTTLSQAASGER+LPPVDEAAVDALVAER+LYGDYYR+RTPEELAAAAALR+TLEAAEAAEVEEGR+TVGDGDEDVPALDTAPIEQLLLAR
tr|R1BNX4|R1BNX4_EMIHU	1	Uncharacterized protein OS=Emiliania huxleyi OX=2903 GN=EMIHUDRAFT_204334 PE=4 SV=1	377	7.7	4	LLTPYVLQLPESTFR+SLLGLPASQAQVVR
tr|R1BNY7|R1BNY7_EMIHU tr|R1DA18|R1DA18_EMIHU	1	Uncharacterized protein OS=Emiliania huxleyi OX=2903 GN=EMIHUDRAFT_446042 PE=4 SV=1;Uncharacterized protein OS=Emiliania huxleyi OX=2903 GN=EMIHUDRAFT_438510 PE=4 SV=1	279	38	26	AAGTVDGNTAIAAAAAK+AAVAGALGNAAGTVDGNTAIAAAAAK+DGNGLVNVK+FGGSGYVGAYASR+FVFGDYVK+FVYLGLASELASSPIK+GAQVVSVSR+GKAEAEAAVGK+KTPAEQADKVK+TPAEQADKVK+VVVFGGSGYVGAYASR
tr|R1BP43|R1BP43_EMIHU	1	Uncharacterized protein OS=Emiliania huxleyi OX=2903 GN=EMIHUDRAFT_427966 PE=4 SV=1	724	42.7	37	AHGGPTAATSTAFNPAIQFWTSR+APPDGGYASAVNVLPR+DDGALYMLGGSPQR+EGAGEDETAASTAGHAR+FGQQGFAFLQDGR+FITTSGVR+GAGEDETAASTAGHAR+GVVYSDFK+IAELMHAALLK+IGGLGCDDSGSVYWLEGRPQEGGR+LAIDGGSAGGYTTLGALAFK+LFLAPAGGGDAVCLTPESAWPDGQYR+MYQGEQHGFR+NDAFTSDEAAPPLLVK+PRNDAFTSDEAAPPLLVK+PTDFGGGSPGWQFGQQGFAFLQDGR+RLAIDGGSAGGYTTLGALAFK+TLAYITWEHPSMPWDATTLR+VFGIEPTPDAAPFDIDNMPA+VRPLGPLATAEGAGEDETAASTAGHAR+VVATYVDR+VVATYVDRGSGQSR+YA…
tr|R1BP71|R1BP71_EMIHU	1	Uncharacterized protein OS=Emiliania huxleyi OX=2903 GN=EMIHUDRAFT_437489 PE=4 SV=1	571	9.3	4	AAPAASPGIEAFNSYVR+LRAAPAASPGIEAFNSYVRR+LTAHDDAHDAAGR+MHLLFTHLF+NIGAFLGHSDR
tr|R1BP93|R1BP93_EMIHU	1	Uncharacterized protein OS=Emiliania huxleyi OX=2903 GN=EMIHUDRAFT_433254 PE=4 SV=1	241	69.7	180	AAATSAAETK+AAATSAAETKAAAK+AEAYVAEYR+AEQQLVTMKR+AGTFYVEPEHK+ATMNMLVK+AVPESVLK+AVPESVLKK+EAYVAEYR+EEYVNELIR+EGGDAGNREEYVNELIR+EQQLVTMKR+GINGMHPK+GNREEYVNELIR+GTFYVEPEHK+IMYGYPNLK+KAGTFYVEPEHK+KIMQVLR+LLQINNGVFMK+MNCPVGGFSR+NHFVEGGDAGNR+NHFVEGGDAGNREEYVNELIR+PESVLKK+PITDNEIIEK+PYIMYGYPNLK+QQLVTMKR+RAEAYVAEYR+SAEQQLVT+SAEQQLVTMK+SAEQQLVTMKR+TVKELVYKR+VAVPESVLK+VAVPESVLKK+VDPYIMYGYPNLK+VDPYIMYGYPNLKTV…
tr|R1BPC9|R1BPC9_EMIHU	1	Uncharacterized protein OS=Emiliania huxleyi OX=2903 GN=EMIHUDRAFT_464972 PE=4 SV=1	305	66.9	100	ADAVLADAEDK+ADAVLADAEDKFSAGTPAGDADVAQLYADK+ADAVLADAEDKFSAGTPAGDADVAQLYADKK+ALAALKETALESFK+AQAVGQDDLANAASAAEAAFVK+ASLVAVIDAIK+DDLANAASAAEAAFVK+DLANAASAAEAAFVK+EELSEAVLTSIEPAFVK+ETALESFK+FSAGTPAGDADVAQLYADKK+GGEPSEAMLQATFACNR+GGGEPSEAMLQATFACNR+GQDDLANAASAAEAAFVK+KEELSEAVLTSIEPAFVK+KETALESFK+KTVAAGEDLSGFGAK+LYASCLAEANAEVAMLR+QQAQQQMSTAMNYLQLQSQQMQQIQAQYAGGQGGK+SEAVLTSIEPAFVK+SLGAAYRPPDTNINLSGSYQQGR…
tr|R1BPF4|R1BPF4_EMIHU	1	Uncharacterized protein OS=Emiliania huxleyi OX=2903 GN=EMIHUDRAFT_452363 PE=4 SV=1	338	21.9	3	GVAMTAAGALR+QGLTLTAVR+RLYVLVVVGTSWSIGFFMFLVLPFDLEHAYCRR+SYISSGEFTSR+TSAHAAAPR+YTSAHAAAPR
tr|R1BPF8|R1BPF8_EMIHU tr|R1FT28|R1FT28_EMIHU	1	Nucleolar GTP-binding protein 2 (Fragment) OS=Emiliania huxleyi OX=2903 GN=EMIHUDRAFT_51701 PE=3 SV=1;Nucleolar GTP-binding protein 2 (Fragment) OS=Emiliania huxleyi OX=2903 GN=EMIHUDRAFT_51731 PE=3 SV=1	425	35.8	14	APHAEEFLR+AQSFGDTFGPK+HLVFVLNK+LVLHDWQR+NYIFDAGQSR+QISVGFIGYPNVGK+SIYLIDCPGTVQPSGNSEEDAVLK+SQIESTTNDPYAVLLR+SSIINTLK+SSIINTLKK+TYDAWDSPTDFLEQYGRRIGK+VIDSSDVVVEVLDAR+VKPEYVR
tr|R1BPI0|R1BPI0_EMIHU	1	Uncharacterized protein (Fragment) OS=Emiliania huxleyi OX=2903 GN=EMIHUDRAFT_67329 PE=4 SV=1	337	48.4	12	AAAAAAAER+EMHDHAER+ETELYDALGVAPDATPAAIK+ETELYDALGVAPDATPAAIKK+EVLCAVTLR+GLQALGGIDAALNSLDTK+LDVQMHLEGVQAR+NIGDAGAHAAFQR+QAPFGEALLWTVGYVYEHKGLQALGGIDAALNSLDTKA+VGEAYQVLSDEALR+VLADQATEQGVR+VSLLDIESTLR+VTLQGLSGRPELNGR
tr|R1BPK7|R1BPK7_EMIHU tr|R1DAZ0|R1DAZ0_EMIHU	1	Uncharacterized protein (Fragment) OS=Emiliania huxleyi OX=2903 GN=EMIHUDRAFT_446031 PE=4 SV=1;Uncharacterized protein (Fragment) OS=Emiliania huxleyi OX=2903 GN=EMIHUDRAFT_434171 PE=4 SV=1	646	17	5	AATNAAKGSMMSNSQMWATQMDAALVLSLL+ANTSFLHPSYSCAGLFMVQPLEYLP+GEGWLPDVFAAAPARR+HGSSWSSPLSAEDER+KGSMMSNSQMWATQMDAALVLSLLRR+LWAIANLLR+WSGALPLVALVAR
tr|R1BPP6|R1BPP6_EMIHU tr|R1EUW0|R1EUW0_EMIHU	1	Protein arginine N-methyltransferase OS=Emiliania huxleyi OX=2903 GN=EMIHUDRAFT_67341 PE=3 SV=1;Protein arginine N-methyltransferase OS=Emiliania huxleyi OX=2903 GN=EMIHUDRAFT_72646 PE=3 SV=1	681	27.6	24	AFAVEKNPNAVVTLR+AVVTPAVAYLTNK+AVYLYLCQR+DLAHFETQYVVK+GPLVAATLR+HQPGGEPAVVMVVGAGR+LAPSQQER+NIEIGVSTPTVADLKK+NPNAVVTLR+REWEAPR+RLAPSQQERPQPR+SDLVLDSNAWCR+TPVLVPEGGR+VEAAFWR+VPITHPPQSTAEAAGGDEDGSSGT+YLKPGGASIPTDYTSYVAPLSSSR
tr|R1BPS5|R1BPS5_EMIHU	1	40S ribosomal protein S21 OS=Emiliania huxleyi OX=2903 GN=EMIHUDRAFT_76734 PE=3 SV=1	86	52.3	39	ALCGFIR+FTKVIAENK+GEADGEIDRK+IGHVSADGVYTGEYTPMALCGFIR+QGEADGEIDRK+RSQGEADGEIDRK+SQGEADGEIDR+SQGEADGEIDRK
tr|R1BPU4|R1BPU4_EMIHU	1	Uncharacterized protein (Fragment) OS=Emiliania huxleyi OX=2903 GN=EMIHUDRAFT_357467 PE=4 SV=1	263	46.8	11	EFEGGPEGFPPGSER+FAADQPTVR+FIVDNEWR+FVTMVFIKPAR+GNINNCITVEDQTSFMR+GSAADARLGPAPAGGQAAGGGFALPQLPSTAAAV+SGNDCVVCLNLLPGTYQYK+STNTLSVTQR
tr|R1BPV0|R1BPV0_EMIHU	1	Uncharacterized protein OS=Emiliania huxleyi OX=2903 GN=EMIHUDRAFT_464892 PE=4 SV=1	1941	27.2	43	AAAAANEAAAAAR+AAAAEELAEAGTSNAEAAANEAAR+AAAERLRAVLAGQGCEAEAAR+AAAEVDSLEGK+AAEAAEAAAAAAAAAATSVAAAPAR+AAEAEAEAEAAK+AAGPASGVAPSAAAAAALR+ADAAEAAAADAAAAR+AEAAEAEAEAER+AGASAAAAAESAEAAR+ASSSLAAPVSLGSLAEAAASR+AVMASTPGELAK+CAPGPCGPHGRPCPQR+DAAEAAAADAAAAR+DSGAQLEYLK+EAAAAVTAATESR+EAAEAEAEAER+EAEAEAAK+EAEAEAEAAK+EEAAQQAYALALTTALR+ERCAEQERQAER+GIHAGAAGGNSFPR+GLLETSGPSR+KAAADALEQAK+LAASSVELAEAR+LAAVGAELR+LRPAD…
tr|R1BPV2|R1BPV2_EMIHU	1	Uncharacterized protein OS=Emiliania huxleyi OX=2903 GN=EMIHUDRAFT_464895 PE=4 SV=1	972	17.8	10	AATAHADGGASQQVDALPVAERVAQRAPLVQDR+AWGVMEAR+GAADGASWLRAPPATVALVATQPQER+GEAEAELLR+GGVAGFEEVAER+LEKEAGEADR+LLHGWGQFEQR+LLNWEGLR+LQQHEPAR+SFVGPDLSR+SSPLLLGAGLAR+TFHAWAR+VYSDGLR+VYSDGLRSCR+WDDALEAFER
tr|R1BPW6|R1BPW6_EMIHU	1	Uncharacterized protein OS=Emiliania huxleyi OX=2903 GN=EMIHUDRAFT_437419 PE=4 SV=1	454	26.9	4	CACLISSTGLLTR+EPIEVEHDDSPR+EQGIGDGEESRPGGEER+EQVAAASGGALER+IVLYSYGACLNLLAATALR+PGLLQLLWNLK+RGHSPAIVEMLR+TPFPPPAELGR+VAADVIEDTLLPAK
tr|R1BPY7|R1BPY7_EMIHU tr|R1CXK5|R1CXK5_EMIHU	1	Uncharacterized protein OS=Emiliania huxleyi OX=2903 GN=EMIHUDRAFT_247734 PE=4 SV=1;Uncharacterized protein OS=Emiliania huxleyi OX=2903 GN=EMIHUDRAFT_430070 PE=4 SV=1	552	15	6	FDLEESR+GAEAEILQQHNIPEPVLINER+SGVYVGEVYPTGAASGVLR+VLVLDTAQAR+VSFDALLLR+WCSLGFSWQPVESPALR
tr|R1BPY8|R1BPY8_EMIHU	1	Uncharacterized protein OS=Emiliania huxleyi OX=2903 GN=EMIHUDRAFT_213905 PE=4 SV=1	823	13.7	12	ALVEEAVPLLWCSLEPR+CSGTQLGAMWDK+ESPPSTPQSSR+GPPSPPPPPSR+IESLLESQAASMER+LEFAVTGLTAR+LSLGTAQPR+QAQHTSGFSR+SPLIIEK+WFELVGSELR+WHEALWAR
tr|R1BQ03|R1BQ03_EMIHU	1	Uncharacterized protein OS=Emiliania huxleyi OX=2903 GN=EMIHUDRAFT_437431 PE=4 SV=1	718	40	53	AASAGGATGSQTCSGSCEYGGYGCMEK+AFGVPPWDVALEADNSTSPPRV+ANAAVIPALAK+DAFYLAAFLGSLAK+ECWAELFVPK+EGGFFAPTNPIYLFAR+GGAVINPVCVDAP+GSVCYVPSVMR+GVLPSSCGR+IAALGIER+KANAAVIPALAK+LCVPAEPYR+LSQPLATLR+LVAEPTLWANSSLPGGR+PEALGCVAR+PVWLFPK+QELSAPPLAQAA+QELSAPPLAQAALVR+QGAEYNDGFCLK+QQMEFER+QSLPLDPVWLFPK+RIAALGIER+SAAGFSAGAVGSLSSHPVTR+TEEEGSVCYVPSVMR+VGGLLCPSECVEYGGPAGACDER+VSLVLTPR+WGSPVWVNR
tr|R1BQ07|R1BQ07_EMIHU	1	Uncharacterized protein OS=Emiliania huxleyi OX=2903 GN=EMIHUDRAFT_311470 PE=4 SV=1	287	29.3	9	EKEEPAEGEER+HIVIFAQR+IDPETVLDATVK+KEEPAEGEER+PETVLDATVK+REGLLLR+SCEGFHPR+SVGQLAALQSFSALQK+VIEVDDDRGAVTVR+YSRPEAMQK
tr|R1BQ18|R1BQ18_EMIHU	1	Glutathione peroxidase (Fragment) OS=Emiliania huxleyi OX=2903 GN=EMIHUDRAFT_61670 PE=4 SV=1	104	30.8	4	FSPSTSPLALR+HLSDGLGSSIK+SADPVFTYLK
tr|R1BQ26|R1BQ26_EMIHU	1	Uncharacterized protein OS=Emiliania huxleyi OX=2903 GN=EMIHUDRAFT_214001 PE=4 SV=1	229	32.8	8	AVMAAEAPR+DASVATDLPVPR+EQPAAAELETER+KNLEVWR+RPAGAVGMDPAELDEAER+SAGEASPPRPCVLLVNK
tr|R1BQ31|R1BQ31_EMIHU tr|R1DV36|R1DV36_EMIHU	1	Uncharacterized protein OS=Emiliania huxleyi OX=2903 GN=EMIHUDRAFT_437446 PE=4 SV=1;Uncharacterized protein OS=Emiliania huxleyi OX=2903 GN=EMIHUDRAFT_432389 PE=4 SV=1	123	31.7	12	EAEVAGVACVPLEEK+IAEEASEIFR+TGDAPLEQAGEDSY
tr|R1BQ33|R1BQ33_EMIHU	1	Uncharacterized protein (Fragment) OS=Emiliania huxleyi OX=2903 GN=EMIHUDRAFT_452299 PE=4 SV=1	417	12.5	6	FAASGVDLESR+FSQSAATQSR+NLQHVLSGSQDGSVR+VVPGHSGPVYSVALSR
tr|R1BQ45|R1BQ45_EMIHU	1	Putative mitochondrial chaperone BCS1 OS=Emiliania huxleyi OX=2903 GN=EMIHUDRAFT_104465 PE=3 SV=1	372	21.5	10	ALIAFEDVDALFGH+FYHSATAADTDR+GLAGAVVANEVEDAR+IALLSFNAK+KSTLAEAVK+REFLDAETR+TFLLYGPPGCGK
tr|R1BQ60|R1BQ60_EMIHU tr|R1BV91|R1BV91_EMIHU	1	Uncharacterized protein OS=Emiliania huxleyi OX=2903 GN=EMIHUDRAFT_120183 PE=4 SV=1;Uncharacterized protein OS=Emiliania huxleyi OX=2903 GN=EMIHUDRAFT_103549 PE=4 SV=1	279	25.1	8	AGEHLFR+DLYITEFR+GAAGEHLFR+LLTTEYLETFGPCAAGPSASTVGDPIVAYVDER+NNAWSPLEYAR+YVLLPVLGR
tr|R1BQ75|R1BQ75_EMIHU	1	Uncharacterized protein (Fragment) OS=Emiliania huxleyi OX=2903 GN=EMIHUDRAFT_437491 PE=4 SV=1	315	44.8	18	AILGIFEAYER+AMGGAAPLGPPRPPISALSDAAELER+EAAPNVVGAK+FTHNDLADMQASIR+GDLAAAAEYQDTAR+GTLVAPVHSPF+HPAGFVGAGK+KAMLEMWMSTEEVR+LLLPSLVLGTAGGFSVPGMMGGNR+QMLGLLK
tr|R1BQA1|R1BQA1_EMIHU	1	Uncharacterized protein OS=Emiliania huxleyi OX=2903 GN=EMIHUDRAFT_214220 PE=4 SV=1	231	15.2	2	VASAAVDDALTLR+VGQLAQQAK+VPTLCLGCAHPIK
tr|R1BQC1|R1BQC1_EMIHU	1	Uncharacterized protein OS=Emiliania huxleyi OX=2903 GN=EMIHUDRAFT_257178 PE=4 SV=1	72	48.6	7	IAEASSVPAAQQR+VSSNGQTLSIDAAPADTVVALK
tr|R1BQE5|R1BQE5_EMIHU tr|R1DUR3|R1DUR3_EMIHU	1	Branched-chain amino-acid aminotransferase OS=Emiliania huxleyi OX=2903 GN=EMIHUDRAFT_437324 PE=3 SV=1;Uncharacterized protein OS=Emiliania huxleyi OX=2903 GN=EMIHUDRAFT_439890 PE=3 SV=1	334	11.7	3	AAGNYNNAALIK+DGEIATPPINGSNLQGLTR+YQDIIHGR
tr|R1BQF4|R1BQF4_EMIHU	1	Uncharacterized protein OS=Emiliania huxleyi OX=2903 GN=EMIHUDRAFT_357672 PE=4 SV=1	153	54.2	6	ALHNVEEGTTTR+GYAEIDR+HLALHNVEEGTTTR+IGGLVSALNAALR+MAFESVVQQLGPILCFGSR+QHPVLLGTLLMPLGGDPVR+SVLAETAGGGK
tr|R1BQG2|R1BQG2_EMIHU	1	Uncharacterized protein OS=Emiliania huxleyi OX=2903 GN=EMIHUDRAFT_464975 PE=4 SV=1	478	34.9	7	AAAAHAAAVR+ALFSSRPDPPEARSGAADAEMGPAP+DAAPSGSEGAGEELAGEELVGALGDALELRRHVLLL+PGGHADGALGYLEALR+SGAADAEMGPAPPPTEAR+TLPLAAIGGGGGGGGGGGLETLGAASAALR+TPAAAAHAAAVR+VDTLVAPLPAAAAR+WPSISQAVAFLTARSCLLTLDAQPADPK
tr|R1BQJ8|R1BQJ8_EMIHU	1	Uncharacterized protein OS=Emiliania huxleyi OX=2903 GN=EMIHUDRAFT_213584 PE=4 SV=1	273	56.4	25	AEIESITNGTHPALVAELASHK+ATMQQQITQAEALK+KVTLSQLR+LIDSLEQK+NGAVLVYQHGQR+NVDHYTVR+NVLALFECDKK+QITQAEALK+QVDDEYK+QVDDEYKAQLEFFQSR+SAAMASGDAHGGNEVWYDR+TISAMNAVETTLR+VGDADADEGASSSGWK+VLVYQHGQR+VTLSQLR+YSLKPPM
tr|R1BQK0|R1BQK0_EMIHU	1	Uncharacterized protein OS=Emiliania huxleyi OX=2903 GN=EMIHUDRAFT_371417 PE=4 SV=1	174	56.3	35	ALDAQLYSLDEFAYSQEAVMPGMFSGYCAQGVVPR+DLRPLTK+DSLANDAPALLEAGDWGK+EAVATFDK+KSTGALVAETK+KSTGALVAETKR+LDKAEFAK+LKEAVATFDK+RPTADIK+SGYCAQGVVPR+SLANDAPALLEAGDWGK+STGALVAETK+STGALVAETKR+VRPTADLK
tr|R1BQK5|R1BQK5_EMIHU	1	Uncharacterized protein OS=Emiliania huxleyi OX=2903 GN=EMIHUDRAFT_357373 PE=4 SV=1	197	37.6	4	AFAADALAGGSRVVVDER+ANASAVAAPQGDEAAALTAAANSLASLR+ETGAATTLSVQR+GGVGGSNTLLSAGDFR+LTAAANSLASLR
tr|R1BQK7|R1BQK7_EMIHU	1	60S ribosome subunit biogenesis protein NIP7 homolog OS=Emiliania huxleyi OX=2903 GN=EMIHUDRAFT_427107 PE=3 SV=1	189	38.6	9	DQLVGMGVTFGK+ITEDTPQNQGVVVLSMADVPLGFGVTAK+ITEDTPQNQGVVVLSMADVPLGFGVTAKST+MPRPLTED+TLLDPPNGPHCFR+VFYVSDLQMR
tr|R1BQM7|R1BQM7_EMIHU	1	50S ribosomal protein L6 OS=Emiliania huxleyi OX=2903 GN=EMIHUDRAFT_67110 PE=3 SV=1	190	32.6	13	ADGALYPVETLVLR+DLELQGVGFR+FRPPDAYK+GVSQGFRK+IGRVPVK+LPEAVSVR+VPVKLPEAVSVR+YVDEVVR
tr|R1BQN8|R1BQN8_EMIHU tr|R1EZX5|R1EZX5_EMIHU	1	Uncharacterized protein OS=Emiliania huxleyi OX=2903 GN=EMIHUDRAFT_247661 PE=4 SV=1;Aminopeptidase OS=Emiliania huxleyi OX=2903 GN=EMIHUDRAFT_202791 PE=4 SV=1	534	42.8	32	DLINAPAADMGPAELESATR+DMGGAAHVLGLASMVMR+FASLVVPGACDATDTATALSGTFLCR+GLASMVMR+IKPASAMLTMKKDMGGAAHVLGLASMVMR+LIDLTWGEEGAPK+LPLWPGYR+NASSLFAFSSLPSR+PAADMGPAELESATR+PGDVLVAR+QAYLAAAGLSTFK+QAYLAAAGLSTFKDDK+QHLLSEPPPAETPAVPVLVLQQEEYADWLAAQSDER+SLAAACGASVSTVEGEALLQGYPQIHAVGR+TTEIGNTDAEGR+VLVAAVENSISGDAFRPGDVLVAR
tr|R1BQP1|R1BQP1_EMIHU	1	Uncharacterized protein OS=Emiliania huxleyi OX=2903 GN=EMIHUDRAFT_464857 PE=4 SV=1	547	19.6	9	AAGTPSAGAAALTK+AALDLLTK+AGGEWLEYGSWLGGPPVR+GEVSTAAAGWHSLEAER+GSYSSVSAAPLLGSAR+GSYSSVSAAPLLGSARSRFGVGAR+LTTYGPYALYR+TDILTDANELLDSGR
tr|R1BQQ2|R1BQQ2_EMIHU	1	Uncharacterized protein OS=Emiliania huxleyi OX=2903 GN=EMIHUDRAFT_422141 PE=4 SV=1	170	36.5	3	QVTMLVR+RGTPLGAVFR+SPHMTGVTLPNGFSPLQRLLLTANGNVER+STIYLTDPAWEEMVER
tr|R1BQQ8|R1BQQ8_EMIHU	1	Uncharacterized protein OS=Emiliania huxleyi OX=2903 GN=EMIHUDRAFT_213677 PE=4 SV=1	186	43.5	15	AEGLLAAVR+AVGVEEGVSTDAVLE+DLLAGPEAGGEGEEAGAAEAAPPK+DLLAGPEAGGEGEEAGAAEAAPPKR+KQPSPSGVEDVIR+LRDLLAGPEAGGEGEEAGAAEAAPPK+LRDLLAGPEAGGEGEEAGAAEAAPPKR+SPQAAPAMMVLLILSMK
tr|R1BQT8|R1BQT8_EMIHU tr|R1E5M8|R1E5M8_EMIHU	1	Uncharacterized protein (Fragment) OS=Emiliania huxleyi OX=2903 GN=EMIHUDRAFT_247592 PE=4 SV=1;Uncharacterized protein (Fragment) OS=Emiliania huxleyi OX=2903 GN=EMIHUDRAFT_124220 PE=4 SV=1	205	51.2	5	AAVEQPPSAFPAPAAASVPPPSPAEPAASGAQQQANQAGEAALSVLSGLGEK+DMAMLDQAAGAR+EIAAVTLQAAAEAESYLAQAER+LSAAGEATR+SMPVEVSLQR
tr|R1BQU0|R1BQU0_EMIHU	1	Uncharacterized protein OS=Emiliania huxleyi OX=2903 GN=EMIHUDRAFT_104304 PE=4 SV=1	1036	11.8	6	ALPLLQPGVLDGSPPAR+EPTVLEPFGRPGVLLSSR+GYLAAFPELEFEK+IPAPQGTAVVELLPAAEALGGASGGPLQR+LQADVPGELPAASPAQPLVATVSVQR+MMRWHAAASRGV+RYAGPLR
tr|R1BQV6|R1BQV6_EMIHU	1	Uncharacterized protein OS=Emiliania huxleyi OX=2903 GN=EMIHUDRAFT_464891 PE=4 SV=1	445	45.2	30	AASFATSHLVETSPLGR+AELCTGDQCPVPAGAPGQR+AGAAPAAEAAGEAEAESK+ALQSALAAAK+ASFATSHLVETSPLGR+AYTSAAGGAGAGGAGAGAGR+EEAGGGAEAASEAAK+EVLSHDLLGAR+GVIGGPLPEFLGR+KPNLNTALAASGAGCLALR+MLAAAFLK+NLAGAAMLAAAFLK+QAGGAADAALAPLQR+QPEAGAEAAPAP+SEAASFATSHLVETSPLGR+TLGLSGGELPLQDGAK+TSAAGGAGAGGAGAGAGR
tr|R1BQX8|R1BQX8_EMIHU tr|R1EG38|R1EG38_EMIHU	1	Uncharacterized protein OS=Emiliania huxleyi OX=2903 GN=EMIHUDRAFT_452236 PE=4 SV=1;Uncharacterized protein (Fragment) OS=Emiliania huxleyi OX=2903 GN=EMIHUDRAFT_458660 PE=4 SV=1	290	29	9	GAGDEMPTPR+INQGTLHNLDLTDETAAYQSR+LAHESAR+LQDEDEAPPPPPPPPPPEEELPSDASISVR+NVFDLFR+RTLEDLASR+TLEDLASR
tr|R1BQY3|R1BQY3_EMIHU	1	Glyceraldehyde 3-phosphate dehydrogenase (Fragment) OS=Emiliania huxleyi OX=2903 GN=EMIHUDRAFT_44530 PE=4 SV=1	168	39.3	54	AGQNIIPSSTGAAK+AVGKVLPDLNGK+GAGQNIIPSSTGAAK+GAGQNIIPSSTGAAKAVGK+IIPSSTGAAK+IPSSTGAAK+KDNQHFCHNR+KVIISAPSAD+KVIISAPSADAPMFVMGVKPHG+LTGMAFR+NIIPSSTGAAK+VLPDLNGK+VLPDLNGKLTGMAFR
tr|R1BQZ7|R1BQZ7_EMIHU	1	Uncharacterized protein OS=Emiliania huxleyi OX=2903 GN=EMIHUDRAFT_357487 PE=4 SV=1	209	41.1	41	AASPIRFPPTVALTPIVAR+AGDLIKR+FPPTVALTPIVAR+GGGGGGDDGEGGGMAK+GGGGQQQEQQEQQR+KVFGQQVEEEGEAE+VDVASLLQK+VLGGGGQQQEQQEQQR+YGLEAGLFSALR
tr|R1BR17|R1BR17_EMIHU	1	Uncharacterized protein OS=Emiliania huxleyi OX=2903 GN=EMIHUDRAFT_425229 PE=4 SV=1	250	33.6	10	ANIPGTPWQQLEK+EGAITFVDAVGGPR+GVVSVADLSPAETAAFVSEMR+IFSLSHGEVFLSK+QLSPTALAQLFK+RAPDGTATIVR
tr|R1BR48|R1BR48_EMIHU	1	Exportin 1 (Fragment) OS=Emiliania huxleyi OX=2903 GN=EMIHUDRAFT_419721 PE=4 SV=1	320	40	42	DPEVLSLFCCLINK+FVPPMLDPVLGDYVR+IYVDLLNVYK+LLDTFIEK+LLDTFIEKSEDADLVLTK+LQSAMTAEVPR+NFEDFPEHR+NFTLIIESIK+PVLGDYVR+RLQTIVR+SEDADLVLTK+SNLFNLLR+STLDMITK+VAVALGHPYTV+VFEAVFK
tr|R1BR67|R1BR67_EMIHU tr|R1DV13|R1DV13_EMIHU	1	Uncharacterized protein (Fragment) OS=Emiliania huxleyi OX=2903 GN=EMIHUDRAFT_67178 PE=4 SV=1;Uncharacterized protein (Fragment) OS=Emiliania huxleyi OX=2903 GN=EMIHUDRAFT_46418 PE=4 SV=1	199	16.5	4	DLVSQLLVGAPSK+DLVSQLLVGAPSKR+LGGGGGDAAEVR
tr|R1BR78|R1BR78_EMIHU	1	Uncharacterized protein OS=Emiliania huxleyi OX=2903 GN=EMIHUDRAFT_437267 PE=4 SV=1	172	33.7	6	ASVMVHNLR+HAEASGETGEQEGADSS+KLVEETK+MGPYQLVLWQPR+VMVHNLR+YQLVLWQPR+YVFADLDGLHYQK
tr|R1BR94|R1BR94_EMIHU	1	Uncharacterized protein OS=Emiliania huxleyi OX=2903 GN=EMIHUDRAFT_213307 PE=3 SV=1	331	39	16	AQEYTLYDDGASFDGK+ASSSMPESYVGK+CELLHVNFSNSLR+GCYYSIALDQDDAK+GCYYSIALDQDDAKR+GDLGGLMELK+KAQEYTLYDDGASFDGK+KTDDMYCFTAKK+LDRPDGEAR+NIQLHPK+NRNPGAMTVVVPEVDSEGGMVPARPK+QLDVHGR+RGDLGGLMELK+TDDMYCFTAK
tr|R1BRF3|R1BRF3_EMIHU tr|R1FKK9|R1FKK9_EMIHU	1	Uncharacterized protein OS=Emiliania huxleyi OX=2903 GN=EMIHUDRAFT_213463 PE=4 SV=1;Uncharacterized protein OS=Emiliania huxleyi OX=2903 GN=EMIHUDRAFT_111554 PE=4 SV=1	333	53.2	21	ADGGAADAAELAAWR+AHATDYLR+DASAAAAFER+EALFAGSAER+GLSFDLQLCPAQMEAAAAMISR+GLSFDLQLCPAQMEAAAAMISRHPGVPVVIDHMGKPWR+GLVLETISLFGAR+IAAAEMTLPR+LRADGGAADAAELAAWR+LSMLGVAVPGWPAGGAK+MAALAALPQVSCK+VAAIVANCDLSAPDAAAALDK+YILDYDGPFDGECPTHVACK
tr|R1BRF5|R1BRF5_EMIHU	1	Uncharacterized protein OS=Emiliania huxleyi OX=2903 GN=EMIHUDRAFT_219082 PE=4 SV=1	207	12.6	5	LAGLDPDLALVDSFLR+PDLALVDSFLR+TTLVDTLVGR
tr|R1BRG7|R1BRG7_EMIHU	1	Uncharacterized protein (Fragment) OS=Emiliania huxleyi OX=2903 GN=EMIHUDRAFT_452176 PE=4 SV=1	371	24.5	4	FAVDFSTPVELQEYR+GWLGADQYVR+HAAIGGFAVG+NSWWDGLPPGPGWK+TAALPWSVCPYTAKPGSDGECPGLAEAR+YLLPCTAASAHVLK
tr|R1BRI2|R1BRI2_EMIHU tr|R1DVW3|R1DVW3_EMIHU	1	Protoporphyrin IX methyltransferase OS=Emiliania huxleyi OX=2903 GN=MPMT1 PE=4 SV=1;Protoporphyrin IX methyltransferase OS=Emiliania huxleyi OX=2903 GN=PPMT1 PE=4 SV=1	262	63.4	86	AADLGLSER+AGMVGHLGGIAK+ALSEAGFAPSR+AYLHTEEAVLK+ESLSDGTWCDAGCGVGSLAIPLAQR+FGELFPGPSK+GATVVASDIAGAMASEAER+GATVVASDIAGAMASEAERR+GVGSLAIPLAQR+IYSEDGEVNAVQLDIR+LIEAVRQ+LILSFAPDTWYYR+MAGMVGHLGGIAK+RFGELFPGPSK+SDIAGAMASEAER+SEVEEYFNNEGFNR+TEMTGTNFYFSR+VDDKSEVEEYFNNEGFNR+YLHTEEAVLK
tr|R1BRI8|R1BRI8_EMIHU	1	Uncharacterized protein OS=Emiliania huxleyi OX=2903 GN=EMIHUDRAFT_437330 PE=4 SV=1	698	30.2	20	AATAALAVNGGGSQPVPVAYGLYR+DSPPTHGATAASIAK+DVPVVENAFWGIDGGR+GEALVAYLK+GGGADLTKPTWR+GLAPTPLATFGMAR+GPFVATEGEPCTWK+HDTPTGLGK+IVSVISFPDALK+KGGGADLTKPTWR+KQEKGEALVAYLK+NFEAPFDK+RGLAPTPLATFGMARPTGVSYR+SLDYADGGVVDT+SLDYADGGVVDTPAVCGAVSQGATK+VDVFPMPQSR+VRPPACLPCAPLSSGSR+YTTYTTSEEDGTKSLDYADGGVVDTP
tr|R1BRL7|R1BRL7_EMIHU	1	Uncharacterized protein OS=Emiliania huxleyi OX=2903 GN=EMIHUDRAFT_357364 PE=4 SV=1	314	27.1	3	ADSPEGGDAAR+DPAAPFAVHASGLR+FSHATLR+IDAAPLSSPSLPHR+RDPAEPSGFSHATLR+SDAAPGPAHLCLDVTALGVSLPDTLASLQHR
tr|R1BRL8|R1BRL8_EMIHU tr|R1FG84|R1FG84_EMIHU	1	Uncharacterized protein (Fragment) OS=Emiliania huxleyi OX=2903 GN=EMIHUDRAFT_124534 PE=4 SV=1;Uncharacterized protein OS=Emiliania huxleyi OX=2903 GN=EMIHUDRAFT_442017 PE=4 SV=1	174	17.2	4	ELFNVTLR+KFVIPVVR+LDAHLEESAAAPQR
tr|R1BRR3|R1BRR3_EMIHU	1	NADH-cytochrome b5 reductase OS=Emiliania huxleyi OX=2903 GN=EMIHUDRAFT_66963 PE=3 SV=1	294	40.8	8	DTLDAWSAAYPGR+GFISEPLLR+GGAEGAEPVVRPYTPVSTNALLGK+GLLADMGYTAGQVHK+GPPPMYDLLCGPR+KHIQFNVK+SSVPPPVAALVPPGECQFGEEWVAAPLLGR+TEPDILAR
tr|R1BRS2|R1BRS2_EMIHU	1	Uncharacterized protein OS=Emiliania huxleyi OX=2903 GN=EMIHUDRAFT_357137 PE=4 SV=1	173	31.8	7	AMDYTPGGGASGSFAGK+LLWDLTTAPVK+SVKAMRPR+TAEAMYDYLR+VHFDEALAR
tr|R1BRS3|R1BRS3_EMIHU tr|R1DK94|R1DK94_EMIHU	1	Uncharacterized protein OS=Emiliania huxleyi OX=2903 GN=EMIHUDRAFT_452207 PE=4 SV=1;Uncharacterized protein OS=Emiliania huxleyi OX=2903 GN=EMIHUDRAFT_470913 PE=4 SV=1	718	25.8	13	AALAGAALPVGLAEER+FCVTCALVGGDDADEPYDHFR+FCVTCALVGGDDADEPYDHFRR+FLPAGALPAR+GFTFLNIPR+IESTVTGNTSR+LEEIVATVR+LQEVSTQYATLMK+RKIELFTEQLDASNPILTDISDAMTSEGECLDQLA+RPGDEAPFLEFIQR+SVLVTSADPCGVK+TLEEALGFTPK+VQAPAASSAAAAKPA+VQAPAASSAAAAKPAAELELGR
tr|R1BRS6|R1BRS6_EMIHU	1	Uncharacterized protein OS=Emiliania huxleyi OX=2903 GN=EMIHUDRAFT_104009 PE=4 SV=1	383	42.3	15	AADGGGTNYVAPQGVASIVER+AAEPEESVLADLR+AAPALVLAGDAFSPLGSR+ADDDAIVYLAHDSAK+ADLTGVQYSSR+ALPAESVVVWEGLAQLGGR+VAIVGGGLTGAAVGR+VFSMSSLSPCCSRRATALR+WLDGASGVGR+YPVALPGGAACLPLRPAAGGR
tr|R1BRT6|R1BRT6_EMIHU	1	Uncharacterized protein OS=Emiliania huxleyi OX=2903 GN=EMIHUDRAFT_213056 PE=4 SV=1	436	32.1	19	AFQHLVR+AHAAHAAAVAAAGER+ALASHGLPCDLSINTR+AQSGAGEKEDLVR+DELMQSLIDALK+KAHAAHAAAVAAAGERR+KALASHGLPCDLSI+LQLCDAGDKHALPDGR+MSDAYSKLKVAQLK+QPEESSSR+SEGGGTSAEAGSSAGGGGGGEDADELATR+THLFCPR
tr|R1BRU0|R1BRU0_EMIHU	1	Uncharacterized protein OS=Emiliania huxleyi OX=2903 GN=EMIHUDRAFT_422092 PE=4 SV=1	102	55.9	4	AVYAFVSK+LFGAVNSLHQMDSAAQGFGCDDEEECELPYDD+LLPGFLTR+LPIISLLIR
tr|R1BRU6|R1BRU6_EMIHU	1	Uncharacterized protein OS=Emiliania huxleyi OX=2903 GN=EMIHUDRAFT_67066 PE=3 SV=1	88	29.5	11	AVSKGDLVDAIAAR+GDLVDAIAAR+VSLVGFGTFDSK
tr|R1BRV6|R1BRV6_EMIHU tr|R1DUZ5|R1DUZ5_EMIHU	1	Uncharacterized protein OS=Emiliania huxleyi OX=2903 GN=EMIHUDRAFT_357156 PE=4 SV=1;Uncharacterized protein (Fragment) OS=Emiliania huxleyi OX=2903 GN=EMIHUDRAFT_371301 PE=4 SV=1	151	43.3	8	AFPSCAQGLVCQSVDEMVSIPGAGK+AFPSCAQGLVCQSVDEMVSIPGAGKK+EAPQQPCPYGR+MACAAHLPTEGLAQQGETCDGFDETTGK
tr|R1BRW0|R1BRW0_EMIHU	1	Putative Serine/threonine-protein kinase OS=Emiliania huxleyi OX=2903 GN=EMIHUDRAFT_213096 PE=3 SV=1	287	47.4	22	AANVLLNAR+DPPFFDASSVYGAMLR+GCDHENIIAYR+GLDYLHTQR+IVQGPPAK+LADLGIVAQLQNTMSK+LGDAAPEALSH+LLGTGSYGSVYQGVCEGEK+TQQVIAQPATR+TWSATELIR+VLQLVAGSEADINNELR
tr|R1BRW7|R1BRW7_EMIHU	1	Uncharacterized protein OS=Emiliania huxleyi OX=2903 GN=EMIHUDRAFT_213721 PE=4 SV=1	498	24.1	15	ADPLETSDLASR+AELPIGTEPR+AFIAPTDKPR+EGIELDR+FAFIAPTDKPR+FIAPTDKPR+GGNTAAACEHAQGVYR+HLDALVR+IVHTPLQVPQEYADR+LEAYEATAFNPDR+NPYHVNPLNAEPTISNPDDPVSGFQGIPR
tr|R1BRX2|R1BRX2_EMIHU	1	DNAJ domain-containing protein OS=Emiliania huxleyi OX=2903 GN=EMIHUDRAFT_416502 PE=4 SV=1	117	54.7	21	EASQILGIR+GGSACGFEANMSR+GGSPFIATK+IMLLNHPDR+INQASEVMMGQDR+KIMLLNHPDR+MLLNHPDR+NMQAAAAGFR
tr|R1BRY7|R1BRY7_EMIHU	1	Uncharacterized protein OS=Emiliania huxleyi OX=2903 GN=EMIHUDRAFT_213135 PE=4 SV=1	264	36.7	17	AELVELGNAIQAAELAGVGAAADAMLEAR+EVGWYAR+LRSDAPAVDIAPAAPDADVAEQQLTQALIR+SDAPAVDIAPAAPDADVAEQQLTQALIR+TAAPINADEVVK+TAAPINADEVVKK+TTAAPADTVVSWYDQGLR
tr|R1BRY8|R1BRY8_EMIHU	1	Uncharacterized protein OS=Emiliania huxleyi OX=2903 GN=EMIHUDRAFT_67092 PE=4 SV=1	138	26.8	3	DAISFNSVPSLER+LLPVEILQGGAR+LVPGGAGNALLR
tr|R1BS39|R1BS39_EMIHU	1	Uncharacterized protein (Fragment) OS=Emiliania huxleyi OX=2903 GN=EMIHUDRAFT_120102 PE=4 SV=1	965	11.5	5	ADAMLATPR+KELSIDVLTSSR+NDEQGGGLTHLEVPR+PEGDGALDAVGGGAGMEATAEMARMQLDADEYFAQQR+RMCDEER+SAAAAAAEAAAAAAAAEPR+TPADGLEAHWAR+VGGGAGMEATAEMAR
tr|R1BS49|R1BS49_EMIHU tr|R1CL45|R1CL45_EMIHU	1	Uncharacterized protein OS=Emiliania huxleyi OX=2903 GN=EMIHUDRAFT_437257 PE=4 SV=1;Uncharacterized protein OS=Emiliania huxleyi OX=2903 GN=EMIHUDRAFT_424551 PE=4 SV=1	312	17	4	DPAELNLAGNNAYSDAGR+NGADPAELNLAGNNAYSDAGR+PAELNLAGNNAYSDAGR+QLCAAGHDPNAK+SVEESELMR+WVSSYPVSGGP
tr|R1BS54|R1BS54_EMIHU tr|R1E137|R1E137_EMIHU	1	Uncharacterized protein OS=Emiliania huxleyi OX=2903 GN=EMIHUDRAFT_459670 PE=4 SV=1;Uncharacterized protein OS=Emiliania huxleyi OX=2903 GN=EMIHUDRAFT_448169 PE=4 SV=1	376	25	17	DEILDYYR+FSVGDGVDLIPPNQLPAR+LASRDEILDYYR+LFSLAMNGYSLAEGR+NCDGLVEAGLLTPPEEGR+NYGVESTALEAFTQHPEK+YTENDLPLLVPPK
tr|R1BS87|R1BS87_EMIHU	1	Uncharacterized protein OS=Emiliania huxleyi OX=2903 GN=EMIHUDRAFT_464192 PE=3 SV=1	373	18.5	7	APWQSHIGLLR+EIDEAQREEFR+LASHVLPTYFR+LWGLAQEVQR+SGTPADAQGWGGQPGAPK+VLNAYGFK
tr|R1BS93|R1BS93_EMIHU	1	Uncharacterized protein OS=Emiliania huxleyi OX=2903 GN=EMIHUDRAFT_213262 PE=4 SV=1	655	17.9	13	AEIEAVQQK+GPASADDEHESR+LASLPLPGR+LLQKGAEAILECDEEWSQHKK+PAAAPSGGGGAGGER+QPAAPPAEAPK+RRPDRARPAAVEMEALSTR+SASLSSLYE+TIDDHYADNVAR
tr|R1BSA2|R1BSA2_EMIHU	1	Uncharacterized protein (Fragment) OS=Emiliania huxleyi OX=2903 GN=EMIHUDRAFT_437280 PE=4 SV=1	505	14.9	4	ATALLSFPFASTFDASHLAK+HDGGIPASSER+LIASKPLFILR+SAAAEALLTAWA+SSTAEVTSGAVIK+TIDLPAFR
tr|R1BSD9|R1BSD9_EMIHU	1	Uncharacterized protein (Fragment) OS=Emiliania huxleyi OX=2903 GN=EMIHUDRAFT_124502 PE=4 SV=1	189	31.7	14	AAAFDFDDEAPAAAVPAKPKPAP+AALLDSGGHYTLR+ALLDSGGHYTLR+DAFAALLDSGGHYTLR+FDFDDEAPAAAVPAKPKPAPETSK+IGDAGAFAER+TVSLLHR
tr|R1BSN4|R1BSN4_EMIHU	1	Uncharacterized protein OS=Emiliania huxleyi OX=2903 GN=EMIHUDRAFT_437179 PE=4 SV=1	209	27.8	4	EAKAAPAAAAAAPPAESATPMAVCPAPSVAVPSAA+IGLLGFQCK+QQLTQANPTITPEK
tr|R1BSS3|R1BSS3_EMIHU tr|R1E9Z1|R1E9Z1_EMIHU	1	Uncharacterized protein (Fragment) OS=Emiliania huxleyi OX=2903 GN=EMIHUDRAFT_459635 PE=4 SV=1;Uncharacterized protein OS=Emiliania huxleyi OX=2903 GN=EMIHUDRAFT_421733 PE=4 SV=1	262	35.5	44	ALFSSLFK+GGMIINLMNGVIDTALNHQK+HGIEGDPVALDR+LAVTVTGVLGT+LFSSLFK+LPTPPDPQK+LPTPPDPQKER+PTPPDPQKER+VGMQSMWASGPHGIEGD+VGMQSMWASGPHGIEGDPVALDR+VSFEDATASSQYLELPEGCK+WASGPHGIEGDPVALDR
tr|R1BSU9|R1BSU9_EMIHU	1	Uncharacterized protein OS=Emiliania huxleyi OX=2903 GN=EMIHUDRAFT_464749 PE=4 SV=1	566	14.3	5	GGGGGGGGGGGGGGGGGLAGEGSGGGDR+LCGALSPAYLR+LCVGGRGGGGGGGGGGGGGGGGGLAGEGSGGGDRAVG+RAFLLLNLGGEPHSLR+SPDVLDVSR+VYYALEQR
tr|R1BSW0|R1BSW0_EMIHU tr|R1DTV6|R1DTV6_EMIHU	1	Uncharacterized protein (Fragment) OS=Emiliania huxleyi OX=2903 GN=EMIHUDRAFT_78600 PE=4 SV=1;Uncharacterized protein (Fragment) OS=Emiliania huxleyi OX=2903 GN=EMIHUDRAFT_50072 PE=4 SV=1	229	20.2	7	EAEALGEAAPAHVQR+KLPYGPTAR+KPQSLWLVK+KQLVDACNER+LPYGPTAR+LVDACNER
tr|R1BSY7|R1BSY7_EMIHU	1	Uncharacterized protein OS=Emiliania huxleyi OX=2903 GN=EMIHUDRAFT_104002 PE=4 SV=1	255	32.2	2	AAIESAIAQQNLPLTLDLAR+AASGEHAEAAAPPKR+DEQCAEATAPAASGE+EATAPAASGEHAEAAAPPK+LFGAALLGAVR+RGDGTGGDGAASSGGASTSGAPLSQR
tr|R1BT02|R1BT02_EMIHU	1	Uncharacterized protein OS=Emiliania huxleyi OX=2903 GN=EMIHUDRAFT_247066 PE=4 SV=1	260	21.2	3	AAMSPDLAR+GVAPPNATAFRGEASR+IATTAWPAR+KLILVDER+LVLDAPGDIAWAR
tr|R1BT20|R1BT20_EMIHU	1	Uncharacterized protein (Fragment) OS=Emiliania huxleyi OX=2903 GN=EMIHUDRAFT_119919 PE=4 SV=1	424	53.8	24	AALFSSATEGGAAPLATPR+ALGPAAAGGGGGGGGGGGAEALAATAAAAGLPTK+APDGGGGSRPALEAEAAALR+FSQAGAALVTR+GAVSDPVAADAPADVALSQR+GRQAAPPPFPPPPDDWGAMLR+LDAEDEEEEAALLR+LHDEEVQEAALR+LPTSLDPDAPAR+QADPVADLALR+RLDAEDEEEEAALLR+SASAAADRPLFALSLPDFDGGGGGFGTAPGAVPDR+YDSAAGGWVGNPDRPLWR
tr|R1BT21|R1BT21_EMIHU	1	Uncharacterized protein OS=Emiliania huxleyi OX=2903 GN=EMIHUDRAFT_464769 PE=4 SV=1	958	35.2	81	AVVASNIMYVVGQYPR+DFLVQVK+DLLGLCEMK+DLLGLCEMKR+DSDAITLYK+EFGDSTDLFAEER+ETMKDSDAITLYK+FLPNAAFR+FLVTVIK+FYALQILDG+FYALQILDGAIK+IAGEDAAGALNWFR+ISGAMSEEDEKR+LFEFMHELHPGVQDMACDTFLK+LLSEEVFDFSR+LLSEEVFDFSRDEMTSVK+LMEWPNQMWVPR+LNVILVQIVK+LQLYAPILTK+MAKPEEVLIVEDENGEIVR+NFEDFPEHR+NFIVNLVIQK+NFTLIIESIK+QEWPHNWPSFIQDIVNASK+QHLQIAER+QVATAILR+RDFLVQVKEFGDSTDLFAEER+SNLFNLLR+SSDEATFR+STLDMITK+TLSQLQER+TNETLCENNM…
tr|R1BT31|R1BT31_EMIHU	1	Uncharacterized protein OS=Emiliania huxleyi OX=2903 GN=EMIHUDRAFT_452091 PE=4 SV=1	309	39.5	8	GWLQYIK+IGASMPLGER+LRWSGALAAFTPSQPVPTFKLTNNGGR+LSSPYNTGGSVSR+NVECYQFPVPPEPK+QLEPQVFLSIGDK+SLSSPYNTGGSVSR+SPYNTGGSVSR+TLHLQPVGQGAAQGAGR+VGGEAVPLGGVFAVAVVGAR
tr|R1BT60|R1BT60_EMIHU	1	Uncharacterized protein OS=Emiliania huxleyi OX=2903 GN=EMIHUDRAFT_104054 PE=4 SV=1	486	14	4	DEGTFHILDLAQR+DVLSLLPR+FTEVVGHR+KFTEVVGHR+MSVPPAAFESLEPQDR+SDEGVEAIR+YQLQSQSLNTFYR
tr|R1BTE7|R1BTE7_EMIHU	1	Uncharacterized protein OS=Emiliania huxleyi OX=2903 GN=EMIHUDRAFT_119829 PE=4 SV=1	346	46.5	25	AMGLPKPIMHGVFSLAR+EVVLNLPLAR+GGTLPHLR+GVAAITDAYSLATVPK+HIEFLATR+HVVASPDFPLSVMGVVHAK+KWAAFCHSPDIEK+LLVSTTMTFTSTDAK+PIMHGVFSLAR+PKPIMHGVFSLAR+QFVEEIKR+RPELTAAEQAAK+RRPELTAAEQAAK+SSGTLYPPFSSK+TEHANGLDTTK+TNLGPTASAPK+TNLGPTASAPKQ
tr|R1BTI5|R1BTI5_EMIHU	1	Uncharacterized protein OS=Emiliania huxleyi OX=2903 GN=EMIHUDRAFT_212502 PE=4 SV=1	416	11.1	2	DYDGVGSCPAQR+ECNECYYA+ECNECYYAPGK+HLNVMGYMYMVYTR+LPAETFYLR
tr|R1BTJ5|R1BTJ5_EMIHU tr|R1F5H5|R1F5H5_EMIHU	1	Uncharacterized protein (Fragment) OS=Emiliania huxleyi OX=2903 GN=EMIHUDRAFT_445925 PE=4 SV=1;Uncharacterized protein (Fragment) OS=Emiliania huxleyi OX=2903 GN=EMIHUDRAFT_433908 PE=4 SV=1	242	36.2	7	ADLSYDQYIA+ADLSYDQYIADFDK+DAAAAAAAAAAAAA+DAYLALPAR+GMLKDPEFAFLVR+LPGVAGVVEK+MRDFETR+TNPHSAVLPPLPTPAGR
tr|R1BTK9|R1BTK9_EMIHU	1	Uncharacterized protein OS=Emiliania huxleyi OX=2903 GN=EMIHUDRAFT_66842 PE=3 SV=1	338	19.8	10	AFWADVHGIDMSCLAPIAR+AVVSASGLTGLVEVIR+GKVEEVELPER+LTMTQATQNPR+RTDAYLQAIR+TDAYLQAIR
tr|R1BTL8|R1BTL8_EMIHU tr|R1FBT8|R1FBT8_EMIHU	1	Uncharacterized protein (Fragment) OS=Emiliania huxleyi OX=2903 GN=EMIHUDRAFT_256950 PE=4 SV=1;Uncharacterized protein OS=Emiliania huxleyi OX=2903 GN=EMIHUDRAFT_230312 PE=4 SV=1	143	27.3	5	FGSTVTLLR+VVQFPVPTIYGAVSDVAR+YADFLPWCTASR
tr|R1BTM2|R1BTM2_EMIHU	1	Putative glutathione-S-transferase OS=Emiliania huxleyi OX=2903 GN=EMIHUDRAFT_438173 PE=4 SV=1	222	27	5	AREDPHASGPRPSA+EIDWLPDDPVLR+HQCLSEVYGAAPVVVDAAR+TADMEAPDFLAASPR
tr|R1BTM8|R1BTM8_EMIHU	1	Light harvesting protein OS=Emiliania huxleyi OX=2903 GN=Lhcf59 PE=4 SV=1	224	67.4	440	AMLASVGYLVGAAK+ASELKHGR+ASVAANGPYQAWDAVPQAGK+ASVGYLVGAAK+DGIQGLWAPK+DPLNFTGALSAEQK+EQLPFDGIQGLWAPK+FWDPLNFTGALSAEQK+FWDPLNFTGALSAEQKAR+GGVPGKIEQLPFDGIQGLWAPK+GIQGLWAPK+GPYQAWDAVPQAGK+GVTFASVAANGPYQAWDAVPQAGK+HNLPGSVPALDSSF+IEQLPFDGIQGL+IEQLPFDGIQGLWAPK+IEQLPFDGIQGLWAPKIK+IGIISFITGHNLPGSVPALDSSF+IISFITGHNLPGSVPALDSSF+IKFWDPLNFTGALSAEQK+ISEAVSDEAVMWFRASELK+ISFPGELAK+ISFPGELAKG+ITGHNLPGSVPALDSSF+KFW…
tr|R1BTN0|R1BTN0_EMIHU	1	Uncharacterized protein OS=Emiliania huxleyi OX=2903 GN=EMIHUDRAFT_103783 PE=4 SV=1	714	23.4	14	AQFLQHR+CGAVSVACGR+EEVPLVVDNLDGQVHFFPAISDAQQLK+ETQTPAESR+FTFSDSDFALVK+GCTCSGGAASLAQHNAHCYDPHLLGAIEGMLHK+GGSAEGEVLPSELR+ISMPMLADER+LADFGISMPML+NVVVGGENVWR+SGGAASLAQHNAHCYDPHLLGAIEGMLHK+SQVSLDAMR+TDLSGISVTAIS+VIRPDGGR
tr|R1BTP5|R1BTP5_EMIHU	1	Uncharacterized protein OS=Emiliania huxleyi OX=2903 GN=EMIHUDRAFT_103789 PE=4 SV=1	613	46.2	31	AAAAAEAAALSAR+AAAEAAEAAAAQAAAEAA+AAAEAAEAAAAQAAAEAAA+AAAEAAEAAAAQAAAEAAAEAAEAAAAAAAQLESEAASR+AAAEAEAAAAAVSR+AAAEAPPGEAAGAGPER+AASAEGAASAAGSEAESAR+AGAAEEAAAATATAAEAAAAEAAAAAAAAAAEAAALSAR+AIVRPLPPEWR+ASAAAAVAALR+AVDTVAAELQGSLLAPGR+AVEWLVSAGALAARL+DAAEEAAAR+DEAEDAMRR+LAAIVRPLPPEWR+LEAAEAAAADASAR+LGAPAAVGR+MAAELPAQLGEGEAQAER+RYAGAYVSR+SAAATAGFR+TPAVSPHR+VAALESSLAAAER+YAGAYVSR
tr|R1BTQ9|R1BTQ9_EMIHU	1	Putative tropinone reductase OS=Emiliania huxleyi OX=2903 GN=EMIHUDRAFT_212574 PE=4 SV=1	293	44.4	16	AIVEELLDHGCTVLTCAR+ALLVSEVEAR+DVSPLADLLSR+GCHSALKR+GLDVLVNNVGTNLR+TPLTAPLLAQEPFHDAVR+TPLTAPLLAQEPFHDAVRR+TSMFSIALAIAAAGDRSLWNLADRTAVV+VNAVAPWFIR+YLACEWGPDGIR
tr|R1BTR2|R1BTR2_EMIHU	1	Uncharacterized protein OS=Emiliania huxleyi OX=2903 GN=EMIHUDRAFT_212582 PE=4 SV=1	270	19.3	8	AGEIVAGVGEGR+GSGLWQLSR+IAELEQR+LLFQPVLLAMFWEMAQPTLFDAK+SIAELEQR
tr|R1BTR5|R1BTR5_EMIHU tr|R1EN74|R1EN74_EMIHU	1	Uncharacterized protein OS=Emiliania huxleyi OX=2903 GN=EMIHUDRAFT_103806 PE=4 SV=1;Uncharacterized protein OS=Emiliania huxleyi OX=2903 GN=EMIHUDRAFT_101455 PE=4 SV=1	794	6.7	3	LLEVISGLPLDR+LNGSPRPSSPSPPSPPS+LPGLFTAIAR+YSYATDVLGR
tr|R1BTT3|R1BTT3_EMIHU	1	Uncharacterized protein OS=Emiliania huxleyi OX=2903 GN=EMIHUDRAFT_464731 PE=4 SV=1	562	40.6	23	AAASGATQFGLLLR+AADTIVGDGK+AGGGGGALAVGAR+GPCCETGEQALER+LAIGCELLSDPR+LASEGTTVLLSIHQPR+LLFLDEPTSGLDAFAAQQVVTSLR+MLAIMGPSGSGK+MLAIMGPSGSGKT+PSPAGLAEEK+QLGHKCPAGISAAEHVVDIISTGYEPAAAADRLGSFER+RAGGGGGALAVGAR+SGATQFGLLLR+TAPGVYFEGLTFSTGGEK+TQMTAPSSLPR+TTLLNALAGQLK+VSFGGSTVR+WCSEGLAVNEFSGLR+YEPAAAADR
tr|R1BTU9|R1BTU9_EMIHU tr|R1E8H7|R1E8H7_EMIHU	1	Uncharacterized protein OS=Emiliania huxleyi OX=2903 GN=EMIHUDRAFT_212903 PE=4 SV=1;Uncharacterized protein OS=Emiliania huxleyi OX=2903 GN=EMIHUDRAFT_118658 PE=4 SV=1	318	35.2	9	AGIAGVLADVEQNPFSQK+EEGFDFVGK+EEGFDFVGKDYVK+EPLKDEAAYR+EPMAAVLGSTV+KSGFGGSVMVDFVGLP+REPLKDEAAYR+RMCIMMR+VLGSTVTDSMIGDAYSFAPNDDPSAFGQTPEMAKRCGQVLMR
tr|R1BTV3|R1BTV3_EMIHU tr|R1C3T5|R1C3T5_EMIHU	1	Uncharacterized protein OS=Emiliania huxleyi OX=2903 GN=EMIHUDRAFT_103952 PE=4 SV=1;Uncharacterized protein OS=Emiliania huxleyi OX=2903 GN=EMIHUDRAFT_118660 PE=4 SV=1	618	32	8	ADEAEAAEHTR+AGIQMSAAEAAR+DVDGDQDGDGYLTAAERPSLLTDSER+EEGASDDGDGAR+FEGANLFLR+GDDGSGDGGGDSD+GGAGGTAADASVAIR+GGGDSDGGGGGDGDGAR+RPPSAPEEEGGDSAALDPGATR+SGEEGGELSSGEEGASDDGDGARGDDGSGDGGGDSDGGGGGDGDGARR
tr|R1BTX3|R1BTX3_EMIHU	1	Uncharacterized protein OS=Emiliania huxleyi OX=2903 GN=EMIHUDRAFT_451995 PE=4 SV=1	389	23.4	8	AAADAALGLAR+AELASSAAEGAALR+AELASSAAEGAALRR+AGWLSSSDKDFLDK+MYVALTYIPGGGLLTGE+SITLDPALSQNEDVR+VAALTGENGR+YRQFDVLDK
tr|R1BTX6|R1BTX6_EMIHU	1	Ubiquinone biosynthesis protein COQ4 homolog, mitochondrial OS=Emiliania huxleyi OX=2903 GN=EMIHUDRAFT_66758 PE=3 SV=1	219	37.4	7	LVGVVGETTGGAALHR+PELAYVMTR+QTGLPMCAAGALAGGVR+TAVHFVDDPELAYVMTR+TVLQDRPLITSETLHAETLR+YSAHVPTTLLEK
tr|R1BU11|R1BU11_EMIHU	1	GTP-binding protein OS=Emiliania huxleyi OX=2903 GN=Rab5b-2 PE=4 SV=1	207	61.4	23	FEIWDTAGQER+GAAAAIVVYDITNR+GQFFEYQES+IVIALAGNK+KVEPEEAESYASDNGIFFMETSAK+LVLLGDSAVGK+PGGSGIVIAGQNGQAAAEAK+QGNPNIVIALAGNK+SLAPMYYR+TATNVNELFVAIAR+YHSLAPMYYR
tr|R1BU19|R1BU19_EMIHU tr|R1EI99|R1EI99_EMIHU	1	Uncharacterized protein OS=Emiliania huxleyi OX=2903 GN=EMIHUDRAFT_119795 PE=4 SV=1;Uncharacterized protein OS=Emiliania huxleyi OX=2903 GN=EMIHUDRAFT_100475 PE=4 SV=1	375	28.5	14	AAAEAAAAAAEAAAAAAAEAAAAER+AAAEAAAAAAEAAAAAAAEAAAAERAAA+AAAEAAAAER+AATQAAEAAVNAAAAAGLMDADAAEEKK+ALLSSLFGESK+EAAEEALR+EAAVAAEANAEAEAAAAR+ELQQAAEAR+PLSDVAATQAAEAAVNAAAAAGLMDADAAEEK
tr|R1BU31|R1BU31_EMIHU	1	Uncharacterized protein OS=Emiliania huxleyi OX=2903 GN=EMIHUDRAFT_246758 PE=4 SV=1	245	16.3	3	AATNAEGVLCMFGR+LFDLDPMVPGQR+LFDLDPMVPGQRLVLPAPAAFVDVCRAATNAEGVLCMFG+LVLPAPAAFVDVCR
tr|R1BU52|R1BU52_EMIHU	1	Uncharacterized protein OS=Emiliania huxleyi OX=2903 GN=EMIHUDRAFT_445881 PE=4 SV=1	218	6.4	3	EGVDGIDPCSEVR+EGVDGIDPCSEVRK
tr|R1BU78|R1BU78_EMIHU tr|R1CI51|R1CI51_EMIHU	1	Uncharacterized protein OS=Emiliania huxleyi OX=2903 GN=EMIHUDRAFT_470693 PE=4 SV=1;Uncharacterized protein OS=Emiliania huxleyi OX=2903 GN=EMIHUDRAFT_463686 PE=4 SV=1	351	24.1	11	AALAEAVSFR+AGTSWLHK+DVLTSLHFFR+IAAFLGRPLTPAK+LFTTHLFGDLLPAR+LMEPAGTGR+LTSLHFFR+NHLDDAAWK+SMAGHVTQR
tr|R1BU94|R1BU94_EMIHU tr|R1E131|R1E131_EMIHU	1	Uncharacterized protein OS=Emiliania huxleyi OX=2903 GN=EMIHUDRAFT_256887 PE=4 SV=1;Uncharacterized protein (Fragment) OS=Emiliania huxleyi OX=2903 GN=EMIHUDRAFT_259895 PE=4 SV=1	301	22.8	9	GPLSGPASYFK+LEDLLPQK+LPPQPDLVR+MDVEGYEYDIVR+SNPSTTPPTLGFSDLLK
tr|R1BUA9|R1BUA9_EMIHU	1	Uncharacterized protein OS=Emiliania huxleyi OX=2903 GN=EMIHUDRAFT_433327 PE=4 SV=1	402	43.8	35	AHQPLLLR+EAAAHGEPQWR+FIEQFGPPAK+GAGTSVGLQLWR+GGGTQVVHVPDGEPDEEDPFWK+GGGTQVVHVPDGEPDEEDPFWKELPGER+GQEAGGEDAAVK+QVEGAEAQDFLDLFGGR+RPSVLPITR+SSMNSGDVYILDTEFK+TVELDDFLGGGATQHR+VFVWVGSESNAAER+VQYLEGGVATGFK+VQYLEGGVATGFKK+VSAFPFAQR
tr|R1BUB7|R1BUB7_EMIHU	1	Uncharacterized protein OS=Emiliania huxleyi OX=2903 GN=EMIHUDRAFT_215592 PE=4 SV=1	282	17.7	4	AAAQGGVGDDDYAYAK+GLVEHQFGR+GVTSAQEPEMR+LGDEDAPPLSAPEK
tr|R1BUD7|R1BUD7_EMIHU	1	Uncharacterized protein OS=Emiliania huxleyi OX=2903 GN=EMIHUDRAFT_103638 PE=4 SV=1	294	26.5	8	ADGGLELSLAR+ALELFESDELQVR+ARLEGSVEEADASPALSR+AVVTVLSPALK+LEGSVEEADASPALSR+PAPPSSTFAAGEAER+SMTAEDMAPR
tr|R1BUD9|R1BUD9_EMIHU tr|R1FD01|R1FD01_EMIHU	1	Uncharacterized protein OS=Emiliania huxleyi OX=2903 GN=EMIHUDRAFT_459558 PE=4 SV=1;Uncharacterized protein (Fragment) OS=Emiliania huxleyi OX=2903 GN=EMIHUDRAFT_364076 PE=4 SV=1	325	39.1	33	AAALATALPASAAR+DDLFLNFPE+LCSDSCLAMLR+NDSLYGR+QGSELPSVSTAADLR+SAETQSYEGLQR+SAPGQPTYMVATLVVLLR+SKWESEQGALTR+SSKDWLAGR+TESTTAGLLTNDVETSYNR+WESEQGALTR
tr|R1BUE7|R1BUE7_EMIHU	1	Uncharacterized protein OS=Emiliania huxleyi OX=2903 GN=EMIHUDRAFT_356827 PE=4 SV=1	365	36.7	30	AAADPFGVAAAGAHLK+AALAVLPSK+AALAVLPSKR+ALTAVEAELR+EDSASALAVQVACANLAAESATER+GAAELPASPWR+GAAELPASPWRGAVAAADPFGVAAAGAHLKALTA+GAVAAADPFGVAAAGAHLK+GGDPLDAPAAVPLLLAATHAALGR+LAATHAALGR+LADSLESK+MDLETVVALLR+RPVAAELR+TTAWMMVSK
tr|R1BUF5|R1BUF5_EMIHU	1	Component of oligomeric golgi complex 3 OS=Emiliania huxleyi OX=2903 GN=COG3 PE=4 SV=1	514	37	14	AAAAAAAAAAAPAAAA+AAAAAAAAAAAPAAAAAPA+AAEHQDYAAIMADAR+AAPAVVESQSDAK+AELHALR+AVGTALDESLATVR+AVSVQHVAKPLDSAVEK+DEAGGADHAIR+EAFIADATTPAALDTR+HALAAAELAAR+LEAIEAAPSQPAAEAPPPPQAAPIPEEAGE+LVAALATLDGAISHVDSHPELQSASLR+QYSHAAPAAR+TPAALDTR
tr|R1BUF8|R1BUF8_EMIHU	1	Uncharacterized protein OS=Emiliania huxleyi OX=2903 GN=EMIHUDRAFT_256845 PE=4 SV=1	175	40.6	4	FGSHEVLLYPDLPEALKPR+LAAVEDFELSCPGLGSLVWPGVTDLR+MLSYSHER+PGKLDGVVK+TGSYLTDAR
tr|R1BUG7|R1BUG7_EMIHU	1	Uncharacterized protein OS=Emiliania huxleyi OX=2903 GN=EMIHUDRAFT_212309 PE=4 SV=1	852	16.1	7	AAFLTQLGHDPR+AALMLDR+CIGRPASFPEPSPNGR+DLDMLVAYGPR+EGAAGGAAAAGQTRASR+ELAVEDEEGGGDTR+GVASAGSAASAAASAAGVVR+HAALMLDR+PSATQLALTSGCSEEEGKAEGAAGGAAAAGQTR+SGTAMSTPTPTTLDVLDTAR
tr|R1BUH1|R1BUH1_EMIHU tr|R1DE26|R1DE26_EMIHU	1	Uncharacterized protein OS=Emiliania huxleyi OX=2903 GN=EMIHUDRAFT_212316 PE=4 SV=1;Uncharacterized protein OS=Emiliania huxleyi OX=2903 GN=EMIHUDRAFT_247232 PE=4 SV=1	397	15.1	6	AAVHADPGAFGYWPLINR+FSLTAPVEK+HVALPQWALK+SDVAALPAECVAPLR+YTPEECAR
tr|R1BUJ4|R1BUJ4_EMIHU	1	Mitochondrial translational release factor OS=Emiliania huxleyi OX=2903 GN=EMIHUDRAFT_66652 PE=4 SV=1	343	10.2	4	ELADDASSEAELR+FGLAGMFAGELI+LAPIADAHAR
tr|R1BUK7|R1BUK7_EMIHU	1	Peptidylprolyl isomerase (Fragment) OS=Emiliania huxleyi OX=2903 GN=EMIHUDRAFT_48468 PE=4 SV=1	124	58.9	61	ESAEAYYFR+GGQPATGDLIAIR+LAFGDKGR+LMHTGDVWDLTIPGK+MESAEAYYFR+PATGDLIAIR+PGVEEAVK+SGKGGQPATGDLIAIR+SSGQVFDDIMESAEAYYFR+VGSGSVLPGVEEAVK
tr|R1BUM5|R1BUM5_EMIHU	1	Uncharacterized protein OS=Emiliania huxleyi OX=2903 GN=EMIHUDRAFT_437049 PE=4 SV=1	776	10.3	4	EHCPAIGVVNQCAQR+LAAWELLPR+LAGAAAALEK+PCPQAPTLTHFGGEPHFR+SRPADSYK+SVGSALLPPPR+YVLLLPETR
tr|R1BUN0|R1BUN0_EMIHU tr|R1DUL8|R1DUL8_EMIHU	1	Uncharacterized protein (Fragment) OS=Emiliania huxleyi OX=2903 GN=EMIHUDRAFT_437054 PE=4 SV=1;Uncharacterized protein (Fragment) OS=Emiliania huxleyi OX=2903 GN=EMIHUDRAFT_446886 PE=4 SV=1	252	19.4	4	ALAYTPISR+CQAYEHSSVTIR+GYKPEGCCATR+WETTEFECR+YVEWGPPR
tr|R1BUN2|R1BUN2_EMIHU	1	Uncharacterized protein OS=Emiliania huxleyi OX=2903 GN=EMIHUDRAFT_212500 PE=4 SV=1	1012	14	10	AGSVLNMPESWPAAQQVR+ATAAGAEADIPTGAR+ATEMTLEALVTDHLLR+DMNQQPSR+EDGAPGAPR+GSGWFNYSPFYVGPPVLR+LPILVAVLEPSSPALK+PSLSDPAK+SAEAEQGFLR+TGLVGAGVLHVSAARVR+YELCPVR
tr|R1BUN5|R1BUN5_EMIHU	1	Uncharacterized protein OS=Emiliania huxleyi OX=2903 GN=EMIHUDRAFT_212443 PE=4 SV=1	183	48.6	10	AVQQLFLSGGEAEER+EAVDTDYAR+ESLGDQAAAEAR+GLSLYYADR+MIEANPASKPYLWQR+QQGGSLEAAR+SDPMVELAR+VGESIALYDK
tr|R1BUP0|R1BUP0_EMIHU	1	Uncharacterized protein (Fragment) OS=Emiliania huxleyi OX=2903 GN=EMIHUDRAFT_44663 PE=4 SV=1	189	45	11	ELIVFSAVR+GLVIVGDPTTLVR+GSGEEGAGQSKR+LNVMLTR+QQVSSLPGGR+RLNVMLTR+RNPGEASAVVSLLR+SGSLGFVSDAR+YLSGVADAK
tr|R1BUP8|R1BUP8_EMIHU	1	Uncharacterized protein OS=Emiliania huxleyi OX=2903 GN=EMIHUDRAFT_212521 PE=4 SV=1	901	26.2	13	AALAQAQEESKAELR+AALEAELSGAR+ALAAEQRSAQEGR+EAAAQEAHR+FAALEAELSGAR+ILAALGGSGGR+KAAAPAATPAATPAARHG+KALDEAEQT+LADGALDELR+LTFALSMER+QAAATGGAATP+QAAELESLR+QALAEQSLDQAR+QALAEQSLDQARR+RASEAEAAEAR+REQAEASAAAER+RGAAAEAQAALDAAVAEGR+STAELSDVSR+STGTALSSAEGPSTK+VSVDVGAATLEGGARK+YEGGASSEAVDGLR
tr|R1BUP9|R1BUP9_EMIHU	1	Mitochondrial carrier protein OS=Emiliania huxleyi OX=2903 GN=EMIHUDRAFT_437063 PE=3 SV=1	315	76.5	178	AALVNLGELTTYD+AALVNLGELTTYDSAK+AALVNLGELTTYDSAKK+AEAGIGGFYAGCSPAILR+AFFCGDKPK+AIGYEYIR+AIVVYTGDNLK+EGIGGLYAGVTPAIAR+EQAPLLAK+FCGDKPK+FFCGDKPK+FVLTGTSSMMAEGATFPIDITK+GFAAIAQK+HGFVGMMGN+HGFVGMMGNI+HGFVGMMGNIMK+HIPYTGFR+IATGIGGFK+IGYEYIR+IKAEAGIGGFYAGCSPAILR+KAIVVYTGDNLK+LGELTTYDSAK+LPDGTMPYNGTFDCWAK+LQLQGQPDFVGTK+LTTYDSAKK+LVNLGELTTYDSAK+LVNLGELTTYDSAKK+MAAGMTAGGIGQAIAVPCDLIKVRMQGDGR+MAEGATFPIDITK+…
tr|R1BUW0|R1BUW0_EMIHU	1	Uncharacterized protein OS=Emiliania huxleyi OX=2903 GN=EMIHUDRAFT_212580 PE=4 SV=1	156	31.4	5	AAAVAEEEGAK+FIGDLVDR+IGPAVPAVVSR+LLTTAHLAK+LMQSDDDVGR
tr|R1BUY0|R1BUY0_EMIHU tr|R1CHC8|R1CHC8_EMIHU	1	Uncharacterized protein OS=Emiliania huxleyi OX=2903 GN=EMIHUDRAFT_451970 PE=4 SV=1;Uncharacterized protein OS=Emiliania huxleyi OX=2903 GN=EMIHUDRAFT_458264 PE=4 SV=1	403	30.5	23	AEHPFLLDR+AGPAIGSEGLGGEAR+AHIYPIDIK+IAEHPFLLDR+KAGPAIGSEGLGGEAR+LPPQLDIILDDGSHR+LYDQYCSDK+QHSELQQSLR+RPSDAACPPSCPVNELSK+SALQLAETQQK+TLHVLWPR+VHLTLNTDASDPAQLSR
tr|R1BUZ3|R1BUZ3_EMIHU tr|R1EG14|R1EG14_EMIHU	1	Serine/threonine-protein phosphatase 2A activator OS=Emiliania huxleyi OX=2903 GN=EMIHUDRAFT_103835 PE=3 SV=1;Serine/threonine-protein phosphatase 2A activator OS=Emiliania huxleyi OX=2903 GN=EMIHUDRAFT_116959 PE=3 SV=1	332	43.7	20	AAPESGAPAAPADAAAELAAYFAEAFGSPTR+AAQLVGHAR+APALMAELLEQR+FGALLPWATPYND+GLELMQVLDPADRPAVVLR+LPVVQHLR+MYEGEVLGK+PVVQHLR+RAAAAAENEGVLTK+RLQTTYCLEPAGSHGVWGLDDYQHLVFVFGAAQLVGHAR
tr|R1BUZ7|R1BUZ7_EMIHU	1	Uncharacterized protein OS=Emiliania huxleyi OX=2903 GN=EMIHUDRAFT_451977 PE=4 SV=1	206	23.3	8	ALVCATEDGR+KALVCATEDGR+QLSPAAHLDTSR+SLVDYVAAR+TPSAGASAGAAASGAR
tr|R1BUZ9|R1BUZ9_EMIHU	1	Bifunctional dihydrofolate reductase-thymidylate synthase OS=Emiliania huxleyi OX=2903 GN=EMIHUDRAFT_451981 PE=3 SV=1	495	39.6	34	DENGLSYR+DRFPLLTTK+DYLDSIGLTER+EPLLFPQLR+ESPPAAAPHEELQYLDLVR+EVGDLGPVYGWQWR+EVIESGVSRPDR+FLAFESR+FPLLTTK+FSVVVAACK+GIGVSNQLPWR+HFGAEYTDMHADY+IIMSAWNPK+ISDAVTSIEECTFADLELVG+IWDGNSSR+KTWESIPEK+LNVVISANPAAR+QNAVIMGR+VYYTEVSK
tr|R1BV30|R1BV30_EMIHU tr|R1FV78|R1FV78_EMIHU	1	Phosphoglycolate phosphatase OS=Emiliania huxleyi OX=2903 GN=PGP1 PE=4 SV=1;Phosphoglycolate phosphatase OS=Emiliania huxleyi OX=2903 GN=PGP2 PE=4 SV=1	355	53.8	23	AAAAYLEQTK+EPTLVGKPSPLMIDYMVEK+IDYMVEK+KLDVPADLLEK+KVFFVTNNSTK+LDTDILFGQNNGLLSCLTLSGVTTEEK+LDVPADLLEK+PAVLAMLR+RTASTGLRPASLAAQSSAAAVSFK+SGYALPHDSDVGAVIVGFDR+SLGLEETQPEEIFSSSFAAAAYLEQTK+TDAQEWAGNGAMAGAIK+VDVFIFDCDGVIWK+VFFVTNNSTK+VPAVLAMLR+VPWIGGGSDAGK
tr|R1BV69|R1BV69_EMIHU	1	Uncharacterized protein OS=Emiliania huxleyi OX=2903 GN=EMIHUDRAFT_205420 PE=4 SV=1	202	33.2	8	EELAADDGLSKR+IDAAAPTAVPPASG+IDADPASDAHTASTIEGGAEPEAGAPPK+KREELAADDGLSK+LSTLGSNRK+QAELSTLGSNRK
tr|R1BVB1|R1BVB1_EMIHU	1	Uncharacterized protein OS=Emiliania huxleyi OX=2903 GN=EMIHUDRAFT_459515 PE=4 SV=1	574	27.7	11	GPSDELLPAR+GPSDELQLPGAAGGHR+GSPIAPLLDPSSGAWDPR+KGSQGDMMSWSCVPSSSR+LMQQLACTFYHFK+NSAGSGASSEWLQELR+NSLNTGLMITDR+SGLGTWDAVAVGEESSELASMLR+TLYAESSPPLTSPK+VLFMDADFLVTR+YVVDDWR
tr|R1BVF5|R1BVF5_EMIHU	1	Uncharacterized protein OS=Emiliania huxleyi OX=2903 GN=EMIHUDRAFT_470682 PE=4 SV=1	577	22.7	4	AASELSELER+DFPIPLEPDDNSR+EAEEEEASAGR+GGEEHAEGPVDEQTLSPDPEGEYLLDALQPAVESGR+LSDIVVALLSPR+PDERLSDIVVALLSPRSGADCVLLGAPPPPAAPPSFFAR+QQLGVGGTGGGR+RICCDGTAAR
tr|R1BVF8|R1BVF8_EMIHU	1	Uncharacterized protein OS=Emiliania huxleyi OX=2903 GN=EMIHUDRAFT_212187 PE=4 SV=1	347	26.8	7	HDEISTYGGMAPWDAR+IAAAVGSGGGATR+IWSGDGEPR+LGAVAIGSEQGSR+LVGSALCDAGK+PIAPPPLQPTR+VGSFGTLLGLTLPLDGGGLR
tr|R1BVG3|R1BVG3_EMIHU tr|R1DGK7|R1DGK7_EMIHU	1	Uncharacterized protein OS=Emiliania huxleyi OX=2903 GN=EMIHUDRAFT_451880 PE=3 SV=1;Uncharacterized protein OS=Emiliania huxleyi OX=2903 GN=EMIHUDRAFT_455557 PE=3 SV=1	134	38.8	10	EEAEELKEK+ELVENAPK+KEEAEELKEK+LGISDAMMMPAAGAAPAAGATPPPAAEEAAAPEK+PPAAEEAAAPEK
tr|R1BVH7|R1BVH7_EMIHU	1	Glucose-6-phosphate dehydrogenase (Fragment) OS=Emiliania huxleyi OX=2903 GN=G6PDH1 PE=4 SV=1	464	25.6	12	CQQMVRELSMLREDEIFR+DLLVFGFAR+DTASCQQMVR+FANVCFQGIWNR+GPPGADELASR+ILPTLFNLWR+KEDFGTQGR+LQPEETIYWK+VPGLGFETNQIR+VQNKVPGLGFETNQIR+VVPEPYPYGSR+WEGVPFVLK
tr|R1BVK6|R1BVK6_EMIHU	1	Uncharacterized protein OS=Emiliania huxleyi OX=2903 GN=EMIHUDRAFT_103645 PE=4 SV=1	204	41.7	7	CAPLGLGHR+EPLDEFESR+FSSVTTLTFDLVVDGSKLPSTGCAPLG+LGDDLDTTVLTAVEK+LGQMYSTAEAGAER+LPSTGCAPLGLG+LPSTGCAPLGLGHR+RPAEGLLLGHVAR+TDAEPLDEFESR
tr|R1BVL6|R1BVL6_EMIHU	1	Uncharacterized protein OS=Emiliania huxleyi OX=2903 GN=EMIHUDRAFT_437019 PE=4 SV=1	582	23.2	17	ADAATVGSVR+AQEAEVDSWER+AQQAPPAEVVAAALEALR+LEQATLSTTDSEWAPIQK+LQLTGVLLR+LRPHVIDQLLR+SSSSEDWLPLHR+SWLGEGGDEADGR+VAADAVDDGSVLHK+VAVEIPTAVAGR+VEVQDLK
tr|R1BVP5|R1BVP5_EMIHU tr|R1F1Q7|R1F1Q7_EMIHU	1	Uncharacterized protein OS=Emiliania huxleyi OX=2903 GN=EMIHUDRAFT_119597 PE=3 SV=1;Uncharacterized protein OS=Emiliania huxleyi OX=2903 GN=EMIHUDRAFT_463245 PE=3 SV=1	484	22.5	11	CTSATTHAAEAVTHVPLGTRL+DQDLHYTSTSAR+EFGLLQLATFGATVTR+EMLGQYIEAYGR+GPGTTSAWAYMR+LPWEDDAYRR+VAPAASEGAPR+VAVIGGGSAGVV+VAVIGGGSAGVVTAR
tr|R1BVS4|R1BVS4_EMIHU	1	Uncharacterized protein OS=Emiliania huxleyi OX=2903 GN=EMIHUDRAFT_103684 PE=4 SV=1	404	27.2	5	EIFNSGISQMLAMAASNEALR+EINPLVK+GISQMLAMAASNEALR+IFSTLFSVFR+LAMAASNEALR+NIPHKEIFNSGISQMLAMAASNEALR+NPENSLSPMQWGGTSLVFAGLIGDIAK+PVALITLGVSVFNFGGKK+SFSIFAEDVYK+STLFSVFR+YVSFPTQVLGK
tr|R1BVT0|R1BVT0_EMIHU tr|R1EBH0|R1EBH0_EMIHU	1	Uncharacterized protein OS=Emiliania huxleyi OX=2903 GN=EMIHUDRAFT_76396 PE=3 SV=1;Uncharacterized protein OS=Emiliania huxleyi OX=2903 GN=EMIHUDRAFT_310327 PE=3 SV=1	286	20.3	7	LPAGMPAGHERR+SALAEAAAEDAR+SALAEAAAEDARR+SCAELQRPVYR+VVQPELVETIAR
tr|R1BVT4|R1BVT4_EMIHU	1	Uncharacterized protein OS=Emiliania huxleyi OX=2903 GN=EMIHUDRAFT_451916 PE=4 SV=1	451	23.1	12	ADFTGSDLTR+EAISHVLPSGHAACR+LMGSSFVGTDMSGTK+LSTFTGVDLSGAK+MESGGSSEAR+SFTAIASPGAGCELLMR+SWILLCSGK+SWILLCSGKEVAKMESGGSSEAR+THSSWAMEDMR
tr|R1BVV4|R1BVV4_EMIHU	1	Uncharacterized protein OS=Emiliania huxleyi OX=2903 GN=EMIHUDRAFT_356882 PE=4 SV=1	369	17.3	10	EWGAEGR+IAQLVAPHR+TDYVPESDLEK+VAGMRAAVEQNAR+VIAQLVAPHR+VLLPGAGLGR+VQVAMPQPDGSTR
tr|R1BVW5|R1BVW5_EMIHU tr|R1DTQ1|R1DTQ1_EMIHU	1	Uncharacterized protein OS=Emiliania huxleyi OX=2903 GN=EMIHUDRAFT_356893 PE=4 SV=1;Uncharacterized protein OS=Emiliania huxleyi OX=2903 GN=EMIHUDRAFT_373020 PE=4 SV=1	227	48	21	AAAPVVSEELR+ANFAEYVSK+ELEEVCDTADDFLALAAGR+EQASVLLPLQAAMAAAAAAAGGSGR+GHLSELDYYLAK+KLPLDPTPGVNNYASLTDR+LPLDPTPGVNNYASLTDR+REQASVLLPLQAAMAAAAAAAGGSGR+TTGETYPGGK+TTGETYPGGKVER
tr|R1BVX4|R1BVX4_EMIHU	1	Uncharacterized protein OS=Emiliania huxleyi OX=2903 GN=EMIHUDRAFT_66707 PE=3 SV=1	404	35.4	24	AILENAADFR+FTTMTLGTPR+FYFSQPVVGPVAPH+GYNVHITAR+MLESYLVAR+MYPDQAVLYAAPFTDAALYAEQQQK+NVHITAR+SPIAVGGGHTVTGTMVWEANDAR+TSIYQFAILENAADFR+VEDVELDER+VFAVEASGMAR+VLDVGAGTGILSFFAAR
tr|R1BVZ8|R1BVZ8_EMIHU	1	Uncharacterized protein OS=Emiliania huxleyi OX=2903 GN=EMIHUDRAFT_103749 PE=4 SV=1	280	21.4	6	AGHLCASR+EGVQCGYAGGLSPSNLK+GDATFVSAVAK+LAGHLCASR+TGDGRDVFDANR+VVGELLGAGVR
tr|R1BW25|R1BW25_EMIHU tr|R1CY34|R1CY34_EMIHU	1	Uncharacterized protein OS=Emiliania huxleyi OX=2903 GN=EMIHUDRAFT_356631 PE=4 SV=1;Uncharacterized protein OS=Emiliania huxleyi OX=2903 GN=EMIHUDRAFT_443060 PE=4 SV=1	296	27.5	10	AELFEEHIAAGR+DIMEAHLPAGR+FEEHIAAGR+LEATPGAVALVR+LGLQPAQCVAFEDSLSGIR+LKPGETIDDLLR+PGETIDDLLR+VLLGLPAAAPAAAAA
tr|R1BW39|R1BW39_EMIHU tr|R1G448|R1G448_EMIHU	1	Uncharacterized protein (Fragment) OS=Emiliania huxleyi OX=2903 GN=EMIHUDRAFT_356644 PE=4 SV=1;Uncharacterized protein (Fragment) OS=Emiliania huxleyi OX=2903 GN=EMIHUDRAFT_372787 PE=4 SV=1	154	45.8	12	EGLDVQGLEGEVIK+FVGHFDVNELSLVDQPEAT+GDISANRPIK+GDISANRPIKVEFQSPR+GDISANRPIKVEFQSPRFVG+KLGLAGLK+LDQPQTIAVGAR+VEFQSPR
tr|R1BW44|R1BW44_EMIHU	1	Uncharacterized protein (Fragment) OS=Emiliania huxleyi OX=2903 GN=EMIHUDRAFT_451811 PE=4 SV=1	229	24	5	GFAAGGAPILQAK+HPPALIGDVVR+MDAFSVPVYR+PALIGDVVRLRLAALPQFDIPCR+RDASLAK
tr|R1BW81|R1BW81_EMIHU	1	Uncharacterized protein OS=Emiliania huxleyi OX=2903 GN=EMIHUDRAFT_419646 PE=3 SV=1	1106	53.8	196	AAISGCDEIK+AAWPTPTAPIDAGVSAAGAYLFK+ADGGAAAPKPNQAR+AEFSVAFHR+AEGTWDGGK+AEWIDPFEVVPVLQTPELGEVAAK+AFEEDAPAEGTWDGGK+AGGFVAFGK+ALFPFAFH+APLCPYER+DALGWLGDWACSR+DASMRPAGAAATWLDAWFANEMNR+DKGEGVAPQEYTAIK+DLIPNHLTMSLYNHAAVWQDDPAK+DLLHDIEAR+EAHDACYTAGFYK+EFEFWYPVDMR+EFSVAFHR+EYYSGQAGAELR+FACADAGDGILNANFDTTIADR+FEVVPVLQTPELGEVAAK+FGVGVDWR+FSVAFHR+GEGVAPQEYTAIK+GGKPADGGAAAPKPNQAR+GGLMHQWDILR+GHFDADSGAVSEAVR+G…
tr|R1BWA4|R1BWA4_EMIHU	1	Uncharacterized protein OS=Emiliania huxleyi OX=2903 GN=EMIHUDRAFT_470658 PE=4 SV=1	1139	19.7	12	AFDFTIAGAK+AGGEMGGGGGDADGAEALNLGAESASFVRSVAAQLGQG+ALAAGGGADAPAAAASWWR+EAGLGLPLPHQPQLPLLVR+ELDGADAANLK+GAEVHEGATLK+GALGGYGVGESDESDVTASDEEEEGEEGEEGEEGEEGEGGGAR+GGSVELGPR+KSAVGPHCR+LLSELFLPDVAPAAPPLLR+LTNCVLMEGVVVHDK+RGAEVHEGATLK+VHMSNCILCR+WASQEEGHEFK
tr|R1BWC6|R1BWC6_EMIHU	1	Component of oligomeric golgi complex 2 OS=Emiliania huxleyi OX=2903 GN=COG2 PE=4 SV=1	461	10.8	6	AVRPGLER+DLLHHQAGER+KADAASSTTDADK+LADYCALR+LEALLQTPAER
tr|R1BWF7|R1BWF7_EMIHU	1	Uncharacterized protein OS=Emiliania huxleyi OX=2903 GN=EMIHUDRAFT_196841 PE=4 SV=1	249	33.3	7	AGGVLLWDLR+DASSGQTSATLQAAR+DLSSSQPLR+GRILSAALSDGSLRLLDSETLQELATLCAPAL+LPGTELMR+VFDLQASVK
tr|R1BWG7|R1BWG7_EMIHU	1	Uncharacterized protein OS=Emiliania huxleyi OX=2903 GN=EMIHUDRAFT_448088 PE=4 SV=1	555	33	21	AGGLSPSESLTPR+AGLEGPDSDAAAAR+ALQAELEATR+DIGPEVLDR+EVLLGLHEYELYNR+EVMELLSR+EYVELCFQQK+GMDELGYVIYAPTLSVAGLR+IAQTAGEAAR+MPSAVSQLTVDRPFVLR+NLASPIELR+RIAQTAGEAAR+VAGWLDAHMLGVFVK+VLQLMHQK+VVSYLDVTR+WLTDFEFVK+YMPELGR
tr|R1BWH5|R1BWH5_EMIHU	1	Uncharacterized protein OS=Emiliania huxleyi OX=2903 GN=EMIHUDRAFT_461482 PE=4 SV=1	390	39.7	17	AATDSFSTMSR+DIPVPMTGIK+EVEPFALFCGEDSR+FGTHLEVYPR+GEKPLLVDR+GTHLEVYPR+IGAVEGIEK+KIPVLSVTPGVR+NSGEVYLCGIGGSEYVDADELR+SALTADDDLPIVIAGAGLHGAALAYYLTQR+TTDICPWLDGEIADSR+YPPGQVHADPAR
tr|R1BWJ5|R1BWJ5_EMIHU	1	Uncharacterized protein OS=Emiliania huxleyi OX=2903 GN=EMIHUDRAFT_196898 PE=4 SV=1	268	17.5	3	AYDALALAASGFAR+LDPVSEGATALVPG+LDPVSEGATALVPGA+RLDPVSEGATALVPGAGR+VVALELSPSACDAAK
tr|R1BWK2|R1BWK2_EMIHU	1	Uncharacterized protein OS=Emiliania huxleyi OX=2903 GN=EMIHUDRAFT_464599 PE=4 SV=1	861	50.5	45	AFDDVLR+AFLAGLAPPSAACLAVAGPVER+ASTPSAAPSDIPAVQR+DPSGNITNR+DWVIDGGALER+EAQASLPPLAEFNAIK+ECVTLQAAPK+GAHLVAFR+KLVISPNEIITK+LLEGADSLFMR+LQLYAVEEGAR+LTMQEEQEEVLR+LVNDFVANGYGLLTLDEAK+MLLTMQEEQEEV+MLLTMQEEQEEVLR+MLLTMQEEQEEVLRAPDAK+NAVSFTNR+NLRLLEGADSLFMR+SLPLSPPLAAR+SVVLVGDVGGTNTR+TALEVELLGFLK+VIAQHSAPGAAPFCELCR+VISGPGLATMYDFFSAR+VVAEVHAAVGAAGEL+WVPLGGLYIAGGMTPK+YTTGCAPGKIIK
tr|R1BWK4|R1BWK4_EMIHU	1	Uncharacterized protein OS=Emiliania huxleyi OX=2903 GN=EMIHUDRAFT_448110 PE=4 SV=1	527	19.4	8	ASPAPSAYSTATGR+FLGAGSGEGAAR+FLGAGSGEGAARGSDGAEGGAGADGGGHAGGEGESVFDEEMPDVPDSVTGGLSG+IADDVEPR+SVAPSPVPSAFGTVPR+VSHITAIATR
tr|R1BWL1|R1BWL1_EMIHU	1	Mitochondrial 4-aminobutyrate aminotransferase OS=Emiliania huxleyi OX=2903 GN=EMIHUDRAFT_448114 PE=3 SV=1	518	9.5	5	ALLGGYYFK+ASDGCYLVDADGNR+EGLQARAVSTGAALMR+KVPGPVGLR+TKVPGPVGLR
tr|R1BWL7|R1BWL7_EMIHU	1	Chaperonin 10 OS=Emiliania huxleyi OX=2903 GN=EMIHUDRAFT_437005 PE=3 SV=1	238	73.5	71	ATGDDEAATQGEVVAAGPGR+EGVVVEAGPGR+EVVAAGPGR+FKVVHASDCLAK+GEHVLFGK+GGVVQADTFCPLR+GGVVQADTFCPLRDR+LAEAQSETSSGIALATGDDEAATQGEVVAAGPGR+LGEFAGEK+LVLLGEFAGEK+MTSAGEVVPVGISAGEHVLFGK+PDTGATLPTAVK+SDETTTGGLFLAAEEK+SDETTTGGLFLAAEEKEKPR+SGDLVLLGEFAGEK+VDYNGASHQFVSDDGILGTFK+VHASDCLAK+VHPDTGATLPTAVK+VSDDGILGTFK+VVHASDCLAK+YAGADVSLPGGK
tr|R1BWM0|R1BWM0_EMIHU	1	Eukaryotic translation initiation factor 3 subunit B (Fragment) OS=Emiliania huxleyi OX=2903 GN=EMIHUDRAFT_51173 PE=3 SV=1	594	53.2	129	AANEEAAAAIR+AANEEAAAAIRK+AFVGAGEDGVMENWPAFR+AHTFVVNSFEDYAK+ALVHSDANNASR+DKGVPIEVQEFSK+DQSILAFAWEPK+EALIVWDVR+ENIHHWLLDDAAR+FALVHSDANNASR+GSYLATFHR+GVPIEVQEFSK+ILLLANLK+IYVYESSTMK+KTLNSAFELFR+LGDDCIYVYESSTMK+LLDFSPCEHYLVTWSPEGDQK+LYQLLWR+NLFQVADLR+NWSEHYVSWSPR+PRPPSLLPEAK+QTIVVDGLPVVPK+SAFELFR+SDKLYQLLWR+TDVSLHTMGSR+TLLKGDELK+TLNSAFELFR+VILMELPSR+WSHDDQFFAR+YDQETEIWWNDPLKPDQR+YEAEDAK+YLMTSVAHWR+YM…
tr|R1BWN0|R1BWN0_EMIHU tr|R1FAL1|R1FAL1_EMIHU	1	HCO3 transporter OS=Emiliania huxleyi OX=2903 GN=SLC4-2 PE=4 SV=1;HCO3 transporter OS=Emiliania huxleyi OX=2903 GN=SLC4-1 PE=4 SV=1	593	9.3	8	ENVDALDADGNAPDLAR+GLDFLDGVPSGVVR+LVLFITDPAR+RPFAEMR+SWSILNR
tr|R1BWN7|R1BWN7_EMIHU	1	Thioredoxin OS=Emiliania huxleyi OX=2903 GN=EMIHUDRAFT_432509 PE=4 SV=1	184	21.7	38	GDASPEADQLMR+MGDASPEADQLMR+SGSSVVDISSK+VMGDASPEADQLMR+YDEMSEK+YDEMSEKYTNVK+YTNVKFLK
tr|R1BWQ7|R1BWQ7_EMIHU tr|R1D5S4|R1D5S4_EMIHU	1	Uncharacterized protein OS=Emiliania huxleyi OX=2903 GN=EMIHUDRAFT_223608 PE=4 SV=1;Uncharacterized protein OS=Emiliania huxleyi OX=2903 GN=EMIHUDRAFT_226258 PE=4 SV=1	161	23	19	EVSCLTAEQCQK+MCAKPESGGLCCSDASMAEAQEAAR
tr|R1BWV7|R1BWV7_EMIHU tr|R1F0R6|R1F0R6_EMIHU	1	Uncharacterized protein OS=Emiliania huxleyi OX=2903 GN=EMIHUDRAFT_246317 PE=4 SV=1;Uncharacterized protein OS=Emiliania huxleyi OX=2903 GN=EMIHUDRAFT_234642 PE=4 SV=1	477	43.1	12	DAGGAAEQEAGAAVAPLLAGLHGR+LDDDLAGLLEEGGWSR+LVVFEPTLGLDSR+SDDAPPWSR+VAAILASPGSVVGPDGPVPR+VVPLAMIACVAAILASPGSVVGPDGPVPR
tr|R1BWV9|R1BWV9_EMIHU	1	Uncharacterized protein OS=Emiliania huxleyi OX=2903 GN=EMIHUDRAFT_197154 PE=3 SV=1	258	20.5	15	AEDGGGGIVQSQWAR+ALDDNPLR+LDDNPLR+LGAGSTAGTAAR+LQNEYVGTMISNWK+SASAAEDGGGGIVQSQWAR
tr|R1BWW4|R1BWW4_EMIHU	1	Uncharacterized protein OS=Emiliania huxleyi OX=2903 GN=EMIHUDRAFT_432559 PE=4 SV=1	68	51.5	8	AEPGEEALLQPPSRPR+AEPVHELK+AEPVHELKR+DEEGNLIDER+PGEEALLQPPSRPR+PVHELKR
tr|R1BWX3|R1BWX3_EMIHU	1	Uncharacterized protein OS=Emiliania huxleyi OX=2903 GN=EMIHUDRAFT_448167 PE=4 SV=1	190	64.2	40	ADQLMIR+AQQLVASDK+AQQLVASDKDLDAYTDAVDR+DLDAYTDAVDR+DPVIVQSYMGFK+EVVESAEILK+GCVGAPEQCGCIR+LQYLLQNWEK+LTTVCIK+SMEDPLFK+TIMDLLDIPEASADSFASGVK+TIMDLLDIPEASADSFASGVKR+TSSWGEANPGGGK
tr|R1BWY4|R1BWY4_EMIHU tr|R1DDC7|R1DDC7_EMIHU	1	Uncharacterized protein OS=Emiliania huxleyi OX=2903 GN=EMIHUDRAFT_432570 PE=4 SV=1;Uncharacterized protein OS=Emiliania huxleyi OX=2903 GN=EMIHUDRAFT_445978 PE=4 SV=1	171	33.9	4	AVMWNLGMGGDDATAR+KATLPTAPK+MEHLAYHAGELGKAVMWNLGMGGDDATAR+NGEFALSPEHYAYEGYQAQK
tr|R1BWY8|R1BWY8_EMIHU	1	Uncharacterized protein OS=Emiliania huxleyi OX=2903 GN=EMIHUDRAFT_96385 PE=4 SV=1	1133	23	23	AVSMSNMAGVLAGER+DASGPLLPFSR+ESNDTVPTGAAACAK+GLSLADGEAKMR+GVAAAYAVMR+HFIGYSSPR+IAATGAPIALVLLQGR+LDSDVYTLR+LLGVAAAYAVMR+LLVTGPLSNSLK+PGGSPGPQAR+RGLSLADGEAKMR+SMGDLHPGGSPGPQAR+SNQDLHAAFR+SWWGRPAGPAGSPPLV+TGGGEPLLPSGFR+TLDSDVYTLR+TLGLLSQPVPPLSHPYLHTVGAAEDR+TLHGLADR+TPAVLASFVPGPQGGTALAEVVYGLTNPSGR+TPVFLPQR+VAAAYAVMR+VGTPGECAAYLAAAAAAGLR
tr|R1BX15|R1BX15_EMIHU	1	Callose synthase OS=Emiliania huxleyi OX=2903 GN=EMIHUDRAFT_448185 PE=4 SV=1	1712	35.6	119	AADTEFLLQR+AEAFHFVR+AELWDAPLHMPR+AFILLPGVR+ALGQPATR+ALLEMWR+ALLSDAFNR+AMELINTGLR+ANYDDFNEFFWR+AYYFDSTLK+DELQLAALLVGGTLAIVLAFLWMPLLLR+DLSYTNLAAMAEEFGTFSR+DVGMQQIYK+EAFHFVR+EPDGTLALR+EVGGGPAYLR+EYLQTGSWAK+FFDASDAFNR+FFDASDAFNRK+FTPQGFFWDEAYAK+GALGELDSTIEALK+GCSDGGEEAVQQVYR+GETIQAIDMNQSGYFEEALK+GGTVPYAEYVQVGK+GVYHAELAQLISNQN+GWTLHIGEVPDFATLR+HEEFAELYR+HVYNLFNLAAPDR+IFAMSTGGVSK+IHPTATIVGFR+ILATLLADQP…
tr|R1BX17|R1BX17_EMIHU tr|R1DCN4|R1DCN4_EMIHU	1	Uncharacterized protein OS=Emiliania huxleyi OX=2903 GN=EMIHUDRAFT_416268 PE=4 SV=1;Uncharacterized protein OS=Emiliania huxleyi OX=2903 GN=EMIHUDRAFT_416264 PE=4 SV=1	279	19	3	AVSDCLAIATHR+CAALLPSIMQLIR+EIIGEVVR+GGFAELSLQK+LVQYGTGEQR
tr|R1BX19|R1BX19_EMIHU	1	Uncharacterized protein OS=Emiliania huxleyi OX=2903 GN=EMIHUDRAFT_350278 PE=4 SV=1	174	44.8	5	AYGQPPLLSR+EALLALATK+GAAPGCCAIAVAGPDGFER+LSSLLVPH+RLGSDWGLGETGVAGPGK+TVMLWPDDSLGANDAYGQPPLLSR
tr|R1BX24|R1BX24_EMIHU	1	Uncharacterized protein OS=Emiliania huxleyi OX=2903 GN=EMIHUDRAFT_448189 PE=4 SV=1	589	39.7	24	APYPPSPPPPSPPLLANK+AVGNLLCER+ESLDDELK+ETALAACNVAAGEYK+FGAGTAFTFGTSNPFTTDYGK+LGQQTGESFSEQGMK+LHWLGLNR+LPALSDAALR+LPLQPLDALPDTFGATLGGLR+MGSLATLNGSEVR+NDIPESLDDELKR+NQMSEHGCDWTK+QPLLDIAVQLPR+RLPSSLPVK+SISPCSATPSAPIYR+STAAAAGHLPPLTR+TAATPGLNAFEQGVK+TGESFSEQGMK+WANAGLNTGITFAK
tr|R1BX30|R1BX30_EMIHU	1	Uncharacterized protein OS=Emiliania huxleyi OX=2903 GN=EMIHUDRAFT_432600 PE=4 SV=1	240	25.8	5	DSLAVLEQSVSQR+FVVDVLNLGSGFLASSR+GIDLSEYVR+IHDLLAK+TFADDVTSR+WWLQPSR
tr|R1BX40|R1BX40_EMIHU	1	Centrin-like protein OS=Emiliania huxleyi OX=2903 GN=EMIHUDRAFT_432608 PE=4 SV=1	153	13.1	3	EAFDLFDLEKR+RDPEAELLK
tr|R1BX49|R1BX49_EMIHU	1	Uncharacterized protein OS=Emiliania huxleyi OX=2903 GN=EMIHUDRAFT_432612 PE=4 SV=1	367	24.3	6	APGGLPFKPPEMPAPAEAAEEA+AVPAGGGGGTMSK+DSTAPTLR+EQLDLGAMR+HIELVPSLEELCER+SPIGHLAR+TAAPAEAAEAAAAGAAVPAGGGGGTMSK
tr|R1BX60|R1BX60_EMIHU	1	Uncharacterized protein OS=Emiliania huxleyi OX=2903 GN=EMIHUDRAFT_432628 PE=4 SV=1	242	22.7	4	APAIFELTWK+LGPTHVVLFDMSGWK+MIKPWIDPVTAAK+MVVYFSER+VHFLPGGAK
tr|R1BX64|R1BX64_EMIHU tr|R1CY52|R1CY52_EMIHU	1	Uncharacterized protein OS=Emiliania huxleyi OX=2903 GN=EMIHUDRAFT_211775 PE=4 SV=1;Uncharacterized protein OS=Emiliania huxleyi OX=2903 GN=EMIHUDRAFT_235311 PE=4 SV=1	253	17.3	2	EAASAVAELAAR+KQLLRQADGPPR+LTGEETDAAIR
tr|R1BX65|R1BX65_EMIHU	1	Uncharacterized protein OS=Emiliania huxleyi OX=2903 GN=EMIHUDRAFT_461595 PE=4 SV=1	203	47.3	54	ALLADKENFVTALSDGAPYK+DLVKLAR+EPPPAEAVR+GHLSELK+LPAQIPFTTFQK+LSSAPSSRR+PEFMEAAIDYAEAYR+PPPAEAVR+QTVAVSTK+QTVAVSTKEPGKPR+TSDPEFMEAAIDYAEAYR
tr|R1BX69|R1BX69_EMIHU	1	Uncharacterized protein OS=Emiliania huxleyi OX=2903 GN=EMIHUDRAFT_436903 PE=4 SV=1	244	75.4	349	AAANYADASMASK+AAMIEVR+AANYADASMASK+ADIQLWIGPDWTPFTLK+ADPPAAHGER+ANYADASMASK+ARVELLNAPNNPK+AYSEDGKER+AYSEDGKERPIQAL+AYSEDGKERPIQALIGTR+DRVQVAVK+DTPDPGNTVR+DWTPFTLK+EFPFSAAANYADASMASK+ELLNAPNNPK+ERPIQALIGTR+EVVLNTDGK+FPFSAAANYADASMASK+FSAAANYADASMASK+IQALIGTR+IQLWIGPDWTPFTLK+IVNLAPVEFP+IVNLAPVEFPCYIHLNEM+KLEVVLNTDGK+KTWTFNDLSK+LEVVLNTDGK+LEVVLNTDGKQLNAR+LGPDWTPFTLK+LLNAPNNPK+NKAAMIEVR+NLAPVEFPCYIHL…
tr|R1BX73|R1BX73_EMIHU	1	Receptor of activated protein kinase C OS=Emiliania huxleyi OX=2903 GN=EMIHUDRAFT_66551 PE=4 SV=1	313	59.4	167	DGTAMLWDLNEGK+DKTVIVWNLAGGEGVPAK+DLNTGSTTR+DVLSVAFSADNR+FSPSAANPLIVSC+FSPSAANPLIVSCGWDK+IVWNLAGGEGVPAK+IWDLESK+KSIVDELEPDFPPVGK+LAGGEGVPAK+LVKVWNLTNCK+LWDLNTGSTTR+LWDLNTGSTTRR+LWNTLGECK+PSAANPLIVSCGWDK+SGYLNTVTVSPDGSLCASGGK+SIVDELEPDFPPVGK+SIVDELEPDFPPVGKK+SMVFSPNR+TNLVGHSGYLNTVTVSPDGSL+TNLVGHSGYLNTVTVSPDGSLCASGGK+TVIVWNLAGGEGVPAK+TVTVSPDGSLCASGGK+VDELEPDFPPVGKK+VWNLTNCK+VWSVGIGR+YTITEDCHTEWVSCVR…
tr|R1BX75|R1BX75_EMIHU	1	Uncharacterized protein OS=Emiliania huxleyi OX=2903 GN=EMIHUDRAFT_96457 PE=3 SV=1	725	22.1	12	DSGGEEDPDVQWAR+GDWSDDSPLWTAELR+LHLVATDGSSR+LLAAVLPSR+LLAAVLPSRV+LSAGGIDVSSLR+PGGSEGPTLGGGGLR+TLTGFPTQR+VRSAVSIGGALAGAMGGGSGPHQSLRGFALEVLETTEAELSLLQPSGR+VVDASGAYQVR+VVISGLAARPEYNGLR
tr|R1BX83|R1BX83_EMIHU	1	Uncharacterized protein OS=Emiliania huxleyi OX=2903 GN=EMIHUDRAFT_461605 PE=4 SV=1	1233	35.3	47	AAALAWLALK+AELLACLAQMKPRYYSISSSPNAKGGSAGR+AGSAASRPPLAIPEVSVVPAEEEGHLSETPLVLPFQR+ARVYVCGDAAR+ASAYIDQLCAVGPNQR+ATDEDDRTQLSMVDLVATK+ATITVGVVDAISPT+ATITVGVVDAISPTGR+AVCSSAGGLTEQK+DAPTEAHTRRPPR+DGEWVLAK+DLGSGVGPLR+FGFLGGIDGCSECDFGFIK+GFSANGANGGGGGGGGGGGGDASHPK+IYVQELIK+KFPTHPSIK+LAQMKPR+LLDLHTADSK+LLQHFIIQK+LPLVGQLLNTFK+LSGASAGAPSPLTGKPR+LSGEKPPGR+LSTDNQTYGLSR+LVLGDEPEVKWAHLNK+LVPPVPGIFK+LVPPVPGIFKR+L…
tr|R1BX88|R1BX88_EMIHU	1	Uncharacterized protein OS=Emiliania huxleyi OX=2903 GN=EMIHUDRAFT_421964 PE=4 SV=1	179	41.9	17	AFPAVNELYASCVDGR+AIGIYATLK+DKWFSYLDK+FVDDKER+KQIDFSEYK+QIDFSEYK+SLTAWWDK+VQQAMLDFNDIFGEHAK
tr|R1BX93|R1BX93_EMIHU	1	Uncharacterized protein OS=Emiliania huxleyi OX=2903 GN=EMIHUDRAFT_426038 PE=3 SV=1	157	66.2	19	AEAAALSTK+AEAAALSTKLQKNP+DELLAYNGMDR+EEDAHSDLTGVDDDHLK+ILDDWYSK+KPLLLALK+LAAMDEASAR+LTGKYPTVGHVA+RKPLLLALK+VIDVSAGADFYGPGGPYGIFAGK+YPTVGHVA
tr|R1BXB9|R1BXB9_EMIHU	1	Uncharacterized protein (Fragment) OS=Emiliania huxleyi OX=2903 GN=EMIHUDRAFT_451817 PE=4 SV=1	323	21.1	19	ANPFYFDPSLR+ANPFYFDPSLRDHVK+LTVTPSNTGCGEGGK+QLIKPFYINSAK+TPIPSLGEALGQIPTGIGSDLSEGYK+VTPSNTGCGEGGK
tr|R1BXC5|R1BXC5_EMIHU	1	Uncharacterized protein OS=Emiliania huxleyi OX=2903 GN=EMIHUDRAFT_356662 PE=4 SV=1	292	29.1	13	ALSAGEPLPEPPLPPAGSSK+ASFTEADFVILK+IVPFADQCAR+MDVEGGEHK+MVADGTLR+TNWHVFGFEASR+VRPVPALSAPGLLR
tr|R1BXE3|R1BXE3_EMIHU	1	Pyridoxine biosynthesis protein OS=Emiliania huxleyi OX=2903 GN=EMIHUDRAFT_426056 PE=3 SV=1	312	66.3	53	AAVTIPVMAK+AGMAQMLK+AIVEAVANYNDPK+EGGNNAAAPAAANGK+EIGAPHHLLK+FTVPFVCGCR+GAPHHLLK+GEAGTGNVVEAVR+GGVIMDVVNVEQAR+IAEEAGACAVMALER+KGGVIMDVVNVEQAR+KVQSMDEDELYTYAK+LPVVNFAAGGVATPADAALMMQLGMDGVFVGSGIFK+LTMADEDNHTNK+RVAEGAAMIR+TKGEAGTGNVVEAVR+VAEGAAMIR+VQSMDEDELYTYAK+VSEDLGAPMVGINCEDMTVSYAAR
tr|R1BXF1|R1BXF1_EMIHU	1	Uncharacterized protein OS=Emiliania huxleyi OX=2903 GN=EMIHUDRAFT_197472 PE=4 SV=1	1740	10.2	5	ALGPLGLSVR+EESLSGEQLR+EGQFLNMPMGELEPLLAAVKDPALRHTLAFGIGIHH+FLDAPPLSDL+GTQVYDAQK+IVYVAPMK+KPSAMEQLSEMRSGSAKGLVGSLPAG+LPGMSAAAEEALAARGLTHLAQLVRLDAQALK+MEALKEMGVR+RSAFAPAFPK+TVAAELAVLR+VSAQPITR
tr|R1BXG6|R1BXG6_EMIHU tr|R1E047|R1E047_EMIHU	1	Uncharacterized protein OS=Emiliania huxleyi OX=2903 GN=EMIHUDRAFT_211935 PE=4 SV=1;Uncharacterized protein OS=Emiliania huxleyi OX=2903 GN=EMIHUDRAFT_210806 PE=4 SV=1	136	33.3	6	ADASGDSAVAAAAEAAEASAESLPPLR+AVAAAAEAAEASAESLPPLR+FSEWQALSDK+WLSSTVPR
tr|R1BXG8|R1BXG8_EMIHU	1	Uncharacterized protein OS=Emiliania huxleyi OX=2903 GN=EMIHUDRAFT_432719 PE=4 SV=1	129	45	30	AFGDMADGLPECTGATALEVEK+AMYDACK+EASGIPEFTYANDMVTPK+VVSDGNGWTAK
tr|R1BXH3|R1BXH3_EMIHU	1	Uncharacterized protein OS=Emiliania huxleyi OX=2903 GN=EMIHUDRAFT_448270 PE=4 SV=1	1086	25.9	30	AAGAAPAATGDDDDDEVKWPLR+AATSLEVLR+ALLHLLR+ALVPLCVARPPLSAGAIR+APDAMRPNAAPLADSLEAQHR+DVAALPESDTR+DVHDVLVPLFLR+EAVLSELSGLLGR+EPSDASEDFNANVATTLL+EPSDASEDFNANVATTLLAQAAR+GAAPSLPGGAK+GASEEEQMAALQRAMEEEARNK+GLADEAAADDELVEALTR+GTAAANGTYMR+GTASEVTSLLR+LLGAMGVR+MTADAPVREEYVVAR+NIVVPEGASEEEQMAALQR+PAAAEPSPAEVER+PLADSLEAQHR+QLPSLLASLK+RAMEEEAR+RASDGGGGGQAR+VENLQPAK
tr|R1BXI2|R1BXI2_EMIHU	1	Uncharacterized protein OS=Emiliania huxleyi OX=2903 GN=EMIHUDRAFT_196834 PE=4 SV=1	314	25.5	5	EAAPTDDAEEFLR+ETLGQVGAVADLLPSR+PVAAVPSEADSGGAR+QRDESGNVISAK+SLPAEIGVHPLLAAADDPAAEASR
tr|R1BXI8|R1BXI8_EMIHU	1	Thioredoxin OS=Emiliania huxleyi OX=2903 GN=EMIHUDRAFT_432744 PE=4 SV=1	200	76	31	AAATEIAEPPLTEVR+ELAQEQQVR+HRPSGRPGGGGK+HTIVGADVAAIK+LIEDETELSEVFEEAGSR+LLCFLAPASSALALMTSR+LSHQPLNLAA+LSPVLEALAR+LVVVDYFAHWCGPCK+PTLHFYR+PVLEALAR+QGGVLFVK+QTLHPLLR+SMPTLHFYR+SPVLEALAR+VDVDQSR+VHTIVGADVAAIK
tr|R1BXK2|R1BXK2_EMIHU	1	Uncharacterized protein OS=Emiliania huxleyi OX=2903 GN=EMIHUDRAFT_461669 PE=4 SV=1	286	51.7	74	ALAGELEEEGFENPFMS+ALAGELEEEGFENPFMSEVGWADYLDK+ASIVDNPLDVVSDWLGAMK+AVVLSVPAEGGGR+DETVFER+DVVSDWLGAMK+EKDFDPK+FPTISNDPTGAR+GSNEVSAR+GYVTNPVATAFPTISND+GYVTNPVATAFPTISNDPTGAR+ISNDPTGAR+KGYVTNPVATAFPTISNDPTGAR+NPVATAFPTISNDPTGAR+PTISNDPTGAR+PVATAFPTISNDPTGAR+RLAEAAGLR+SIVDNPLDVVSDWLGAMK+SSYNMNQR+SSYNMNQRPS+TAFPTISNDPTGAR+TCDGYMPSAAPSRAAAVRPAAASVFMDETVFER+TNPVATAFPTISNDPTGAR+VATAFPTISNDPTGAR+VTNPVATAFP…
tr|R1BXL2|R1BXL2_EMIHU	1	Uncharacterized protein OS=Emiliania huxleyi OX=2903 GN=EMIHUDRAFT_197609 PE=4 SV=1	219	26	7	GLSCVPASAVCAETLLR+LEAELPGR+MCAASAAVT+PHLETATLR+SFGTLSGGPDSR+SLPHLETATLR
tr|R1BXL9|R1BXL9_EMIHU	1	Uncharacterized protein OS=Emiliania huxleyi OX=2903 GN=EMIHUDRAFT_432765 PE=4 SV=1	219	67.6	51	AAEAELEEVD+AVVISLKK+EEWWDGLTK+FIKVDFAK+IENMPLWDEIDEEGSTWFQNDR+LADEDGPPPLEDDASK+LMAGMGGMGGGDFDGDDDDALDDIDHLPGLPSLADEDGPPPLEDDASK+NKEEWWDGLTK+PELTPTLIWAQR+PGLPSLADEDGPPPLEDDASK+SLADEDGPPPLEDDASK+VFVTFEQLGTTDVK+VSLTAGLFTLSANVK
tr|R1BXM8|R1BXM8_EMIHU	1	Uncharacterized protein OS=Emiliania huxleyi OX=2903 GN=EMIHUDRAFT_432479 PE=3 SV=1	635	26.5	15	ALWGGGPAPVQLR+ATFVNEFR+DLLTAASAPLK+ISRSIQQHFGGVSGGGEGATLIDATV+KMLSEKL+LEHSAGQYR+MFVPASGGDR+NLSIWLNR+RLDPSGLTLDAVSER+RLSEALR+THQHADIVQGLGEALEK+WALADLASELGIATDVVR+WEPEPVTADGASSGGAAAR
tr|R1BXS2|R1BXS2_EMIHU	1	Uncharacterized protein OS=Emiliania huxleyi OX=2903 GN=EMIHUDRAFT_197012 PE=4 SV=1	195	35.9	6	APPFEYSVLHASK+DGASVPVHK+ESGTEELSTR+LDSPHPEMVLQWPAGR+YLVALPGHLAPVAGGEIGSIEK
tr|R1BXT9|R1BXT9_EMIHU	1	ARC5A, dynamin-related protein OS=Emiliania huxleyi OX=2903 GN=ARC5A PE=3 SV=1	747	11.6	7	AGLETEHAR+EVDPTFGR+FGGAQFHR+FLEDLLR+LLGGPFFTSVPSGR+PAADAATQPGAR+PIGQTLAQER+TSQQMAQADELLEELAPSR
tr|R1BXV9|R1BXV9_EMIHU tr|R1F4M0|R1F4M0_EMIHU	1	Uncharacterized protein OS=Emiliania huxleyi OX=2903 GN=EMIHUDRAFT_459414 PE=4 SV=1;Uncharacterized protein OS=Emiliania huxleyi OX=2903 GN=EMIHUDRAFT_457020 PE=4 SV=1	791	27.3	25	ALFFVWRPAR+DADWTPPDFNK+ESGDHGPFNSWDR+EVGLYEK+FDACSFER+GISHSGVTFR+HPSGGGAFAFR+IENYPHAGVDGTDGNHPR+KDADWTPPDFNK+LPADKEIIGWAR+LVLTGNDVGGFACDGAAK+NDDGSAYYK+PGALPHAPYK+PPAAASVVAPSLR+VATAAGSSNK+VDGNAVMVSGYNR+VGAVFLQGTEGVR+YTTVSGCSAR+YTYMDPHGVPSAGDWALDR
tr|R1BXX8|R1BXX8_EMIHU	1	Uncharacterized protein OS=Emiliania huxleyi OX=2903 GN=EMIHUDRAFT_432551 PE=4 SV=1	320	41.6	37	AAGVSPAAVEGLADSASDGIAR+AEVLYGSR+AIWDVAAPALGEILGLGEIK+AIWDVAAPALGEILGLGEIKK+DGAVDLDEFQMFFQALALK+EDVEVMQEIAER+GSIEETALR+KGSIEETALR+LFNSTADGR+LTLAQLNDGAK+VFYEMDDDSDGAVTEAEFHR+VRAEVLYGSR
tr|R1BXY2|R1BXY2_EMIHU	1	NAD(P)+ transhydrogenase/PNT OS=Emiliania huxleyi OX=2903 GN=EMIHUDRAFT_426015 PE=4 SV=1	836	24	113	AIHPVAGR+ALDPEDVAVR+AMYTESAK+AMYTESAKK+APVMVTEEMVGK+ASTSSSLYANNQQK+CIGYTDLNSR+DNTDMLLGDAK+DNTDMLLGDAKK+EEVVLTEEDYK+EKGVFALDPEDVAVR+EMSAEWHAAAR+EVIVVPGYGLAVANGQYAMAEIAK+FAIHPVAGR+GVFALDPEDVAVR+IAAAGPTTTK+KAGYGAAAML+KAPVMVTEEMVGK+LASTSSSLYANNQQK+LNGNLASAPLQLE+SAEWHAAAR+SMGAEFLK+SMGAGYAGADNPVFIK+SMGAGYAGADNPVFIKDNTDMLLGDAK+SMGAGYAGADNPVFIKDNTDMLLGDAKK+VDFEESGEGGGGYAK+WIAAAGPTTTK
tr|R1BY16|R1BY16_EMIHU	1	Uncharacterized protein OS=Emiliania huxleyi OX=2903 GN=EMIHUDRAFT_197202 PE=4 SV=1	712	14	5	AEVSYAQK+ATLIAGGR+GSASSDQFVDGFAVR+KQKPVPAQLPGAAGVEK+KQKPVPAQLPGAAGVEKK+LPGAAGVEK+QDKSGMSALHWAAQSAPDEEIEKT+RGAASEPGPSR+VADLLSQGAHAFGVER
tr|R1BY18|R1BY18_EMIHU tr|R1D9F2|R1D9F2_EMIHU	1	Uncharacterized protein OS=Emiliania huxleyi OX=2903 GN=EMIHUDRAFT_246165 PE=4 SV=1;Uncharacterized protein OS=Emiliania huxleyi OX=2903 GN=EMIHUDRAFT_202698 PE=4 SV=1	66	22.7	3	AGTADQCLEHDYAMK
tr|R1BY27|R1BY27_EMIHU	1	Uncharacterized protein OS=Emiliania huxleyi OX=2903 GN=EMIHUDRAFT_461566 PE=4 SV=1	876	20.9	13	AVAEASTVLLK+DPTLASALR+FAYAWVRPPTVR+GANVMLGPQLNVQR+GRAAESLSGADPLLCAAPSATR+GVTLHVSPTDR+HFVLNAQETGR+LDQHDFLTQLGLLR+QADVVVACGGATASESEDRPSLR+TSLLAPGGSEEVPLR+VTNVGEQVGADVPQLYLAFPAAAGEPPLLLR+YAEGLAAGWR
tr|R1BY36|R1BY36_EMIHU tr|R1CCD6|R1CCD6_EMIHU	1	DnaJ, heat shock 40 kDa protein OS=Emiliania huxleyi OX=2903 GN=EMIHUDRAFT_119495 PE=4 SV=1;DnaJ, heat shock 40 kDa protein OS=Emiliania huxleyi OX=2903 GN=EMIHUDRAFT_102029 PE=4 SV=1	364	29.4	17	AQDYYDVLGLPK+EFGEEQVISDDDR+EFGEEQVISDDDRADR+FAAATEAYEVLSDGEKR+GEAGAAGPGDLYIEVR+GKGEAGAAGPGDLYIEVR+LLSAALLPR+LSAALLPR+LTLAEAVLGGR+PGTQPGDRR+PIPAGVDTGMNLCVR
tr|R1BY38|R1BY38_EMIHU	1	Uncharacterized protein OS=Emiliania huxleyi OX=2903 GN=EMIHUDRAFT_448179 PE=4 SV=1	380	64.2	46	ALKVDDATAASAISQTGYK+ATEYLGDAEPAPGVR+CYPEGYQTLLDR+DLSADWR+ETHHAFLSR+KLAELDDSTPIIAFNLK+LAELDDSTPIIAFNLK+LLEVEFPPVPLSK+LWALSGGDAQPSPFGFLTSLVK+MFALSLLMLVASAS+PAAPPVEAPAGTETLPPTSFLSLIEQAAAATEK+QSTWWEDDADGR+QSTWWEDDADGRDLSADWR+RGDLGLPGFPSKETHHAFLSR+RPALGAFK+SYSLSLSRPPFLLSYQGVLFR+TVAPAAVAAR+VDDATAASAISQTG+VDDATAASAISQTGYK+VDDATAASAISQTGYKQSTWWEDDADGRDLSADWR+VLNASPDQSIAITLPDAAER
tr|R1BY47|R1BY47_EMIHU	1	Uncharacterized protein OS=Emiliania huxleyi OX=2903 GN=EMIHUDRAFT_420487 PE=4 SV=1	258	81.8	90	AGECEENPESMLR+DGECTGENQK+DGQCDDNKGFMYR+DLHTDCPGWGSAGECNDNPEFMIR+DLKSDCPGWTADGECFK+ECPDSCEVCSVVCMDHDESCSGWAK+ECPLSCGVCEGVK+FMMSQCPLSCGICTHTCNDTDESCGAWAR+GFCNDKR+KECPDSCEVCSVVCMDHDESCSGWAK+LCPTSCGLCTPECK+NCPVTCEACK+NPGFMYK+PDSCEVCSVVCMDHDESCSGWAKDGQCDDNKGFMYR+PVTCEACK+RTDCVNWAK+SDCPGWTADGECFK+SDCPGWTADGECFKNPGFMYK+TCNDTDESCGAWAR+TDCVNWAK+VCPASCGMCQALEAPEKDEL
tr|R1BY48|R1BY48_EMIHU	1	Uncharacterized protein OS=Emiliania huxleyi OX=2903 GN=EMIHUDRAFT_225073 PE=4 SV=1	133	44.4	7	DTLTTSYQDAEEALSR+QQLLGAADGLEAADHELGR+QTISDLFAR+TKQTISDLFAR+VGAHVLGTLGDQR
tr|R1BY62|R1BY62_EMIHU	1	Proteasome subunit beta type OS=Emiliania huxleyi OX=2903 GN=EMIHUDRAFT_459379 PE=3 SV=1	207	61.4	44	DCIAIASDK+DCIAIASDKR+DCLAGWGCVVHVLTPEGVTTR+EMSTEAFANMVTSLLYEHR+FGPYFCEPIVAGLGGEDGK+FGPYFCEPIVAGLGGEDGKSPFLCGMDLLGAQVR+IAIASDKR+IFQVGDK+KIFQVGDK+SPFLCGMDLLGAQVR+SSIMQYNGAAIIAMAGK+TFVGLTGLATDMQTLDQK+VLTPEGVTTR+YNGAAIIAMAGK
tr|R1BY69|R1BY69_EMIHU	1	Uncharacterized protein OS=Emiliania huxleyi OX=2903 GN=EMIHUDRAFT_419966 PE=4 SV=1	150	59.3	365	AAESAAVKK+CKFTAAESAAVK+DNINNGLYR+EVDYAGVGFLGGSSTIDVNNANIR+FIFLEPK+FIFLEPKPE+FIFLEPKPEYIIDNINNGLY+FIFLEPKPEYIIDNINNGLYR+FTAAESAAVK+FTAAESAAVKK+GGSSTIDVNNANIR+GMYPNAAGK+GSSTIDVNNANIR+IKLPGMYPNAAGK+KFTAAESAAVK+KLVSNAPYK+LGGSSTIDVNNANIR+LPGMYPNAAGK+LPGMYPNAAGKLVSNAPYK+LVSNAPYK+LVSNAPYKN+LVSNAPYKNAGEMYSK+NAGEMYSK+NAGEMYSKCK+PGMYPNAAGK+SSTIDVNNANIR+TAAESAAVKK+TIDVNNANIR+VYIKLPGMYPN+VYIKLPGMYPNAAGK+YAGV…
tr|R1BY71|R1BY71_EMIHU	1	Uncharacterized protein OS=Emiliania huxleyi OX=2903 GN=EMIHUDRAFT_197288 PE=4 SV=1	375	50.4	37	ARLPDSVSLIDASDAEGLKK+DALGSMGGGVR+DGTDAFMR+EASSKPDYGPAYALPDWWWK+GGLIDCEAR+GYVGDEDVPSLSAFVQEALR+LPDSVSLIDASDAEGLKK+LPSSAAASAQAISAWVAPK+MGCCGYIFNAIAVGLIAYAAHYGYKEASSKPDYGPAYAL+PDDLAER+QLPSSAAASAQAISAWVAPK+RDGTDAFMR+RTQPLLVLANGGAAPK+SGVLEALSR+SLIDASDAEGLKK+SLSAFVQEALR+TPLPTLSR+TQPLLVLANGGAAPK+VGDEDVPSLSAFVQEALR+VLSIGTQK+VSLLLPDPDDLAER
tr|R1BY80|R1BY80_EMIHU	1	Uncharacterized protein OS=Emiliania huxleyi OX=2903 GN=EMIHUDRAFT_459368 PE=4 SV=1	564	24.6	19	ADAVSSAAAAR+AEAEAEVAFLR+AEFEADLEGER+AELAAALAAAR+EALQQAAAEHEAALAK+KETPLPAR+NLDPAALHQFR+QGTAQAAAAAAAAEEAR+RPAGAEESQDEFYPEVGR+THETSEQTSEQESR+VAVEQAADEAR
tr|R1BY82|R1BY82_EMIHU	1	Uncharacterized protein OS=Emiliania huxleyi OX=2903 GN=EMIHUDRAFT_461587 PE=4 SV=1	105	85.7	18	EHVDELGLLAK+ETLQEMETVWPR+LCEAAGVPLYPMPPVEQLETMWPFVAAGIR+QHAVSASEHLQAGLSK+RETLQEMETVWPR+SAVADASATLSETSTSLLDR
tr|R1BY88|R1BY88_EMIHU	1	Uncharacterized protein OS=Emiliania huxleyi OX=2903 GN=EMIHUDRAFT_461590 PE=4 SV=1	146	26.7	6	DSLASFEDR+SGGLSIGLLSAGQYEPEIK+TTNQWVMLGIK
tr|R1BY95|R1BY95_EMIHU	1	Uncharacterized protein OS=Emiliania huxleyi OX=2903 GN=EMIHUDRAFT_350324 PE=4 SV=1	429	41.5	74	DGPPELLFVHGGHTAK+EGYGLAWSPHTQGR+EINCLAFNPFSEYLLATGSADK+GYGLAWSPHTQGR+IGEEQDAEDAEDGPPELLFVHGGHTAK+INHEGEVNR+LAFNPFSEYLLATGSADK+LHLWDLSR+LLSGSDDCLICTWDIAQGSK+LMIWDER+NHEGEVNR+NTPFLYDLILTH+PAPDGTFAPDLVLK+PNKDYAVHR+PPNKDYAVHR+PYLIATK+RLHLWDLSR+SPSADVYVFDWSK+TPPNKDYAVHR+TVALWDLR+YGLAWSPHTQGR+YMPQNPYLIATK
tr|R1BYA0|R1BYA0_EMIHU	1	Uncharacterized protein OS=Emiliania huxleyi OX=2903 GN=EMIHUDRAFT_96452 PE=4 SV=1	1028	17.2	17	AFFSDDALR+AGIAPAWDR+APGIAAADGVRC+ASNVGETR+DGDLAVLVPAVGPSGR+DLNGEFDCPVAEIAR+FLMQYWAGGR+IDDLPGWYPR+LSPNVHELR+MALGLGLAPLALGLAPADR+SAGPNGAVLLSPNVHELR+SGSPAEGEVLDASNHR+SLGLFGSQAAAR+VFIAPPLVNPSAAEAHVAWR+VLLASNVGETR
tr|R1BYA8|R1BYA8_EMIHU tr|R1CZC9|R1CZC9_EMIHU	1	Uncharacterized protein OS=Emiliania huxleyi OX=2903 GN=EMIHUDRAFT_459352 PE=4 SV=1;Uncharacterized protein OS=Emiliania huxleyi OX=2903 GN=EMIHUDRAFT_449980 PE=4 SV=1	409	25.9	7	ASPEPAPLR+DAEHEAWR+DSPSSDSSSSDSPSDRPLDESYMATR+ESYMATR+FVGETEPASAGATSAK+LAQSMAESDVSAPSAR+LAQSMAESDVSAPSARPSR+LVGSDEDDADEALESR+VTGTQGAWLIPD
tr|R1BYB1|R1BYB1_EMIHU	1	Putative pyruvate dehydrogenase kinase OS=Emiliania huxleyi OX=2903 GN=PDK2 PE=4 SV=1	429	32.9	15	AFAAAMLDHSAAIDGESR+AIQLECSPVAVCEE+ALDSAWWRPADGLSLPLTR+GGDDLVQVK+GLLTLPELSTADDEK+LCVLNWQR+LLDQAGGIR+MRSLHILSRR+PADGLSLPLTR+RAEDNVEVILPR+SSLSNVWSYR+VIVAGGDDLVQVK+YGAAPPVEVVGER
tr|R1BYD6|R1BYD6_EMIHU	1	Mitochondrial import receptor subunit tom40 OS=Emiliania huxleyi OX=2903 GN=EMIHUDRAFT_432658 PE=4 SV=1	284	59.9	50	AGSFGNVELSYQR+EAQGILSPDVFDGAR+FALNHNVFLGSAQMPASYEFGANFGDER+FMADLPNPGTLEQLK+FMADLPNPGTLEQLKR+GLIQSDTTCSASLEER+INAQFGESFAAR+INPNMNLMLSGQLNHK+LAVGGEGFYHTQK+LQAQASPESPGQMQSLK+REAQGILSP+VGLATEMQYYHNQFCNFGVGYEFR
tr|R1BYH0|R1BYH0_EMIHU	1	Uncharacterized protein OS=Emiliania huxleyi OX=2903 GN=EMIHUDRAFT_370690 PE=4 SV=1	225	51.1	47	AAVDPPTLQCIGPQSINQGLK+DVAAQIAAQAR+ISDGGEEELSGVNLR+LTAIGAGSVNQAIK+PDLVIYPEFIK+PGSDFWDR+PPTLQCIGPQSINQGLK+RPNSGDSRPGSDFWDR+SDGGEEELSGVNLR+SGDSRPGSDFWDR+SLAGAIANCTR+TYLQQSDESGESSHPDLVIYPEFIK+VDLTAIGAGSVNQAIK
tr|R1BYH7|R1BYH7_EMIHU tr|R1D500|R1D500_EMIHU	1	Uncharacterized protein OS=Emiliania huxleyi OX=2903 GN=EMIHUDRAFT_451695 PE=4 SV=1;Uncharacterized protein OS=Emiliania huxleyi OX=2903 GN=EMIHUDRAFT_432932 PE=4 SV=1	766	33.9	22	AAGIGPGTTGWYK+AYDATTGAGK+DEDHPGYVIVR+DGSVNPVGWELEATA+DGTLLAMTGPVVDGR+DNVMHDAQTIK+DVLWTDIIPSGSHGFR+GTYLPVGYNSNGMVAPVPGAVR+IDTSNDLTK+ILDEDHPGYVIVR+KQLPEGVVLDR+LLQTWFFEGTAK+MINWKLYVTALLLPLALGWNSC+QLPEGVVLDRCRATVDGSFFCGFNMAQAFEADFGNGVVAPSE+SSGTSPPHAFLVNLK+VMDATSDDQHLQLSETDSTGK+VNLVGQSTTGAGLIK+VYTGGYFK
tr|R1BYI4|R1BYI4_EMIHU	1	Uncharacterized protein OS=Emiliania huxleyi OX=2903 GN=EMIHUDRAFT_197433 PE=4 SV=1	1247	17.1	20	AAEAGHPSQPLLDR+DFFQVALSAR+EHSSGVKATPAAGIILLR+GAGVGFYHGR+GPLQTACR+ITAALLQQLR+KLQAGPR+LEPCEEVSDVHVVK+LPIVDWGVQR+LQLTAER+NDFLHPAGGR+PIVDWGVQR+QIPLGTIQILR+SLGQSDDDYR+SLRDEAALAEAAAGGEASGGASAAGEAAR+VAALDAEAVFR+VLSVGSALVR+VPFVDEWQR+YHVVDALR+YIADVTR
tr|R1BYJ7|R1BYJ7_EMIHU	1	Uncharacterized protein (Fragment) OS=Emiliania huxleyi OX=2903 GN=EMIHUDRAFT_46707 PE=4 SV=1	101	79.2	24	AAEVFMR+AAEVFMRK+AFFTPDTIEIAGFEDNQSYGFGTNTWTESQK+ENGDASCTVCGYK+KENGDASCTVCGYK+MATGAGMTAPPSTPFDLLGDSWTCPQCK
tr|R1BYL1|R1BYL1_EMIHU	1	Uncharacterized protein OS=Emiliania huxleyi OX=2903 GN=EMIHUDRAFT_211465 PE=4 SV=1	591	15.9	6	ESAPFFVSSATVRPDGGGR+GVLVVRPNDK+LAAGVALGR+NTGVLVVRPNDK+NWALHVQR+PMAVHATYQFGDLADCAFGKR+SLRPNGVPHATGS+YLYDVCIPGVSR
tr|R1BYM3|R1BYM3_EMIHU	1	Uncharacterized protein OS=Emiliania huxleyi OX=2903 GN=EMIHUDRAFT_197490 PE=4 SV=1	90	60	25	AAVPGACVTINAEKPR+ALDMDEVAADVVK+ANGTTVVSLTDMPRPFTK+KGCFEVK+PGACVTINAEKPR
tr|R1BYP7|R1BYP7_EMIHU	1	Uncharacterized protein OS=Emiliania huxleyi OX=2903 GN=EMIHUDRAFT_103327 PE=4 SV=1	396	17.2	6	GAFSLATRPR+LATLEMF+LATLEMFLER+LTSFGAANLFAQEGALDIDR+QGAGPMEEGGGLLLSAR+VLIGGSQGGVR
tr|R1BYQ5|R1BYQ5_EMIHU	1	Uncharacterized protein OS=Emiliania huxleyi OX=2903 GN=EMIHUDRAFT_451735 PE=4 SV=1	163	61.3	15	GASLADEETR+GASLADEETRR+LGALSTGLTDLLR+LIEAETQR+QEEKAQGRK+SLADEETRR+STSAVDQTLLATR+TDYEKLQEEK+TVREEMATLR+VDALDDTEESR+VDALDDTEESRFR+VLSAVLEEMDASSDALR
tr|R1BYR2|R1BYR2_EMIHU	1	Uncharacterized protein OS=Emiliania huxleyi OX=2903 GN=EMIHUDRAFT_197557 PE=4 SV=1	152	48.7	11	AGAPTDLSTLVLIQGDR+FIDYRPEEEEAD+FIDYRPEEEEADPISST+GLAAFALVPSPVR+HYVYSDAALR+KFGAQQK+TMAVLDWPWR
tr|R1BYR7|R1BYR7_EMIHU	1	Uncharacterized protein OS=Emiliania huxleyi OX=2903 GN=EMIHUDRAFT_464491 PE=4 SV=1	561	11.9	3	ADAAAGAGGAPETDAAAGR+AMYQNATAAAGGQR+APEMLPEEAVNK+LSDDEASCSSPR+SDQVEALLSR
tr|R1BYU2|R1BYU2_EMIHU	1	Uncharacterized protein OS=Emiliania huxleyi OX=2903 GN=EMIHUDRAFT_103368 PE=4 SV=1	157	59.2	44	EDPMIFAELEQE+EKYLEAQK+GGSGPAAIVAK+GGSGPAAIVAKPK+GPAAIVAKPK+IPDLKGEAK+KGGSGPAAIVAKPK+NTEEVPMHK+PAAIVAKPK+PDLKGEAK+PFETGEFYQEQLAR+SGPAAIVAKPK+SLLIVVPFETGEFYQEQLAR+VILLGDEDYEEEPVCEALVR+VIPDLKGEAK
tr|R1BYU8|R1BYU8_EMIHU	1	Uncharacterized protein OS=Emiliania huxleyi OX=2903 GN=EMIHUDRAFT_211619 PE=3 SV=1	498	44.4	39	AAPAPDQGADEAR+ADSPAGLAR+AGADLIGVILAPSK+AGADLIGVILAPSKR+DAETAAAAAK+DFIVDEYQLLEAR+ELLGLPPPR+GSLDDLAR+ILAGGLTPDNVGAAVR+KDFIVDEYQLLEAR+LLALSGVATR+PAPDQGADEAR+QVSVGEAAAIVAAVR+QWLQGWSGLLR+RLDVAEAK+RTPFILAGGLTPDNVGAAVR+SDVTALADVGACGVLVGESLMR+SGPMALLAEMKR+SLGMEPLVEAANEGEMR+TFDWSIGEEVQR+TPFILAGGLTPDNVGAAVR+VAAAAPPNDFAAVLSK
tr|R1BYU9|R1BYU9_EMIHU	1	Uncharacterized protein OS=Emiliania huxleyi OX=2903 GN=EMIHUDRAFT_96595 PE=4 SV=1	344	40.1	16	AEDDIER+GAFVSILTR+GEPPWAVWR+GQGGATVALAGLLAK+GVGEFVDSIR+HVQVSDGAAEGGGGAEGGGR+LVPLLDMLQHAAEPNVR+RPIAAGEELLNSY+RPIAAGEELLNSYDGGELEPATFLTR+SFTQEDGGDEEKR+WGTELGPVTLGK
tr|R1BYV3|R1BYV3_EMIHU	1	Uncharacterized protein (Fragment) OS=Emiliania huxleyi OX=2903 GN=EMIHUDRAFT_451755 PE=4 SV=1	378	14.8	8	HAALECGTR+IDSWDYESASLYLDGR+KGDESWGIK+LELTFVK+MPVTDVHNPGAATLR
tr|R1BYV9|R1BYV9_EMIHU	1	Uncharacterized protein OS=Emiliania huxleyi OX=2903 GN=EMIHUDRAFT_461681 PE=4 SV=1	1044	16.8	8	AAAGREGGGGEEHGSR+AAAPAPPAAAVAAAPPGALAR+EALPLIR+EVFVFGFAR+GDGEGAELGGEEGR+GSPTRLSAAAMDAALLSVGVGCAAAVQRAAAGR+LAEEEESELR+LLDSPLPTQR+LRPLLLLNLLPE+TASSASSAASSAGSSAAHR+VLPAVAPLLTSPLAEAR+YVIGSASPDAASPLATALR
tr|R1BYW2|R1BYW2_EMIHU	1	Uncharacterized protein OS=Emiliania huxleyi OX=2903 GN=EMIHUDRAFT_420106 PE=4 SV=1	107	22.4	4	HLQQQAEEDGE+SLALDYLLGIYEK
tr|R1BYW6|R1BYW6_EMIHU	1	Uncharacterized protein OS=Emiliania huxleyi OX=2903 GN=EMIHUDRAFT_432766 PE=4 SV=1	556	35.1	19	ARPALGLAGAEKR+FFGGDGGGGGGGGPDSASR+GVSFSGGSPFGPAAGR+HVLKPPVPTSAK+LEANCGTPSNPSLPR+MDHSAMARPALGLAGAEKRLYELNMNQGEISVQR+NPVSNFLESR+PALGLAGAEK+QPGPAVVVR+SETEQADGVAPK+SIFGTSSYNR+TLGGAALGAPVESPR+TTPANTPSHTR+TWDPHGLLCVALVPR+VDYLSDLNTQSMLMAGV
tr|R1BYX1|R1BYX1_EMIHU	1	Uncharacterized protein OS=Emiliania huxleyi OX=2903 GN=EMIHUDRAFT_197656 PE=4 SV=1	276	21.7	7	AFGEHEMAVCR+ALSLYRPTRTHANFASR+DLGLITDR+LVQEDGDRLR+TWALSLYRPTR+VEGMLEGLGEGR
tr|R1BYX7|R1BYX7_EMIHU	1	Uncharacterized protein OS=Emiliania huxleyi OX=2903 GN=EMIHUDRAFT_197665 PE=4 SV=1	197	43.7	10	EAASSAPLALKLIGETGASPK+EAPAAPGAAH+EKLEAAGALDSGSMR+LDDPWDKGNVMR+LEAAGALDSGSMREAPAAPGAAH+QEGMDFK+QSVADAIAGDYDRDSVTADVK
tr|R1BYZ7|R1BYZ7_EMIHU	1	Methyltransferase OS=Emiliania huxleyi OX=2903 GN=EMIHUDRAFT_432780 PE=3 SV=1	353	58.4	69	DGDAQHMLSK+FAGETFNESITR+FTGASITGVTLNQYQVDR+GDAQHMLSKK+HEYYLAAR+KLIEEGDGLPDMMSTTHCDDSLVK+LGIQPSDSVLDCGCGIGGPLR+LIEEGDGLPDMMSTTHCDDSLVK+LPFPDNSFDHVYSIEACCHSPDR+PDMMSTTHCDDSLVK+QFMGAASK+QGQLGLVMGGEMGTFTPMYYIHAK+STLQQTTAGK+TGVTLNQYQVDR+VGFQVVETR+VGSDIDRYNNQHDLHGGDAEAR+VLKPGGCFVSYEWCLTK+YNNQHDLHGGDAEAR
tr|R1BZ20|R1BZ20_EMIHU	1	Uncharacterized protein OS=Emiliania huxleyi OX=2903 GN=EMIHUDRAFT_246240 PE=4 SV=1	227	20.3	4	ATSSVDGEAYSLR+LAVRPVR+RLDGPPVPPEPLAAALAWR+TPSFLCK
tr|R1BZ36|R1BZ36_EMIHU	1	Uncharacterized protein OS=Emiliania huxleyi OX=2903 GN=EMIHUDRAFT_246199 PE=4 SV=1	213	32.9	7	AAVDEALGGGR+AVCYGLEPADEHK+DLLAANPPGK+LDESGAPFWGGTR+LFEQQIR+LPASADGAR+WLSMGVGAAVDEALGGGR
tr|R1BZ73|R1BZ73_EMIHU tr|R1C6D1|R1C6D1_EMIHU	1	Uncharacterized protein (Fragment) OS=Emiliania huxleyi OX=2903 GN=EMIHUDRAFT_124288 PE=4 SV=1;Uncharacterized protein OS=Emiliania huxleyi OX=2903 GN=EMIHUDRAFT_95950 PE=4 SV=1	312	21.8	8	AALAATPPPADR+AVAAALGGGGSK+DAGAEGLAAGLR+ELSLAWNGVGPR+NAALAHLDLSNNGVGSDAER
tr|R1BZA5|R1BZA5_EMIHU	1	Uncharacterized protein OS=Emiliania huxleyi OX=2903 GN=EMIHUDRAFT_246058 PE=4 SV=1	362	23.8	7	ASDASVGISR+ATFPLPGGGR+GGEDRETDDLR+GLDGFASIDASTIAAAR+GLRGLDGFASIDASTIAAARR+IFTWPGGGPAVSDT+IFTWPGGGPAVSDTER+LSLTDPFTSGPPDDEVQR
tr|R1BZD8|R1BZD8_EMIHU	1	Uncharacterized protein OS=Emiliania huxleyi OX=2903 GN=EMIHUDRAFT_246021 PE=4 SV=1	176	32.4	4	GTADEEGSIDLAEDQLLIGR+LHDGDIFSLLR+MVLAVQTAVADANR+YADTTVSSVHAK
tr|R1BZE2|R1BZE2_EMIHU	1	Uncharacterized protein OS=Emiliania huxleyi OX=2903 GN=EMIHUDRAFT_470586 PE=4 SV=1	229	34.9	12	AAPEPALR+AAPEPALRAAANLMSR+AQPEYIFEMAEDR+AYATWAQSR+CTLDAATTTAR+EEFDFVALR+GALRPSAPDAR+SLIGAAQER+TGALRPSAPDAR+VTGALRPSAPDAR
tr|R1BZF2|R1BZF2_EMIHU tr|R1F6L9|R1F6L9_EMIHU	1	Uncharacterized protein OS=Emiliania huxleyi OX=2903 GN=EMIHUDRAFT_119450 PE=4 SV=1;Uncharacterized protein OS=Emiliania huxleyi OX=2903 GN=EMIHUDRAFT_113987 PE=4 SV=1	509	21	2	AGYGEHGSYGLQQPPLQR+HSLYDLGK+LDGIPAADTASLLTALGER+LPGLMRHRSAGTDAR+RWQLLPAYAGSVALVIGLWSVGVALILLAIALLITAPLPVIRGLLGK
tr|R1BZG1|R1BZG1_EMIHU	1	Uncharacterized protein (Fragment) OS=Emiliania huxleyi OX=2903 GN=EMIHUDRAFT_55608 PE=4 SV=1	220	44.5	11	FSFFCGDVVPR+MTAYLNGFNGR+SAGMACLVTK+SECVVIEDSGIGNQAAK+STYTEEEDFSGADR+TLVETLMGPER+VVDEAIAAEVPLAVCSTSNEAAVR
tr|R1BZG5|R1BZG5_EMIHU	1	Uncharacterized protein OS=Emiliania huxleyi OX=2903 GN=EMIHUDRAFT_459357 PE=4 SV=1	573	73.5	287	AALPGILQGR+AGGTYCAYLPLAH+AGKVDENGVLWNANQVGAFSDCFGGHK+AKFAALPGILQGR+ANDTVVIYADTQR+ATLGAEGAEYGINQSGCK+CIALICPNEGPLMK+DEFVTIDGQR+DGYLVDPAAPDPDVVAK+DITAECK+DITAECKK+DSLGAGLAEAIPGLK+DWMLAAYACWR+EFVTIDGQR+EIVACHK+EIVACHKAQIDK+FAALPGILQGR+FVQTVFK+FVQTVFKCR+GEILIGGPGVCDGYLVD+GEILIGGPGVCDGYLVDPAAPD+GEILIGGPGVCDGYLVDPAAPDPDVVAK+GGYMNADKDNK+GYLVDPAAPDPDVVAK+ILEVVPEGGFEK+ILEVVPEGGFEKLR+KFVQTVFK+KILEVVPEGGFEK…
tr|R1BZH1|R1BZH1_EMIHU	1	Uncharacterized protein OS=Emiliania huxleyi OX=2903 GN=EMIHUDRAFT_211218 PE=4 SV=1	231	25.1	7	AMILGLCEK+AVLPATEYMLR+GPQDEAIGER+GSLSFETLEEPHK+LHPAYQADGAAFYER
tr|R1BZI1|R1BZI1_EMIHU	1	Uncharacterized protein OS=Emiliania huxleyi OX=2903 GN=EMIHUDRAFT_434760 PE=4 SV=1	365	17.3	4	AAPSSPSNSNSSEFAEPPSEAAVEAASRPK+SASYGDSSHLR+TATQGFDAGLGGQGGYGAAQGR
tr|R1BZI2|R1BZI2_EMIHU	1	Uncharacterized protein OS=Emiliania huxleyi OX=2903 GN=EMIHUDRAFT_451669 PE=3 SV=1	302	32.8	93	AEMNDFVAFYR+DFVAFYRR+DSPYSLKK+EMETIVKSTRAEMNDFVAFYR+GNPEMETIVK+ISGMPSFSTLYTAINTLSGH+ISGMPSFSTLYTAINTLSGHYASYGNK+ISGMPSFSTLYTAINTLSGHYASYGNKYPVPEK+KDYVVDAK+LAQQYKEIER+MNDFVAFYR+NDFVAFYR+NMLENMK+SGHYASYGNK+SPYSLKK+TAINTLSGHYASYGNK+TATELQR+TDSPYSLK+TDSPYSLKK+YPVPEKR+YTAINTLSGHYASYGNK
tr|R1BZI5|R1BZI5_EMIHU tr|R1CZB3|R1CZB3_EMIHU	1	Uncharacterized protein OS=Emiliania huxleyi OX=2903 GN=EMIHUDRAFT_245962 PE=4 SV=1;Co-chaperone GrpE OS=Emiliania huxleyi OX=2903 GN=EMIHUDRAFT_204277 PE=4 SV=1	271	23.6	8	AIAWDDGMCFDGISR+FYNVDTPPER+GCASHPSFIAVR+HPSFIAVR+LSPIPEHLLVNER+VGCASHPSFIAVR+VHSAALAR
tr|R1BZK8|R1BZK8_EMIHU	1	Uncharacterized protein OS=Emiliania huxleyi OX=2903 GN=EMIHUDRAFT_66337 PE=4 SV=1	181	37	6	EAAELVEQGHVR+KVDFLDWK+LYSLGLIPQKR+RLPVVLVR+VGPESVTDPSFLVTR+VRVGPESVTDPSFLVTRAMEDHVTWVDTSR
tr|R1BZL7|R1BZL7_EMIHU	1	Uncharacterized protein OS=Emiliania huxleyi OX=2903 GN=EMIHUDRAFT_451679 PE=4 SV=1	447	14.5	6	FEVWDVMDGDGLLGK+IYAQKPNMR+LLAEATPLLR+LLVAVATSK+VASLGGGPGFELLAVR+VASLGGGPGFELLAVREFCAAR
tr|R1BZN1|R1BZN1_EMIHU	1	ATP-dependent metalloprotease FtsH OS=Emiliania huxleyi OX=2903 GN=EMIHUDRAFT_427625 PE=3 SV=1	669	71.9	192	ADTLDSALLR+ADTLDSALLRPGR+AEPWPYSTLLDR+AGGQGGGMGGGGNDER+ALLDAVTER+APQPVVMSAASDLRN+ASLANLLNEAAIVAAR+AVAGEAGVPFISASGSEFVEMFVGVGASR+DAHFGGASPAGLSTAAA+DATEIGYEQVDYAIDR+DLFSQAK+DLFSQAKK+DSALLRPGR+DTLDSALLRPGR+EIGYEQVDYAIDR+EQTLNQILTEMDGFDGNSGVIVLAATNR+ETIDYDELLEMR+GAIMEGPPGTGK+GGGMGGPGGGMGGPGAIGK+GGMGGGGNDER+GKPLAPELDLNIIAK+GRLEILK+HNVQFAVVPR+IGYEQVDYAIDR+IVFIDEIDAIGGAR+KDATEIGYEQVDYAIDR+LANLLNEAAIVAAR…
tr|R1BZP2|R1BZP2_EMIHU	1	Uncharacterized protein (Fragment) OS=Emiliania huxleyi OX=2903 GN=EMIHUDRAFT_464451 PE=4 SV=1	380	27.6	7	AVVEAVER+EGGALMPESPPWQDTPTPK+GLISAANGGAQPVPEK+GLVVEAVER+KGLISAANGGAQPVPEK+LEDGEAVADGAAGEGAEGGAEASAEVAGGGAGER+LKDMVVEAVER+TMEFAER
tr|R1BZP3|R1BZP3_EMIHU	1	Uncharacterized protein OS=Emiliania huxleyi OX=2903 GN=EMIHUDRAFT_437272 PE=4 SV=1	412	26	10	ACSHAAFR+APCAMSDEDSER+DAINLALANLSR+DTTRPAPCAMSDEDSER+FAYPDAIAR+KQGFCSNYSHMR+KQGFCSNYSHMRR+LACSHAAFR+LAQAAGCTTWASDGNCGR+QGFCSNYSHMR+QLFAACK+VLSSLQLVLLSNDASTPATLQR
tr|R1BZQ0|R1BZQ0_EMIHU	1	Uncharacterized protein (Fragment) OS=Emiliania huxleyi OX=2903 GN=EMIHUDRAFT_451694 PE=4 SV=1	269	20.1	13	MAIITTIDQPFHPVTYR+NALAALEAIATDDPTTDLDNDHAR+PTTDLDNDHAR+YVCDAGAVQHVVR
tr|R1BZQ1|R1BZQ1_EMIHU tr|R1D297|R1D297_EMIHU	1	Uncharacterized protein OS=Emiliania huxleyi OX=2903 GN=EMIHUDRAFT_445604 PE=4 SV=1;Uncharacterized protein OS=Emiliania huxleyi OX=2903 GN=EMIHUDRAFT_446611 PE=4 SV=1	217	25.8	6	FIFSSYAAR+GAVMPPPEAR+NRVEHCVDPAR+PADFHGLR+YPADFHGLR+YVGEVTEISSTEPIAWR
tr|R1BZQ7|R1BZQ7_EMIHU tr|R1DLR1|R1DLR1_EMIHU	1	Uncharacterized protein OS=Emiliania huxleyi OX=2903 GN=EMIHUDRAFT_211403 PE=4 SV=1;Uncharacterized protein OS=Emiliania huxleyi OX=2903 GN=EMIHUDRAFT_198240 PE=4 SV=1	170	24.8	5	LANTLNNTLVGGGHR+LSGEALAAYNAR+RSFSEGWFADK
tr|R1BZR0|R1BZR0_EMIHU tr|R1G2V4|R1G2V4_EMIHU	1	Uncharacterized protein OS=Emiliania huxleyi OX=2903 GN=EMIHUDRAFT_419528 PE=3 SV=1;Vacuolar protein sorting protein 46A OS=Emiliania huxleyi OX=2903 GN=VPS46A PE=3 SV=1	207	25.6	6	AAAVGKGAVQMGAAADEHDDALEK+GAVQMGAAADEHDDALEKR+IHAQNAIR+KEMEKGNMDVAR+NTATNYLK+RIHAQNAIR
tr|R1BZR8|R1BZR8_EMIHU	1	3,4-dihydroxy-2-butanone-4-phosphate synthase (Fragment) OS=Emiliania huxleyi OX=2903 GN=EMIHUDRAFT_46070 PE=4 SV=1	138	34.8	9	ADPALGPEAFNRPGHVFPLR+AGTTTGISAAER+ALADPALGPEAFNRPGHVFPLR+HSSGVICVALPGER+PALGPEAFNRPGHVFPLR
tr|R1BZT8|R1BZT8_EMIHU tr|R1CGQ3|R1CGQ3_EMIHU	1	Uncharacterized protein OS=Emiliania huxleyi OX=2903 GN=EMIHUDRAFT_103280 PE=4 SV=1;Uncharacterized protein OS=Emiliania huxleyi OX=2903 GN=EMIHUDRAFT_116938 PE=4 SV=1	265	24.9	8	GAASAEADTASSLIR+GAQVSTHLDSLR+LTAAGAPER+VQATDTQLEAAPSDGVLPPGK+YALLPQNCR
tr|R1BZU3|R1BZU3_EMIHU	1	Uncharacterized protein (Fragment) OS=Emiliania huxleyi OX=2903 GN=EMIHUDRAFT_57555 PE=4 SV=1	129	61.2	18	GFVLGPPIALALK+GKIDSIGGFDAR+IDSIGGFDAR+MPNAIGSGGYAVEYGK+STVVKPGDR+VLLVDDLVATGGTLSSGVELVR+VPFFMLR
tr|R1BZV4|R1BZV4_EMIHU tr|R1D7M4|R1D7M4_EMIHU	1	Uncharacterized protein OS=Emiliania huxleyi OX=2903 GN=EMIHUDRAFT_119240 PE=4 SV=1;Uncharacterized protein OS=Emiliania huxleyi OX=2903 GN=EMIHUDRAFT_106628 PE=3 SV=1	154	54.5	12	AAAVQASLVAK+AILTGEWSFGPAK+EHVEALEQEIEK+HALDASTRGRLVWVEVAMMCTLLVMGLWQINYLK+LEVADHDLAAK+LEVADHDLAAKR+TALEVADHDLAAK+TALEVADHDLAAKR
tr|R1BZX3|R1BZX3_EMIHU	1	Uncharacterized protein OS=Emiliania huxleyi OX=2903 GN=EMIHUDRAFT_103364 PE=4 SV=1	330	41.2	17	ALSIVVPSGAAEPGLLSR+GSQIAGTLSALSAR+LAAEAIPVLSMTTLGR+LDAACALLAPHFELR+MVLTVLPAPVCICSLSR+PVLSMTTLGR+SGDDEDTFR+SMFSLTVTASGAFLLADSGLAALASELPR+TLDEPSSLPAMPPPPADR
tr|R1BZZ7|R1BZZ7_EMIHU	1	Uncharacterized protein OS=Emiliania huxleyi OX=2903 GN=EMIHUDRAFT_211514 PE=4 SV=1	373	16.6	5	ESDYTPESSLGTGSNR+NSLAGLIGTR+RSTLSIIRTASTNSLAGLIGTR+TASTNSLAGLIGTR+VDELEFNLPSFK+VLNSILPEASQK
tr|R1C008|R1C008_EMIHU	1	Uncharacterized protein OS=Emiliania huxleyi OX=2903 GN=EMIHUDRAFT_451733 PE=4 SV=1	193	30.6	17	AVNGLLLGTAAGDSVK+EPGLLPLDADGKR+LPLDADGKR+PLDADGKR+SAAALSLPDAAAVQR+SVCPLAACLLIDGAR
tr|R1C020|R1C020_EMIHU	1	Uncharacterized protein OS=Emiliania huxleyi OX=2903 GN=EMIHUDRAFT_436813 PE=4 SV=1	214	24.3	5	DKTSDSGYADGR+LCLMGNLLQFHPDEPQR+QCVATVETIEEALSR+SINLAVVR+TSDSGYADGR
tr|R1C067|R1C067_EMIHU	1	Uncharacterized protein OS=Emiliania huxleyi OX=2903 GN=EMIHUDRAFT_459231 PE=4 SV=1	234	41.9	22	AVYSDLQISDIHTGFPGTEADCCK+CNDAGGITDLK+CVTPACQCEALK+KSIAEAAAMALEMQVGDIK+NSGLSGTISDGLR+SIAEAAAMALEMQVGDIK+SSSISGTIPGSLATDMDLR
tr|R1C069|R1C069_EMIHU tr|R1E4H7|R1E4H7_EMIHU	1	Uncharacterized protein OS=Emiliania huxleyi OX=2903 GN=EMIHUDRAFT_436828 PE=4 SV=1;Uncharacterized protein OS=Emiliania huxleyi OX=2903 GN=EMIHUDRAFT_445533 PE=4 SV=1	191	34.6	9	APPAPSVPEPAAR+KPPAPSVPEPAAR+LDEDEPVELVEEPPEEPPR+LRDESDDMR+MSVLGYSCFCLR
tr|R1C092|R1C092_EMIHU tr|R1F6I7|R1F6I7_EMIHU	1	Uncharacterized protein OS=Emiliania huxleyi OX=2903 GN=EMIHUDRAFT_210866 PE=4 SV=1;Uncharacterized protein OS=Emiliania huxleyi OX=2903 GN=EMIHUDRAFT_99210 PE=4 SV=1	183	23	11	LEGEDGPGR+SYNAEEEK+VAAYEQCR+VAAYEQCRK+VESAASIAAAQM+VESAASIAAAQMR+YNKLEGEDGPGR
tr|R1C0B8|R1C0B8_EMIHU	1	Uncharacterized protein OS=Emiliania huxleyi OX=2903 GN=EMIHUDRAFT_451580 PE=4 SV=1	1465	32.4	41	AALLALDLLAR+AAVPLLPEETLER+AKETAPPATAR+ALGVDGCKVLHYELCVASQDDDEAMR+ASCWASPERLGCGGSSWR+AVASLAAALGVDGCK+AVGVLVPLFVR+DTELLGQLTYLGAAHR+EASASSLPGDELSAIER+ECGAAMPQLFDPAVPAVVR+EGIASETAPDRR+ELPLVSLAVPMAALR+GCNAGVGLRDSGKLAGADDVASVLPEATVLAVE+LACDACLHLLR+LALVPVQIALAAAAGSPPTLK+LASIDSPAAQAVGLAAK+LDEDSFGAFFER+LGGGAPNGASPSGK+LLASAPEEPIAQMTR+LQALQMTR+LVALSGAAAASPSSQR+LVGMMLITQLAAR+LVPHMPLFMPPLLR+LYASVPDAAIVHSPEAVP…
tr|R1C0C1|R1C0C1_EMIHU tr|R1DHG9|R1DHG9_EMIHU tr|R1DTZ2|R1DTZ2_EMIHU	1	Uncharacterized protein (Fragment) OS=Emiliania huxleyi OX=2903 GN=EMIHUDRAFT_256429 PE=4 SV=1;Uncharacterized protein (Fragment) OS=Emiliania huxleyi OX=2903 GN=EMIHUDRAFT_438396 PE=4 SV=1;Uncharacterized protein (Fragment) OS=Emiliania huxleyi OX=2903 GN=EMIHUDRAFT_447274 PE=4 SV=1	155	41.3	4	AALLPEGYPGSVRPEYLR+AILSTGAILK+FQVYDTIQAACSYLR+YKDPSAPSTATPEIAEACGSR
tr|R1C0G1|R1C0G1_EMIHU tr|R1F217|R1F217_EMIHU	1	Uncharacterized protein OS=Emiliania huxleyi OX=2903 GN=EMIHUDRAFT_211052 PE=4 SV=1;Uncharacterized protein OS=Emiliania huxleyi OX=2903 GN=EMIHUDRAFT_122932 PE=4 SV=1	174	31.6	15	EDAESEVVR+GLTGPLITYSGISPEMR+PDVTADNPK+SDGEKPPAVVDPDVTADNPK+TLVDEAFQR
tr|R1C0G7|R1C0G7_EMIHU	1	Uncharacterized protein OS=Emiliania huxleyi OX=2903 GN=EMIHUDRAFT_453099 PE=4 SV=1	403	25.3	8	GGGELPETAWLGPPR+LAAVAGGIER+LDAAAVGSLDLLSALNGAR+PGHDWALLR+RVEIDTAHFTGNQTPAVR+VEIDTAHFTGNQTPAVR+VLAACIDAEEGEASR+VTHLLVDALPDGGIAR
tr|R1C0G8|R1C0G8_EMIHU	1	Uncharacterized protein OS=Emiliania huxleyi OX=2903 GN=EMIHUDRAFT_464402 PE=4 SV=1	392	52.6	34	AEAPANEDAAERR+ATLITPVPQLQFQAR+CFPAAVPSAFTAQR+DGALDFNEFASMLSTLSQDALGPLR+DLGEQAEATAAAVR+EEGAGGGGGGGGAGAAAEEEVEER+EFGSQALR+ELDSAASR+GAAAEEEVEER+HVFAFSLLNR+IAAEAPANEDAAER+IAAEAPANEDAAERR+IFAGDVAESAYLVAR+LDANSDGTVDMDEFVER+LPSERPR+LSEIFVVADSNR+MFELLDANSDGTVDMDEFVERATLITPVPQ+QDIDEIYSR+RIAAEAPANEDAAER+TQLTLAR+WCDLGEQAEATAAAVR
tr|R1C0K2|R1C0K2_EMIHU	1	Uncharacterized protein OS=Emiliania huxleyi OX=2903 GN=EMIHUDRAFT_445503 PE=4 SV=1	411	38.9	50	AFEIIFVSSDR+AGDVETATALK+ASQEELCFFAATK+EGGPVSQIR+FLAIPQGDPR+GACGGDPDGLAFPWAPK+GFTPVLADK+GFTPVLADKYK+LLDGDGAIITK+LSSFFGVEGIPTLVTVDGATGATINGNAR+MSVVDLLGTSL+PSLVLLDGDGAIITK+PVLADKYK+RGFTPVLADK+SFQEYFGSMGPHFL+SFQEYFGSMGPHFLAIPQGDPR+SKAGDVETATALK+TPVLADKYK+VEGGPVSQIR+VSGIPSLVLLDGDGAIITK+VTVDGATGATINGNAR+VVDLLGTSLK+YKVSGIPSLVLLDGDGAIITK
tr|R1C0K6|R1C0K6_EMIHU tr|R1C491|R1C491_EMIHU	1	Uncharacterized protein OS=Emiliania huxleyi OX=2903 GN=EMIHUDRAFT_459227 PE=4 SV=1;Uncharacterized protein OS=Emiliania huxleyi OX=2903 GN=EMIHUDRAFT_451393 PE=4 SV=1	1277	11.9	6	ALLEMYGNNAR+DKEMEGSALAHTLSIGHGMHAPPSPDMKK+GEAAGSPAER+LMEVVIR+MDELWTIDADLTLGFR+MVSHLPDGWGSDDVR+SALSTFSLNAFR+SATPGRPADTPSLGDASNLSGAAGGEAAGGEAAGSPAER+SYLQIANVPIQQGPGGSVEELRR
tr|R1C0M0|R1C0M0_EMIHU tr|R1D1N1|R1D1N1_EMIHU	1	Uncharacterized protein OS=Emiliania huxleyi OX=2903 GN=EMIHUDRAFT_445491 PE=4 SV=1;Enoyl-CoA hydratase (Fragment) OS=Emiliania huxleyi OX=2903 GN=EMIHUDRAFT_434624 PE=4 SV=1	312	41	19	DGPDGHIER+EVVEPHELVAR+FLGAMEAFNAK+GPDGHIER+LDGPDGHIER+LFYGLADATTDPAVK+LNAWTLPLLNK+MLGEENWVPSAAEAR+PHELVAR+PSDIEANFGFR+SSSSAPLLQNDLSPTGVLTLTFNQPEK+VEPHELVAR+VNAEESATLANAFVSPK
tr|R1C0N0|R1C0N0_EMIHU tr|R1DPX2|R1DPX2_EMIHU	1	Uncharacterized protein OS=Emiliania huxleyi OX=2903 GN=EMIHUDRAFT_103148 PE=4 SV=1;Uncharacterized protein OS=Emiliania huxleyi OX=2903 GN=EMIHUDRAFT_110061 PE=4 SV=1	848	11.6	4	AGVNVSGCSGAFEAAAANATR+AQLVPDGLVFR+DAATSAFLAANPAEAWADEAGHGR+MPTPPFPPAAADTTLPLDER+SASGGACCCVAIR+TNMSGDPLR
tr|R1C0U9|R1C0U9_EMIHU tr|R1FU41|R1FU41_EMIHU	1	Uncharacterized protein OS=Emiliania huxleyi OX=2903 GN=EMIHUDRAFT_211273 PE=4 SV=1;Uncharacterized protein OS=Emiliania huxleyi OX=2903 GN=EMIHUDRAFT_225928 PE=4 SV=1	228	10.1	3	APAYALEVR+GAAAGDGVSIDGCR
tr|R1C127|R1C127_EMIHU	1	Uncharacterized protein OS=Emiliania huxleyi OX=2903 GN=EMIHUDRAFT_464301 PE=4 SV=1	235	16.2	25	ESDPVLGPGNDVPLAPGADFSSTR+PVLGPGNDVPLAPGADFSSTR+SDWGNMVAAANKPR
tr|R1C148|R1C148_EMIHU	1	Uncharacterized protein OS=Emiliania huxleyi OX=2903 GN=EMIHUDRAFT_245564 PE=4 SV=1	334	25.1	7	AHAAAPFASLAALASALR+EAVDGATDAER+FGFPFILAVR+GCPAAGMR+LNEAYTAR+LNELVRPNPTGFLTCHVLDTAR+SPWVAER
tr|R1C149|R1C149_EMIHU	1	Uncharacterized protein OS=Emiliania huxleyi OX=2903 GN=EMIHUDRAFT_310898 PE=4 SV=1	317	18.6	5	FGGASSPSPSASR+MKSSATDK+SHLVGQVAR+SSDGASPAAPQR+TEEALLVGLAALQPHTR
tr|R1C154|R1C154_EMIHU	1	Uncharacterized protein OS=Emiliania huxleyi OX=2903 GN=EMIHUDRAFT_210609 PE=4 SV=1	473	34	6	AVAEEDEGGEAALLDAMGPL+GAANQVLQAASEGKPAPASFPPGYGYLVPGDGRSFYAEVALMR+HATAYLR+PLTAGAAYAASAQPFSPLPSGASAPR+SNTINDPLTAGAAYAASAQPFSPLPSGASAPR+VTPLQVGVLPAAPHCAEHFAVLR+WQISIAGSCFLGFCFGLIVMAAARPGTAAVVKPEHA
tr|R1C164|R1C164_EMIHU tr|R1CX98|R1CX98_EMIHU	1	Uncharacterized protein OS=Emiliania huxleyi OX=2903 GN=EMIHUDRAFT_245583 PE=4 SV=1;Uncharacterized protein OS=Emiliania huxleyi OX=2903 GN=EMIHUDRAFT_218682 PE=4 SV=1	279	49.1	17	AALADVLVR+AALLLDPLLVLER+AEMLEKPAR+AMLSELR+FAAHHAGASELSELTALFCTANGR+FVSQWDLDPSGLTMR+GQQACALTGEAVGSESELR+GTALAALCGANGAEER+LLGLGEGAGR+LQSEEGAEIGRPVHR+PLLVLER
tr|R1C175|R1C175_EMIHU	1	Uncharacterized protein OS=Emiliania huxleyi OX=2903 GN=EMIHUDRAFT_430969 PE=4 SV=1	531	42.7	34	AEVAAVPPAR+ALAARPYFEAR+DGLSVATGSFDALVR+DSELLASGSQDGVLK+EAYVSVAGPVIK+ESGISLNATDSVDR+FDVLAGGAAR+GELGHLLK+IGVVSHPHR+KAHAGGVTCVAFAR+LASASSDGSVR+LEALAARPYFEAR+LNASLAALQK+LTADVLAGR+NLVATWSDDGTLR+RSSIAEGLR+SAEAFVTSLSGDITTR+SYVNGVDWSADGSR+VELLEIR+VVLQFLSENK+WDAVLTAVAPMSLPR
tr|R1C183|R1C183_EMIHU	1	Uncharacterized protein OS=Emiliania huxleyi OX=2903 GN=EMIHUDRAFT_102900 PE=4 SV=1	253	48.2	8	ALGDQIALAQR+AQAGLWVFSYR+FADAESASLDEGFAALR+GDGHTFEAAVGCFPLLSSPSDD+TSGLCVEASSAYR+VRNESDEPVR+WGAGIVGQTPLLSPGAAFEYASGTSLSSPNGSIGGAIR
tr|R1C198|R1C198_EMIHU	1	Uncharacterized protein OS=Emiliania huxleyi OX=2903 GN=EMIHUDRAFT_421470 PE=4 SV=1	177	24.9	3	ALAPPPDDKPAYDQLDDQHVL+GVGPDLLSELR+RYQDFAEATAGR+YQDFAEATAGR
tr|R1C1A7|R1C1A7_EMIHU	1	Uncharacterized protein OS=Emiliania huxleyi OX=2903 GN=EMIHUDRAFT_414254 PE=4 SV=1	289	35.6	17	DATFSACLK+EAALLELSK+IFHLVLELTNPEQR+IMETGSELSK+LTSLGVIGALVK+PEDEAEKIFHLVLELTNPEQR+QCLPDVLR+REAALLELSK+TRPFEYLR+TVATFIVQK+WLTQLLFNITESTQHVQ
tr|R1C1F7|R1C1F7_EMIHU tr|R1D6G4|R1D6G4_EMIHU	1	Uncharacterized protein OS=Emiliania huxleyi OX=2903 GN=EMIHUDRAFT_102993 PE=4 SV=1;Uncharacterized protein OS=Emiliania huxleyi OX=2903 GN=EMIHUDRAFT_99221 PE=4 SV=1	311	17.4	8	AAQPALEDSR+ALAAQPALEDSR+IVIPAEAPPAR+LAALAHDDPLLAA+PVTLHNLR+VPVTLHNLR+WADAWQALR
tr|R1C1J4|R1C1J4_EMIHU tr|R1DR99|R1DR99_EMIHU	1	Uncharacterized protein OS=Emiliania huxleyi OX=2903 GN=EMIHUDRAFT_464361 PE=4 SV=1;Uncharacterized protein OS=Emiliania huxleyi OX=2903 GN=EMIHUDRAFT_470923 PE=4 SV=1	519	15.7	5	GAAGGGAVLR+RATQSSPLR+SSSPEAETAR+STGCEAAALDPEDPR+TQGPATALGR
tr|R1C1K9|R1C1K9_EMIHU	1	Uncharacterized protein OS=Emiliania huxleyi OX=2903 GN=EMIHUDRAFT_464368 PE=4 SV=1	986	39.4	53	AAAAAAAAGGGGTDTSGR+AAAAAAGGGGTDTSGR+AEVVAPNAVTR+AKPAADDEAAAAAAAAAAGGGGTDTSGRRGMGSR+ALAELQPGGDK+ALVLVSHDR+DLAAPPPEPAAPTPEPAAPAAAAAPAVTLADK+ERALAELQPGGDK+FEGAEPGFAYLK+FMFKGEK+GAPAGALEALDAWEAGEAAGGGAEAADDGLSPVAPAGK+GRAEVVAPNAVTR+IAIIGPNGAGK+IQSAPQIELQPESGEQEK+LALVLVSHDR+LATAAWEAQQK+LILGTETPR+LRNNEAAAATVR+LSLLSGGEK+LVLVSHDR+MLLEPSNLLLLDEPTNHLDIAAK+MMSAMGFSPSDAELPVTAFSGGWK+MRIGLGKALLQEPQVLLLDEPTNHM+NN…
tr|R1C1M6|R1C1M6_EMIHU	1	Uncharacterized protein OS=Emiliania huxleyi OX=2903 GN=EMIHUDRAFT_356224 PE=4 SV=1	175	18.3	4	DAEPGTVLVAAR+DAEPGTVLVAARPR+LAFDNGLSLR+PQHSLGDR
tr|R1C1N8|R1C1N8_EMIHU	1	Uncharacterized protein OS=Emiliania huxleyi OX=2903 GN=EMIHUDRAFT_210973 PE=4 SV=1	299	32.1	6	AQHSAQPGGGASSLK+GAGGLDASSGAR+GLLQTYK+GLPSEHTAGR+GTDHMAAFCEQLLALLRAERPLLER+KGVGTAEGAALFR+LVQLVESPIFTHVR
tr|R1C1Q1|R1C1Q1_EMIHU	1	Uncharacterized protein OS=Emiliania huxleyi OX=2903 GN=EMIHUDRAFT_211059 PE=4 SV=1	223	65.5	18	AGPLYFQVDHR+ALTPASSWK+APSSAHTVTITGTVR+DGAVQLGEGDVTYK+EVIDEASGKPYYYNSASGVTTWEAPVEVFGDAGGK+FAEEEGYEPPQGK+FLDTAEGMSK+IPAGPLYFQVDHR+LGEQPAQWSLSEDPEDR+LGEQPAQWSLSEDPEDRK+LSVDSCLPEGSLR+VKLDLKAPSSAHT
tr|R1C1R7|R1C1R7_EMIHU	1	Uncharacterized protein OS=Emiliania huxleyi OX=2903 GN=EMIHUDRAFT_451637 PE=4 SV=1	219	23.7	6	ADGALFGFLSAVSLQR+LAGLLAPSGGANVGLLLSER+LISLLGSDR+LISLLGSDRVEDGPLR
tr|R1C1T7|R1C1T7_EMIHU	1	Uncharacterized protein OS=Emiliania huxleyi OX=2903 GN=EMIHUDRAFT_102628 PE=4 SV=1	201	13.4	4	ACLLSDLER+RVADDEPEEEEEGGPEPR+VADDEPEEEEEGGPEPR
tr|R1C1U5|R1C1U5_EMIHU	1	Uncharacterized protein OS=Emiliania huxleyi OX=2903 GN=EMIHUDRAFT_434626 PE=4 SV=1	342	16.4	2	AGGEAAAAAAAPAG+EHDICCAPGGTDLGATR+FSLMHTHMFAR+LQAWEFAELPLDGR
tr|R1C1V0|R1C1V0_EMIHU	1	Uncharacterized protein OS=Emiliania huxleyi OX=2903 GN=EMIHUDRAFT_245388 PE=4 SV=1	442	42.1	15	AAEAAAPASTGGLPLDDEFTPGPAETDEAVR+AAVEEEHVDEEERGPDSSSR+FADDGIDQSSGLAR+FGAQNAAAVLAGNAGLGEALGAGASSGLR+FTDEVTGIGGR+ILLLLGSDAR+KLEGTHVTPNAPR+LAEAIGPR+LAGCDVLPAPPGAPCNGVIHFVGGALVGSA+LPSDAEIR+TVADFVQSETQK
tr|R1C1V5|R1C1V5_EMIHU tr|R1CSL2|R1CSL2_EMIHU	1	Uncharacterized protein OS=Emiliania huxleyi OX=2903 GN=EMIHUDRAFT_119150 PE=4 SV=1;Uncharacterized protein OS=Emiliania huxleyi OX=2903 GN=EMIHUDRAFT_97201 PE=4 SV=1	444	19.8	9	AAYLPGAQR+AGFVAATLVGTAAGSLVDSR+EAAAVADGSAAPSDTAEALR+EAAAVADGSAAPSDTAEALRR+EGASILLR+FPAVGGLR+HEVYASK+HVATGEPFSDTDVSR
tr|R1C1Y3|R1C1Y3_EMIHU tr|R1CZR0|R1CZR0_EMIHU	1	Uncharacterized protein OS=Emiliania huxleyi OX=2903 GN=EMIHUDRAFT_370468 PE=4 SV=1;Uncharacterized protein OS=Emiliania huxleyi OX=2903 GN=EMIHUDRAFT_353504 PE=4 SV=1	160	81.1	37	AAAAGPAPPPPLSAK+APPPASKPPK+ASGAPEYSIAVR+ASTDKFEYGYK+AVSMAIFQNEDELLK+DFPDDPWNIASEAATK+FYPKLKASTDK+GSDNPFMDWFNTLDNPLNR+GSDNPFMDWFNTLDNPLNRG+MRDFPDDPWNIASEAATK+PWNIASEAATK+RAAAAGPAPPPPLSAK+SDNPFMDWFNTLDNPLNRG+STDKFEYGYK+TDKFEYGYK+TVSSGGEPSEWYLVGGLAVPR
tr|R1C1Z1|R1C1Z1_EMIHU tr|R1DB33|R1DB33_EMIHU	1	Uncharacterized protein OS=Emiliania huxleyi OX=2903 GN=EMIHUDRAFT_445469 PE=4 SV=1;Uncharacterized protein OS=Emiliania huxleyi OX=2903 GN=EMIHUDRAFT_434193 PE=4 SV=1	187	58.3	27	AYGEAANQAPPALVPSPFYPTGEMAK+CVTSVAGLDVAK+DPALMTDALVK+DVCLKPLK+EWATLAGELGCTQPK+KCVTSVAGLDVAK+KDPALMTDALVK+LIGLVEAK+MLSAYDEMR+PALMTDALVK+TCEVVAAGR+TPASDEAVR
tr|R1C1Z4|R1C1Z4_EMIHU tr|R1D6Y7|R1D6Y7_EMIHU	1	Voltage gated chloride channel OS=Emiliania huxleyi OX=2903 GN=CLC-2 PE=4 SV=1;Voltage gated chloride channel OS=Emiliania huxleyi OX=2903 GN=CLC-4 PE=4 SV=1	831	12.6	13	EQLVTILAK+IDLRPYINEAAVVTAQNSSLR+KHVMATSIK+RVSALFR+VADEAGLQPLSASALRPIASSGSSEGSGR+YPMLPEEPPHER
tr|R1C211|R1C211_EMIHU	1	Uncharacterized protein (Fragment) OS=Emiliania huxleyi OX=2903 GN=EMIHUDRAFT_54227 PE=4 SV=1	310	23.5	7	APKPSGVMWD+DADAMEAMAAEEATFAKLR+HDVPVDVIVTPTR+LADLPEFQSASLVK+PDTPQRPVR+TLLTPQPR
tr|R1C226|R1C226_EMIHU	1	N-acetylglutamate synthase OS=Emiliania huxleyi OX=2903 GN=NAGS1 PE=4 SV=1	648	30.4	22	AAGAEPQIVGGR+ELDAEELFWAADAPQSR+FAAAASASAGGDEEGLADLGSLAPV+GDSMLSFLER+GFVEVPVSELPER+GFVEVPVSELPERR+IATAADVPGIAELTAPLEEQGVLIPR+LFALSTR+LGAGVDVVTSNALYSAQPVGVLSGVDFK+LIYLTGAR+LPEAADPAAR+PLHELTR+RVSDANTLR+TMQWFTER+VVLVVGMHGQVDDAVR
tr|R1C287|R1C287_EMIHU	1	Uncharacterized protein (Fragment) OS=Emiliania huxleyi OX=2903 GN=EMIHUDRAFT_59123 PE=4 SV=1	71	52.1	6	ELELLEEDAQVFK+KEQIQALQK+LIGPVLVK+QELVEVK
tr|R1C294|R1C294_EMIHU	1	Uncharacterized protein OS=Emiliania huxleyi OX=2903 GN=EMIHUDRAFT_210555 PE=4 SV=1	220	39.5	18	EAVINHR+ESAPDTAPTVAFK+FTDALAAGTIDRDVLAR+GLLDEAAATMTPAER+IPGCQFLALITGR+LGVDDAAR+VLPAAVQEPFTSR+WEAVINHR
tr|R1C2B5|R1C2B5_EMIHU	1	Tryptophane synthase OS=Emiliania huxleyi OX=2903 GN=EMIHUDRAFT_427526 PE=3 SV=1	753	59.8	148	AELATLRR+AVVESIRDAAEK+DAVNEALR+DAVNEALRDWVTNIR+DFIGGPTPLYHAK+DLQSVIGNEAR+DWVTNIR+EAAWNHWR+EEQLAAQKK+ELEAAWNHWR+ELSGGPLAAVGQK+EQLAAQKK+ETHSISAGLDYPGVGPQHAQLK+FATDSQALDAQR+FIPETLMVAHK+GDKDMLHVAK+GPHPFPDIVR+GPTPLYHAK+GVVIDTNVILTK+HNLSLVPLAAPTSGPER+IAQAAEAALNPIPGMVYVVSLLGVTGAR+IMSPAAAR+INNAVGQALLAIK+IVGVEAGGEHGPWLPDGTETDK+IVQEIGAGGIAAAGSLVR+IVYMGAVDCER+KAVVESIR+LGDTHPSKEPAQGHVR+LTALVGGAQIWMK+NGVVYSDV…
tr|R1C2C7|R1C2C7_EMIHU	1	Putative phosphoglucomutase 3 OS=Emiliania huxleyi OX=2903 GN=EMIHUDRAFT_118858 PE=4 SV=1	350	34	8	ADLLDSTFFR+AFVRPSGT+AFVRPSGTEDVVR+APLTVDCACGVGGPQLAPIAQR+FVRPSGTEDVVR+GLDTPPPTTSADSGGGGGGGGSR+KVGQATWR+LCSLDGDADR+MGALAVLR+VDLAAAHSR+VYAEAATQQAADELAR
tr|R1C2D2|R1C2D2_EMIHU	1	Uncharacterized protein OS=Emiliania huxleyi OX=2903 GN=EMIHUDRAFT_436544 PE=4 SV=1	327	57.8	82	AAAAEAPAAPEAAAEAPAR+ADLSEFASADEKEFR+APAAPEAAAEAPAR+DANDMFAVGDAVTVR+DGVDGLLHISEIK+EAADLSEFASADEK+EAADLSEFASADEKEFR+EDAAAAEAPAAPEAAAEAPAR+EEDAAAAEAPAAPEAAAEAPAR+EGGVESVAAELSEGQEVQVR+FAVGDAVTVR+GGGYDDDAAFK+GGGYDDDAAFKMEAADLEK+GQVALSNKD+IGLSMKPYVELTAEEK+KMEAADLEK+KQPLDQLEVGSTVEGTVR+LTLDFETDPGTPFSAAFDR+MEAADLEK+PGTPFSAAFDR+PYVELTAEEK+QPLDQLEVGSTVEGTVR+RIGLSMKP+SEFASADEKEFR+SIQSFGAFVNLK+VVSFDDK+VVSFDDKR
tr|R1C2E4|R1C2E4_EMIHU	1	Uncharacterized protein OS=Emiliania huxleyi OX=2903 GN=EMIHUDRAFT_451521 PE=3 SV=1	885	23.5	19	ADFNSYSLQTTR+AGSLVLLGPDLQHADEKPADPLEVR+ALAFDFPESAR+EGPATTVMTTSTLK+GFYDGQPYAAGDVTASPAIDEVALYAR+GVGVAPAATPDR+HIVQSAIR+IAWDDAAETLTVGAR+LANLPDSISGK+LTADFAHR+PEGAPLHFSK+PYIYSGFHR+RVFSLTR+SQAELLAAAAR+TGATLWSGDISGAWDALR+VVDSSSGAVR+WSGDISGAWDALR
tr|R1C2E9|R1C2E9_EMIHU	1	Uncharacterized protein OS=Emiliania huxleyi OX=2903 GN=EMIHUDRAFT_210638 PE=3 SV=1	396	23.5	14	AHGAFQPER+EVGSGYLTSLLDFAAGIVPR+GNLSETGPNR+RLEPHGER+VDSSGDDIAAEPR+VKPGLSSFSDRPR+VYVYEYTLVPGGLPSLHAEK
tr|R1C2H5|R1C2H5_EMIHU tr|R1CFT7|R1CFT7_EMIHU	1	DNA-directed RNA polymerase subunit OS=Emiliania huxleyi OX=2903 GN=EMIHUDRAFT_451446 PE=3 SV=1;DNA-directed RNA polymerase subunit OS=Emiliania huxleyi OX=2903 GN=EMIHUDRAFT_458392 PE=3 SV=1	1353	25.8	48	AEALCLMGVHANLVT+AELDKPFDLTAAR+ALPHFPR+AQDDLTPLR+ASAVFANLETK+ASLLSVLLR+AVITQKEEGEKSEVEK+DTFVSSFEHATGQPK+ECPYCGAR+FLADYGFSIGVQDVQPTPR+GAFENPVLAGSDVAELLPK+GEVLGITRF+GFVANSFYTGLAPT+IKEIINAAK+ISHIQFGMFGPPEVSR+KISTPIIK+LDLALIER+LLVEGAGLR+LSIMAHR+LSQIITVNNAIR+LVVNGPNLWPGANYVETEAGKR+MFGPPEVSR+MNDCPGHFAEVR+PAFTGVVSR+PNLAIDEVGVPDR+RASAVFANLETK+SEPLLLPSTEK+SEPLLLPSTEKR+STHIAEVEK+TIASEPAKFEVELR+TPVVGGVLDR+TV…
tr|R1C2I7|R1C2I7_EMIHU	1	Uncharacterized protein OS=Emiliania huxleyi OX=2903 GN=EMIHUDRAFT_436571 PE=4 SV=1	302	49.7	26	ADRGGDGKETGTALR+ALAQGATVHFVK+AQGATVHFVK+DGKETGTALR+EDGNALAQGATVHFVK+FGGGGGGGGGYGGGGGSYGGGADYGGGGQR+GFGFIKPDDGGED+GFGFIKPDDGGEDIF+GFGFIQPDEGGED+GFGFIQPDEGGEDLF+GGDGKETGTALR+GGFHEARPEGGGMGGGGGYGGGGYGGGGYGG+GGGGGYGGGGYGGGGR+IEDGNALAQGATVHFVK+LAQGATVHFVK+MSYGGDSYG+QGATVHFVK+QIEDGNALAQGATVHFVK+SYGGDSYGSFGGGGGGGGGYGGGGGSYGGGADYGGGGQR+YGGGADYGGGGQR
tr|R1C2J9|R1C2J9_EMIHU	1	Uncharacterized protein OS=Emiliania huxleyi OX=2903 GN=EMIHUDRAFT_210303 PE=4 SV=1	350	38	28	AAAAAARKGGSK+AAAPKPASSSPFAGIFGGGSK+AQAAIDETVAEISATPGR+DETVAEISATPGR+FVGGSVANVTSSYAELAK+LAAFNAEQK+LEAAQASAR+LEAEIALAEQQQK+PAEPAPEAAAAAVETDIASK+QRLEAAQASAR+RPPSKPASPAK
tr|R1C2L5|R1C2L5_EMIHU	1	Uncharacterized protein OS=Emiliania huxleyi OX=2903 GN=EMIHUDRAFT_427548 PE=4 SV=1	139	62.6	63	ANVSAELLWPMVR+DNFYRPDLTK+DTSCFAVK+ETGDNFYRPDLTK+ETGDNFYRPDLTKAALAK+FTTEPNNVSGVNSFK+GDNFYRPDLTK+KETGDNFYRPDLTK+KTVSLEEAEK+KYSGLVNAK+NFYRPDLTK+RDTSCFAVKR+SLEEAEKGVTLVK+TGDNFYRPDLTK+TTEPNNVSGVNSFK+TVSLEEAEK+TVSLEEAEKGVTLVK+VSGVNSFK+VSLTKDFR+YSGLVNAK+YSGLVNAKTVSLEEAEK
tr|R1C2M3|R1C2M3_EMIHU	1	Uncharacterized protein (Fragment) OS=Emiliania huxleyi OX=2903 GN=EMIHUDRAFT_416078 PE=3 SV=1	430	27	14	AAEALGVPAAK+ALTMRTHTALAGR+FIAHASADCR+FNAHVFER+GLDPDSYAMLGGTAR+GSSSQIPLSPSEAAEAR+IAHASADCR+LFNAHVFER+LNAHLAPPSSGGK+LTCLGVTPHGK+NAHVFER+SEGGGGSLVEEAAPLER
tr|R1C2Q2|R1C2Q2_EMIHU	1	Uncharacterized protein OS=Emiliania huxleyi OX=2903 GN=EMIHUDRAFT_464273 PE=4 SV=1	596	16.8	10	GALAADAHAEGSEK+KPLSSGAAFVAGPAR+LYLVDISDATNEAR+RGPADAQADPA+RGPADAQADPAR+RSASSRASSR+TTVAGGGPLPR+VGAEEVPPAVER+VIDAFGPVGAMR
tr|R1C2R6|R1C2R6_EMIHU tr|R1DUM4|R1DUM4_EMIHU	1	Uncharacterized protein OS=Emiliania huxleyi OX=2903 GN=EMIHUDRAFT_210825 PE=4 SV=1;Uncharacterized protein OS=Emiliania huxleyi OX=2903 GN=EMIHUDRAFT_211911 PE=4 SV=1	362	29.6	12	AELFHAPGGSLR+AIVGVAAASLIEDGLLPR+GQPDAAPPGLDR+LAELFHAPGGSLR+LAPAGDHAFR+LPGLVVAVQR+VAEVCAPSEPDAACPLR+VLEVVSGRPLGQLLAER+WADAFVSSGR
tr|R1C2S3|R1C2S3_EMIHU	1	NAD(P)+ transhydrogenase/PNT OS=Emiliania huxleyi OX=2903 GN=EMIHUDRAFT_464280 PE=4 SV=1	1071	42.5	163	AALAACTAASLFVGAHAT+AIHPVAGR+APHTETSADALAER+AQFAIHPVAGR+AQYAVAEIASK+ASCDALNAALA+ATVFALDMIPR+AVVEASHAFGR+DEAAAEAPPPEWR+DSATSTPNGVTILGYTDLESR+EAAAEAPPPEWR+EASHAFGR+EEAWGAHFVTK+ENTDMLLGDAK+EYFSLYGAPTGLFLAGLAALSATGR+FAIHPVAGR+FFAGQMTAAGK+FLLSVGPQTTGR+GALVSAYDVRPVVR+GQTYDTLSSQTNIAGYR+GSVIVDLAAQNGGNVEGTVK+GTPYEQLTVGVVK+GVKAQFAIHPVAGR+INPPTREEAK+KMLGLFR+LGAITTTGAR+LPTTSSNLFGNNVAK+LSVLGGCLLAAGL+LSVLGGCLLA…
tr|R1C2S9|R1C2S9_EMIHU	1	Mitochondrial carrier protein OS=Emiliania huxleyi OX=2903 GN=EMIHUDRAFT_462027 PE=3 SV=1	337	26.4	10	AAGAVLADAPGR+FGGYEALK+FGGYEALKQESFAR+GAYAGLAPRLAMASVAR+LGLMTAAGAVLADAPGRGLFR+LRMQTDAAAAAR+LVVYDQVAR+QVPYTMSK+YLMSLGLR
tr|R1C2U0|R1C2U0_EMIHU	1	Uncharacterized protein OS=Emiliania huxleyi OX=2903 GN=EMIHUDRAFT_464287 PE=4 SV=1	275	34.9	30	ERPAAESLGVK+FAEVNTEAGFSLGK+FAVQGFLSVPER+GIISLFDMK+IASIAGSSQPFFSAAAK+LAIGKPFVQGIISLFDMK+PAAESLGVK+PFVQGIISLFDMK+PTPLIASIAGSSQPFFSAAAK+RPAAESLGVK+TADVLNHFLTSR+TADVLNHFLTSRPTPL+TADVLNHFLTSRPTPLIASIAGSSQPFFSAAAK+TERPAAESLGVK+TLEQATR
tr|R1C2V0|R1C2V0_EMIHU	1	Peptidylprolyl isomerase OS=Emiliania huxleyi OX=2903 GN=EMIHUDRAFT_67398 PE=4 SV=1	122	30.3	5	ELIIPPHLGYGPR+GEEVEVNYVGR+LEDGSVFDSTEQR
tr|R1C2V4|R1C2V4_EMIHU	1	Uncharacterized protein OS=Emiliania huxleyi OX=2903 GN=EMIHUDRAFT_210495 PE=4 SV=1	452	21.9	16	AEAEDAAHIK+DAGVVAAAVAWLR+EAEDAAHIK+GVAPTPLCAR+KEEERDAAPGR+LAEAEDAAHIK+SSLVSTGHHAGGATCAPSR+STLAFPNAR+TDAELNNMGR+VAASPWAGQSSTAEAR
tr|R1C302|R1C302_EMIHU tr|R1E574|R1E574_EMIHU	1	Uncharacterized protein (Fragment) OS=Emiliania huxleyi OX=2903 GN=EMIHUDRAFT_370191 PE=4 SV=1;Uncharacterized protein OS=Emiliania huxleyi OX=2903 GN=EMIHUDRAFT_349928 PE=4 SV=1	135	66.7	26	ADADDNCTIDYDEFVK+ADADDNCTIDYDEFVKEAPK+ANVISEHTK+DGPFTPLVK+FSHLSDDQIDK+GFSHLSDDQIDK+KMFELADMDGSGAIDGEELK+LGFSHLSDDQIDK+MFELADMDGSGAIDGEELK+VIQAFVETSDSPFGCIALK
tr|R1C335|R1C335_EMIHU	1	Uncharacterized protein OS=Emiliania huxleyi OX=2903 GN=EMIHUDRAFT_244606 PE=4 SV=1	508	28.1	17	AEHVASAAR+EHVASAAR+KECFGWSMLGR+KTSTLEGGIR+LAEHVASAAR+LAGEMGYTGLAR+LFAALDALKR+LFTAAELNELK+LVSTEYRPLLK+RPTVAGLLQQAGYR+SSGIAGLPLR+TSTLEGGIR+TTLGDPAVVGLGR+VDGASVISNVDWLPTVLR+WNIGSDTVSPMGK
tr|R1C353|R1C353_EMIHU tr|R1DPD6|R1DPD6_EMIHU	1	Uncharacterized protein OS=Emiliania huxleyi OX=2903 GN=EMIHUDRAFT_445394 PE=4 SV=1;Uncharacterized protein OS=Emiliania huxleyi OX=2903 GN=EMIHUDRAFT_464328 PE=4 SV=1	238	51.7	11	DAGSEEEEALVWAADLPR+FPPPLVDTFLDR+MDAGEGEAVALR+MQHSEEPIDAVVAALQAEKPVISDAVK+SLDAGSEEEEALVWAADLPR+TGDGAAEESRIEDVTEEG+TLISLVVASHATAADRAAAPKGAGDLAMVTSCGR
tr|R1C356|R1C356_EMIHU tr|R1DZY4|R1DZY4_EMIHU	1	Uncharacterized protein OS=Emiliania huxleyi OX=2903 GN=EMIHUDRAFT_244971 PE=4 SV=1;Uncharacterized protein OS=Emiliania huxleyi OX=2903 GN=EMIHUDRAFT_210715 PE=4 SV=1	342	20.5	6	DSTVVGDFAEEPGDK+EAYGSAVGLAR+LFEVDCGLSR+LLDGPATLR+LPLPHASATHFTPLH+QQSMFGFFLR
tr|R1C366|R1C366_EMIHU	1	Uncharacterized protein OS=Emiliania huxleyi OX=2903 GN=EMIHUDRAFT_244939 PE=4 SV=1	420	16.4	12	AAQAELAAAQELGQSR+AELAAAQELGQSR+ATDALVEHVDAPR+LLAAQELGQSK+LTSAAELGQSK+VSDPFRH+YLGSAAQLGQR
tr|R1C379|R1C379_EMIHU	1	Uncharacterized protein OS=Emiliania huxleyi OX=2903 GN=EMIHUDRAFT_104012 PE=4 SV=1	161	44.1	19	DAGEGEGGGVTMQK+DGKDAGEGEGGGVTMQK+EVTGHWPDLTNSEDQAK+IGLALGTTPWVQAN+IGLALGTTPWVQANIVDK+IVDKFQKEDE+LGAEAFAFVNVAR+TGHWPDLTNSEDQAK+VDKFQKEDE
tr|R1C397|R1C397_EMIHU tr|R1D206|R1D206_EMIHU	1	Serine/threonine-protein phosphatase OS=Emiliania huxleyi OX=2903 GN=EMIHUDRAFT_445372 PE=3 SV=1;Serine/threonine-protein phosphatase OS=Emiliania huxleyi OX=2903 GN=EMIHUDRAFT_439078 PE=3 SV=1	311	26	9	IGGPCPDTNYLFMGDYVDR+MDISHSHEDVLALDK+NVVTVFSAPNYCYR+QITQVYGFYDECLR+YGNANVWK+YNFIQFDPAPR
tr|R1C3C0|R1C3C0_EMIHU	1	Uncharacterized protein OS=Emiliania huxleyi OX=2903 GN=EMIHUDRAFT_202837 PE=4 SV=1	331	10.3	3	ALLSEIGSTLR+SGDVLDVGAR+TDNSNPAHDVAVR
tr|R1C3C6|R1C3C6_EMIHU	1	Uncharacterized protein OS=Emiliania huxleyi OX=2903 GN=EMIHUDRAFT_445358 PE=4 SV=1	285	46.7	23	AFQVNEYELAQVYDSDGNKNDEYFDR+APLPANSADAPGSATDR+DDVSTWMLSNNADAEPSLLQR+IEQAPMALLISR+NDEYFDR+SRDDVSTWMLSNNADAEPSLLQR+TPSTIIKVPELAGLAGITVQSDTGQGSTGSLQTLK+VCLLQCGPEAR+VPELAGLAGITVQ+VPELAGLAGITVQSDTGQGSTGSLQTLK+WAIYDEETR
tr|R1C3D5|R1C3D5_EMIHU tr|R1ENT0|R1ENT0_EMIHU	1	Putative DNAJ OS=Emiliania huxleyi OX=2903 GN=EMIHUDRAFT_459056 PE=3 SV=1;Putative DNAJ OS=Emiliania huxleyi OX=2903 GN=EMIHUDRAFT_434720 PE=3 SV=1	355	60	51	ALFGGEKK+CPTCGGSGSVVEK+FESFFGGSPGGGGGR+FQTINEAYQVLSNPEMR+GAAGAPNMQDFDLGDIFESFFGGSPGGGGGR+GVVMQTVNTILG+GVVMQTVNTILGR+IDTVDGSPVDVALPAGTQPGATLR+ITQLEACATCAGSGVAPGASVTTCTTCGGR+KYHPDVNPSDDAK+LNNLNVR+QLTVTIPPGVENGNR+QNRPTQGDDLR+QRYDQFGMAGIK+TALFGGEK+TALFGGEKK+VRGEGDAGPK+YCGSCDGR+YDQFGMAGIK+YHPDVNPSDDAK
tr|R1C3F0|R1C3F0_EMIHU	1	Uncharacterized protein OS=Emiliania huxleyi OX=2903 GN=EMIHUDRAFT_244504 PE=4 SV=1	314	31.5	8	AEEEKDAALLSDEPR+AGGGASLAEAR+DAALLSDEPR+FGVPPNTAIVACPFCK+GAEIADLR+GASPPPTTIMCYGCR+QAEQDNATIYQDPVPSAGALPR+SLEDESSSLSQR
tr|R1C3G1|R1C3G1_EMIHU	1	Uncharacterized protein OS=Emiliania huxleyi OX=2903 GN=EMIHUDRAFT_459103 PE=3 SV=1	312	35.9	8	APGDFAQSLK+ATGFAVLTNHP+ATGFAVLTNHPIK+EFLTSGLADQAK+EFLTSGLADQAKYERSMETQDGYFSMAR+GAPGDFAQSLK+GRYPEEVSDR+LAETLDPTNTMMR+QYYQLYFPR+RSMETQDGYFSMAR+VVVPADEDVSSDR+YPPYDPELAAPGATR
tr|R1C3N9|R1C3N9_EMIHU tr|R1F177|R1F177_EMIHU	1	Uncharacterized protein OS=Emiliania huxleyi OX=2903 GN=EMIHUDRAFT_118675 PE=4 SV=1;Uncharacterized protein OS=Emiliania huxleyi OX=2903 GN=EMIHUDRAFT_112231 PE=4 SV=1	589	5.9	5	SAAGPSTVLSSTPGGR+SISLVGLTLR+SLQHVTLR+VSLQHVTLR
tr|R1C3Q7|R1C3Q7_EMIHU	1	Uncharacterized protein OS=Emiliania huxleyi OX=2903 GN=EMIHUDRAFT_459022 PE=4 SV=1	507	25.6	20	AESATPPFSSELAIK+AWFQLSGGAAR+EFSLLSNPR+FAGAHAFILPIR+FAGGGWCCAPAADK+GAFAGAHAFILPIR+GGVVTAEIDAGGGTGAVEK+KLILPEVTCGYDK+LFWAYQEK+LILPEVTCGYDK+PSAIPLVEEWR+TNLPQGEWPWGSSSFK
tr|R1C3R4|R1C3R4_EMIHU	1	Diphosphomevalonate decarboxylase OS=Emiliania huxleyi OX=2903 GN=MVD1 PE=3 SV=1	439	66.1	77	AAPAASPPHQK+ADGVDSRAR+APAASPPHQK+DRLWLNGEEEDVNASR+DSNQFHATCLDTYPPVFYMNDASR+GAVSYIYHTDVGPGAMLLPDSESLAGEDGTPLR+HLPTVLAAANTHFPPK+INLPINSSVSVTLNQR+KDEWDGLR+LAAPAASPPHQK+LADELSCIARMGSGSACR+LAEMEAAYQSR+LQVLVLVVSDTK+LSSLYPLAPMR+LWLNGEEEDVNASR+LWLNGEEEDVNASRR+LYGLPDSLADELSCIAR+PAASPPHQK+RLWLNGEEEDVNASR+RPVEATLASESLLAALK+RVLAVFR+SLAGGFVAWDMGQR+TVSSTAGMQTSVDTSPLLAHR+VAELMMR+VWVVSENNFPTAAGLASSAAGYAALTFALSK
tr|R1C3V7|R1C3V7_EMIHU tr|R1EYD7|R1EYD7_EMIHU	1	Uncharacterized protein OS=Emiliania huxleyi OX=2903 GN=EMIHUDRAFT_416083 PE=4 SV=1;Uncharacterized protein OS=Emiliania huxleyi OX=2903 GN=EMIHUDRAFT_420120 PE=4 SV=1	322	49.1	19	AAAPPGTAAAAEQPQRPAK+ALHANLNIK+DLRPYFQEYGPVKK+DQVMAALGK+DTPLTPEEQER+EFAALDPGPVLRPR+KQEQEDDGGAAGGGLSTYDQLR+LAELRPPEDK+MSAYVTYER+NVCQSCVNDLEYGVPFHVR+RDTPLTPEEQER+SGRPFTSFR+WKETCISPEVAR
tr|R1C3W5|R1C3W5_EMIHU	1	Uncharacterized protein OS=Emiliania huxleyi OX=2903 GN=EMIHUDRAFT_440226 PE=4 SV=1	109	30.3	3	RSLMGDYHVIAER+VFSFQLPGDVSVSVDAGPK+VFSFQLPGDVSVSVDAGPKA
tr|R1C3X9|R1C3X9_EMIHU	1	Uncharacterized protein OS=Emiliania huxleyi OX=2903 GN=EMIHUDRAFT_436495 PE=4 SV=1	399	82.5	212	ADPDMMPYFFLQSDDYQVLK+AFAEWAEAMK+AFAEWAEAMKEK+AGFTIATK+AVYLEKPGAPTVK+CAVWVVGCGVPK+CGSDAGGNSVAIVSQDGGEVFR+DAGGNSVAIVSQDGGEVFR+DEELIQTVEAAAK+DSVDAVPVAEGER+EELIQTVEAAAK+EGQQITLLIDR+EKGVAFCDSVDAVPVAEGER+EKPGAPTVK+ELIQTVEAAAK+ELTTSHVLQGK+ERTLALISGRTADNPR+ETPDEELIQTVEAAAK+FFLQSDDYQVLK+FLGAGADSPPGK+GCTAVYLEKPGAPTVK+GMGWYHAK+GPSGETFTDFSK+GSDAGGNSVAIVSQDGGEVFR+GVAFCDSVDAVPVAEGER+GVPVFMGYNK+GVTVDTIESVTPDADF…
tr|R1C3Z0|R1C3Z0_EMIHU	1	Uncharacterized protein OS=Emiliania huxleyi OX=2903 GN=EMIHUDRAFT_210455 PE=4 SV=1	620	14	5	AGPEVYR+AVSLSQPFAYEQWR+DGTVQCWDPR+GPAPAGGLHLGSPER+LSSDGETLLTTGGYPPQLR+SVEFHTQFGK+VNAALAEEIATR
tr|R1C405|R1C405_EMIHU tr|R1DAF2|R1DAF2_EMIHU	1	Uncharacterized protein OS=Emiliania huxleyi OX=2903 GN=EMIHUDRAFT_102818 PE=4 SV=1;Uncharacterized protein OS=Emiliania huxleyi OX=2903 GN=EMIHUDRAFT_120999 PE=4 SV=1	505	30.7	18	CVDNPPCGKAMPPSPLRVLELEALLAR+DQLTRPEGLR+FGLVANGVR+HALSLWFPEQSR+LTACDVR+LYFAEDFGR+RPLNVLLR+SAEVASQHPCAR+SDKLTACDVR+SGLFYSQR+TLVLPPSMCLFGLHTER+TSPQQLR+VLELEALLAR+VYIGSTERPDF+VYIGSTERPDFFAPLR+WSGSDAPGGR
tr|R1C438|R1C438_EMIHU tr|R1EW62|R1EW62_EMIHU	1	Uncharacterized protein OS=Emiliania huxleyi OX=2903 GN=EMIHUDRAFT_427509 PE=4 SV=1;Uncharacterized protein OS=Emiliania huxleyi OX=2903 GN=EMIHUDRAFT_427068 PE=4 SV=1	357	9.8	3	FVAEEQR+SAELAVDNKSDQTPLARER+SDQTPLAR+SLISLIDMK
tr|R1C468|R1C468_EMIHU	1	Alpha subunit of phenylalanyl-tRNA synthetase OS=Emiliania huxleyi OX=2903 GN=EMIHUDRAFT_432334 PE=4 SV=1	528	55.1	79	AAGPQHGNWGR+AGPQHGNWGR+AGVAPAGGALHPLLK+ANGGAFQPQK+ATHEVGGEGLSDEFNSR+CYHEGLGK+DAAGVAPAGGALHPLLK+DALFKPVNVDAAGVAPAGGALHPLLK+DWSEDEARK+EGELVVTSGSPEAVVFGCVPAEGGIASEELDQR+ELPADYMER+GFITTEATSR+GGSPPPDAELAVLK+GLLAVATVK+IDLGMVR+IDLGMVRK+KPASDLTHEMV+KPASDLTHEMVLR+LVGSVEDAVQAQLR+NLSLGNLMGTIADFYR+PPDAELAVLK+PVNVDAAGVAPAGGALHPLLK+QPLSADELAAAEAAAAAAGK+QPLSADELAAAEAAAAAAGKK+QSLQLTK+RGLLAVATVK+RLGPEFK+SEDEARK+S…
tr|R1C476|R1C476_EMIHU	1	Uncharacterized protein OS=Emiliania huxleyi OX=2903 GN=EMIHUDRAFT_210028 PE=4 SV=1	440	35.9	2	AQEASDWEEALFSQLAALPADAR+GEIVANPPGYSWGVAGER+LLAYHFESPLAGSER+LLSDVPADDASTGVYSHR+LTGGAIASDWHNALK+MYDFSVSK+QALLGVPTSR+SDVPADDASTGVYSHR+TLPPITGNACALGYDFGTSGVR+VVRPGEPIGPVSDK+YPEWLTGGEIGEIAR
tr|R1C487|R1C487_EMIHU	1	Uncharacterized protein OS=Emiliania huxleyi OX=2903 GN=EMIHUDRAFT_256068 PE=4 SV=1	197	19.8	2	LAGGAGAAAIPATAAVTAPLAPEILGNLR+SSFLELGLVK
tr|R1C4A3|R1C4A3_EMIHU	1	Uncharacterized protein OS=Emiliania huxleyi OX=2903 GN=EMIHUDRAFT_118809 PE=4 SV=1	589	24.4	16	AAAAEEAEAR+ATMEASMHAAQSEIAK+GATVGDLLDEAK+KDELSAAELAK+LDDALESQQDQLAR+LTNLDEAAR+RAAAAEEAEAR+SAALEASCAGER+SDEVERLEALAEASR+SQIASALDER+SSVATNGCGLDAEGGSWVA+TSSKDELSAAELAK+VGDLDDALESQQDQLAR+VHVELEEAK
tr|R1C4D5|R1C4D5_EMIHU	1	Uncharacterized protein OS=Emiliania huxleyi OX=2903 GN=EMIHUDRAFT_436411 PE=4 SV=1	380	27.4	24	AAPVLTPVAVVLIK+AWLPVGIK+GVCAWLNR+LDLLVSDISSR+LLLPLVAPLLSTEFR+LQEVVSAAQSGLR+LSAALGGLYVGWL+PLVAPLLSTEFR+SFLGLSLEPDK+VLNVVGPVYIR
tr|R1C4G4|R1C4G4_EMIHU tr|R1F055|R1F055_EMIHU	1	Uncharacterized protein OS=Emiliania huxleyi OX=2903 GN=EMIHUDRAFT_459061 PE=4 SV=1;Component of oligomeric Golgi complex 5 OS=Emiliania huxleyi OX=2903 GN=COG5 PE=4 SV=1	490	18.2	7	EDLVAEMSGMAEAAAAPLRVAVGGL+IELSSAELPK+SAGGGAGSGAWR+TTTVGQHEQLSGR+VAVGGLAPVVTTLANPATPLPDALR
tr|R1C4H6|R1C4H6_EMIHU	1	Uncharacterized protein OS=Emiliania huxleyi OX=2903 GN=EMIHUDRAFT_451420 PE=4 SV=1	653	13.2	9	AAGPGAGWGGGGGR+AAPAHLFEASAR+AGGGAGAVPLEETLSCVLLK+ASAPAGPAGGR+PLVIAAFHSR+SPVGEASTAFSSEPSSELR
tr|R1C4K7|R1C4K7_EMIHU	1	Uncharacterized protein OS=Emiliania huxleyi OX=2903 GN=EMIHUDRAFT_244445 PE=4 SV=1	552	31.3	15	AALDAALDVYEAR+AGEPDAVLLPSLDGLEAR+DSQLAVAHFTLLMNK+EYTLGGCAGGDSAAR+IPGPWFDALK+LCVLAATR+LEGLGATILHHGDR+LLSSLGVAPEDALAVGDAENDLSMLR+LVELYDK+PGAPHAIR+QEGGPLLPADPA+SIVVTDVDGTLFSFAGR+TLFSFAGR+WEPGAPHAIR+WLDLALSR
tr|R1C4K9|R1C4K9_EMIHU tr|R1C799|R1C799_EMIHU	1	Uncharacterized protein OS=Emiliania huxleyi OX=2903 GN=EMIHUDRAFT_451434 PE=4 SV=1;Uncharacterized protein OS=Emiliania huxleyi OX=2903 GN=EMIHUDRAFT_448075 PE=4 SV=1	331	20.3	3	DWVLPMTVRPAPR+LEGAPLATVAFVGR+TVESVEVAAAAVR+VESVEVAAAAVREASFELLLPSHLPPSCEAPALTLR
tr|R1C4P3|R1C4P3_EMIHU tr|R1DSL0|R1DSL0_EMIHU	1	Uncharacterized protein OS=Emiliania huxleyi OX=2903 GN=EMIHUDRAFT_244101 PE=4 SV=1;Uncharacterized protein OS=Emiliania huxleyi OX=2903 GN=EMIHUDRAFT_224498 PE=4 SV=1	399	35.3	18	ASDRGADASEAVAAANAPPRPPFAAALLPR+DASLLTTTAGGFVAGSTLVPK+GASLGGIVLADALLK+LASAALASGAASALAAQGLGAPAAAEWLR+LNVGMYEPPASDR+PFAAIAMVLNAVASTVLASIPPVRK+TALAASESLPER
tr|R1C4Q9|R1C4Q9_EMIHU	1	Proteasome endopeptidase complex OS=Emiliania huxleyi OX=2903 GN=EMIHUDRAFT_118695 PE=3 SV=1	206	25.2	11	EDEAVAAHVDAVK+LEDEAVAAHVDAVK+PSGVYFEYVGMAIGAR+VADKSQVGTQR+YDEPMQVGR+YVGMAIGAR+YVYDEPMQVGR
tr|R1C4V5|R1C4V5_EMIHU	1	ATP-dependent Clp protease proteolytic subunit (Fragment) OS=Emiliania huxleyi OX=2903 GN=EMIHUDRAFT_46366 PE=3 SV=1	158	43	8	IMVHQPTRRSAGGQSK+LAECLAR+QLQISAEETEK+RIMVHQPTR+RSAGGQSK+TLPEIEALLENDSYYSAAEAR+VQAGLAIHDVMR
tr|R1C4Z3|R1C4Z3_EMIHU tr|R1DWR9|R1DWR9_EMIHU	1	Uncharacterized protein OS=Emiliania huxleyi OX=2903 GN=EMIHUDRAFT_243884 PE=4 SV=1;Uncharacterized protein OS=Emiliania huxleyi OX=2903 GN=EMIHUDRAFT_452051 PE=4 SV=1	230	12.1	4	ATMEDFIR+LLDLGLVR+LLSTLAMFTSR
tr|R1C507|R1C507_EMIHU	1	Uncharacterized protein OS=Emiliania huxleyi OX=2903 GN=EMIHUDRAFT_70490 PE=4 SV=1	350	56	46	AGASSAQAR+AVDAVYTYDNPQQQK+DEFESVPLAK+DLADKVEQADGQIAHFGR+EHVQGMMQQILK+FELENDIR+GGGTIEVMGLMQGK+GGSYLGMAER+GGSYLGMAERAPK+GPTLIVLDAFALPVEATETR+ISALALIK+SSGAASEAAMDTSS+TYPQGYKPPEGAR+TYPQGYKPPEGARDEFESVPLAK+VNAMADAYEYMVEFQSLAR+YWVATLSSSPILANAGYMTDQLK
tr|R1C513|R1C513_EMIHU tr|R1DQL9|R1DQL9_EMIHU	1	Uncharacterized protein OS=Emiliania huxleyi OX=2903 GN=EMIHUDRAFT_243857 PE=4 SV=1;Uncharacterized protein OS=Emiliania huxleyi OX=2903 GN=EMIHUDRAFT_225503 PE=4 SV=1	145	35.6	38	AGHTDIALSR+AIIEQHR+FAGHTDIALSR+FPFNWKPK+IFPFNWKPK+SAIIEQHR+TIFPFNWKPK+TITIFPFNWKPK+YFAGHTDIALSR
tr|R1C532|R1C532_EMIHU tr|R1D2K8|R1D2K8_EMIHU	1	Uncharacterized protein OS=Emiliania huxleyi OX=2903 GN=EMIHUDRAFT_243837 PE=4 SV=1;Uncharacterized protein OS=Emiliania huxleyi OX=2903 GN=EMIHUDRAFT_203882 PE=4 SV=1	486	19.3	10	DSGSSNVLAALSR+GFPNYFGLQR+LRGDPEPQGVADGPR+LSGEPVHLASLPAAV+LSGEPVHLASLPAAVAQK+NLFTFAGTKDR+THGFPNYFGLQR+TYSIEDVVLPLPGTK+YSDFIVNEVR
tr|R1C547|R1C547_EMIHU tr|R1DCJ4|R1DCJ4_EMIHU	1	Uncharacterized protein OS=Emiliania huxleyi OX=2903 GN=EMIHUDRAFT_118581 PE=4 SV=1;Uncharacterized protein OS=Emiliania huxleyi OX=2903 GN=EMIHUDRAFT_105940 PE=4 SV=1	449	8.9	4	ATLAPLWQSAR+LALVAPGEEGHLPAAQR+TFGASQPPAAAR
tr|R1C568|R1C568_EMIHU tr|R1FPN1|R1FPN1_EMIHU	1	Uncharacterized protein OS=Emiliania huxleyi OX=2903 GN=EMIHUDRAFT_209658 PE=4 SV=1;Uncharacterized protein OS=Emiliania huxleyi OX=2903 GN=EMIHUDRAFT_252049 PE=4 SV=1	340	21.2	8	DTDASAGVSR+EGGATFDWEAGY+GDVIGESTALEALER+LSSLTLGVLGLGDIGSEIAR+MPRPAVLVVSQIAGL
tr|R1C575|R1C575_EMIHU	1	Glutamyl-tRNA synthetase OS=Emiliania huxleyi OX=2903 GN=EMIHUDRAFT_416006 PE=3 SV=1	571	57.4	91	AAAEAAGENPQYDGTWR+AAFSLDR+AEEHLTNTVR+ALAEEER+APSPTGSLHVGGAR+CESVPLDAR+CFCTPEELDAK+CFCTPEELDAKR+DADPAEVQR+DALAYPLADSLASSGAQK+EEHLTNTVR+EGVLPDGASPDFEAEWK+EHLTNTVR+FAPSPTGSLHVGGAR+FRVPDGK+GKSLFMPLR+HLAEAGVAMAADSPFSLSASR+IELVNDASPLVR+LDAGEPYTVR+LLDSGAAYR+LNWINGQHLR+MAGPDVGAQLQLLALAPDGAK+MAQLEAALADMPVPVEA+MQGGLYQELAQK+PSPTGSLHVGGAR+PTGSLHVGGAR+QNGGQFLLR+RAAAEAAGENPQYDGTWR+RLDAGEPYTVR+SGGMPVYNFCVAVDDAD…
tr|R1C576|R1C576_EMIHU	1	Uncharacterized protein OS=Emiliania huxleyi OX=2903 GN=EMIHUDRAFT_209971 PE=4 SV=1	292	38.4	16	AGRDGIPDALLAATAAG+DGIPDALLAATAAGHVK+EADAFHALR+GAASQGHLPTVR+LAHGAHPAR+LDAVDANRR+LLDWDALR+MTACCELLLEADGRPDEER+RGETPLVAFAAAR+SLLAHGAHPAR+SQGHLPTVR+VMHGNAHAAQAR
tr|R1C586|R1C586_EMIHU tr|R1DQ98|R1DQ98_EMIHU	1	Uncharacterized protein OS=Emiliania huxleyi OX=2903 GN=EMIHUDRAFT_464188 PE=4 SV=1;Uncharacterized protein (Fragment) OS=Emiliania huxleyi OX=2903 GN=EMIHUDRAFT_471491 PE=4 SV=1	465	16.2	4	DALVADVDR+GYLVVATPYAVDFDYTKPAADVK+LLRPPGEPR+LVDEVDR+PLEQAPAVGCR
tr|R1C594|R1C594_EMIHU	1	Uncharacterized protein OS=Emiliania huxleyi OX=2903 GN=EMIHUDRAFT_427424 PE=4 SV=1	383	65	25	AEGSGEGSDDDDDEAEEAEQQQQDVRMSAEEEAEQRK+AHASLPNDALVLGNR+AMEIDPANATYPLNR+EVGQAFDILSDPQKK+GGGFGGGGMGGMPGGFNFR+HSAGTDEEREEAEKR+LELEQYNEAIADYEEAQQLEPNDR+MSAEEEAEQR+MSAEEEAEQRK+PANATYPLNR+QALADAQAALELSPGLVK+QATALLALDR+SAALLQLNDGK+SAAYSSLGQHSK+SAMQWHPDR+YDAGMDVEEINGGGGGGGGGHQHVDPMDIFAQMGGFPGGGGG+YREAASEYSR
tr|R1C5B2|R1C5B2_EMIHU	1	Uncharacterized protein OS=Emiliania huxleyi OX=2903 GN=EMIHUDRAFT_209727 PE=4 SV=1	187	15.5	6	AGEELLHDYAR+SFPEIHAR+VAGVGVVALR
tr|R1C5C2|R1C5C2_EMIHU	1	Uncharacterized protein (Fragment) OS=Emiliania huxleyi OX=2903 GN=EMIHUDRAFT_451313 PE=4 SV=1	226	24.8	18	APPKPLNSEPVPEGETNDWIDGINADVGTDKPK+EYGVADEHDR+EYGVADEHDRK+GLEALSLETLEK+GLEALSLETLEKEYGVADEHDR+GVADEHDR
tr|R1C5D8|R1C5D8_EMIHU	1	Uncharacterized protein OS=Emiliania huxleyi OX=2903 GN=EMIHUDRAFT_464146 PE=4 SV=1	2640	22.3	54	AAAAADAAAAVGDDGASAAGR+AAEEEAEEAEETTR+AAVEEAAR+AAVLVGSDTLAGK+AEEAEETTR+AEHLMPADASGTSDPYLR+AGEGSDDEDEELVPDWLSGR+APSEPALELR+ATEGVTLEFRPVSSGAATLR+DEQPPLPEPR+DHNALTSDEDLGSVSLPLR+EKAEAVLR+ELAVPGEYSR+FDQPHWAPNPR+FRPADALVLDYSR+GACAACAASSAAAGSGSGR+GALLLGLNR+GEPLGWWR+GETHDAPNLKR+GPQFTAFR+ITLGDTTI+ITLGDTTISTR+KETDGAYLTR+LEVYSLEPETAPDAVLSLHAK+LHLFQAR+LLSESAAPLECVSGEAQK+LPSAPDTYAR+LSAPQLLAAR+NADANSAFFKDDK+NAD…
tr|R1C5F4|R1C5F4_EMIHU tr|R1ENM6|R1ENM6_EMIHU	1	3-hydroxybutyryl-CoA dehydratase OS=Emiliania huxleyi OX=2903 GN=ECH15 PE=3 SV=1;Putative enoyl-CoA hydratase/isomerase OS=Emiliania huxleyi OX=2903 GN=ECH16 PE=3 SV=1	293	39.2	12	AFSAGGDLQFLR+APPSFAGYEECSSDRPPNLG+DRAEDSAWR+EADSQAHCYATADYLEGLR+LVASLDEDAEAAAVEVAAQMAAQAPAAVR+MMLTGEVVGGEQALR+QEGGLEAALWR+VVGGEQALR
tr|R1C5G4|R1C5G4_EMIHU tr|R1DRG6|R1DRG6_EMIHU	1	Peptidyl-prolyl cis-trans isomerase (Fragment) OS=Emiliania huxleyi OX=2903 GN=EMIHUDRAFT_65928 PE=4 SV=1;Peptidyl-prolyl cis-trans isomerase OS=Emiliania huxleyi OX=2903 GN=EMIHUDRAFT_78573 PE=4 SV=1	112	55.4	19	MSGIVLSDSGYHLVFR+QFEDGVK+RTGASTSGVTAAQAEQELQSYADK+SGGDLGLFGPGQMQK+TGASTSGVTAAQAEQELQSYADK
tr|R1C5H7|R1C5H7_EMIHU	1	Ferredoxin (Fragment) OS=Emiliania huxleyi OX=2903 GN=EMIHUDRAFT_59827 PE=3 SV=1	102	36.3	6	LDELDNADDYADLPYACR+LVSGTMDTSACGFLSEEQK
tr|R1C5I5|R1C5I5_EMIHU	1	Uncharacterized protein OS=Emiliania huxleyi OX=2903 GN=EMIHUDRAFT_436317 PE=3 SV=1	714	28.9	9	ANDGSSATSSTAYPNSDDGSSPGTDILSLDGSSSGGGGSAAGSV+ASGLEAEDALGKDCSAVPGR+ELASLDAGGSSFLIHDAAR+FGGWGGVLGGLPLK+GSFSQQLHTYGFR+LSASADPVQPR+LSASADPVQPRMAPPSSASRRPTSTGPPS+LSEILTYEPR+SADPVQPR+SSSGGGGSAAGSVNGSSSSGGGSSSGSGNSGGSGGR+VGTIHPHGGGGTDGGAAPSPP+VVPLLGEGGDPAH
tr|R1C5I7|R1C5I7_EMIHU	1	Uncharacterized protein OS=Emiliania huxleyi OX=2903 GN=EMIHUDRAFT_210142 PE=4 SV=1	332	24.1	6	ADAASAAAEER+APILSTLPVGGASCYK+GAPLPATPATAALEASTPEALFDAFTQSNR+GCTGFEYAVEGK+LEPAAAEELGR
tr|R1C5K0|R1C5K0_EMIHU tr|R1C8R7|R1C8R7_EMIHU	1	Uncharacterized protein OS=Emiliania huxleyi OX=2903 GN=EMIHUDRAFT_209864 PE=4 SV=1;Uncharacterized protein OS=Emiliania huxleyi OX=2903 GN=EMIHUDRAFT_243563 PE=4 SV=1	356	25.4	6	DGGTGDSSAYTAAAAR+DPESLQLK+LPEGSLNCSLLDITQWAR+QRPTVPNVR+SLIGAALGDDNRK+VLGGAAEGGGGTAVVVAAR
tr|R1C5K5|R1C5K5_EMIHU tr|R1C8S1|R1C8S1_EMIHU	1	Uncharacterized protein OS=Emiliania huxleyi OX=2903 GN=EMIHUDRAFT_209871 PE=4 SV=1;Uncharacterized protein OS=Emiliania huxleyi OX=2903 GN=EMIHUDRAFT_243569 PE=4 SV=1	569	16.3	10	AGPVDEAVTLR+AVEPAGFGLTDR+EAEADEYASWLK+EAPETTPAAQAQTSTK+EVAPEER+GSDDASDAAGEEEGVIGR+KAEILER+PVDEAVTLRR+VGDQLTVNK
tr|R1C5L2|R1C5L2_EMIHU	1	Uncharacterized protein OS=Emiliania huxleyi OX=2903 GN=EMIHUDRAFT_210186 PE=4 SV=1	65	52.3	4	IDPESINVVYGGFSAK+SFFQLYLPR+TAVGEVVHR
tr|R1C5L7|R1C5L7_EMIHU	1	Uncharacterized protein OS=Emiliania huxleyi OX=2903 GN=EMIHUDRAFT_102687 PE=4 SV=1	409	13.2	3	APPAGSAFASDLIAPAAGR+NPQFSATVDMLCLGERGLVEFVK+VSHESLAGGLLR
tr|R1C5M1|R1C5M1_EMIHU	1	Uncharacterized protein OS=Emiliania huxleyi OX=2903 GN=EMIHUDRAFT_436342 PE=4 SV=1	406	35.5	27	AAAGSAGGGTFTSLI+AAAGSAGGGTFTSLISR+AAVTDDVRPLIR+ASSGGDASGFITQSPR+DQFQLYK+DSCVVVDGNYLK+EGDAAAPPPVPALATPPGGGAAGSSK+LAAVTDDVRPLIR+LLPFLER+LLSIIDPQR+LLSIIDPQRK+LWTSPSPVEAPR+PALATPPGGGAAGSSK+RAPGTPGAAAASPAAPGLTSPEGK+SIIDPQRK
tr|R1C5P1|R1C5P1_EMIHU	1	Uncharacterized protein OS=Emiliania huxleyi OX=2903 GN=EMIHUDRAFT_102700 PE=4 SV=1	287	28.6	24	ALPESHGPGHGR+CFVTLLEAVK+EEAAAGGAYLR+ESHGPGHGR+GDLLELLLR+IDQQASLYGATK+KPLAYVEANVR+LLTGMAGFVGYHTAR+LTGMAGFVGYHTAR+PESHGPGHGR+SHGPGHGR+VVLLTGMAGFVGYHTAR
tr|R1C5Q0|R1C5Q0_EMIHU	1	Uncharacterized protein OS=Emiliania huxleyi OX=2903 GN=EMIHUDRAFT_100039 PE=4 SV=1	244	49.2	11	AAAASFPTERPR+ASAANGEANGGQR+AVAAGASAANGEANGGQR+LGSICGVSADDDDAVLNR+LILEEEDLPLEVPAYSR+MVEASSLMASALAR+SSSLKDYVEDK+VAQAPSLR+VTAPVAAVCPAQPR+WKEIIEDK
tr|R1C5Q2|R1C5Q2_EMIHU tr|R1DD94|R1DD94_EMIHU	1	Putative Serine/threonine-protein kinase OS=Emiliania huxleyi OX=2903 GN=EMIHUDRAFT_464243 PE=4 SV=1;Putative Serine/threonine-protein kinase OS=Emiliania huxleyi OX=2903 GN=EMIHUDRAFT_467901 PE=4 SV=1	506	43.3	25	ACASDNIVR+AGNLLLTEDGTVK+AIFLIPTQPPPQLAEPEK+AIFLIPTQPPPQLAEPEKWSAAFR+ESAEAAGGGGDAGTMIFR+GDTQEFDMDAIR+GDTQEFDMDAIRK+GGAAGSVPASPSGDGAGDLGGGANGR+GTVIGTPFWMAPEVISSPGPEAGYNSK+KAVSGAVLK+PVEQDTGEVAR+QALEASGSLEEDEPG+QALEASGSLEEDEPGTLK+QALEASGSLEEDEPGTLKR+QFQSAIGMGGGAAAGSAAGGGGGGAGR+RGDTQEFDMDAIR+RPTATELLQHAFIR+VVPVEQDTGEVAR+YYSSFTR
tr|R1C5S8|R1C5S8_EMIHU	1	Uncharacterized protein OS=Emiliania huxleyi OX=2903 GN=EMIHUDRAFT_244073 PE=4 SV=1	266	33.1	6	AQLAALEGAVAAEVGGGGR+AVAALQVAMLAK+LLQGCVEGPDLTLQR+LVEHLGGADETFDTYIR+MLPACFGALSQPHFR+SHLLAAGGGK
tr|R1C5W2|R1C5W2_EMIHU tr|R1E0N6|R1E0N6_EMIHU	1	Uncharacterized protein OS=Emiliania huxleyi OX=2903 GN=EMIHUDRAFT_118535 PE=4 SV=1;Uncharacterized protein OS=Emiliania huxleyi OX=2903 GN=EMIHUDRAFT_97459 PE=4 SV=1	533	27.6	10	AYYAASAHTGCMLETWK+GIVLPLEWER+HLGEVVNEAVR+KSSQGASSAGPCR+LFFEAFR+LPTVTIADDVMHSQDAFPASFR+LSAAMPPWR+WLEAHPQLCQTIIK+WLLQQYHL+YLVQLGDQEEQLTLGCSAPVFTK+YVHALSEAFFNVR
tr|R1C5W4|R1C5W4_EMIHU	1	Uncharacterized protein (Fragment) OS=Emiliania huxleyi OX=2903 GN=EMIHUDRAFT_61636 PE=3 SV=1	721	26.5	4	AAAAAAAER+AGPVLVAINPFTK+ASASPFVAQLFSEAAEQR+CCAVLEAVR+DALFAELPSTMR+FSPTGALTGGSISR+GPFVLWPAVALAQLR+GSIASLVGTLGATQSHFVR+IILSFFISAASAAGKGGGGGTTK+SYHAPYQLASCCR+SYQSAAAAAAAAAER+VAGLYDAATMR+VSQAGFPTR+VTYSVAGFLSK+VVSPEADER
tr|R1C5W9|R1C5W9_EMIHU	1	Uncharacterized protein (Fragment) OS=Emiliania huxleyi OX=2903 GN=EMIHUDRAFT_458956 PE=4 SV=1	487	30	14	AGVGAMELLAMD+ALRMLQCHR+DGGGLTNGFELLEQPAVPEAVQIR+ECTLDQQNER+ELDSEVSTPQEI+ELDSEVSTPQEIAR+IEQHLPTTR+ISDAASSGISLHADPR+LYWGAHQSFFK+MLAFTGCSFEVR+MLQQFGR+NAIDETEEALR+SEAAALWER+SLIEQHLPTTR
tr|R1C5X4|R1C5X4_EMIHU	1	Uncharacterized protein OS=Emiliania huxleyi OX=2903 GN=EMIHUDRAFT_118515 PE=4 SV=1	551	17.4	7	ELSFAFGEASTVDDLR+GPAFSGTAQER+HAENENDVDVLR+LEPLTLGNALVGTSDSVAAGER+LSHLEPAFAAEELSLPLLR+SNLLEVEGVSASDAPR
tr|R1C5X5|R1C5X5_EMIHU	1	Uncharacterized protein OS=Emiliania huxleyi OX=2903 GN=EMIHUDRAFT_349782 PE=4 SV=1	144	7.6	18	IVHAPGGAK+VIVHAPGGAK+VVIVHAPGGAK
tr|R1C604|R1C604_EMIHU	1	Uncharacterized protein (Fragment) OS=Emiliania huxleyi OX=2903 GN=EMIHUDRAFT_432238 PE=4 SV=1	228	53.9	8	EWGAADEAAAAAAAAAAAQAAEPQPAETAEIADALAAR+GGGGAAAPAAAAAAAAAAAAGGGAAAAAAGAALGPSPLYPSQRVAPPPGGG+KGGELGTWGQK+QMFTVVDALEDVK+YAEGYVLLLR
tr|R1C616|R1C616_EMIHU	1	Uncharacterized protein OS=Emiliania huxleyi OX=2903 GN=EMIHUDRAFT_458944 PE=4 SV=1	312	19.2	6	APTAFQLR+GVDVDGEAAEELSLLLR+MVNPEASR+PTAFQLR+QSTINVPSALLLR+TSGLVSAPGWDGKR
tr|R1C647|R1C647_EMIHU	1	Uncharacterized protein OS=Emiliania huxleyi OX=2903 GN=EMIHUDRAFT_432247 PE=4 SV=1	300	59.3	16	AAPEAAPEDGTAAEAAR+AKEEEQALEAK+AKEIEALEAK+APHFAPAPLYSLSDLMLDR+AQAHWTDLGDAVELK+DGQVLTLLVAK+EEEQALEAK+EIEALEAK+KEEEPAAKPEAKPEADADAK+LAVPASGEVEVIAPDPDVSELR+MPALMIMTTL+MPALMIMTTLPAT+MPALMIMTTLPATSYLHGGFHPLVR+PDVSEIR+SAAAPPEPEPEPPVP+SAAAPPEPEPEPPVPVR+TVALDLPFDLK+WTDLGDAVELK
tr|R1C651|R1C651_EMIHU tr|R1F228|R1F228_EMIHU	1	Uncharacterized protein OS=Emiliania huxleyi OX=2903 GN=EMIHUDRAFT_458934 PE=4 SV=1;Uncharacterized protein OS=Emiliania huxleyi OX=2903 GN=EMIHUDRAFT_449848 PE=4 SV=1	469	12.4	5	AEPAAAIAAALSR+DPEGNVVELK+EGDGGELELSPWLGQR+GAEVVSSGSR+MRELVEAAR
tr|R1C660|R1C660_EMIHU	1	Uncharacterized protein OS=Emiliania huxleyi OX=2903 GN=EMIHUDRAFT_432256 PE=4 SV=1	91	42.9	29	FMILISSGTCDATK+SIGAFGLPPMSK+VHVAVTNGFAQLK
tr|R1C663|R1C663_EMIHU	1	Uncharacterized protein OS=Emiliania huxleyi OX=2903 GN=EMIHUDRAFT_432258 PE=4 SV=1	258	41.9	6	AAAIEAESGGASVLR+AAIEAESGGASVLR+AESGGASVLR+EALLPWYDADEVR+ETWSGVLADLAAAGYPAVAYDLR+LGLSLAASVVGAVQMAQPARSR+LVGHSMGGR+SSSAVLPLASSMQSSQR+TAPELSAEK
tr|R1C666|R1C666_EMIHU	1	Uncharacterized protein (Fragment) OS=Emiliania huxleyi OX=2903 GN=EMIHUDRAFT_349830 PE=4 SV=1	264	23.9	7	DGLLQLGPTMIK+GVVVPTAPFLKPCK+LGQVFSSR+SMALQTFFLK+TMIKLGQVFSSR+VLDASVLAPGSTTTDSTAK
tr|R1C669|R1C669_EMIHU tr|R1DFN4|R1DFN4_EMIHU	1	Uncharacterized protein (Fragment) OS=Emiliania huxleyi OX=2903 GN=EMIHUDRAFT_355655 PE=4 SV=1;Uncharacterized protein OS=Emiliania huxleyi OX=2903 GN=EMIHUDRAFT_202021 PE=4 SV=1	286	33	3	ALVGPDAPLDFSDLASAGNR+CGVTLLFFYKSGSMLTR+KVEEGYAAEGQR+TSAGTLIAYK
tr|R1C674|R1C674_EMIHU	1	Uncharacterized protein OS=Emiliania huxleyi OX=2903 GN=EMIHUDRAFT_202026 PE=4 SV=1	174	65.5	27	AALIDACTVADMGR+APDLLTGCWR+GDKGNLFVLVR+GNLFVLVR+GVLETTYLDDTLR+IAEFRPSVLEAIEQIEPLNPTPK+ILQSIDAR+LIYTTSDSILGTTR+LIYTTSDSILGTTRPR+NEEWVLLGLLK+TVDVQFLR
tr|R1C681|R1C681_EMIHU tr|R1D5B9|R1D5B9_EMIHU	1	Uncharacterized protein OS=Emiliania huxleyi OX=2903 GN=EMIHUDRAFT_432268 PE=4 SV=1;Uncharacterized protein OS=Emiliania huxleyi OX=2903 GN=EMIHUDRAFT_438018 PE=4 SV=1	346	14.3	4	IDVVYPVLPE+IDVVYPVLPEGSTR+IQAAAMHHAYTH+SFTSPLFDR+TLPFDPPCFGDYYK
tr|R1C6B7|R1C6B7_EMIHU	1	Uncharacterized protein OS=Emiliania huxleyi OX=2903 GN=EMIHUDRAFT_196227 PE=4 SV=1	393	6.1	3	WDEAVAQADEEYR+YISYSPQSLEK
tr|R1C6E2|R1C6E2_EMIHU	1	Uncharacterized protein OS=Emiliania huxleyi OX=2903 GN=EMIHUDRAFT_310752 PE=4 SV=1	332	27.4	13	AWADASATEAAPAER+KWTSLGGEAR+LLIVSSMSGK+RLLSVVSNAGR+SAAAAAGSPFAAPPR+TPLTTGGVGVLVR+WTSLGGEAR+WYASELVPPAGASADGK
tr|R1C6E6|R1C6E6_EMIHU	1	Uncharacterized protein OS=Emiliania huxleyi OX=2903 GN=EMIHUDRAFT_461359 PE=4 SV=1	603	12.3	5	ASVATGGHSWR+AVAVDEACSLYQGR+KPAPNWWETAAAER+LVDNLAR+LWDWEEEFGR+RASVATGGHSWR+WHDSRNELLQELPLALW
tr|R1C6F6|R1C6F6_EMIHU	1	Uncharacterized protein OS=Emiliania huxleyi OX=2903 GN=EMIHUDRAFT_209761 PE=4 SV=1	80	96.2	22	AQQNELEAITDMFNK+CVATYKEEALSVGEATCVDR+CVHKYMTVHGK+EEALSVGEATCVDR+ELEAITDMFNK+KYMTVHGK+MTEQCFK+MTEQCFKK+VQEILGQQAAQAQAAQAAMGAMG
tr|R1C6G6|R1C6G6_EMIHU tr|R1DYW5|R1DYW5_EMIHU	1	Uncharacterized protein OS=Emiliania huxleyi OX=2903 GN=EMIHUDRAFT_461366 PE=4 SV=1;Uncharacterized protein OS=Emiliania huxleyi OX=2903 GN=EMIHUDRAFT_117856 PE=4 SV=1	920	14	9	AAAEAPSAPTAVGPR+AAALWPLAEGGGALR+AQADAAAEGGGEGEATQGEAVFPQP+DESAGGQAPSGVR+EAAAEAPSAPTAVGP+EAEAEAAEAAAEAEGSLLVGR+GVPLAPSALPPR+LAEAAVLAK+QLGAAEELEAALPVTVGR
tr|R1C6H3|R1C6H3_EMIHU tr|R1ENP0|R1ENP0_EMIHU	1	DNA topoisomerase 2 OS=Emiliania huxleyi OX=2903 GN=EMIHUDRAFT_451325 PE=3 SV=1;DNA topoisomerase 2 OS=Emiliania huxleyi OX=2903 GN=EMIHUDRAFT_458166 PE=3 SV=1	1409	13.3	16	DALNCGVLESILSFAQSK+FASDAAAAAANK+GFAGTVTPADQ+GFAGTVTPADQK+GSYSTYGSIAK+GTVEQTYQK+KLPVADFK+KLSSSISTSNMTLFDAQGR+LDDANEAGGR+LMGGKDAASPR+MTDQDHDGSHIK+PLAQVKPAAAQR+QAADAVPR+SRLTGIPK+SYVDLFLGPK+TSNMTLFDAQGR+YEAVEAVLR
tr|R1C6I7|R1C6I7_EMIHU	1	Putative Serine/threonine-protein kinase OS=Emiliania huxleyi OX=2903 GN=EMIHUDRAFT_65799 PE=4 SV=1	345	40.3	16	AANILLTK+AQPDSPAGPSTPQPSEPPPAPLGELEK+DASIDSLR+EAIASHLSSYK+GSCRDEEVAVK+HIDAFIR+IGQGTYGSVFR+KQNAPLGER+KVMLLQADSAEDIK+TLLDDPFLR+VDIWGAGITAIELAQMWPPFSNIK+VMLLQADSAEDIKR
tr|R1C6J7|R1C6J7_EMIHU	1	Uncharacterized protein OS=Emiliania huxleyi OX=2903 GN=EMIHUDRAFT_436316 PE=4 SV=1	574	14.3	11	ALGDSAPPLCVVLPVK+ALPAMLSDASR+AQAAVIAATSSDAVER+FLNLVDFR+GYSDDWIITAVAR+IANPPLLFLNLVDFR+SPSQLYNFFHR
tr|R1C6L7|R1C6L7_EMIHU tr|R1E6I2|R1E6I2_EMIHU	1	Uncharacterized protein OS=Emiliania huxleyi OX=2903 GN=EMIHUDRAFT_436330 PE=3 SV=1;Uncharacterized protein OS=Emiliania huxleyi OX=2903 GN=EMIHUDRAFT_369783 PE=3 SV=1	223	56.5	26	AHQQAQGEAAAPPP+DHGEGGCIVGAPLAQQR+FGEFTLK+GAGTELTAVQQVESSLGVPVVR+GIPLATSAAIALSEHHSLDVPCSYNR+SSPYFFNAGLFNTGGR+VATLADLIR+VLIVDDVITAGTAAR
tr|R1C6M0|R1C6M0_EMIHU	1	Uncharacterized protein OS=Emiliania huxleyi OX=2903 GN=EMIHUDRAFT_196418 PE=4 SV=1	445	19.3	7	AQAALPSFLR+AVGAAAWGQVYGR+LVQSSLVAQTATR+SLLLLSLSLSAAAAG+SSAVALKPAVR+VLLYLLPLK+WAEVVPEPSAWLVGR
tr|R1C6M1|R1C6M1_EMIHU tr|R1E6I7|R1E6I7_EMIHU	1	Uncharacterized protein OS=Emiliania huxleyi OX=2903 GN=EMIHUDRAFT_209870 PE=4 SV=1;Uncharacterized protein OS=Emiliania huxleyi OX=2903 GN=EMIHUDRAFT_243568 PE=4 SV=1	341	18.8	5	ANVIEVNRR+GSIGAALLELDR+KSGAVFVLPR+LIEEPELLGSAGGR+NLLANEVR
tr|R1C6M5|R1C6M5_EMIHU tr|R1DRY2|R1DRY2_EMIHU	1	Uncharacterized protein (Fragment) OS=Emiliania huxleyi OX=2903 GN=EMIHUDRAFT_447999 PE=4 SV=1;Uncharacterized protein (Fragment) OS=Emiliania huxleyi OX=2903 GN=EMIHUDRAFT_470296 PE=4 SV=1	498	25.5	9	AAAEYEIGTGR+ALEDAQQAVQLLTLLDAVLPDSR+DISGAILAYEQLLR+EGLQQGLQQVEQVSR+IEAYGTGER+LALAAGLGPQWR+LTEALDAYGR+QQGLQQVEQVSR+RAGAEVDPR+VNDAASAADVLR+VVDEDIGLLER
tr|R1C6P9|R1C6P9_EMIHU	1	Uncharacterized protein OS=Emiliania huxleyi OX=2903 GN=EMIHUDRAFT_196464 PE=4 SV=1	310	43.2	10	ASAACATTGVVEPTAR+ESELQEQIK+GTTLSSVLDGTVESLAVGR+KSALQQSDAAAAR+MQASVTEAQER+QAEAMLEEK+SALQQSDAAAAR+SALQQSDAAAARATKAD+SENEALDEALER+TLAELDSLAR+TPGQPGEDDEFEEWGR+VGELDDALEGAQDK
tr|R1C6S3|R1C6S3_EMIHU	1	Uncharacterized protein OS=Emiliania huxleyi OX=2903 GN=EMIHUDRAFT_196510 PE=4 SV=1	375	15.7	6	AAIAGIIINK+HTAAAVYATALR+LSDVSPIVIGR+MQADDDVR+YVPSESASSLASMSNLGK
tr|R1C6V8|R1C6V8_EMIHU tr|R1DTW4|R1DTW4_EMIHU	1	Uncharacterized protein OS=Emiliania huxleyi OX=2903 GN=EMIHUDRAFT_196557 PE=4 SV=1;Uncharacterized protein OS=Emiliania huxleyi OX=2903 GN=EMIHUDRAFT_104459 PE=4 SV=1	292	43.2	35	AIAAEFLAPR+ATLLASDPLATSAGV+ATLLASDPLATSAGVSTVGYGDHPTDVPFMK+LLLVPLVAAVLIPVSK+MDETLISK+PLATSAGVSTVGYGDHPTDVPFMK+PPSQVYGAVLEER+PSQVYGAVLEER+SASASAEVAAR+STGYVISFLVR+TTQIPIGEEK+TVVVTDMDETLISK+TVVVTDMDETLISKK+VMYWFAFR+VPPSQVYGAVLEER+VVVTDMDETLISK
tr|R1C6X1|R1C6X1_EMIHU	1	Uncharacterized protein (Fragment) OS=Emiliania huxleyi OX=2903 GN=EMIHUDRAFT_55010 PE=4 SV=1	210	31.4	7	DQEKGESAAAEIR+FANMLFAQELAK+LLPDLASSSGGAESR+SVEAAAPLIISAAK+VPLDLASVR+VSVVPLDLASVR
tr|R1C718|R1C718_EMIHU tr|R1F776|R1F776_EMIHU	1	Glutathione S-transferase OS=Emiliania huxleyi OX=2903 GN=EMIHUDRAFT_96138 PE=4 SV=1;Uncharacterized protein OS=Emiliania huxleyi OX=2903 GN=EMIHUDRAFT_203363 PE=4 SV=1	231	28.8	10	EQYICGHILAATQDAR+FGAFPLLLAHHDR+GAFPLLLAHHDR+GPLVSFPFHLDEQR+KADMDALKASGK+SFPFHLDEQR+VLGLGHMR
tr|R1C732|R1C732_EMIHU	1	Kynureninase OS=Emiliania huxleyi OX=2903 GN=KYNU PE=3 SV=1	483	22.4	12	AAPVPLYNSYEDVR+AGILIEAGAFPSDR+ALDAASTFSAR+ELEAALLSR+IITPADPR+LADALVELAR+LNAGAGCLGAIFVHSR+LTGWWGVPHAPGPR+RDGAPASHEPLR
tr|R1C746|R1C746_EMIHU	1	Uncharacterized protein OS=Emiliania huxleyi OX=2903 GN=EMIHUDRAFT_432425 PE=4 SV=1	342	23.4	4	AAGSGFNPFNDLAVASLALLAEGAAR+GHLSLTDAGLR+HTASSAEVAWVYSR+LEVAGTLLAAR+STVDVGLPNGTGDEEYLR
tr|R1C779|R1C779_EMIHU	1	Uncharacterized protein OS=Emiliania huxleyi OX=2903 GN=EMIHUDRAFT_432259 PE=4 SV=1	455	88.1	440	AIDAGEYNFAIAFQER+AKPVTGLVQK+ALVGDAAGYVTK+APNIDCTLFER+AVELGAKPVTGLVQK+AVELGAKPVTGLVQKVEFEDANGPYTIK+CSGEGIYFAAK+DAGEYNFAIAFQER+DHVGVGTGTVVNRPAISEYQAAIR+DIIVGADGANSR+DRAVELGAK+DRAVELGAKPVTGLVQK+EAFVDMCASDYVQK+EFEDANGPYTIK+ELGAKPVTGLVQK+ENEYIGMTR+EVLDAYLR+EYKPGEK+FDAAYGPTYLVLDILQK+FDSYLYKK+FEDANGPYTIK+FSNPVESLKR+GAKPVTGLVQK+GEGIYFAAK+GNAIAKPDR+GTPSEAEFDIIVGADGANSR+IKIPDEK+IVGADGANSR+KENEYIGMTR+KFDAAY…
tr|R1C784|R1C784_EMIHU tr|R1E9F5|R1E9F5_EMIHU	1	Uncharacterized protein OS=Emiliania huxleyi OX=2903 GN=EMIHUDRAFT_448073 PE=4 SV=1;Vacuolar protein sorting 41 OS=Emiliania huxleyi OX=2903 GN=VPS41 PE=4 SV=1	824	14.6	7	AEGADSDSGSGLSQSEQGGELEAPASVAAR+GAAAIAHADTAALLGER+LAIDPLALLR+LGTASGALHILDPSGLELR+RPVATGGLAGQLVHSAR+SSSGYEPEAALDVAK+VLASQLGNDAAR
tr|R1C794|R1C794_EMIHU tr|R1DG21|R1DG21_EMIHU	1	Uncharacterized protein OS=Emiliania huxleyi OX=2903 GN=EMIHUDRAFT_425916 PE=4 SV=1;Uncharacterized protein OS=Emiliania huxleyi OX=2903 GN=EMIHUDRAFT_428127 PE=4 SV=1	474	43.2	27	AAQFNIPGVTLMHTQGVIK+CEAGALQDDPTLYMR+DLALSGFGK+DLALSGFGKIDVIDMDTIDVSNLNR+IDVIDMDTIDVSNLNR+KADVGRPK+KPDLTSVIPLVDGGTEGFSGHALA+LKTPSLR+SFMQQHAR+STPATSAHDGQSGTFPDLQK+STVAAEFIMK+TFEVDMETGQR+TIDVSNLNR+VLTNCAAYVNNNLMYIGGQGVYAPTFR+VLVVGAGGLGCELLK+VSGVTVEAHFCPIQDK
tr|R1C798|R1C798_EMIHU	1	Uncharacterized protein OS=Emiliania huxleyi OX=2903 GN=EMIHUDRAFT_95901 PE=4 SV=1	563	45.8	26	AAAAAVSCVLEAK+ALCATAVHAHR+AWTDPAVSTQELEMR+DFAAPHR+EAPPPSSTGAAADELGDAAVAELAELAAEAAR+ELAQAHLR+FETNSIKPTPVNPVAPPR+FETNSIKPTPVNPVAPPRR+LEMEAEYALPDIEQELR+LREEEVGTAVGSMASGALR+MNMCMGFSR+QLGAALVAAIAR+SAGLFMTR+SAKHSDSSAPMQERWR+SIASLPITANVVK+TLGMDSGKPPSMEQAP+TLGMDSGKPPSMEQAPLSFLAAVVM+TLGMDSGKPPSMEQAPLSFLAAVVMGSAGLGVP+TNVEGEEAR+YLDPFIDGDVEPQLYEK
tr|R1C7A3|R1C7A3_EMIHU	1	FACT complex subunit SSRP1 OS=Emiliania huxleyi OX=2903 GN=EMIHUDRAFT_414529 PE=3 SV=1	544	64.3	88	AALEIPLAAVSQAIASNR+AALEIPLAAVSQAIASNRK+AEAASSSAGASEPETQQFGNVLLAGK+ANDGFLYPLDK+DDEADEEELAPAETLVAQIK+DGSSHQFVNLQR+DQHREENLGTLR+DVAFSWK+EAIIELADDDTAAPEDEMVVGIR+EENLGTLR+ELFAFLQGK+ESGDLEASGTSLATFEDVGLTVPR+FDDKLER+FHVPAAAR+FSHTFVGLR+GGFSHTFVGLR+GHVIAISK+GRYDIEMFDK+GVVGDYCAR+GWNWGEALVEGTSLAFR+IGSLEFNR+KTGHVIAISK+MHSGGFGWK+MHSGGFGWKSKK+QDNYTMAFVVSLEHPLR+QGATMYPHIVMQL+QGATMYPHIVMQLPR+SESGELVDLLPK+SHTFVGL…
tr|R1C7B8|R1C7B8_EMIHU tr|R1FLI9|R1FLI9_EMIHU	1	Uncharacterized protein OS=Emiliania huxleyi OX=2903 GN=EMIHUDRAFT_96206 PE=4 SV=1;Uncharacterized protein OS=Emiliania huxleyi OX=2903 GN=EMIHUDRAFT_98634 PE=4 SV=1	219	17.4	7	AAALAATTAEQAQAIR+AALPTPPDSR+GVVGTGADAAR+KAAALAATTAEQAQAIR
tr|R1C7C3|R1C7C3_EMIHU tr|R1DN08|R1DN08_EMIHU	1	Rad51 DNA recombinase OS=Emiliania huxleyi OX=2903 GN=Rad51-2 PE=3 SV=1;Rad51 DNA recombinase OS=Emiliania huxleyi OX=2903 GN=Rad51-1 PE=3 SV=1	407	7.1	2	AMYIDTEGT+QETLHLTTGSK+SATEIYQQR
tr|R1C7D0|R1C7D0_EMIHU	1	Uncharacterized protein OS=Emiliania huxleyi OX=2903 GN=EMIHUDRAFT_420385 PE=4 SV=1	180	61.1	28	DKLIQQALR+FLPGVQPLK+GGAEPRPLLR+ICAGPFSMEYFIEHTYEPSK+ICAGPFSMEYFIEHTYEPSKNCMTFHLDYER+LIQQALR+LSEFSDTVGYWYVER+NCMTFHLDYER+PGVQPLKAPR+QSTSWVDR+SMEYFIEHTYEPSK+VEDGWSR+VYYSADSQLPSWVPGFAR
tr|R1C7E2|R1C7E2_EMIHU	1	Uncharacterized protein OS=Emiliania huxleyi OX=2903 GN=EMIHUDRAFT_211490 PE=4 SV=1	185	40.5	13	ANPEILLHNR+ASLLAELER+DSGAGGLHNMERPGDRPK+EALGISSAYVGGSAFDR+MYNGIGLATVR+NLAHVSATR+PEILLHNR+RANPEILLHN
tr|R1C7E8|R1C7E8_EMIHU	1	Uncharacterized protein OS=Emiliania huxleyi OX=2903 GN=EMIHUDRAFT_432290 PE=4 SV=1	253	20.9	5	AAAGARAHDR+GASGHGASAAEGQAPGGAAAPQGGR+MEEESDAAAAGAR+SGGQQQQSFAR
tr|R1C7H7|R1C7H7_EMIHU	1	Trafficking protein particle complex 8 OS=Emiliania huxleyi OX=2903 GN=TRS85 PE=4 SV=1	2395	18.6	39	ADPGLTVQTSGEPYR+AQLLAPFAR+DAGGEPTWLDEPALCDGPPPCTVR+DASGQLVTIGR+DYSLALQYYR+EGVTGLIDLHTGDSNGVYGAHSYR+EIYVEDAFRGKYAQEYLAVSHR+FDFWCMPQHSR+FEALPLPR+FGGGGGGAPVDSR+FLAQYLDASTPTTTLSR+FLEQDAAAAVSPGSADDDKYGR+GPGGGAPLPFVHSELRFGGGGGGAPVDSRAVPQLR+IGEAAGAEEEK+LAQVSSVSQGWELAPLSGR+LCNEGSMPLSSLR+LLALVAAHDTSQPLQEQR+LQALETLVK+PGLTVQTSGEPYR+PVTLHVR+QVADYALLLR+QVGVVYDVK+SAPPPALAAGEECVVHLR+SFEAWLALR+SGLTAAQLLAPFAR+SLV…
tr|R1C7I1|R1C7I1_EMIHU tr|R1DH01|R1DH01_EMIHU	1	Uncharacterized protein OS=Emiliania huxleyi OX=2903 GN=EMIHUDRAFT_419354 PE=4 SV=1;Uncharacterized protein OS=Emiliania huxleyi OX=2903 GN=EMIHUDRAFT_437991 PE=4 SV=1	292	10.6	8	EQETKPYETR+MMTVNYYGVLHAAR+SLLDVLR
tr|R1C7I4|R1C7I4_EMIHU tr|R1EFY1|R1EFY1_EMIHU	1	Uncharacterized protein OS=Emiliania huxleyi OX=2903 GN=EMIHUDRAFT_95980 PE=4 SV=1;Uncharacterized protein OS=Emiliania huxleyi OX=2903 GN=EMIHUDRAFT_117859 PE=4 SV=1	935	19.7	8	AAAAAAAAVR+AAAVADAAAQVR+AEAGVAEEAR+AMLCEALEQYEAGIAELRHPPAAR+ESLWRPPTQPPLR+LAAWLCACPAADAAEAA+PPSLLEALTR+RLLGGSHLR+SAAELTAAAAAGVVPLPLR+SGSPPTPATR+SPPTPATR+TSAGAEAGATAR+VLGPWALDEEAAEGR+VSLALCR+WAEAGVAEEAAAEAKR
tr|R1C7K0|R1C7K0_EMIHU tr|R1DYY8|R1DYY8_EMIHU	1	Uncharacterized protein (Fragment) OS=Emiliania huxleyi OX=2903 GN=EMIHUDRAFT_445104 PE=4 SV=1;Uncharacterized protein (Fragment) OS=Emiliania huxleyi OX=2903 GN=EMIHUDRAFT_437070 PE=4 SV=1	299	9.4	22	KVDAEAIAR+LDGHSLRR+SETGVEFAPWMK+VDAEAIAR
tr|R1C7L0|R1C7L0_EMIHU	1	Uncharacterized protein OS=Emiliania huxleyi OX=2903 GN=EMIHUDRAFT_447984 PE=4 SV=1	590	13.7	6	AIDLLDSQGGGLTDGGR+EIFSAFER+LREDDAALSCHK+MITFFSMETR+MYTLTPTGLAPEFVK+TFWLAESLK+VPSGGYSGLK
tr|R1C7L3|R1C7L3_EMIHU	1	Uncharacterized protein (Fragment) OS=Emiliania huxleyi OX=2903 GN=EMIHUDRAFT_447986 PE=4 SV=1	419	21	5	AAAAGGGAAAAAGAGER+GEEPREEGDAAAR+SGDAFGEVVR+SSGDAFGEVVR+TLAAGIVPTTGTLLASW+VFSLLAVST+YGDGDAEPGDAVAPAALPGGR
tr|R1C7M9|R1C7M9_EMIHU	1	Uncharacterized protein (Fragment) OS=Emiliania huxleyi OX=2903 GN=EMIHUDRAFT_124048 PE=4 SV=1	166	31.9	8	LEFKPTDENTR+LFGIQLNDGYTR+LGAEDGLILGSVHPH+QLQQAGIDELMAR+SLEFKPTDENTR+VSLEFKPTDENTR
tr|R1C7N6|R1C7N6_EMIHU	1	Uncharacterized protein OS=Emiliania huxleyi OX=2903 GN=EMIHUDRAFT_470210 PE=4 SV=1	376	27.4	10	EGGHDPGGFALCR+EGSSIFALR+SDHRAIAKLGVFHYLNS+SPSDSDLESYKSEQPLLSPGK+SSSAGHRPPTAAFPDEPLRPK+TTSPSDREDDG+VGGVTGTSYQR
tr|R1C7P4|R1C7P4_EMIHU tr|R1D366|R1D366_EMIHU	1	Uncharacterized protein OS=Emiliania huxleyi OX=2903 GN=EMIHUDRAFT_243615 PE=4 SV=1;Uncharacterized protein OS=Emiliania huxleyi OX=2903 GN=EMIHUDRAFT_233367 PE=4 SV=1	234	58.1	34	ATALSPLR+AVESAIDTLAPFNPTPDATK+EGPPPAYFDVLYLDDELR+GDANVYNVVDGTR+ITNHIDFASGAQFR+LLGTVEGDLCPLHGAWR+PRPILGLLR+SPPRPILGLLR+TIVIPVPGPFLTR+TNHIDFASGAQFR+TSVDFGVK+VHVTGQGNLFVQR+VSPPRPILGLLR
tr|R1C7P6|R1C7P6_EMIHU tr|R1E8N1|R1E8N1_EMIHU	1	Uncharacterized protein OS=Emiliania huxleyi OX=2903 GN=EMIHUDRAFT_447998 PE=4 SV=1;Uncharacterized protein OS=Emiliania huxleyi OX=2903 GN=EMIHUDRAFT_458997 PE=4 SV=1	792	23.5	10	AGNPYWQLGEADIGTAASR+ALFNTFR+ALIQVDTGK+ALWGFER+ALWGFERVSDLGSGESATVTFSLGARDLQLSD+CSQSFPSNTAWAATFDRRLMR+DLQLSDLNGDLVLAPGK+EGGTDVDSGNTYYHSLLSGVR+IDDSVKPNLLTAR+RGGGPILPLAPGK+TVTLTGERR+VCASGGFECVTSPLAALADR
tr|R1C7Q9|R1C7Q9_EMIHU	1	Uncharacterized protein OS=Emiliania huxleyi OX=2903 GN=EMIHUDRAFT_209880 PE=4 SV=1	216	72.7	18	DGCWAVER+IAMTAPVLVTPEPIAMTAPVLVSPGAEGQATHTMAFVLPASK+ISEEMPAHTVLAR+NEVLVDVQPNPNCPK+NLDILLDDLAK+RNEVLVDVQPNPNCPK+SEEMPAHTVLAR+SVVAECSYGAGGWGGGDDGSPFGALAR+TFSWNFRPEAAK+WQAAGYNPPFALPFMK+YIGVFGKPQNDK
tr|R1C7R9|R1C7R9_EMIHU	1	Uncharacterized protein OS=Emiliania huxleyi OX=2903 GN=EMIHUDRAFT_196463 PE=4 SV=1	312	30.4	7	ALVGSYHVAALR+FASLFTHQADDANQSYTGGAGTQHR+LFAQYEVAR+LPAHPSIALVGSYNVR+LVIHTATSTAPYR+QHLTPDDEMR+VGDLVAWSNR+VGSYHVAALR
tr|R1C7T7|R1C7T7_EMIHU	1	Uncharacterized protein OS=Emiliania huxleyi OX=2903 GN=EMIHUDRAFT_349982 PE=4 SV=1	573	50.8	71	AASLGGIDVIACR+ANVVDSFVAR+AYVSGIEAANALAR+DYPNIEALTR+GAGGTFFMLDQLQGPAYGGGDEALR+GEFEHGAK+GMSGVVGGSPELAR+HQTSFDVR+LWLDTTVETR+MTAHELFLR+PTGETPYLTPTGKPFEAGTR+QIYDSLLKPLGLDK+QVSPVRDDEPQVVAGR+TLPPAGEAAGEAGGGPGGEDSGAGEADGAGGAPALTVLGGSR+TPANVFSR+VPNLVCAGDWVR+VQSVQLDAAGK+VSGLSYASR+VTLLDSLPDPTGETPYLTPTGKPFEAGTR+YPGAVSWFSPGSFDK+YPSISELLIAPLAR
tr|R1C7W0|R1C7W0_EMIHU	1	Uncharacterized protein OS=Emiliania huxleyi OX=2903 GN=EMIHUDRAFT_196534 PE=4 SV=1	220	35.5	7	ADAVALWR+AFSADGGSGANLFER+ASPAPTIGGWSGEWEGR+EVAPGVLLGLGGMR+EVAPGVLLGLGGMRASGGVR+GPASRWSGKAFSADGGSGANLFER+NAAPFVLVR
tr|R1C7W5|R1C7W5_EMIHU	1	Uncharacterized protein OS=Emiliania huxleyi OX=2903 GN=EMIHUDRAFT_196543 PE=4 SV=1	297	49.8	28	AGGDKEKPPNPVMVMDVR+ALEACGGWAK+ESGKVEGAQLSVLPLGR+IQLVSSLEAFELAK+LNAVPAFVLIANGQLLGSR+LPLFLSNSFQTESMIPVFLSR+LVGSPQGDAEFGEHLQK+NEEGEAVLSFFTDAAHAR+VEGAQLSVLPLGR+VFCDQLQSGMPLAK
tr|R1C7W7|R1C7W7_EMIHU	1	Uncharacterized protein OS=Emiliania huxleyi OX=2903 GN=EMIHUDRAFT_451200 PE=4 SV=1	288	50.7	62	AAREEYEAAAK+AESGNSVYHQAAAAAGHK+AREEYEAAAK+ARFEAAAAEAK+DAEAAHEESGAR+DHAGDTAALVQA+DHAGDTAALVQAK+EDAEAAHEESGAR+EEYEAAAK+EHAATTAALVQA+EHAATTAALVQAK+ESGNSVYHQAAAAAGHK+FEAAAAEAK+GAVEDAEAAHEESGAR+GNSVYHQAAAAAGHK+KIMGPSPPPAMPSGAAMK+KVGMGYGMGK+LYETHKK+MPSGAAYQALCDAALAESKTAR+NSVYHQAAAAAGHK+SGNSVYHQAAAAAGHK+SVYHQAAAAAGHK+TAREEYEAAAK+VEDAEAAHEESGAR+VGMGYGMGK+YHQAAAAAGHK
tr|R1C7X2|R1C7X2_EMIHU	1	Uncharacterized protein OS=Emiliania huxleyi OX=2903 GN=EMIHUDRAFT_355518 PE=4 SV=1	294	36.1	12	APVEEVQTAK+DGWMEIGPDDEGGAYVAPAAPPTDDGRPK+ELQEGAESK+ERAPVEEVQTAK+KSEGFIR+QNILTLDHPTWLK+SAALDAAVLHQVSVLGAEQAGNLEK+YGVGASVDGER
tr|R1C7Y0|R1C7Y0_EMIHU	1	Uncharacterized protein OS=Emiliania huxleyi OX=2903 GN=EMIHUDRAFT_355533 PE=4 SV=1	149	57	35	FLMKPPQVVR+LMKPPQVVR+LYFMQCNNCGAR+MKPPQVVR+MYSLLVANNPELAGDR+SPNTGLQK+SQDHVFAF+TGFVAISR+VVIINFGDICK+YVVEYVSCSSCK
tr|R1C7Z6|R1C7Z6_EMIHU	1	Uncharacterized protein OS=Emiliania huxleyi OX=2903 GN=EMIHUDRAFT_432397 PE=4 SV=1	731	47.6	42	ADPDVTAADFIAPR+AMAEAARLLAKSSLASNGSDQLGLSLNGGGNHALSAGYGILR+DFPYLAPIAQNLFACPPR+DFTELYHK+DGPLPLPMGAFTMIGPSIPNQSNFLGPLK+DLSNAEALTK+EGVLNQASCNFGDGAIIDNTGIASLVAQGVR+ESADKLPK+EWCTPGGNVTTDR+FMAPNQETIDAFVK+FNDTEALDIPSYK+GALPTTAPPTR+GAPLVATLEDCEVQPNPFHGTTR+GSNTAVAAPAAR+LCTLTVVYFTKPGETGSYK+LLAPVFAR+LNIQTAPNDSALK+PDVTAADFIAPR+SFYPPPPPALAAAGK+SIVAMVSASK+SVEEGGTTEAVQK+TTEEAAMAEAAR+YQSEPDGPSEMAFDHWQFR
tr|R1C850|R1C850_EMIHU	1	Defective in cullin neddylation protein OS=Emiliania huxleyi OX=2903 GN=EMIHUDRAFT_436179 PE=4 SV=1	169	20.7	4	DLHSFTHR+LGGASSAAELQK+MGYLTHQEWETGAGR
tr|R1C852|R1C852_EMIHU	1	Uncharacterized protein (Fragment) OS=Emiliania huxleyi OX=2903 GN=EMIHUDRAFT_61580 PE=4 SV=1	145	42.1	11	AEGALMADELK+AEHYGDR+GLPTVLLINDMSVVMR+IDADDEAEVADTLQVR+SPALAMGAVR+VAEHYGDR
tr|R1C856|R1C856_EMIHU tr|R1C9C4|R1C9C4_EMIHU	1	Uncharacterized protein OS=Emiliania huxleyi OX=2903 GN=EMIHUDRAFT_209470 PE=4 SV=1;Uncharacterized protein OS=Emiliania huxleyi OX=2903 GN=EMIHUDRAFT_209525 PE=4 SV=1	168	23.2	6	FLASAASPR+HAPLAQGGALISAGSDLDSK+VWYHWDSFSR
tr|R1C862|R1C862_EMIHU	1	Uncharacterized protein OS=Emiliania huxleyi OX=2903 GN=EMIHUDRAFT_209479 PE=4 SV=1	163	30.1	12	FGYLSSLEVK+LPEDVAAK+MLGLTVAGVLALK+VFGLTPSLYVK+YTDFWIR
tr|R1C876|R1C876_EMIHU	1	Uncharacterized protein OS=Emiliania huxleyi OX=2903 GN=EMIHUDRAFT_96168 PE=4 SV=1	344	26.2	16	ALSAPEGDSGRR+DCAALCALSAPEGDSGR+DCAALCALSAPEGDSGRR+ELMSPELQR+GGSADVNPMADAP+RDCAALCALSAPEGDSGRR+SDAELEAVAAR+TAALEAAAAAGGHAFR+THATAEAAPWR+VESSSIWPWHR
tr|R1C8J0|R1C8J0_EMIHU	1	Uncharacterized protein OS=Emiliania huxleyi OX=2903 GN=EMIHUDRAFT_453180 PE=4 SV=1	262	61.5	23	AFMSTLAYSFLEQTLAGK+AYEDFEAVAR+FGAIVCQVPLLDMR+GHAYVQANIR+GNMLARPTAGSTLFGAIVCQVPLLDMR+GPSTFYYENIEGGHGGAANNK+LGCQGGSNGGLLTGNMLAR+LLAGASWMGEYGDPDTDDWSFLQR+VPYFLVSK+WHQAALK+YSPYHNLDEATAYPPILVTTSTR
tr|R1C8L9|R1C8L9_EMIHU	1	Uncharacterized protein OS=Emiliania huxleyi OX=2903 GN=EMIHUDRAFT_118369 PE=4 SV=1	465	21.1	4	DGAVSVSAAQFLCEDAAGEAAPERARR+GCGSCLSSAPLAAAGSVPVGLDLAREMLLVAR+PPAVSTQGAEMPR+PPLLERVIDALHGTAASEPPAVSTQGAEMPR+VVGGALPR
tr|R1C8P8|R1C8P8_EMIHU tr|R1CZL2|R1CZL2_EMIHU	1	Uncharacterized protein (Fragment) OS=Emiliania huxleyi OX=2903 GN=EMIHUDRAFT_44604 PE=4 SV=1;tRNA pseudouridine synthase (Fragment) OS=Emiliania huxleyi OX=2903 GN=EMIHUDRAFT_55432 PE=4 SV=1	213	32.9	8	AVGSAAHMTGLVR+DAAAGLTGSILQRPPIYSALK+IEEGDVEPR+LGTETDTQDSSGAITR+VTVHSLEVSR+VTVHSLEVSRF
tr|R1C8T4|R1C8T4_EMIHU	1	Uncharacterized protein OS=Emiliania huxleyi OX=2903 GN=EMIHUDRAFT_445035 PE=4 SV=1	334	18.6	4	AFLCLWR+APDVGAPAPDGVVHSLSSGAEMR+AQAFLTHK+GFAGAELHR+SFGVPVLHVYMAEAH
tr|R1C8U3|R1C8U3_EMIHU tr|R1CUB7|R1CUB7_EMIHU	1	Uncharacterized protein OS=Emiliania huxleyi OX=2903 GN=EMIHUDRAFT_458871 PE=4 SV=1;Uncharacterized protein OS=Emiliania huxleyi OX=2903 GN=EMIHUDRAFT_438815 PE=4 SV=1	327	29.4	12	AEFVTAMVKGGSNGFALLGGDATRSDGLK+AVHANIVAAGYGR+GTMEAIYWGDSK+IFDQTER+LYEGPRPPK+SSDLASDVVVVK+TVYGAYFEGGMGYR+YEGPRPPK
tr|R1C8U8|R1C8U8_EMIHU	1	Uncharacterized protein OS=Emiliania huxleyi OX=2903 GN=EMIHUDRAFT_458873 PE=4 SV=1	445	27.9	10	AAVEMAMAK+AVTIFAFNVYFPAVATTDILC+GVVVGTIRMGYGHHRIAYATTSWALGMDK+IAYATTSW+TLTAAFPR+TMDHFYSQISR+VGDHEFYSALR+VSDVLACKPGELAFYPVPK+YTLVDTLQGVHDFCGR
tr|R1C8V4|R1C8V4_EMIHU	1	Mitochondrial carrier family OS=Emiliania huxleyi OX=2903 GN=EMIHUDRAFT_219600 PE=3 SV=1	250	25.6	5	GAASLLQGVRR+GGSSGALPVLR+GWLPNYLR+LTSGLTER+NIVAAEGPGSLTK+SLWTGTAPSMQR+TSGLTERR
tr|R1C8W3|R1C8W3_EMIHU	1	Uncharacterized protein (Fragment) OS=Emiliania huxleyi OX=2903 GN=EMIHUDRAFT_369768 PE=4 SV=1	213	48.8	9	EVDAWNVAAAAAGEEQEAPAPR+FDDFLDAAEAER+FDDFLDAAEAERR+IAAVAQIAYDFESK+NPDALAVIPALSGFFMQK+PALLPPSPGR+TPPALVAPVLLILAVAK+YAATSEDAWK
tr|R1C8X0|R1C8X0_EMIHU	1	Uncharacterized protein OS=Emiliania huxleyi OX=2903 GN=EMIHUDRAFT_458866 PE=4 SV=1	247	26.7	5	DGPSAGANSSGAAGELDR+GPSVLVGNVVLVK+GYGQWPAIVCHTSQGGPLVQASR+SGPGEPPGPPSK
tr|R1C8Y0|R1C8Y0_EMIHU	1	Clathrin light chain (Fragment) OS=Emiliania huxleyi OX=2903 GN=EMIHUDRAFT_445002 PE=3 SV=1	238	23.9	48	AAAASAALAEK+AAAASAALAEKEAEAR+AAASAALAEKEAEAR+AASAALAEK+AASAALAEKEAEAR+AEKEAEAR+AKTNQEEAAMFVADR+ASAALAEKEAEAR+GAIEQFYAER+IGPLAEYR+PDFSMPTIGPLAEYR+PPDFSMPTIGPLAEYR+PTIGPLAEYR+SAALAEKEAEAR+TNQEEAAMFVADR
tr|R1C8Z1|R1C8Z1_EMIHU tr|R1F9W0|R1F9W0_EMIHU	1	Uncharacterized protein OS=Emiliania huxleyi OX=2903 GN=EMIHUDRAFT_243286 PE=4 SV=1;Uncharacterized protein OS=Emiliania huxleyi OX=2903 GN=EMIHUDRAFT_118170 PE=4 SV=1	249	16.1	4	AATEYCVGATCR+GPGGEIYVLAR+RVSLVFSK+VDGALEELR
tr|R1C908|R1C908_EMIHU	1	Uncharacterized protein OS=Emiliania huxleyi OX=2903 GN=EMIHUDRAFT_436135 PE=4 SV=1	175	71.4	12	AAAASAGVITR+AIITPTAPIK+DGIMQDVEVSNPSK+ESAPGLAPGRPGASAR+GVITPTAPIK+GVITPTAPIKESAPGLPPGR+GYFEQAMAR+GYLAESMANDGIMQIYG+LDTPSWGTTSEPPTAMTAAAAASAGVITR+MLAGALLTVG+PGLAPGRPGASAR
tr|R1C913|R1C913_EMIHU	1	Uncharacterized protein OS=Emiliania huxleyi OX=2903 GN=EMIHUDRAFT_102278 PE=4 SV=1	819	12.1	5	AEAEAAAVELR+GAQAACAAAGAR+HVELASGDSVR+ITTAAEAEAAAVEL+LLSEEGLAALR+LLTPNLAEAEALLER+LWVNDYGR+PMTDGADPNPVR+PVEIKPMTDGADPNPVR+SAAAAAAPPR
tr|R1C921|R1C921_EMIHU tr|R1EFD5|R1EFD5_EMIHU	1	Uncharacterized protein OS=Emiliania huxleyi OX=2903 GN=EMIHUDRAFT_243216 PE=4 SV=1;Uncharacterized protein OS=Emiliania huxleyi OX=2903 GN=EMIHUDRAFT_209153 PE=4 SV=1	1002	13.8	9	AAAPAPTWQDLMNTGIQTGMGFAMAGAPLE+AAVSAVAAAPESTAAAATR+AFSIASSPNSSAR+GSDCYNCYGGGCVDCSGSAR+QVLDFFTYR+SALESLEALRR+TLLATLGDNDFFGER+VDVYVAMR+WSSLEHAIVQASR
tr|R1C936|R1C936_EMIHU tr|R1EDG2|R1EDG2_EMIHU	1	Uncharacterized protein OS=Emiliania huxleyi OX=2903 GN=EMIHUDRAFT_436148 PE=4 SV=1;Uncharacterized protein OS=Emiliania huxleyi OX=2903 GN=EMIHUDRAFT_436213 PE=4 SV=1	332	19.9	5	ADTGDDPSVDAALR+FEAVCGPLER+LLPSSTMGDGVVSER+LPLLPACDVAVGETGSR+YDFYPALSGK
tr|R1C968|R1C968_EMIHU	1	Uncharacterized protein OS=Emiliania huxleyi OX=2903 GN=EMIHUDRAFT_458787 PE=4 SV=1	469	41.2	2	ATQTHEVCYEPSTR+GHDTPLPDGWAVWR+GVLVDDQDAWR+IAVVDAGPNLGGDGR+LIHLAFGSGGR+MGECDAATGAGISGLHNISPSK+NEARPLLIK+QTGEVEAVDHR+RVIPLPTQDCSCHR+SIVITELASSK+SSCCDPDANETNMAELAR+VAPSEYDPSAK+VIPLPTQDCSCHR+VPTLCTDPATGETQR+WTEPNAPK+WTEPNAPNR
tr|R1C9A8|R1C9A8_EMIHU	1	Uncharacterized protein OS=Emiliania huxleyi OX=2903 GN=EMIHUDRAFT_361233 PE=4 SV=1	186	23.7	4	ALGLLVPDDSADAGGGGGR+RLLGIDVPR+YFSHLATLGDGDEALR
tr|R1C9B2|R1C9B2_EMIHU tr|R1CKA4|R1CKA4_EMIHU tr|R1DX95|R1DX95_EMIHU	1	Uncharacterized protein (Fragment) OS=Emiliania huxleyi OX=2903 GN=EMIHUDRAFT_419306 PE=3 SV=1;Uncharacterized protein (Fragment) OS=Emiliania huxleyi OX=2903 GN=EMIHUDRAFT_444177 PE=3 SV=1;Uncharacterized protein (Fragment) OS=Emiliania huxleyi OX=2903 GN=EMIHUDRAFT_439806 PE=3 SV=1	332	18.4	5	AALLAVGDVR+APDLYIR+GRPLGEGTGGGAAPVAPQPVVA+NIASGVLVGPR+YSDSGEYATLR
tr|R1C9C8|R1C9C8_EMIHU tr|R1E732|R1E732_EMIHU	1	Inorganic pyrophosphatase OS=Emiliania huxleyi OX=2903 GN=EMIHUDRAFT_436192 PE=4 SV=1;Inorganic pyrophosphatase OS=Emiliania huxleyi OX=2903 GN=EMIHUDRAFT_415968 PE=4 SV=1	485	44.7	62	AAGPSGEAFTLGDLSAVAK+AETHEFWK+AKFEIATGEVLNPIK+CIVINVDDILAPR+DGKPQNEFGLDEK+FEIATGEVLNPIK+FEIATGEVLNPIKQDVK+GSIELEELK+GVNLTSPQEDVPAEDVAMLR+IAETHEFWK+ILGCLAMIDDGETDWK+LENITVSETGQSR+LNDIDDVEAELPGFVSTLR+MMGRIGGQFK+PLSGVPIDIAVAR+PPSGGDGVAR+QEDVPAEDVAMLR+QVFIMADSTSR+QYGDSTVTLR+SQPLSGVPIDIAVAR+TVDGKPQNEFGLDEK+VIAETHEFWK+VSTASFFDPPSGGDGVAR
tr|R1C9E1|R1C9E1_EMIHU	1	Uncharacterized protein OS=Emiliania huxleyi OX=2903 GN=EMIHUDRAFT_209558 PE=4 SV=1	334	58.7	3	ANDIIELLDNSSNLQK+ANDIIELLDNSSNLQKK+DIIELLDNSSNLQK+EDAKDHLR+EEWAPDDGFGAAFDALK+ESADSVAGK+FVGISSSDKPAK+FVGISSSDKPAKR+GFSDEDFK+GISSSDKPAK+GISSSDKPAKR+IEDAKDHLR+LTDCLSNDQQMPSSSLLYELGR+NKYGGGFSDEDFK+PMGGMGGGMGQPMGGMGSVPMGGGMGGGEPPSLQRSTVWSLPSTSLEPLP+QLQSMQTLFPSNELDR+REEWAPDDGFGAAFDALK+SATEYASAASK+SSSDKPAKR+VGISSSDKPAK+VGISSSDKPAKR+VIEDAKDHLR+VLQSFSSTDFNEAGK+VSSATEYASAASK
tr|R1C9E6|R1C9E6_EMIHU	1	Uncharacterized protein OS=Emiliania huxleyi OX=2903 GN=EMIHUDRAFT_209411 PE=4 SV=1	235	62.6	12	ACLHGTAGNER+AQGSLAAPLGRR+ARVACLHGTAGNERIFTIQ+DICSFVLER+GASDTVSAEGPVELVAHFR+IAGAGGCDADAWKR+IFTIQASR+LALKAAGADSAVYEGTEVIAAENPHGAAMR+LFAAPLPVPALVVR+PALLDEAGRR+TYEPAAAEAAVADLEAR
tr|R1C9J3|R1C9J3_EMIHU	1	Uncharacterized protein OS=Emiliania huxleyi OX=2903 GN=EMIHUDRAFT_444897 PE=4 SV=1	1553	41.5	103	AAALAWFTNR+AAEEEAERR+AAHPLMHK+AEVVHPR+AFSLADALDCMK+ALAAAIADSSSELTDR+ALLTDPLLATTAK+ALWLVYHR+APLSRPEVLLLGVDAPSYK+ASPPPSVVSGTLASAR+AVDAANSWSFLLASLPAASAASECDER+DATSTQQLLQFLTR+DDAHWETCR+EFEQLEDWVLR+EVIEYIQPSAWPSR+EVVEGALPHATTLGGMFSAHVPR+FVDLLSESLPQSTNAALAMAGPLLAVAAR+GTGVAAATPDGGGAR+HATTLGGMFSAHVPR+KLCGVAMR+KLGDGVEDEER+LAAEEEAERR+LAAHPLMHK+LADPSNSTLLADLMEAK+LCTAEQVVTWWLR+LDSASEAAEGGAK+LEQSLAEAAAAFPGCAE…
tr|R1C9J8|R1C9J8_EMIHU	1	Uncharacterized protein OS=Emiliania huxleyi OX=2903 GN=EMIHUDRAFT_422511 PE=4 SV=1	68	26.5	5	TVVTGSDLQGGGVFSFIK
tr|R1C9K5|R1C9K5_EMIHU tr|R1DHH7|R1DHH7_EMIHU	1	Uncharacterized protein OS=Emiliania huxleyi OX=2903 GN=EMIHUDRAFT_458860 PE=4 SV=1;Uncharacterized protein OS=Emiliania huxleyi OX=2903 GN=EMIHUDRAFT_453185 PE=4 SV=1	431	10.3	3	ATFFGSFASTFGAVPNATRE+DALDSFGPR+SQTPDFAPANQAER+SQTPDFAPANQAERR
tr|R1C9R1|R1C9R1_EMIHU	1	Uncharacterized protein OS=Emiliania huxleyi OX=2903 GN=EMIHUDRAFT_444882 PE=4 SV=1	336	21.1	10	AQWAAATLLR+GGAFFVPGLEGFR+LEVSPALDASR+QTAASAVALYALPGGAAGGGGAR+SDGFYVRPSAAVEK
tr|R1C9R5|R1C9R5_EMIHU	1	Uncharacterized protein OS=Emiliania huxleyi OX=2903 GN=EMIHUDRAFT_66448 PE=4 SV=1	207	42	8	ETVEILEIK+IVEVHNYPSANSYAQK+IYTWVDEVPLSRPK+KMGWQLR+MYNWQTLNAR+SKEEEAAPQRPHAQATPR+VGGLAGGAQVGLR
tr|R1C9T4|R1C9T4_EMIHU tr|R1FKR1|R1FKR1_EMIHU	1	Elongation of fatty acids protein OS=Emiliania huxleyi OX=2903 GN=EMIHUDRAFT_369674 PE=3 SV=1;Elongation of fatty acids protein OS=Emiliania huxleyi OX=2903 GN=EMIHUDRAFT_351492 PE=3 SV=1	276	11.6	4	FMDWCDTLWMILKK+QDALDFDAGMK+WVPSFLK
tr|R1C9V9|R1C9V9_EMIHU	1	Uncharacterized protein OS=Emiliania huxleyi OX=2903 GN=EMIHUDRAFT_451101 PE=4 SV=1	412	30.3	7	AAPTPTDTADAPPVFVDGSGAVASK+AAVAACSATAR+FAAAAAAVAVGAAAGR+GGGLLHPDSDPSSAAR+LPLVDGLR+LVGPFLFTASPRLYHSLAGTAVPVAIR+LYHSLAGTAVPVAIR+SAPSAPQTVSEYR+SFQARAINK
tr|R1C9W0|R1C9W0_EMIHU	1	Uncharacterized protein OS=Emiliania huxleyi OX=2903 GN=EMIHUDRAFT_118185 PE=4 SV=1	733	13.4	13	AIGFDAFK+AMSSLLPETPK+AMSSLLPETPKR+DLDLLPIYNWNVQDVYPTVR+KDAEADIAGEK+KEVEKPAK+LLGLTGSYGYFVL+SFFDASMLQLGSLDR+WLQMVHGTPDR
tr|R1CA24|R1CA24_EMIHU tr|R1E829|R1E829_EMIHU	1	Uncharacterized protein OS=Emiliania huxleyi OX=2903 GN=EMIHUDRAFT_470138 PE=4 SV=1;Uncharacterized protein OS=Emiliania huxleyi OX=2903 GN=EMIHUDRAFT_444990 PE=4 SV=1	136	76.5	532	ADISAFGDIWGIEAK+AFGDIWGIEAK+AVFNAWDPEKPR+AWDPEKPR+DGAMSDMNGCFPGESR+DPKYGLSGKPGCYSLK+DYSNFNPFER+EAVFNAWDPEKPR+EAVFNAWDPEKPRDYSNFNPFER+ERNLDGAMSDMNGCFPGESR+FGDIWGIEAK+FNAWDPEKPR+GAMSDMNGCFPGESR+GCFPGESR+GKPGCYSLK+GLSGKPGCYSLK+ISAFGDIWGIEAK+IWGIEAK+KEAVFNAWDPEKPR+KPGCYSLK+LDGAMSDMNGCFPGESR+LNAPLRPTPVQR+LSGKPGCYSLK+MNGCFPGESR+NAWDPEKPR+NGCFPGESR+NLDGAMSDMNG+NLDGAMSDMNGCFPGESR+NLDGAMSDMNGCFPGESRG+PGCY…
tr|R1CA28|R1CA28_EMIHU	1	Uncharacterized protein OS=Emiliania huxleyi OX=2903 GN=EMIHUDRAFT_243186 PE=4 SV=1	139	45.3	3	ADADAGKFPLK+AEPDPDAEDR+AMNAEPDPDAEDR+DKDTAMAAAFAFLR+DTAMAAAFAFLR+MAAAFAFLRSK+MVFSAGVQQLAMVAYVPEALAEK+NAEPDPDAEDR+PDPDAEDR
tr|R1CA29|R1CA29_EMIHU	1	Acetyl-coenzyme A synthetase OS=Emiliania huxleyi OX=2903 GN=EMIHUDRAFT_451133 PE=3 SV=1	739	45.5	130	AAAVVASEVVTPSEFPAGNLR+AAWPSTIR+ALVMQCR+DDVINVSGHR+DEDGHYWITGR+DVFGDYER+DVINVSGHR+EAAAVVASEVVTPSEFPAGNLR+EGACEGLLAIK+EGTGPLQGTSR+FAAPDVVHWAPSLPK+FGVQPAVINEQGEEK+FGVQPAVINEQGEEKEGACEGLLAIK+GVLHSTGGYMVY+GVLHSTGGYMVYAATTTK+IGTAEVESAVVLHPNVAEAAVVGYPHPVK+KLVGLYEIADK+LLGSVGEPINPEAWR+LPPDVSGVSLKPGR+LVGLYEIADK+MVDKYTIAQLYTAPTAIR+PDVSGVSLKPGR+PDVVHWAPSLPK+PFFGVQPAVINEQGEEK+PFFGVQPAVINEQGEEKEGACEGLLAIK+RFDE…
tr|R1CA34|R1CA34_EMIHU	1	Uncharacterized protein OS=Emiliania huxleyi OX=2903 GN=EMIHUDRAFT_444992 PE=4 SV=1	734	31.2	29	AAPELPPLQR+ADGAEEEEEVALVR+AEAAGAEPAAR+ALLSPPASAADAPR+DEPEVGRW+EVDDLASELTMR+FGLVSPPSVFGMFK+FLHASPASHER+IDRPGIDFDAAK+ILYWLVPK+IQQNAPDEQEGKPSGGR+IQQNAPDEQEGKPSGGRR+KERPRASADAAPR+LAAVLSGAFK+LVGELYAYR+MDAMLGALSQLR+MDEAAAAER+MLGALSQLR+NAAYVGELVR+QVAVPVDAPLAKAVIRMDEAAAAER+REATAEEAEAFER+RIQQNAPDEQEGKPSGGR+VEAPQVAVPVDAPLAK
tr|R1CA55|R1CA55_EMIHU	1	Uncharacterized protein OS=Emiliania huxleyi OX=2903 GN=EMIHUDRAFT_464034 PE=4 SV=1	802	29.2	20	AAAAPQRPFK+AAPQRPFK+AAVMINNYGHGPWK+AGQPLVCTLK+ALQLQPNYHNVSVVPYTFTPGMAITQYDPK+CFFSDGGVLESTGLAGTIAQGVSK+DDEEETVEEAK+DDEEETVEEAKK+DKDWPGGDK+DPFGCLGNFPYYGAIPK+KGMGIGIYK+MAITQYDPK+MASYHDHYSGK+NLGTCCVDPPNVK+NVSDPSKDNGPMTFDR+PMPTDFVGPLSEPTR+SHMLLLTPLLPLPQAAVMINNYG+SHMLLLTPLLPLPQAAVMINNYGHGPWKKDDAACCEP+TALVLNGGGLLPVASAYGIFR
tr|R1CA95|R1CA95_EMIHU tr|R1FLV0|R1FLV0_EMIHU	1	Uncharacterized protein OS=Emiliania huxleyi OX=2903 GN=EMIHUDRAFT_458765 PE=4 SV=1;Uncharacterized protein OS=Emiliania huxleyi OX=2903 GN=EMIHUDRAFT_454372 PE=4 SV=1	184	18.5	6	AALLEQAVR+VASATLYR+VPSLVAEQPTGLDETMR
tr|R1CAB2|R1CAB2_EMIHU	1	Adenylate kinase OS=Emiliania huxleyi OX=2903 GN=EMIHUDRAFT_444171 PE=3 SV=1	241	71.8	192	AAVAAGTEMGK+ADSVSATIAAILAK+AGKDDETGEPLVK+AGKDDETGEPLVKR+ASTTDLLAELK+ASTTDLLAELKR+CHLATGDLLR+DDETGEPLVK+DDNEETLTK+DLLAELKR+DNISTPDCGNGFILDGFPR+GFILDGFPR+GGLVSDEIVIGIIK+GKDDETGEPLVK+GKDDETGEPLVKR+GNGFILDGFPR+GTQAPLIK+GTQAPLIKDK+HLATGDLLR+IILVGPPGSGK+KADSVSATIAAILAK+KDDNEETLTK+KDDNEETLTKR+KNIILVGPPGSGK+KVPDATLVER+LCHLATGDLLR+LIHPASGR+NGFILDGFPR+NIILVGPPGSGK+NIILVGPPGSGKGTQAPLIK+NISTPDCGNGFILDGFPR+PD…
tr|R1CAF0|R1CAF0_EMIHU	1	Uncharacterized protein OS=Emiliania huxleyi OX=2903 GN=EMIHUDRAFT_118044 PE=4 SV=1	4494	10.7	31	AADASPAIAPPAAQLAR+AADWAHR+AASAALPQQR+AGEDGAGGSDASALK+AGFLAMIDEWVGR+ALGAVGAAAAR+APPDAAAGGVGEAEMRR+APVFDDGTPR+DDASGGDGASR+DVASSAVVTQRPK+EAGGGDHAAALLLHR+EALLAAPARGEDGADGSAAAGGVGSSLSPR+ELQTGLR+GAIVFGSR+GALAEAAMGARR+GTDVELPAHAR+IASQIGAPSLLR+LCQQSLR+LDDLSHTL+LDEEPPALLVR+LEVCATGPEGR+LLELHEAR+LLPAPDLLWTTEPPPLTAR+LQVHEGVVSTR+PAAAEEGERR+PAGAAAGSMPPPSPGSGSR+QSGQAAADVK+RGSTGTGTGAAAAR+RVPAAGSAPPDAAAGGV+SFEACV…
tr|R1CAI1|R1CAI1_EMIHU	1	Putative alcohol dehydrogenase OS=Emiliania huxleyi OX=2903 GN=EMIHUDRAFT_75462 PE=4 SV=1	370	32.4	11	ALCALGCDHIINYK+ALVAGSVGEQFR+ELAEDEVLVK+GEFAFASNR+LAGCTVVGTCSSEEK+LAPGGVDVVFEGVGGR+LLQVGYISEY+MLQTALAHLK+SAQPTAAGSTYR+VPEPTAEMAALR
tr|R1CAK0|R1CAK0_EMIHU	1	60S ribosomal export protein NMD3 OS=Emiliania huxleyi OX=2903 GN=EMIHUDRAFT_255655 PE=3 SV=1	338	9.5	7	ASSSLVSANAK+LDFIFGR+TGVAQKPGWR+VGDGLDFIFGR
tr|R1CAK5|R1CAK5_EMIHU tr|R1ERX6|R1ERX6_EMIHU	1	Uncharacterized protein OS=Emiliania huxleyi OX=2903 GN=EMIHUDRAFT_242907 PE=4 SV=1;Uncharacterized protein OS=Emiliania huxleyi OX=2903 GN=EMIHUDRAFT_205817 PE=4 SV=1	125	30.1	6	AQAGGKPQVDK+FHTQNGGADNAAQEK+FHTQNGGADNAAQEKR+GTPAWHAAQK
tr|R1CAK7|R1CAK7_EMIHU	1	Uncharacterized protein OS=Emiliania huxleyi OX=2903 GN=EMIHUDRAFT_242709 PE=4 SV=1	163	49.1	28	EADNLEETPFEFDEEAEK+EADNLEETPFEFDEEAEKEIAFTLNK+EADNLEETPFEFDEEAEKEIAFTLNKYPDTLQGR+EIAFTLNK+EIAFTLNKYPDTLQGR+IGPQNGLTNSEGPMGR+KYPDTLQGR+QSGIMPLLWIVQAQLDR+TSLIEPPLGPQCR+YPDTLQGR
tr|R1CAN4|R1CAN4_EMIHU	1	V-type proton ATPase subunit G OS=Emiliania huxleyi OX=2903 GN=ATPVG PE=3 SV=1	111	77.5	99	ADEEIAAYK+AEADEEIAAYK+AEADEEIAAYKAQR+AHIGIQK+AKAEADEEIAAYK+AQFEVFSK+DKLGDSGAHSK+EADEEIAAYK+LGDSGAHSK+LLQAEQDAAEIVAK+LLQAEQDAAEIVAKAK+LQAEQDAAEIVAK+QAKAEADEEIAAYK+QAQFEVFSK+QDAAEIVAK+QFEVFSK+QSATEEELLLISQQVAGNK+RQAQFEVFSK+SATEEELLLISQQVAGNK+TTQSATEEELLLISQQVAGNK+TTQSATEEELLLISQQVAGNKDTM+TTQSATEEELLLISQQVAGNKDTMMN
tr|R1CAN9|R1CAN9_EMIHU	1	Uncharacterized protein (Fragment) OS=Emiliania huxleyi OX=2903 GN=EMIHUDRAFT_349920 PE=4 SV=1	90	42.2	18	AFAEPEAIFEINR+IEFEAGKR+IKEILPHR+VIEFEAGK+VIEFEAGKR+YPFLLVDK
tr|R1CAQ6|R1CAQ6_EMIHU tr|R1E531|R1E531_EMIHU	1	Uncharacterized protein OS=Emiliania huxleyi OX=2903 GN=EMIHUDRAFT_75379 PE=3 SV=1;30S ribosomal protein S2 OS=Emiliania huxleyi OX=2903 GN=EMIHUDRAFT_61587 PE=3 SV=1	215	36	12	AFLGYEQR+DVDYPIPANANSVR+FYHTLANLLVR+KWTPGLLSNWELSR+VIGEQSGHFYLAR+VLVVSTQPK+VTHPANYR+WTPGLLSNWELSR
tr|R1CAV7|R1CAV7_EMIHU tr|R1ESI9|R1ESI9_EMIHU	1	Uncharacterized protein OS=Emiliania huxleyi OX=2903 GN=EMIHUDRAFT_208978 PE=4 SV=1;Uncharacterized protein OS=Emiliania huxleyi OX=2903 GN=EMIHUDRAFT_238996 PE=4 SV=1	265	40.8	15	DAQKPEPSVER+GPESEAEAADIR+GSEDIEDGEAR+KQGKNAAPR+NSDIEESDFR+NSDIEESDFRGSEDIEDGEAR+NYHSGPESEAEAADIR+RAVLTAPSR+SAAFADEILHLANNVGLQEEVEAR+SVDAQKPEPSVER+VLQPASATTTTPPGLR
tr|R1CAZ6|R1CAZ6_EMIHU	1	Heat shock protein 90 OS=Emiliania huxleyi OX=2903 GN=EMIHUDRAFT_415924 PE=3 SV=1	688	69.5	241	AAAASSPVIESLR+AAAASSPVIESLRK+AALGDKVDK+AALGDKVDKVEVSSR+AEATEGEEPPTK+ALDMIGDIAK+ALDMIGDIAKDEDK+ALDMIGDIAKDEDKFAR+ALGDKVDK+ALGDKVDKVEVSSR+ALLYLPSSVPWELSQDMFNDK+AQAAATGDDLGGLGGMGGMAANLELNPAHAAVR+ATGDDLGGLGGMGGMAANLELNPAHAAVRK+AYTISQDDSTPIEGTGTR+DAEATEGEEPPTK+DEDKFAR+DEYSEFYK+DMIGDIAKDEDK+DNKDALLK+DPDAEATEGEEPPTK+DVAAVSSGYELADPAAFAAR+DYATLLYDVAAVSSGYELADPAAFAAR+EATEGEEPPTK+EDADKYVSDYTLR+EDEYSEFYK+EDG…
tr|R1CB21|R1CB21_EMIHU	1	Uncharacterized protein OS=Emiliania huxleyi OX=2903 GN=EMIHUDRAFT_101940 PE=4 SV=1	212	23.6	3	GLLLSYLPTMHEGAIARTLEQATAVAAAAEEER+HSSGADAAAAASSATDK+TLEQATAVAAAAEEER
tr|R1CB91|R1CB91_EMIHU	1	Malate dehydrogenase OS=Emiliania huxleyi OX=2903 GN=EMIHUDRAFT_451022 PE=3 SV=1	342	74	93	ADVLDALTVR+AGVYKPAK+AGYLFTEGVIK+ANTFLAEK+ANTFLAEKLGCSPK+ASSLPADVLDALTVR+AVITGDLPSAGTWPPSGNSGLER+DDLFNTNASIVQTLVEGCAK+FGPDGGVAEVLPFGPL+FGPDGGVAEVLPFGPLSSYEQGWLDK+GEEVVQCAYVE+GVTTLDVCR+IQFGGDEVVK+KAGVYKPAK+LCGVTTLDVCR+LFTEGVIK+LLPDLQK+LSDSIDEVACYDVVGTPGVAADLSHCPTK+LSQVPGASSLPADVLDALTVR+PADVLDALTVR+PDATLAIISNPVNSTVPIAAEVLKK+PPSGNSGLER+PVNSTVPIAAEVLKK+RANTFLAEK+TGASVVVIPAGVPR+TLTGASVVVIPAGVPR+VAVLGAA…
tr|R1CBA9|R1CBA9_EMIHU	1	Uncharacterized protein OS=Emiliania huxleyi OX=2903 GN=EMIHUDRAFT_208710 PE=4 SV=1	269	11.5	4	ASEGMWPLLRPHLPATGGR+DDLGFAHVGR+LWDDLGFAHVGR
tr|R1CBE6|R1CBE6_EMIHU	1	Uncharacterized protein OS=Emiliania huxleyi OX=2903 GN=EMIHUDRAFT_102015 PE=4 SV=1	203	20.7	4	AEEEQIFNQQK+NSPDEDISER+RAEEEQIFNQQK+RSITPAGVGK+TVSAQAYDEK+VSAQAYDEK
tr|R1CBF0|R1CBF0_EMIHU	1	Uncharacterized protein OS=Emiliania huxleyi OX=2903 GN=EMIHUDRAFT_208753 PE=4 SV=1	188	34	11	AAALVDALGGSER+AEFADEAR+ALVDALGGSER+EQQATAAPAPR+KLLGSLNNASR+LGLWEIAVDEQLK+LLGSLNNASR+RGPHAMLR
tr|R1CBF4|R1CBF4_EMIHU	1	Uncharacterized protein OS=Emiliania huxleyi OX=2903 GN=EMIHUDRAFT_208759 PE=3 SV=1	536	11	3	ADAAEDSDRGQPR+SAAAVLGKPLVVEEFGLAR+SAAPSHLVALGSEGPTPWPR+YVRTDLR
tr|R1CBJ9|R1CBJ9_EMIHU	1	Uncharacterized protein OS=Emiliania huxleyi OX=2903 GN=EMIHUDRAFT_117868 PE=4 SV=1	585	26.2	20	ANLVLELAR+AWMPHSGIFPGSAAR+DPFPYLR+DTGWGTPAFR+EALDFER+EHSFLCNPR+GRPEELLR+LAAVPDYR+LAYELDLPYSLVYPNGGKPGSDGTVPFGQR+LQPMFTTSEGR+LVCGLDR+NALALAQATGR+PTAAKPGNPR+RPEELLR+SILHSGGR+SSAPTAAKPGNPR
tr|R1CBM8|R1CBM8_EMIHU	1	Uncharacterized protein OS=Emiliania huxleyi OX=2903 GN=EMIHUDRAFT_447975 PE=4 SV=1	171	8.2	5	LSSAPSEELEYLKK+SSAPSEELEYLKK
tr|R1CBN3|R1CBN3_EMIHU	1	Uncharacterized protein (Fragment) OS=Emiliania huxleyi OX=2903 GN=EMIHUDRAFT_49329 PE=4 SV=1	77	33.8	4	INVKVVHASGEEVFFKI+QGVNPQGLR+VVHASGEEVFFK
tr|R1CBP6|R1CBP6_EMIHU	1	Uncharacterized protein OS=Emiliania huxleyi OX=2903 GN=EMIHUDRAFT_242420 PE=4 SV=1	295	34.6	5	AVTVAATPGAAADSPEWPPSVSPVRPR+EGRVTGWDASGGR+GLQGAAQHNGK+KHAGGMLFFACGSCR+LQSCSAELTGIER+VTGWDASGGR+YHVVSVKPDNL+YTVQLDDGEVLR
tr|R1CBQ1|R1CBQ1_EMIHU	1	Uncharacterized protein (Fragment) OS=Emiliania huxleyi OX=2903 GN=EMIHUDRAFT_78432 PE=4 SV=1	71	23.9	5	DDDVVRPHFRK+VEYLEQDDDVVRPHFR+YLEQDDDVVRPHFR
tr|R1CBQ7|R1CBQ7_EMIHU tr|R1F821|R1F821_EMIHU	1	Uncharacterized protein (Fragment) OS=Emiliania huxleyi OX=2903 GN=EMIHUDRAFT_75352 PE=3 SV=1;Ribosome recycling factor OS=Emiliania huxleyi OX=2903 GN=EMIHUDRAFT_204056 PE=4 SV=1	180	69.9	57	AAGLSEDASK+AAGLSEDASKDK+AAGLSEDASKDKEGAVDK+AGLSEDASKDK+ATPDMLDR+GLMASDIGMTPSNDGSVIR+KSLSSVQEQLATLR+KYEGSLDEAVSA+KYEGSLDEAVSAR+LNVPQLTK+PTATQLVVDVYDK+QLASVTCPTATQLVVDVYDK+SALGDVEK+SLSSVQEQLATLR+VLVDYYDTPTPLK+YEGSLDEAVSAR
tr|R1CBR5|R1CBR5_EMIHU	1	Uncharacterized protein OS=Emiliania huxleyi OX=2903 GN=EMIHUDRAFT_242384 PE=4 SV=1	538	18	10	GFAALWHK+GGELEPLDAHFDR+LATTPVQVLR+QSFTAYSPFLATTPVQVLR+QSVPSSEPVPVELR+TGEAAPSEQASAALADGDETVK+VGMVGFIPR+VIIVRPIHPSAR
tr|R1CBX8|R1CBX8_EMIHU	1	Uncharacterized protein OS=Emiliania huxleyi OX=2903 GN=EMIHUDRAFT_424794 PE=4 SV=1	162	66	46	AAEAKTAVASSGGK+AEAAKLASAEAK+DDFAEKEIAR+DSIDDFAEK+DSIDDFAEKEIAR+EAEAAQVAEAAR+EANGEAKPSLGFGF+EAQAAAEAEAAQVAEAAR+IDDFAEKEIAR+KTAVASSGGK+LAKIAQAK+LASAEAKAAK+QAQIAAQKK+QEAQAAAEAEAAQVAEAAR+VAAQEAQAAAEAEAAQVAEAAR+YEVQYVNK+YEVQYVNKQAER
tr|R1CC01|R1CC01_EMIHU	1	Uncharacterized protein OS=Emiliania huxleyi OX=2903 GN=EMIHUDRAFT_458588 PE=4 SV=1	208	47.1	10	GGSDSMSDLMAYGQQLESADGAPMLPESR+HVLAAVATVHLL+KNPSSPALAR+LTMATNAAVLVAAAGVAPPPR+NPSSPALAR+PTVPNLSPR+SIATADPLDSDAAER+YDPTVPNLSPR
tr|R1CC10|R1CC10_EMIHU	1	Uncharacterized protein OS=Emiliania huxleyi OX=2903 GN=EMIHUDRAFT_444719 PE=4 SV=1	582	15.3	21	DMCQTVGTLRIPGVTFAK+ERPAAESLGVK+IPGVTFAK+LGAAQAVLGPPIAAVGGKLARGGGPAAFAQNLARPPAA+LIDLPATEPAGK+PAAESLGVK+PCPLGGGGK+RPAAESLGVK+TERPAAESLGVK
tr|R1CC22|R1CC22_EMIHU tr|R1FWQ6|R1FWQ6_EMIHU	1	Uncharacterized protein OS=Emiliania huxleyi OX=2903 GN=EMIHUDRAFT_101939 PE=4 SV=1;Uncharacterized protein OS=Emiliania huxleyi OX=2903 GN=EMIHUDRAFT_109518 PE=4 SV=1	277	39.7	26	ASADGNNVGNEVTQAVK+DLAASVGVDR+EVAPDLYPNYIGAIYECFDK+FTDRDTWEK+GPPLSPTAIGYVLNSAAAASPVR+KMFVTLTEGR+MFVTLTEGR+TDRDTWEK+TQINAELCDLAASVGVDR+VEMFLDLICPFSR
tr|R1CC38|R1CC38_EMIHU tr|R1G714|R1G714_EMIHU	1	Uncharacterized protein (Fragment) OS=Emiliania huxleyi OX=2903 GN=EMIHUDRAFT_369160 PE=4 SV=1;Uncharacterized protein (Fragment) OS=Emiliania huxleyi OX=2903 GN=EMIHUDRAFT_349138 PE=4 SV=1	131	51.9	7	AANPSGSAADDVAELK+EDLNDLHTELNR+ILCAINR+VPQVPPAFVLSAER+WLTPLTPYSGDTIAEHAPK
tr|R1CC49|R1CC49_EMIHU tr|R1G722|R1G722_EMIHU	1	Uncharacterized protein OS=Emiliania huxleyi OX=2903 GN=EMIHUDRAFT_444711 PE=4 SV=1;Uncharacterized protein OS=Emiliania huxleyi OX=2903 GN=EMIHUDRAFT_460939 PE=4 SV=1	377	35	30	ADFEVDLK+CMFVTEWLPAGAR+ESGGSLLDSGWQWR+FDGTFEGLGFER+FYGSLPTAPR+GMMSQYMER+GPGPAPVGIR+LGTMEIVR+QQTMTYLQER+SFGLSMQSHVTEFGFGVGGGTATATGSGK+VWLDNLSIR+YGSLPTAPR
tr|R1CC51|R1CC51_EMIHU	1	Histidyl-tRNA synthetase OS=Emiliania huxleyi OX=2903 GN=EMIHUDRAFT_435908 PE=3 SV=1	628	48.4	104	AAGYAVDVLLANK+AAGYAVDVLLANKR+AFSYADR+ATTAQAQAHVDCTK+AVSLRPEMTPTLAR+DAQVSDEAAR+DAQVSDEAARK+DFFPAEMR+ELPVAELVAELSR+GGEEITQQMYNFTDKDGK+GGTPAGPAISTEPPSGTR+GIELPVAELVAELSR+GLAYYTGIVFEGFDR+GLTMVACR+GVTFEISSQFEK+GYAVDVLLANKR+IGPDETVQLLR+IGVAPQREER+ILFDASVVR+IVASLSLR+KGGEEITQQMYNFTDK+KGGEEITQQMYNFTDKDGK+KIVASLSLR+KVLAAILK+LHAVQVAATLR+LPVAELVAELSR+MILSLGGK+MVFVAPDEWDKGSVR+PAGPAISTEPPSGTR+PVAELVAELSR+QLAFV…
tr|R1CC62|R1CC62_EMIHU tr|R1CVI7|R1CVI7_EMIHU	1	Kinase OS=Emiliania huxleyi OX=2903 GN=EMIHUDRAFT_242126 PE=3 SV=1;Kinase OS=Emiliania huxleyi OX=2903 GN=EMIHUDRAFT_236632 PE=3 SV=1	162	32.7	6	ETTSSTSTLGFR+LADGVDANCPDAQALK+LVLLQSFLK+TALEACDAFLTHAFIR
tr|R1CC94|R1CC94_EMIHU	1	Uncharacterized protein OS=Emiliania huxleyi OX=2903 GN=EMIHUDRAFT_435634 PE=4 SV=1	495	12.7	5	FAPGDTKPLALR+GLFPFAWVAR+LESEFTR+SSLYWMGFSIYGGGQVVLPMLESEFTR+TFVEGERPWLDEQR
tr|R1CCB5|R1CCB5_EMIHU	1	Uncharacterized protein OS=Emiliania huxleyi OX=2903 GN=EMIHUDRAFT_242053 PE=4 SV=1	361	25.2	12	AFAIDAVTR+APSDEAMPR+FEEGTLSLVR+GFGQAELR+IESELGDAELLR+LLFDVPEYCAR+LPYYEQAEAYWR+RCDEFVAQADR+REGELGLR+RFEEGTLSLVR
tr|R1CCC2|R1CCC2_EMIHU	1	Uncharacterized protein OS=Emiliania huxleyi OX=2903 GN=EMIHUDRAFT_451041 PE=4 SV=1	753	34.5	33	AGLMTGGASHQDAK+AIEQFEEVQER+ANAVEDAVFADFSK+AQAATTEAELAAAK+AQAATTEAELAAAKEEQDAK+AQGLVGIYR+DMEQLSGGER+ELADLAAAAK+FRDMEQLSGGER+KSAEALDNLKR+LADLAAAAK+LGGFEER+LHAVEGEWDTSR+LQFVVISLK+LTSQLSSSK+QAQLETDIQQLR+QKEVDALTTK+RPILDVISVSDK+SAEALDNLKR+SLNLSSVR+VEGVPLGGTAFLSLEDPSEPYLHGIK+VIDDIYK+VIDDIYKELTK+VLELQAQYDK+VTGEVEGMAPNMK+VTLDGTPRR+YNAAVTIAMGK
tr|R1CCE3|R1CCE3_EMIHU tr|R1CL01|R1CL01_EMIHU	1	Uncharacterized protein OS=Emiliania huxleyi OX=2903 GN=EMIHUDRAFT_463854 PE=4 SV=1;Beta CA OS=Emiliania huxleyi OX=2903 GN=EMIHUDRAFT_469462 PE=4 SV=1	190	48.4	20	ASYQEALDDGFVADLQK+EILDGDLIAHATAAAALDAR+GTLEANMLHDLGK+QLMAVFR+RMLGYEK+TTLQMHADLLNVANSISNNLSHLR+VSAFASYQEALDDGFVADLQK
tr|R1CCE6|R1CCE6_EMIHU	1	ARL1, ARF-like GTPase OS=Emiliania huxleyi OX=2903 GN=ARL1 PE=3 SV=1	163	62	28	FQVWDLGGQTSIR+FQVWDLGGQTSIRPYWR+GDGLHDGLDWLANAIK+LQMGEVVTTVPTIGFNVETVTYQNLR+MLSSLLGNK+MLSSLLGNKEYR+NAIIYVVDSADAER+TSAIKGDGLHDGLDWLANAIK+VLILGLDNAGK
tr|R1CCF9|R1CCF9_EMIHU tr|R1CL11|R1CL11_EMIHU	1	Uncharacterized protein OS=Emiliania huxleyi OX=2903 GN=EMIHUDRAFT_450927 PE=4 SV=1;Uncharacterized protein OS=Emiliania huxleyi OX=2903 GN=EMIHUDRAFT_457943 PE=4 SV=1	279	48	10	AIFEWVFSLPDR+AMSEAEEAAR+DHETASYLVLSR+EPAPWVAER+FLFVEHGAYR+RGAVSSVRDLEALH+SDFDCVIVPGGGLDAAR+SGYTTGSLLPDNGFGR+SPPAELEFEGVPGR+SPPAELEFEGVPGRGLGDEDGAAR+VLLESWSLDT
tr|R1CCG4|R1CCG4_EMIHU tr|R1EAB8|R1EAB8_EMIHU	1	Uncharacterized protein OS=Emiliania huxleyi OX=2903 GN=EMIHUDRAFT_463862 PE=4 SV=1;Uncharacterized protein OS=Emiliania huxleyi OX=2903 GN=EMIHUDRAFT_469470 PE=4 SV=1	391	46.8	23	AAAAADAALVAK+AAAAGEHEAAYSHCER+AAACFQAAFEK+AAGEHEAAYSHCER+AEVVTYK+ALDGQTVEGR+ESDWPVPALHSLCLNLR+FEEQLATHQQR+FFQVCVTDR+GDLNAFEEQLATHQQR+HFAKAEVVTYKYFTGR+HGSYLLVER+KAAAAGEHEAAYSHCER+KGYISHAHGK+LCQNLIR+LDLGNTALIAQLNSSPPLEQICGR+NAFEEQLATHQQR+PSTAQQAAQTISQAVSR+VALLHPDK
tr|R1CCH8|R1CCH8_EMIHU	1	Uncharacterized protein (Fragment) OS=Emiliania huxleyi OX=2903 GN=EMIHUDRAFT_355053 PE=4 SV=1	263	25.5	12	GVKDDGALVK+ITEAVTDMLGDSLGGLIDNILK+KDDGALVK+KVFSGESSLDK+KVFSGESSLDKV+LGDVDLAGK+PSYDKPTCPQPTK+VFSGESSLDKVK
tr|R1CCI5|R1CCI5_EMIHU	1	Uncharacterized protein OS=Emiliania huxleyi OX=2903 GN=EMIHUDRAFT_208297 PE=4 SV=1	434	39.9	21	AALPAYEAAAAPEAEAVAR+AYLYLVDGR+CGEWSGAAAEYTPVVLPSPSSGLR+CSDGSELR+ELHQTPDGGVEVVASCSDGSELR+FLALLNSALPPTVTTR+GFDVTVLEK+IAQVGFPYQYPITR+KAGWFANFLLR+LFSPAAIVLVQR+LTPSLLVGADGLQSLVR+RAEPNPYEPQR+SLNYTVTR
tr|R1CCL4|R1CCL4_EMIHU	1	Uncharacterized protein OS=Emiliania huxleyi OX=2903 GN=EMIHUDRAFT_101824 PE=4 SV=1	281	35.6	10	AALYDER+DAFYFPELQAR+EASEAQLEASRK+GSCDSGSGGGGGGGGGSSGGGSGGGG+KVLDSDWK+NREPLTLQAPPAALYDER+SLSASDAFAHR+YLGYVCLVDPSGVVR
tr|R1CCM8|R1CCM8_EMIHU	1	2,3-BPG-independent phosphoglycerate mutase OS=Emiliania huxleyi OX=2903 GN=PGMI1 PE=3 SV=1	529	50.1	109	ACLIVIDGWGSR+AKEMFECIAVKPLFDSAVER+AMIAAAHTDECIGK+AYDVEAGK+AYDVMCR+DAGVADIAPTMLTYMGIPVPK+DLIEAMHGQK+DSAVERKPGMTISMTKLSAQFADLGIPTIFPPGSSSNGLSETVSK+DTAPTSGGGYMK+DTAPTSGGGYMKELEDK+EAPFEGEVR+ELEDKLAELNYGK+ELFLHCCMDGR+EMFECIAVKPLFDSAVER+FAHVTFFFNGGR+GLTQYHSAETEK+IAAAHTDECIGK+IAVKPLFDSAVER+IEAMHGQK+KAANAGTGR+KDAGVADIAPTMLTYMGIPVPK+KPGMTISMTK+LAELNYGK+LGLTQYHSAETEK+LSAQFADLGIPTIFPPGSSSNGLSETVSK+LSTRPALVD…
tr|R1CCR1|R1CCR1_EMIHU	1	Uncharacterized protein OS=Emiliania huxleyi OX=2903 GN=EMIHUDRAFT_208370 PE=4 SV=1	192	35.9	20	FSVDIDR+GKPDAELR+LAEPPSAPALSEGPSLR+LLLGGSCDSAGR+LWLLPGLADAATR+SLAEPPSAPALSEGPSLR+TGKPDAELR+VEVCSAVDLR
tr|R1CCS3|R1CCS3_EMIHU	1	Uncharacterized protein OS=Emiliania huxleyi OX=2903 GN=EMIHUDRAFT_208396 PE=4 SV=1	119	26.9	3	AATRGHTDVIKVLLK+EMSQGVIAQHPEALQGR
tr|R1CCX6|R1CCX6_EMIHU	1	Uncharacterized protein OS=Emiliania huxleyi OX=2903 GN=EMIHUDRAFT_350363 PE=4 SV=1	163	35.6	5	AEIPAGSPQPHVSTR+ISNVQVGQISR+LCFDEPVWNEDFLR+LVANDNFELTR+WEINFLK
tr|R1CCY2|R1CCY2_EMIHU tr|R1F0V5|R1F0V5_EMIHU	1	Multidrug resistance-associated protein, ABC superfamily OS=Emiliania huxleyi OX=2903 GN=EMIHUDRAFT_208527 PE=4 SV=1;Uncharacterized protein OS=Emiliania huxleyi OX=2903 GN=EMIHUDRAFT_234504 PE=4 SV=1	607	24.9	15	AAADSFEEQWAR+AVYSDAQVVLLDDPLAACDPTVAQR+DNILFGKPYDADR+FAWAGGLK+GGIAYAAQTPFLLSATVR+LCCDLCQIASPLLLK+LNAWEAPFGGR+LNKSIAAATYRVQ+NVSEVAVALWR+PLQLPDLPPLEAPGLPTR+QIASPLLLK+RTPLTLK
tr|R1CCY7|R1CCY7_EMIHU	1	Uncharacterized protein OS=Emiliania huxleyi OX=2903 GN=EMIHUDRAFT_424763 PE=4 SV=1	164	50	7	AYKGPAPAACAA+AYKGPAPAACAAEVLAK+KYFALTPSDHK+LTEEVCK+VHFPYFTCLESAFLK+YFALTPSDHK+YNGGVLTCQHGPNECTANSYEQCAIDEYPAFK
tr|R1CCZ3|R1CCZ3_EMIHU tr|R1F0X2|R1F0X2_EMIHU	1	Uncharacterized protein OS=Emiliania huxleyi OX=2903 GN=EMIHUDRAFT_450988 PE=4 SV=1;Uncharacterized protein OS=Emiliania huxleyi OX=2903 GN=EMIHUDRAFT_468650 PE=4 SV=1	318	29.9	11	EYEHDEYR+GAGLGYSGPPPDR+IWSTLDGR+NMQDFGAADALR+RAGGGAVDSGEPR+RNNAKNMQDFGAADALR+TLEDGSLSWENTIYVQGLPASAR+VQLEAIGVTLDDR
tr|R1CCZ8|R1CCZ8_EMIHU	1	DNA topoisomerase OS=Emiliania huxleyi OX=2903 GN=TOP PE=4 SV=1	825	30.7	39	AATGVQLQR+ADLRAEVAR+DADPLVVLNQLFK+DVSDAELLR+EEDQLLLITK+GDRPADAIVR+GGEMLLAVTR+GGQGMISIK+GIAYALEAFR+GKAGMANLGDGDAVLR+ILYAMSELNLSPEGSHR+LRDGDEIADMDVVR+MLLAVTR+PLVVLNQLFK+QAIIVTELPYGTAK+QAVAAISEQGR+RDSYMSYAMSVIMSR+RLPGPDFPTGGIIMGNAGAR+SAELEELR+SALSSFLDFR+STTSIEALPAAR+TLVGISDIR+TLVGISDIRDESSLAGTR+TVLFISER+VGDRPADAIVR
tr|R1CD00|R1CD00_EMIHU tr|R1D1F0|R1D1F0_EMIHU	1	Uncharacterized protein OS=Emiliania huxleyi OX=2903 GN=EMIHUDRAFT_463915 PE=4 SV=1;Fructose-2,6-bisphosphatase OS=Emiliania huxleyi OX=2903 GN=26PFK4 PE=4 SV=1	556	21.9	9	KAIWLVLVG+KQGLAGTDASFFDPSNK+LFNAGSLR+MLTQNSYTVFQER+PGVLEFR+QGLAGTDASFFDPSNK+QLFNAGSLR+VDNDDYSGTDPEAALADFK+VIAMVGLPAR+VPSRSNSDGDSKR+VVIAMVGLPAR+YLNFLGCPTQLFNAGSLR+YPGAGGESYADVVLR
tr|R1CD09|R1CD09_EMIHU	1	Uncharacterized protein OS=Emiliania huxleyi OX=2903 GN=EMIHUDRAFT_435900 PE=4 SV=1	184	53.8	3	AAGFVGGMVVGEMMSGGHHHGGGWGGDGGMGGGGDMGFEADM+ATPGCCPMGASCVR+FICSNSAYVSK+SGSMSHGAGGLFLLLLL+SGSMSHGAGGLFLLLLLV+SMCAAHNDVPAECR
tr|R1CD24|R1CD24_EMIHU	1	Uncharacterized protein OS=Emiliania huxleyi OX=2903 GN=EMIHUDRAFT_444671 PE=4 SV=1	182	68.7	174	AGEGLTTVR+AKVNPFGVSVAR+AYLAECK+AYLAECKK+DGGNPIADGLK+GEGLTTVR+GLANAIDK+GLANAIDKYLLSLNVGK+GPPTDPDEDGCVYR+KKLDPETK+KKPQPPA+KLDPETK+KLDPETKQDDGGNPIADGLK+KVGEDWVVVPPPVGEGLVQY+KVNPFGVSVAR+LDPETKQDDGGNPIADGLK+LGFVNKK+LLSLNVGK+NPFGVSVAR+PDEDGCVYR+PETKQDDGGNPIADGLK+PFGVSVAR+PTDPDEDGCVYR+QDDGGNPIADGLK+QDDGGNPIADGLKGLANAIDK+SLGFVNKK+VGEDWVVVPPPVGEGLVQY+VGKYEGPPTDPDEDGCVYR+VNPFGVSVAR+VTIGWVK+VTIGWVKSK+YEGPPT…
tr|R1CD30|R1CD30_EMIHU	1	Uncharacterized protein OS=Emiliania huxleyi OX=2903 GN=EMIHUDRAFT_242190 PE=4 SV=1	126	18.3	3	AFLAHEPLLHK+DIAFLAHEPLLHK+GGNTTYYFAK
tr|R1CD72|R1CD72_EMIHU	1	Uncharacterized protein (Fragment) OS=Emiliania huxleyi OX=2903 GN=EMIHUDRAFT_255445 PE=4 SV=1	162	48.8	8	DGPEPAAEEGGGGEEAK+FASGGRYTEEQFK+LDEDDAAFEEER+LDEDDAAFEEERVDR+MNQESAEFYK+SDAVSTNFDPDDNR+STAEVFSSVR
tr|R1CD74|R1CD74_EMIHU	1	Uncharacterized protein OS=Emiliania huxleyi OX=2903 GN=EMIHUDRAFT_207496 PE=4 SV=1	107	47.7	37	ELRPPIGIEP+FPTINASPTVGAVTR+LLGYYPNPSECR+LLGYYPNPSECRWAGIEFKELRPPIGI+PIMVPPR+WAGIEFK
tr|R1CDA5|R1CDA5_EMIHU tr|R1F344|R1F344_EMIHU	1	Uncharacterized protein OS=Emiliania huxleyi OX=2903 GN=EMIHUDRAFT_458559 PE=4 SV=1;Uncharacterized protein OS=Emiliania huxleyi OX=2903 GN=EMIHUDRAFT_457128 PE=4 SV=1	298	18	6	AIAATGDEDETPAR+ALPDDPPAEPGGALGPSSGVPTDLAAPPDER+PPAEPGGALGPSSGVPTDLAAPPDER+WETGSASH
tr|R1CDB0|R1CDB0_EMIHU tr|R1ELR8|R1ELR8_EMIHU	1	Uncharacterized protein OS=Emiliania huxleyi OX=2903 GN=EMIHUDRAFT_117585 PE=4 SV=1;Uncharacterized protein OS=Emiliania huxleyi OX=2903 GN=EMIHUDRAFT_235597 PE=4 SV=1	183	19.7	11	ALAPFPGGVLCR+NPSPWEAR+PASSGLTADFAHAK+TMPASSGLTADFAHAK
tr|R1CDC7|R1CDC7_EMIHU tr|R1FDR7|R1FDR7_EMIHU	1	Uncharacterized protein OS=Emiliania huxleyi OX=2903 GN=EMIHUDRAFT_369039 PE=4 SV=1;Uncharacterized protein OS=Emiliania huxleyi OX=2903 GN=EMIHUDRAFT_363800 PE=4 SV=1	251	31.5	6	AAPHCCSVFYR+FAFESDSVTGAR+LALRPARPPR+LSTTYLDESLWVAR+QVGALLDVESR+SLEPNSPPR+VVSTASAASSPR
tr|R1CDD5|R1CDD5_EMIHU	1	Uncharacterized protein OS=Emiliania huxleyi OX=2903 GN=EMIHUDRAFT_208241 PE=3 SV=1	281	33.5	12	AHYFTWDSSAPDQLEEVEAPNGSIK+DLAAAASTTDFDFK+LSGQDQGQLR+MGIVFDCGSSGTR+RDVMFVGTGDYEECR+VCEGIALGSSSTCSGPK+VGTGDYEECR
tr|R1CDE0|R1CDE0_EMIHU tr|R1CM19|R1CM19_EMIHU	1	Uncharacterized protein OS=Emiliania huxleyi OX=2903 GN=EMIHUDRAFT_310517 PE=4 SV=1;Uncharacterized protein OS=Emiliania huxleyi OX=2903 GN=EMIHUDRAFT_315551 PE=4 SV=1	220	12.7	10	EEPLEAPPLDSMG+LGALSYGGGKPSSPK+LGALSYGGGKPSSPKEEPLEAPPLDSMG
tr|R1CDG0|R1CDG0_EMIHU	1	Uncharacterized protein OS=Emiliania huxleyi OX=2903 GN=EMIHUDRAFT_469919 PE=4 SV=1	399	32.3	22	AALASICGAAGWR+ALSQLPASLPAATVLQR+LLEDDRYLVAEPLLQR+LQATAVSGGAPAR+LVAAAPAAPER+LVAAAPAAPERR+MTLQLGVDD+PQIYNEWLPTK+QPDSEVLK+VVESATAAAAVATAAPFQR+YEFPLVPVALR+YLVAEPLLQR
tr|R1CDG7|R1CDG7_EMIHU	1	Uncharacterized protein OS=Emiliania huxleyi OX=2903 GN=EMIHUDRAFT_208289 PE=4 SV=1	442	26.9	44	ALVGNLLPDDIQIIER+ALVHDVLGFAGK+FALVHDVLGFAGK+FLENINDTVTDVLK+FLENINDTVTDVLKGDGIDTK+GLVGTGDAPGILPGLK+GSADGSSGLRR+IEELLTK+IGSADGSSGLRR+KCIGHIECGKPFGKR+LLSNTGELLK+SNTGELLK+VFALVHDVLGFAGK+VIGSADGSSGLR+VIGSADGSSGLRR+VLDFLAK
tr|R1CDH1|R1CDH1_EMIHU	1	Uncharacterized protein OS=Emiliania huxleyi OX=2903 GN=EMIHUDRAFT_469905 PE=4 SV=1	327	57.8	67	AALQTDICK+AAPVVVPLLVGYGSK+ACFSFMDR+ECYCGTVATDYTQTWGK+EVAVAAVAHGSGM+FKPLYSLADK+GFATGEPPMIWISK+GFLKEPTEANAK+GLDVRPYDK+IKDEAAYK+KDEAAYK+KEPTEANAK+LLPWEGK+MEAAGSSFQCGTDR+PVVVPLLVGYGSK+QATSNAYKPCVVFSSR+RDILPGR+SAFAEYAEGAMAGSGVR+SGLDVRPYDK+TIKDEAAYK+VFKPLYSLADK+VFKPLYSLADKVR+YSFVEEVR
tr|R1CDI4|R1CDI4_EMIHU	1	Uncharacterized protein (Fragment) OS=Emiliania huxleyi OX=2903 GN=EMIHUDRAFT_355058 PE=3 SV=1	291	33	24	ALPESFDSEEHWK+DQSNCGCCWAFAGAEAASDR+GCDGGQITTPWEYIK+GHDVWDDDK+MCIATGGK+MCIATGGKMVVPLSAQDVCFCGGGLF+MVVPLSAQDVCFCGGGLFSR+PESFDSEEHWK+RTGAVTGGQFK+TGAVTGGQFK
tr|R1CDI9|R1CDI9_EMIHU	1	Peptidyl-prolyl cis-trans isomerase OS=Emiliania huxleyi OX=2903 GN=EMIHUDRAFT_79153 PE=4 SV=1	138	52.2	11	AGAHGLLGDK+AQNELDPDFWAASIK+EGDWLREPVK+EKAEESESLGK+GAHGLLGDK+ISEEIHTGK+ISFNEAAFK+SEEIHTGK+SFTHQTCR
tr|R1CDM3|R1CDM3_EMIHU tr|R1D647|R1D647_EMIHU	1	Uncharacterized protein OS=Emiliania huxleyi OX=2903 GN=EMIHUDRAFT_241727 PE=4 SV=1;Uncharacterized protein OS=Emiliania huxleyi OX=2903 GN=EMIHUDRAFT_232873 PE=4 SV=1	340	44.1	42	GGELLAVELPGR+GMDDDAFKEECR+GPNYEALMR+LEEVPGNHLFFYQYDVR+LNESVPYVVVGH+LPEQVVVSSFPAPSLPAAK+LVCFHNAGSAESNYTGK+MPNDNPFVVACNER+SMGTWMLFETLK+TLSVAAEALFPVLAPK+VVESLPDGFM
tr|R1CDU2|R1CDU2_EMIHU	1	Uncharacterized protein OS=Emiliania huxleyi OX=2903 GN=EMIHUDRAFT_208544 PE=4 SV=1	185	24.3	8	AAALSAATLRPR+DPVTGSAASLVR+GWVSTDAGGLR+GWVSTDAGGLRDPVTGSAASLVR+PVTGSAASLVR+VDASPDEWRR
tr|R1CDV6|R1CDV6_EMIHU tr|R1FJU9|R1FJU9_EMIHU	1	Uncharacterized protein OS=Emiliania huxleyi OX=2903 GN=EMIHUDRAFT_354911 PE=4 SV=1;Uncharacterized protein (Fragment) OS=Emiliania huxleyi OX=2903 GN=EMIHUDRAFT_361285 PE=4 SV=1	400	30.7	19	AEVAALTELR+CWAAPEAR+EVAALTELR+HSASPSPNASPVVTR+LHGAAGAENTPPASPPASPR+LMDFGLSR+PSFAELVALTGDLEPALSQEER+RPTPPGLALK+SSNVLLDASGTAK+WMAPEVIR
tr|R1CDW1|R1CDW1_EMIHU	1	Uncharacterized protein OS=Emiliania huxleyi OX=2903 GN=EMIHUDRAFT_415810 PE=4 SV=1	183	22.4	4	DPASIPSDPEER+FAELGCEFTK+GGFGHLGITVPDVYDACAR
tr|R1CDX2|R1CDX2_EMIHU	1	Uncharacterized protein OS=Emiliania huxleyi OX=2903 GN=EMIHUDRAFT_463792 PE=4 SV=1	390	45.4	44	FASVPLYEIGGYFATVGLLR+HSDYFVR+LDEIIANIK+LFLAEVK+LFVVYFNK+LTPTLQQR+LYTTIGIPK+QIGKLDEIIANIK+QQAMLPTVR+RTDVWSVTSVLGMLHR+RYVDAIR+SAEEIAILK+SGNVYEVHSAYEATFNK+SVTSVLGMLHR+TSPWPTAEVVSPLVGGDATFLLLYR+TVEAVDLSR+VQCLLADYTLALK
tr|R1CDY7|R1CDY7_EMIHU tr|R1EV76|R1EV76_EMIHU	1	Uncharacterized protein OS=Emiliania huxleyi OX=2903 GN=EMIHUDRAFT_435760 PE=4 SV=1;Uncharacterized protein OS=Emiliania huxleyi OX=2903 GN=EMIHUDRAFT_443316 PE=4 SV=1	174	25.3	6	AAFFPGGAVFQDAYAVGSDFSK+GAEITDSIFDGANIDQADFR
tr|R1CDZ9|R1CDZ9_EMIHU	1	Uncharacterized protein (Fragment) OS=Emiliania huxleyi OX=2903 GN=EMIHUDRAFT_415819 PE=4 SV=1	127	81.1	17	AAANANFLEISK+AFCQHYYNVFDTDR+CQHYYNVFDTDR+LQTLYQDGSMLTFEDAQFMGMQAIMTKLTTLQFA+LTTLQFATVQHQVTT+LTTLQFATVQHQVTTCDAQPTPGGGILCFITGK+LVVDGGANPLMFGQTFH
tr|R1CE07|R1CE07_EMIHU	1	Methylenetetrahydrofolate dehydrogenase/methylenetetrahydrofolate cyclohydrolase OS=Emiliania huxleyi OX=2903 GN=EMIHUDRAFT_310482 PE=3 SV=1	324	42.9	9	AAAEVGFHSIDK+AGLPAHVR+ASAITPVPGGVGPMTIAMLLK+ASAITPVPGGVGPMTIAMLLKNTLNLARHAAGLPR+DADGFSSENVGNMCLR+ECVVVGRSNIVGMPVAHMLQSMDG+EVKQHSEALIASHKVTPGL+HIDEAKVLESIR+KAAAEVGFHSIDK+TAGLPAHVR+VLESIRVEK+VTPGLAVVLVGAR
tr|R1CE35|R1CE35_EMIHU	1	Uncharacterized protein OS=Emiliania huxleyi OX=2903 GN=EMIHUDRAFT_241934 PE=4 SV=1	120	26.7	25	EAFNLFDTDHSGSIDYR+FNLFDTDHSGSIDYR+GLTEEQIEEIR+KPGLTEEQIEEIR+NLFDTDHSGSIDYR+PGLTEEQIEEIR+TKKPGLTEEQIEEIR
tr|R1CE59|R1CE59_EMIHU	1	Uncharacterized protein OS=Emiliania huxleyi OX=2903 GN=EMIHUDRAFT_229350 PE=4 SV=1	215	37.2	11	ATIQNTADADGLR+CTLSQLGFERACAMFNLAAALSYRATIQNTADADGLR+EQADSHMPAIGEVHSLR+FGTAVDEALR+FGTAVDEALRR+GLTLDVRP+GLTLDVRPAAFEGFR+TLDVRPAAFEGFR
tr|R1CE75|R1CE75_EMIHU tr|R1EI15|R1EI15_EMIHU	1	Uncharacterized protein OS=Emiliania huxleyi OX=2903 GN=EMIHUDRAFT_208069 PE=4 SV=1;Uncharacterized protein (Fragment) OS=Emiliania huxleyi OX=2903 GN=EMIHUDRAFT_254148 PE=4 SV=1	222	22.9	17	AEKSDEDGDGAPK+EAEKSDEDGDGAPK+IEAEKSDEDGDGAPK+LHDLSSAVVR+LVTVLSDAALVDR+VLHDLSSAVVR+VVLHDLSSAVVR
tr|R1CE90|R1CE90_EMIHU	1	D-lactate dehydrogenase (Fragment) OS=Emiliania huxleyi OX=2903 GN=LDH1 PE=4 SV=1	240	33.3	7	IAFGSGGTQTK+IICWAIR+KGPVYTER+LLYASVDK+LNSIIPIDGGER+VQLTNTLGLK+VVCLAGAGIYDVLTK+VVGIGPTLK
tr|R1CEB5|R1CEB5_EMIHU	1	Uncharacterized protein OS=Emiliania huxleyi OX=2903 GN=EMIHUDRAFT_208172 PE=4 SV=1	168	44	16	AADGVATYQGAPLVTDAGPCR+AYYAEPSDLEGR+IVEAWPHPDSEK+KLLETATADLR+LLETATADLR+VDGATMPDPASPNQVK+VRVDGATMPDPASPNQVK
tr|R1CEF2|R1CEF2_EMIHU tr|R1E0Z0|R1E0Z0_EMIHU	1	Uncharacterized protein OS=Emiliania huxleyi OX=2903 GN=EMIHUDRAFT_117387 PE=4 SV=1;Uncharacterized protein OS=Emiliania huxleyi OX=2903 GN=EMIHUDRAFT_96331 PE=4 SV=1	442	18.8	6	ADFALYGPLWAHLYR+AFGYAPFVAGGVAGER+AQRPLDEYWGLALAPSR+LPFNAWH+QDSALICDEVER+RVDAWLAR+VIMPAVRL
tr|R1CEI4|R1CEI4_EMIHU	1	Uncharacterized protein OS=Emiliania huxleyi OX=2903 GN=EMIHUDRAFT_444583 PE=4 SV=1	439	57.4	84	AAESFDDK+AAESFDDKAAVAVDSAVAMVSDISAAGK+AAGAAETAAAAVASQER+AAHFWAASNK+AAVAVDSAVAMVSDISAAGK+ADSAASNSANK+AGAAETAAAAVASQER+AGSQTAAATQGVATTLSLTTDAQDAAIK+AGSQTAAATQGVATTLSLTTDAQDAAIKR+ALQAISSGVVK+ANAVAAATNAAAGLSSTTN+ANAVAAATNAAAGLSSTTNSWR+AQTGAETGAGFAAQGLDTGFR+ASVHTTTAMTK+EAAAHFWAASNK+EGQAYQASSK+FFTDPSFDFQK+GAAETAAAAVASQER+GAETGAGFAAQGLDTGFR+GAGFAAQGLDTGFR+IEEGAASEAPAAEAPAE+IEEGAASEAPAAEAPAEK+KEGQAYQASSK…
tr|R1CEL4|R1CEL4_EMIHU	1	Uncharacterized protein (Fragment) OS=Emiliania huxleyi OX=2903 GN=EMIHUDRAFT_44810 PE=4 SV=1	216	53.7	14	AAAHGVSAAQVALK+AAAHIDADLSELGVAAVDLLLIHFPSLR+AGGAAIDTAYDYGTQR+AIGVSNFQAK+ALEDAYLAGK+AVAAAHGVSAAQVALK+GVAAAGPATTAPFLTTK+HGSVLAIPEVK+VPSSSYEK
tr|R1CEM3|R1CEM3_EMIHU	1	Uncharacterized protein OS=Emiliania huxleyi OX=2903 GN=EMIHUDRAFT_440918 PE=4 SV=1	338	40.5	30	AGSPSRPEPVR+ANHAADLAR+EETLSIFSK+GSPSRPEPVR+LAGGDQIFGVDEDGSPLFGLRPGSQAALDIAAS+LAGMLQGEAAEAAAPLGEYAA+LFQETYAR+LNANHAADLAR+LVAGSPSRPEPVR+NANHAADLAR+QTGVGKEELEGR+SATATAAAAYSTWADLASEPQLLPEAQAAR+TAAAAYSTWADLASEPQLLPEAQAAR+VAGSPSRPEPVR
tr|R1CER0|R1CER0_EMIHU	1	Uncharacterized protein OS=Emiliania huxleyi OX=2903 GN=EMIHUDRAFT_241505 PE=4 SV=1	190	28.9	4	AAAAVDPGGGFVLR+ADFAVPDESVSR+ERADFAVPDESVSR+MQSLQLSR+NALLPFLASK+PAVDVAAAR
tr|R1CES1|R1CES1_EMIHU	1	Uncharacterized protein OS=Emiliania huxleyi OX=2903 GN=EMIHUDRAFT_117293 PE=4 SV=1	549	36.2	33	AALDAASFSLPDGVASEVK+AGGCLGFAPEGVSR+DWNEVLR+GSAASDGSADVSCR+GWVEVLK+LEDHNTMDYVE+LHQAADSQLTLK+LLFLRPSTMAAMVQK+LLVLFMR+LSADLEAVTINAPDWGVIR+LYEEAVADAR+NSGAVPIYR+QYLSLLR+SDLCMSYCKPIVALTCR+TTHDEALPK+VNVVPVGLAFTHR+VPIMGTLIR
tr|R1CEZ3|R1CEZ3_EMIHU tr|R1EFV5|R1EFV5_EMIHU	1	Uncharacterized protein OS=Emiliania huxleyi OX=2903 GN=EMIHUDRAFT_210259 PE=4 SV=1;Uncharacterized protein OS=Emiliania huxleyi OX=2903 GN=EMIHUDRAFT_242673 PE=4 SV=1	262	41.6	6	EAVGLLQTCESHPDSDVR+EGGQYSVWLAQALQAAGR+ISESVLYVLR+KISESVLYVLR+VAGETLIGVNAAPEEPHEEIFAAGVK+VLIEELSAPVSDQGAAPKPS+YFTQAVAAAPGGLTGR
tr|R1CEZ9|R1CEZ9_EMIHU	1	Uncharacterized protein OS=Emiliania huxleyi OX=2903 GN=EMIHUDRAFT_450877 PE=4 SV=1	331	33.5	14	ASGAPTVPATPPEDGDPMEK+ELEEGPAR+FMAGGMVAR+GAPTVPATPPEDGDPMEK+GSPPMAVLR+KFMAGGMVAR+LIAYTSDIGESVRPVVPASVVR+PADSLHDRPTMLR+PPMAVIR+PVEHLIDKGFDKAWPK+QLVADAAVAVDR+RELEEGPAR+TSDIGESVRPVVPASVVR
tr|R1CF10|R1CF10_EMIHU	1	Uncharacterized protein OS=Emiliania huxleyi OX=2903 GN=EMIHUDRAFT_208068 PE=4 SV=1	547	24.9	17	AAETLAALEASQGLR+ATTADETKR+DLQIQASQYYSMLQK+EAPAEKAAADKAR+LAALEASQGLR+LEASQGLR+LGLHLHAQPLLFVR+LPGFSTSFINQQANAK+PLFLLIAQQR+SGEEVYR+SGEEVYRNECAK+SGQSLQLLVLR+TVLPEGCWDLLSPQLYGTFWR
tr|R1CF13|R1CF13_EMIHU tr|R1E778|R1E778_EMIHU	1	Uncharacterized protein OS=Emiliania huxleyi OX=2903 GN=EMIHUDRAFT_117239 PE=4 SV=1;Uncharacterized protein OS=Emiliania huxleyi OX=2903 GN=EMIHUDRAFT_102729 PE=4 SV=1	1533	7.4	9	AAAPQAGTAAHLR+AAPAIASLGASGQAAR+DAGPADGTPVWLR+GGFLGAFFGQR+PQAGTAAHLR+QPSEEAAAAR+VALLQRMLDELLAFPEICSSAPLAAF+VVVTGAAEVSAGGR+YGPSLALLVR
tr|R1CF35|R1CF35_EMIHU	1	Uncharacterized protein OS=Emiliania huxleyi OX=2903 GN=EMIHUDRAFT_444491 PE=4 SV=1	304	78.6	314	AAACQYVAPDFTVCAK+ADKTGDKFSGSLAAK+ALTFGACADYSVSK+APTAFKDIGK+CSDLLSK+DAVSLAFGCQYK+DIGKLCSDLLSK+DKDLTVK+DYKTGSNSVEVK+EALGKPGGMVYAGSYYHK+ETPAPGKPGLLSSGK+GKVDADGMLSASYK+GLSLTLDCETPAPGKPGLLSSGK+GLSLTLDCETPAPGKPGLLSSGKG+GSYDYYR+GTLDYKTDALTAK+KDAVSLAFGCQYK+LCSDLLSK+LCSDLLSKDYK+LDCETPAPGKPGLLSSGK+LDKDLTVK+LNEALGKPGGMVY+LNEALGKPGGMVYAGSYYHK+LSNISTLTLATVIDTVHLAESSK+NEALGKPGGMVYAGSYYHK+PAPGKPGLLSSGK+PDFTVCAK…
tr|R1CF93|R1CF93_EMIHU	1	Chloroplast beta-keto acyl reductase OS=Emiliania huxleyi OX=2903 GN=EMIHUDRAFT_434850 PE=4 SV=1	365	27.9	16	AWMAAIEAAVGEK+ELAAQFPR+FASGPEALPQR+FLSHIGR+FTAGGGNEVQQR+KEPLFDAAR+KIEAMATFYK+LAAQFPR+LAAQFPRR+TLLGQGLDVILVAR+YGASWALVTGSSSGIGK
tr|R1CFC5|R1CFC5_EMIHU tr|R1FLL7|R1FLL7_EMIHU	1	Uncharacterized protein OS=Emiliania huxleyi OX=2903 GN=EMIHUDRAFT_117353 PE=4 SV=1;Uncharacterized protein OS=Emiliania huxleyi OX=2903 GN=EMIHUDRAFT_462539 PE=4 SV=1	341	24	4	FVACSVHK+GVPLVVDATQWLGAAAPLEPAR+HAPGIVGLR+TGAGMPPAAELVR+TLFGELLGGGVSSR+TPLPACVLAAGEAAVR
tr|R1CFG1|R1CFG1_EMIHU	1	Uncharacterized protein OS=Emiliania huxleyi OX=2903 GN=EMIHUDRAFT_469845 PE=4 SV=1	713	59.3	109	AELATDEYLPLTSVLEGVVILK+AGALLAVGILNCGVR+ANLASTFVNAFVNLGFGADK+AVGILNCGVR+DLDVLEPK+DPALALLNDYVEPGAETPQLK+EATSSMTSVPKPLK+EEASLATESLTR+EEEEVSEEDAALIEK+FLRPHYPTLK+FLYMSDTNIK+GAWGHEYVR+GGGDEEVQK+GTAVDVVGLAGRPK+HLAAEVGEEYNAR+HLAAEVGEEYNARLAAADAAADRAR+KEEEEVSEEDAALIE+KMGALLGLGLAYLGTR+KNPEFEGQ+LAAADAAADR+LMLPEGNK+LQVAIAILR+LRDDDAISEIMTACDDPLVSK+MGALLGLGLAYLGTR+MQLLVTR+NECDPALALLNDYVEPGAETPQLK+PALALLNDYVEPG…
tr|R1CFL2|R1CFL2_EMIHU tr|R1CFY5|R1CFY5_EMIHU	1	Uncharacterized protein OS=Emiliania huxleyi OX=2903 GN=EMIHUDRAFT_101295 PE=4 SV=1;Uncharacterized protein OS=Emiliania huxleyi OX=2903 GN=EMIHUDRAFT_241294 PE=4 SV=1	249	57.8	48	ADTKVPSLCQGSFCV+AFFSEVEK+EDLQLSMFLLGNAFR+FASATNALDVYLNDVELPPTVDDVYSSK+FSQTIVSTSAR+GLPLAASASGGATAGK+LDSGKPPEK+QGVFEFLN+QGVFEFLNMGGAVEK+SQPVTAFFSQTIVSTSAR+VKEEYSSR+VKQGVFEFLNMGGAVEK+VPSLCQGSFCV+WEDLQLSMFLLGNAFR+YTTIPVAK+YTTIPVAKR
tr|R1CFN0|R1CFN0_EMIHU tr|R1CH51|R1CH51_EMIHU	1	Uncharacterized protein OS=Emiliania huxleyi OX=2903 GN=EMIHUDRAFT_117103 PE=4 SV=1;Uncharacterized protein OS=Emiliania huxleyi OX=2903 GN=EMIHUDRAFT_101299 PE=4 SV=1	714	16.4	6	AATSTIAAAAPASQR+AGAAAGGATTAGAAQPAQSAAASAEAAR+ATSQQGLWGTLR+GGGGAGGETSLAYLR+GPQQPPATPAGATAGAAAGTPATR+RAQAAAAETK+SQAQALEQLKEER
tr|R1CFR7|R1CFR7_EMIHU tr|R1EWP2|R1EWP2_EMIHU	1	Uncharacterized protein OS=Emiliania huxleyi OX=2903 GN=EMIHUDRAFT_241371 PE=4 SV=1;Uncharacterized protein OS=Emiliania huxleyi OX=2903 GN=EMIHUDRAFT_235900 PE=4 SV=1	254	26	3	AFADSIHITPLTLGPCFGSAQGGPYAVR+ASLPLTWLPQTK+KVGIVGGGPLGEALA+VSWSDQSSWDR
tr|R1CFS8|R1CFS8_EMIHU tr|R1D4W2|R1D4W2_EMIHU	1	Uncharacterized protein OS=Emiliania huxleyi OX=2903 GN=EMIHUDRAFT_240944 PE=3 SV=1;Uncharacterized protein OS=Emiliania huxleyi OX=2903 GN=EMIHUDRAFT_219636 PE=3 SV=1	637	24.9	5	AELPAGLAR+AHEVEAAVR+ASRCTPGEPGADATCVAAMEMLISALGAEAANAALR+EGDELALDGAWECARR+FVAELPAGLAR+GVPLEVCVDCV+LVLVPDALCGSR+MLISALGAEAANAALR+TCSLPVHAMVRPRGGDFLYSEAELEVMR+TPGEPGADATCVAAMEMLISALGAEAANAALRFQAHGGVFLAGGVTAK+VLSSGGAPDATAGAAVLR
tr|R1CFT2|R1CFT2_EMIHU	1	Uncharacterized protein OS=Emiliania huxleyi OX=2903 GN=EMIHUDRAFT_117230 PE=4 SV=1	365	27.4	26	ATPTLAQGPVLR+FGAVLANPSFDK+GALFDLAAK+KYLLMAWLTK+LCTSKWCSSCIQR+SATASGWTLAQSR+SPPVCFTAHEK+TLAQGPVLR+WCSSCIQR+YFAQLEAVR+YLAAVLGRPSR+YLLMAWLTK
tr|R1CFU8|R1CFU8_EMIHU	1	Uncharacterized protein OS=Emiliania huxleyi OX=2903 GN=EMIHUDRAFT_444502 PE=4 SV=1	444	29.1	12	AAAAAATAAAAA+ALEGWAALTGSGR+DQQLAELHAANGR+EALQQSLAPNYTAR+EGTIHVFPGDDPHVLATK+ELAVAWASQR+GAAAQALAAQALAGPAR+IAEGLFR+LQNAELSGER+RGAAAQALAAQALAGPAR+VSTATSDAEADAAR
tr|R1CFY4|R1CFY4_EMIHU tr|R1EIW8|R1EIW8_EMIHU	1	Uncharacterized protein OS=Emiliania huxleyi OX=2903 GN=EMIHUDRAFT_450792 PE=4 SV=1;Uncharacterized protein OS=Emiliania huxleyi OX=2903 GN=EMIHUDRAFT_458498 PE=4 SV=1	326	17.2	3	LESTAALGER+MSGNGFGWGQ+SAINELESTAALGER+WYQGMAVYEGLSR+YGCPVFSSLADALASPLR
tr|R1CG03|R1CG03_EMIHU	1	Glycerol-3-phosphate O-acyltransferase OS=Emiliania huxleyi OX=2903 GN=EMIHUDRAFT_463748 PE=4 SV=1	770	28.6	13	AMAAEYNSTLK+AVAEAEPPTDDDAGSPEAPPR+FPEGGSHDRASLLPLKASIETAAGIAMMALGAVAK+FVGETFGAIPVERPQDAR+GAPSPVASPLQSPQTPPLR+GVVAEVLADDALR+IAMMALGAVAK+LLATSPQLPR+LLAVVLYPDYR+LSLGTLTR+LWLAIASAACLPPIGVSNLQAICVGGLFVVAWMAYNISLK+PMSISSSSER+TFITAGLR+TGTGPMSLSQQVNFAR+VERPQDAR
tr|R1CG08|R1CG08_EMIHU	1	Methionine sulfoxide reductase OS=Emiliania huxleyi OX=2903 GN=EMIHUDRAFT_65214 PE=3 SV=1	211	15.2	4	FGSPQSAAK+GVAEAAIADAQAR+VGNDYGSQYR
tr|R1CG22|R1CG22_EMIHU tr|R1F3B2|R1F3B2_EMIHU	1	Uncharacterized protein OS=Emiliania huxleyi OX=2903 GN=EMIHUDRAFT_430601 PE=4 SV=1;Uncharacterized protein OS=Emiliania huxleyi OX=2903 GN=EMIHUDRAFT_426930 PE=4 SV=1	1126	13.9	14	AAAPVFAR+AAPILVMDEATANVDHETDTR+ASRRMHAAMT+ASTVIVMGEGGR+DNILFGSPYEASR+EHEAIAALR+GEHEAIAALR+GVNLSGGQQQR+LNGWEDEFEAR+LQYATAAAPVFAR+LSFTVPAR+LSIIQQEPTLFR+SLAEESGEMGALR+SPYEASR+SYATQFTQAIMWFFR+VGQHLFDR
tr|R1CG70|R1CG70_EMIHU tr|R1DHH6|R1DHH6_EMIHU	1	Uncharacterized protein OS=Emiliania huxleyi OX=2903 GN=EMIHUDRAFT_450831 PE=4 SV=1;Uncharacterized protein OS=Emiliania huxleyi OX=2903 GN=EMIHUDRAFT_228645 PE=4 SV=1	359	20.3	9	ATAFWVPGR+DHTAILLSR+EVPLPTLASLVDR+LGAVAASAFGA+LLAAGVAPETR+SQALTASHLR+SSSFAAAAARLLAAGVAPETR
tr|R1CG81|R1CG81_EMIHU tr|R1F6F9|R1F6F9_EMIHU	1	Uncharacterized protein OS=Emiliania huxleyi OX=2903 GN=EMIHUDRAFT_463777 PE=4 SV=1;Uncharacterized protein OS=Emiliania huxleyi OX=2903 GN=EMIHUDRAFT_467620 PE=4 SV=1	981	64.1	158	AFCTPSTNMQK+AGFTVTAVDDHFSDLSK+ALPLDLPEEAAAEGKK+ANGQVALPHSMVAEAEEPAQALADFVGR+ANHSANTLR+APALPELFPEHR+ARPGPQLVLLR+ATLPAAAYLQTPIGYFK+AVARPGPQLVLLR+AVGWLEALEPGK+DFIANHSANTLR+DFTYGANVPCTSVLVDR+DFTYGANVPCTSVLVDRDFIANHSANTLR+DLEAEEAAAEK+DMGLSESSGLLK+EMGTAAGQLAK+FAPQMVNQFDGAFYR+FLQPYPSQVQLFK+GALAVCGVTK+GDIAYTNYVADQMEK+GGEDRVEEIIAAK+GSSTSNSMAQMEEK+HAMVSGMLDAPYK+HPALLSSSQFK+HYASYMLQTLCECGDAALIKAFCTPSTNMQKAI…
tr|R1CG87|R1CG87_EMIHU tr|R1EWU5|R1EWU5_EMIHU	1	Uncharacterized protein OS=Emiliania huxleyi OX=2903 GN=EMIHUDRAFT_240889 PE=4 SV=1;Uncharacterized protein OS=Emiliania huxleyi OX=2903 GN=EMIHUDRAFT_235803 PE=4 SV=1	217	40.1	14	ALLAQLESIR+ARQESLLQR+GAAAAAAAEEEEPPDAPGATGDDEDMSGLSK+GVETDAQQQSK+IALAAAPAAK+KRPEAEPEPVDEMEPR
tr|R1CGC7|R1CGC7_EMIHU	1	40S ribosomal protein S4 (Fragment) OS=Emiliania huxleyi OX=2903 GN=EMIHUDRAFT_55884 PE=4 SV=1	149	59.7	86	APRPSTGPHK+ECMPLIILLR+EMGAGGVPYVVTHDGR+GGIWAPRPSTGPHK+GGVPYVVTHDGR+KLEMGAGGVPYVVTHDGR+LEMGAGGVPYVVTHDGR+LGGIWAPR+LGGIWAPRPSTGPHK+LIKVDGK+LKYALTGK+LRECMPLIILLR+PRPSTGPHK+PYVVTHDGR+TDLKYPAGFMDVISIEK+TIRYPDPNVK+VDGKTRTDLK+WAPRPSTGPHK+YPAGFMDVISIEK+YPDPNVK+YVVTHDGR
tr|R1CGD3|R1CGD3_EMIHU	1	Uncharacterized protein OS=Emiliania huxleyi OX=2903 GN=EMIHUDRAFT_444395 PE=4 SV=1	128	39.8	75	ASVQLGSGWDPLGALK+ASVQLGSGWDPLGALKK+DPLGALKK+EGLNNPIDATR+GLNNPIDATR+GPINKSEVR+GSGWDPLGALK+GSGWDPLGALKK+GWDPLGALKK+GWSILEGLNNPIDATR+KWGGAPETL+KWGGAPETLA+KWGGAPETLAS+KWGGAPETLASVQ+KWGGAPETLASVQL+KWGGAPETLASVQLGSGWDPLGALK+LASVQLGSGWDPLGALK+LEGLNNPIDATR+LGSGWDPLGALK+LGSGWDPLGALKK+SGWDPLGALK+SGWDPLGALKK+SILEGLNNPIDATR+SVQLGSGWDPLGALK+SVQLGSGWDPLGALKK+TLASVQLGSGWDPLGALK+VQLGSGWDPLGALK+VQLGSGWDPLGALKK+WG…
tr|R1CGE5|R1CGE5_EMIHU	1	Peptidylprolyl isomerase OS=Emiliania huxleyi OX=2903 GN=EMIHUDRAFT_458290 PE=4 SV=1	631	35.8	47	AAGSGALLEEAAEPAP+ACAESAPEK+AIDAALLEMK+ATLSSWVR+DDFENPSDRWEAVLR+DGEALLSVR+EVQVLCDGLLLQKTLVRAPK+GEASAFTVLPAAR+GEVEATGFVFR+GPGSWELPGER+IDPSEYEEEGAAAK+MGGGAGLEGR+PLDNFSK+PSEYEEEGAAAK+PVPHTAEAVVR+RGEVAELK+RGEVALLR+VAPEAEVTMALGGGSVEAPLEEVSR+VASMEPGDVGLTLDCSGGK+VEPVPHTAEAVVR
tr|R1CGH7|R1CGH7_EMIHU	1	Uncharacterized protein OS=Emiliania huxleyi OX=2903 GN=EMIHUDRAFT_469732 PE=4 SV=1	1179	17.8	21	AENSDAPILSTDIDTR+ALMSTPQQR+DNDPVISTDLTDSR+ESAVSGSAMLEPK+FEVGSWVEHR+GGVHSNNEAVR+HFLVAVLR+KALMSTPQQR+KGQAGLDAEVQK+KQTGVPHADLR+LAGAAQPAR+LGGVHSNNEAVR+LTQIPMGEFIEEQVR+MLLQHVR+PGRPASLELNK+QALLAMVPQIDELQK+QCAGCFK+QLEPVEQNR+RMSVPSPPDGR+SGDEYIFFAR+VYISYLDSVR
tr|R1CGH9|R1CGH9_EMIHU	1	Uncharacterized protein OS=Emiliania huxleyi OX=2903 GN=EMIHUDRAFT_453561 PE=4 SV=1	304	19.7	6	EGAPQLSGCVFSQAPAAEAAK+FMYEATK+VDGVWDLLPEK+VDYMGDVPIFCWTGFEDEGGE
tr|R1CGI4|R1CGI4_EMIHU tr|R1FLF1|R1FLF1_EMIHU	1	Uncharacterized protein OS=Emiliania huxleyi OX=2903 GN=EMIHUDRAFT_116986 PE=4 SV=1;Uncharacterized protein OS=Emiliania huxleyi OX=2903 GN=EMIHUDRAFT_108844 PE=4 SV=1	146	30.1	2	EPQLVSEP+EPQLVSEPQQGPK+PRPVPVASAPFEPEAALPQPEGR+VQRPAVARPRPV
tr|R1CGI9|R1CGI9_EMIHU	1	Polyketide synthase OS=Emiliania huxleyi OX=2903 GN=PKS2 PE=4 SV=1	7019	20.8	14	AAGVSSFGYS+ALDAAAVGPGAAAATLALSGSK+ATPALLSAFGR+ATPALLSAFGRPGGAGGK+AVCCGDAAGGASSTR+DAAAAASPPPVGGAAR+DAATLSFR+DACCRPWTLGGAR+DAPPVLAAVAVR+ELVHTCR+FAWGEAAHPLR+GALSALVVEPQPPFR+GGASEGADSAGGGLAGGGCLAR+GGGSVSSGPAGLPSGSAALFVR+HGASSPSAQLR+KTAAALWCSTESA+LAAALCPAAAYASLRSSGLEYGRSFR+LDVVLSSLSR+LFVPNAQLR+LGLATGALASLAR+LLAAAPQLPPIDR+LLTLGAQQASPR+LSAVQVSAPQADAAVLAAAATR+LSLGPSPGQPSAALLAVR+LSLGPSPGQPSAALLAVRPATR+MAL…
tr|R1CGL0|R1CGL0_EMIHU	1	L-Rhamnonate dehydratase OS=Emiliania huxleyi OX=2903 GN=EMIHUDRAFT_463730 PE=4 SV=1	435	21.6	10	AADVLQPDITWMGGITEAR+ALEPHGLK+DGFIDLPDRPGFGVTLVR+LPVYCTTAK+LRNEPVYALLGGK+TAEESAAQYAVTSQADSGLVGDETRPR
tr|R1CGL6|R1CGL6_EMIHU	1	Uncharacterized protein OS=Emiliania huxleyi OX=2903 GN=EMIHUDRAFT_116965 PE=4 SV=1	1580	13	12	ALSVASPEAVR+APAGECVPLQR+APAPDDREAALHILRLVDEGEVDEGGFLSSR+EVAQVDDTR+FLSSRGWLASHALPALGALLEGPADEEDQDNSQLMK+HSDTDVR+KPAEPWGSLVAAMYR+LLAEAAEAAGR+LLAPRPTR+LVLDQPLLR+QVVATIGGR+SAIFADGGGFELPDAAR+SKPAEPWGSLVAAMYR+SLPIFELHR+VHELVAAR+VPLQRGVHCVAPPGVPESLLAGGR
tr|R1CGM1|R1CGM1_EMIHU tr|R1DGC8|R1DGC8_EMIHU	1	Uncharacterized protein OS=Emiliania huxleyi OX=2903 GN=EMIHUDRAFT_240774 PE=4 SV=1;Uncharacterized protein OS=Emiliania huxleyi OX=2903 GN=EMIHUDRAFT_103848 PE=4 SV=1	378	27.6	7	AAVGPVLATVEALR+AGVGGGDNEYLAAK+DAIVAVGDSNAPQAAQDALR+DGKLLELRAGVGGGDNEYLAAK+LAATYVTNLASDAANER+LCAGGAPPGGADMQPK
tr|R1CGR0|R1CGR0_EMIHU	1	Uncharacterized protein OS=Emiliania huxleyi OX=2903 GN=EMIHUDRAFT_436762 PE=4 SV=1	242	20.7	7	APSTTSTDDLAGMR+ELPATGGLSR+QGLSFGGSPQSGPSR+TDDLAGMR+YFSEFVPETSR
tr|R1CGS7|R1CGS7_EMIHU	1	Uncharacterized protein OS=Emiliania huxleyi OX=2903 GN=EMIHUDRAFT_450816 PE=4 SV=1	715	35.9	19	AEIPLAALHPLTEYDVWMPLQK+AMLEAALSKEEAEEAAAEVAEEK+AYMPGVMQTPSAWR+EESPELFFLPPALGELR+EVTAATPGSLWFTPEAGWP+EVTAATPGSLWFTPEAGWPK+EVVGVTSLATHALK+FSIQWYSET+FSIQWYSETDR+GEKLDDELATQGIAGALAR+GMLPQLPPVLPPPR+HFYELDPYNSR+KAAAREAR+LGETLQSLR+LPVLEALEAR+QLPPVLPPPR+SHPLTFNK+VEVLEAEGLK+VEVLEAEGLKK+VLEAEGLKK+VSEVVSLNNLDLK+WSEAASFAANGPPLDK+YPAALSGSEPPHVLPFK
tr|R1CGT3|R1CGT3_EMIHU	1	Uncharacterized protein OS=Emiliania huxleyi OX=2903 GN=EMIHUDRAFT_101569 PE=4 SV=1	255	22.4	8	GPILPLFMSR+LPSFTVANER+SEGWGNSHAPSSASAAGDA+TALFESPQWPALLSSLNR
tr|R1CGT9|R1CGT9_EMIHU tr|R1FFX5|R1FFX5_EMIHU	1	Uncharacterized protein OS=Emiliania huxleyi OX=2903 GN=EMIHUDRAFT_101573 PE=4 SV=1;Uncharacterized protein OS=Emiliania huxleyi OX=2903 GN=EMIHUDRAFT_111272 PE=4 SV=1	280	19.3	5	ELLQGVTGASER+EVDGMAGADR+LVVPDDQR+VFGAVPIQGTSAPEDLDPWPGGLK
tr|R1CGU3|R1CGU3_EMIHU tr|R1FM67|R1FM67_EMIHU	1	Uncharacterized protein OS=Emiliania huxleyi OX=2903 GN=EMIHUDRAFT_207807 PE=4 SV=1;Uncharacterized protein OS=Emiliania huxleyi OX=2903 GN=EMIHUDRAFT_228606 PE=4 SV=1	406	15	2	DDESESVEAALAK+EVVAAGAGLLSNAPLVSTLR+LCAGGAPR+LDVQYEVLQR+SDAAAAGISR
tr|R1CGU7|R1CGU7_EMIHU	1	Uncharacterized protein OS=Emiliania huxleyi OX=2903 GN=EMIHUDRAFT_352521 PE=4 SV=1	347	24.5	10	AVSLAIGIGIQNFPEGMAVSMPLM+GGSIAGTCESAALR+KVLDFFLGVSGGVMTAASYWSLLAPA+LGLPEPLFR+NVATSEGSATR+RLGLPEPLFR
tr|R1CGV1|R1CGV1_EMIHU tr|R1EZG2|R1EZG2_EMIHU	1	Uncharacterized protein OS=Emiliania huxleyi OX=2903 GN=EMIHUDRAFT_430527 PE=3 SV=1;Tryptophanyl-tRNA synthetase OS=Emiliania huxleyi OX=2903 GN=EMIHUDRAFT_426613 PE=3 SV=1	420	50.7	49	AASTLADAGAAAETAEAPGGGGAAGVK+AMGFTLPGETPK+AMGFTLPGETPKF+ASTLADAGAAAETAEAPGGGGAAGVK+ASTLGSSAALGR+EGAEAADETASR+ELSQATYR+EPEALIVK+GIGYSPDRPEANNLLGIYEAMTGK+INLLDSPDEIR+INLLDSPDEIRR+KGIGYSPDRPEANNLLGIYEAMTGK+KVFVEPEALIVK+LDSPDEIR+NLLDSPDEIRR+PLLADALIAHLEPLQAR+QHLELTR+SDANDLSR+TAALYLAAGIDPK+VFVEPEALIVK+VLSGVQPTGVLHLGNYLGAIR+VMSLQDGTAK+YAELVAEPEYLASVLR
tr|R1CGW5|R1CGW5_EMIHU	1	Uncharacterized protein OS=Emiliania huxleyi OX=2903 GN=EMIHUDRAFT_202511 PE=4 SV=1	169	29	8	AGSPTLFAVYER+ALSTAEWDAAEGLAR+GNLSALGLFR+PAPLADDDAYRR
tr|R1CGW7|R1CGW7_EMIHU tr|R1CX84|R1CX84_EMIHU	1	Uncharacterized protein OS=Emiliania huxleyi OX=2903 GN=EMIHUDRAFT_116875 PE=4 SV=1;Uncharacterized protein OS=Emiliania huxleyi OX=2903 GN=EMIHUDRAFT_114757 PE=4 SV=1	335	46	22	AFDETWR+DTFDEPHVLSV+DVVVVTFR+GVTVLDGATGEMR+LAPAGDGPGVR+LRPEGSAEDGRVPTPR+LVQPMPCGPVSR+RWECVHEGGDEGAPAPR+SGHAAAVTEAGR+SKDTFDEPHVLSV+VAASLSALPSGAFLLQGGWDPK+VSGHAAAVTEAGR+VTVPSWSTLR+WECVHEGGDEGAPAPR
tr|R1CH15|R1CH15_EMIHU	1	Uncharacterized protein OS=Emiliania huxleyi OX=2903 GN=EMIHUDRAFT_366624 PE=4 SV=1	216	13	6	EQFLFLR+LSADVLIDAPGSK+MHAPGLLR
tr|R1CH53|R1CH53_EMIHU	1	Uncharacterized protein OS=Emiliania huxleyi OX=2903 GN=EMIHUDRAFT_240879 PE=4 SV=1	3560	29.5	114	AAAHGVEASGEAAAPK+AALQLVLR+AATQLELLR+AAVAGIQQK+AAWLHVNSMR+AFMVPTAE+AHVALGAGR+ALAAAHGVEASGEAAAPK+ALIDQLTYR+AMTGADDAAGAAGAIAR+APHVSPACR+ASLLEHIAAR+ATQLELLR+AVAAALPPYEPPAQK+AVYTFEYDR+AWLDAHPR+DAALIDQLTYR+DFIVSDEEK+DPAFIDIYSGPLSDSTYSTESR+DTASAAILQAHLAMLASTLPPSELD+DYSQGAYR+EFGEFADAR+EFYDETLKPLLAR+ELPSFGGR+ELYADAEASR+FAAELPVGSR+FCPTTELPAALEASAR+FGVPGSDAYVDR+FKPDGGPAAILYAVR+FVDSQHDFDAPAVGALLR+GAVAFAAELPV…
tr|R1CH58|R1CH58_EMIHU	1	Tentative Ca2+ interacting HCO3-transporter OS=Emiliania huxleyi OX=2903 GN=AE3 PE=4 SV=1	551	29.9	14	ALAVPLPSNLR+ATGLDSNPAAAVVSPSPLAPPPESAPAPEQER+ATYHLDLAFADADR+DGSGEVTADELVALLR+GIPFLPMY+KVMTGNQFLQR+LFSGLAGDVALR+LSPTAASSEFSELWPVGNPADNPDSR+QLGIIDTPISPDIR+RPDAPDK+SSQAASEEVGEEAE+VMTGNQFLQR
tr|R1CH68|R1CH68_EMIHU	1	40S ribosomal protein S12 OS=Emiliania huxleyi OX=2903 GN=EMIHUDRAFT_358111 PE=3 SV=1	143	95.8	76	ALVHDGVAR+AQLCVLSADCSEPEYTK+CSEPEYTK+EALCAEHGVNLMK+ESEALSILQDYFK+EWGEESEALSILQDYFK+GLHECAKTLDK+GQAQLCVLSADCSEPEYTK+KNALVHDGVAR+KQLGEWVGLAK+KVVGCSCVVVR+LDQEGAAR+LKNALVHDGVAR+LVEALCAEHGVNLMK+LVHDGVAR+LVLKNALVHDGVAR+MADEETTEVEVAETAPVAEAPAVMDVETALKLVL+NALVHDGVAR+QLGEWVGLAK+TLDKGQAQLCVLSADCSEPEYTK+VLSADCSEPEYTK+VVGCSCVVVR
tr|R1CH70|R1CH70_EMIHU	1	Protoporphyrinogen oxidase OS=Emiliania huxleyi OX=2903 GN=EMIHUDRAFT_463658 PE=3 SV=1	658	52.3	35	AAIGALVGHAPPPEGK+AAIGALVGHAPPPEGKEETIR+AEADTPGLWVCGN+AEADTPGLWVCGNYR+ASADMAVDRR+CPPEYNLLLNYIGGSR+DAPATPPAAPAATPPP+DLPGFGSLNP+DLPGFGSLNPR+DVELDNGFGPLR+DYVGGNVVSHEEDGFVWEDGPNSFATQPSIVR+ELVFADESLPPWVNHGGK+FGLSGSLLSWPGK+GGADVLLAEAR+GIYYPPVAAVTVAYPK+GLSTLPHAIAAELGQPHGAPPDPASR+GVIDEVLPGAAPLTEALR+IGALVGHAPPPEGK+ISHELGIEK+KGIYYPPVAAVTVAYPK+LGAIFYGGLAR+LLKPDAPPPK+LWPTAIPQYELGHAPLIEALER+PEYNLLLNYIGGSR+SHEL…
tr|R1CH82|R1CH82_EMIHU tr|R1F6V4|R1F6V4_EMIHU	1	Uncharacterized protein OS=Emiliania huxleyi OX=2903 GN=EMIHUDRAFT_207295 PE=4 SV=1;Uncharacterized protein (Fragment) OS=Emiliania huxleyi OX=2903 GN=EMIHUDRAFT_122734 PE=4 SV=1	535	19.3	4	DPFQLPAPAVLPAK+EEPLLDESQKR+LLDESQKR+QSTSSPELGHSR
tr|R1CH97|R1CH97_EMIHU	1	Uncharacterized protein OS=Emiliania huxleyi OX=2903 GN=EMIHUDRAFT_207319 PE=4 SV=1	529	21.2	11	ASAEATADQTSR+ELASAEATADQTSR+FGLPGSEAGGTYASLLSSLAK+FVWLPLR+KYFEDFEVWSPR+LEAEGAVLR+LELLDESGAR+QSVAEVASAGAAEAAEAPSR+RAAALETLR+VASAGAAEAAEAPSR+VLDTALLYPLR
tr|R1CHC2|R1CHC2_EMIHU	1	Uncharacterized protein OS=Emiliania huxleyi OX=2903 GN=EMIHUDRAFT_207361 PE=4 SV=1	111	23.4	27	EDREFEEWAR+EFEEWAR+IASGVDPDEDFGTGR+KIASGVDPDEDFGTGR+PDEDFGTGR
tr|R1CHD4|R1CHD4_EMIHU tr|R1DYB9|R1DYB9_EMIHU	1	Uncharacterized protein OS=Emiliania huxleyi OX=2903 GN=EMIHUDRAFT_463684 PE=4 SV=1;Uncharacterized protein OS=Emiliania huxleyi OX=2903 GN=EMIHUDRAFT_470692 PE=4 SV=1	1079	20.4	18	AEGGVGVSPEDGPR+APSLPDELR+APYVPPGAR+ASGGGDDERR+FALAVYEYHAR+GDALVAPLVEQQR+HAENLLDGTAMLEGAR+ILHCAASR+LTGGGESGGGESGGGESGGGGEGR+QDLTVQHLSSLPAAQR+SPAPSALPTLPLR+SQPGFISFDR+TVALGLAPPELAAPPVAQAIAVVTALQR+VCYTPAVDHER
tr|R1CHE3|R1CHE3_EMIHU	1	Uncharacterized protein OS=Emiliania huxleyi OX=2903 GN=EMIHUDRAFT_207406 PE=4 SV=1	3819	17.6	48	AALDATLFEPGQWQLERSKELPK+AAMTLGKDMTFR+AAMVVEAR+ALQDAAASLVER+ANLLASALVSR+AVLAAGQSAAAQ+AVLAAGQSAAAQALSR+DAVLELDPR+EEAQIVALFNETR+ELHALLEQWNNVALR+FAFSLRPASGFVR+FAIAQHAWAPTGGGDNSK+FEALSYSRPENPVGR+FLDAQAAGR+FVVSVVPPHLLPSAQGVLR+GASYVGQSGGQPR+GFLGSELAAEEK+GLSPLQAFHAFNVSR+GVLLLDPTSLK+IEREEDVLHLK+KFLDAQAAGR+KSVLLKFIEGVASLQGEAAR+KVFGVTKPR+LASCAEGEADALAGTPLRPIDLSR+LLANQQGYIPNTYCLR+LLLENFPELGFFR+LPAPLLAR+MLMVP…
tr|R1CHE6|R1CHE6_EMIHU	1	Uncharacterized protein OS=Emiliania huxleyi OX=2903 GN=EMIHUDRAFT_458270 PE=3 SV=1	999	43.2	87	ADEAEFDFEVLENPSR+AESYNPHVR+AIDEYCK+AIEEMLGYAHDTAHEK+AKAAERAEEER+AYLLDALR+AYQMVMGLALEAR+DNLEWLSR+EALELLTPMLSDPVDYVR+EEMLGYAHDTAHEK+ESYNPHVR+EVASTVATASLSTTAK+FCSLLPASR+FGAIVATGLLDAGGR+FSATATLGVIHR+FTPTAAIGLNADLR+GDISTAAVAAVLK+GLPAPEYLGLAR+GVLFNDSAVAGEAAALAMGLLMLGSASPK+KAEAEAAEK+LAESYNPHVR+LAMGLLMLGSASPK+LIDLVDR+LLAESYNPHVR+MLEYCFGLFSSAVVPR+MVESSLER+NVTIGLTSR+QALSLLAPYLPQAGMSASPYSEGGALFA+QGALLASSMVL…
tr|R1CHH1|R1CHH1_EMIHU	1	Uncharacterized protein OS=Emiliania huxleyi OX=2903 GN=EMIHUDRAFT_427188 PE=4 SV=1	313	34.5	17	FLEVDAGR+GEELTCVVLK+HLLANLFFALLPPSR+LADGLEGLLHVSQVSR+LDELSPGR+LDIGTGSPATMPR+MLESRPGEMLDDR+PGEMLDDR+SAPPPIPSVDVK+VDLADGSLALSTK
tr|R1CHH6|R1CHH6_EMIHU	1	40S ribosomal protein S6 OS=Emiliania huxleyi OX=2903 GN=EMIHUDRAFT_354741 PE=3 SV=1	245	53.1	107	AELEGLTDK+AKSEAAAYQK+ALSKEDDVR+ALSKEDDVRK+EIEDEKK+EVDGSDLGEEFAGYIFK+EVPAKSEDKKPGSK+FALSKEDDVR+GDAELEGLTDK+KGDAELEGLTD+KGDAELEGLTDK+KLFALSK+KLFALSKEDDVR+KLNIANPSTGCQK+KLYEIEDEK+LATEVDGSDLGEEFAGYIFK+LFALSKEDDVR+LFALSKEDDVRK+LHLVIVK+LNIANPSTGCQK+LVTPISLQR+LYEIEDEK+LYEIEDEKK+LYEIEDEKKLR+MKLNIANPSTGCQK+QGVLTADR+QGVLTADRVRLMMAK+SEAAAYQK+SEAAAYQKLLALR+TPISLQR+YEIEDEKK
tr|R1CHJ0|R1CHJ0_EMIHU	1	Uncharacterized protein OS=Emiliania huxleyi OX=2903 GN=EMIHUDRAFT_450754 PE=4 SV=1	237	33.3	10	AAAAEAALSEAR+AQAEAASLR+EGEAEEEQR+IETLDELFR+LLLASQLAR+SGGAAVDVEALREELR+SLLQQVGQEASQTYR
tr|R1CHJ5|R1CHJ5_EMIHU	1	Uncharacterized protein OS=Emiliania huxleyi OX=2903 GN=EMIHUDRAFT_116942 PE=4 SV=1	358	38	14	DAEETSGKPGAGGR+HIDGECTPPSR+IYVGSNADDQSSVWELQDR+IYVGSNADDQSSVWELQDRR+LEAGNVRDASRTWWR+NEEAEPPMTNLMGEVIKPK+QCFASEEPFENKVPTNAYYDTR+TLPALWSDVDGAR+TWWRQCFASEEPFEN+VPEGTPAR+VPEGTPARDLR+VPTNAYYDTR+WEESPLAGSAR
tr|R1CHK3|R1CHK3_EMIHU tr|R1EBG7|R1EBG7_EMIHU	1	Uncharacterized protein OS=Emiliania huxleyi OX=2903 GN=EMIHUDRAFT_354750 PE=4 SV=1;Uncharacterized protein OS=Emiliania huxleyi OX=2903 GN=EMIHUDRAFT_369121 PE=4 SV=1	237	23.2	13	AGGGGAEGGGTVIR+DLCQTPDLK+HPADLAVGEWR+PLVTYPGGQR+SPLVEQQQLK+SPLVEQQQLKR
tr|R1CHK6|R1CHK6_EMIHU	1	Uncharacterized protein OS=Emiliania huxleyi OX=2903 GN=EMIHUDRAFT_443584 PE=4 SV=1	199	64.3	44	AHGTSAAPVQGN+AHGTSAAPVQGNLR+AVLSTAFGTALAIR+DGETVSVTGTHLGHNLPDR+DQEVVWENTR+FAEFGGYWK+PTTYYDSVTGKPLFR+SAAPVQGNLR+SMDEFLAESNLHGWPSFR+TEPTTYYDSVTGK+TEPTTYYDSVTGKPLFR+TGTHLGHNLPDR+WNVDVENADR+YCINLVSIAGR+YCINLVSIAGRPGGAPQ
tr|R1CHN6|R1CHN6_EMIHU tr|R1EZI5|R1EZI5_EMIHU	1	Uncharacterized protein OS=Emiliania huxleyi OX=2903 GN=EMIHUDRAFT_444344 PE=4 SV=1;Uncharacterized protein OS=Emiliania huxleyi OX=2903 GN=EMIHUDRAFT_434154 PE=4 SV=1	374	21.9	5	EAEGAPSATGSGSGSGR+QALDATVDLTK+SGDFAADVPPCRYAGETGCLVAAPLCHDECGEYLS+TAVAGSQGYVAADGFVPAR
tr|R1CHP0|R1CHP0_EMIHU	1	E3 ubiquitin ligase OS=Emiliania huxleyi OX=2903 GN=EMIHUDRAFT_430497 PE=4 SV=1	406	43.6	22	AAYVSGGGYHSLAVDR+AGEAHSACVAGDGQLYTWGR+AYTFGYGTPLGLPK+EAPVPIPALEATPIAHVACGK+EGGVWSWGR+GAGGLGHGDR+KQWELAEVTFDGR+LEPERMDEACDDLAPTVAR+LGFGDASDRLEPER+LGFGDASDRLEPERMDEACDDLAPTVAR+LGFGDSQDR+MDEACDDLAPTVAR+VAQLEVGASHVAIR+VVSAFGGDVR+YFEPTLLPGSGGR
tr|R1CHP5|R1CHP5_EMIHU	1	Cysteine desulfurase NFS1 OS=Emiliania huxleyi OX=2903 GN=EMIHUDRAFT_424605 PE=4 SV=1	409	26.4	11	AAELLETLSER+ALRPSVLVHTDAAQSIGK+EEVALAADLIAEEAR+GIAALYIR+HGGGQESGR+LAADLIAEEAR+PNTLSIGLRDVR+RQWGQGDGAAGK+TRDALESALVER+VPPEFAVGT+VPPEFAVGTLR
tr|R1CHT1|R1CHT1_EMIHU tr|R1E6W7|R1E6W7_EMIHU	1	Proteasome subunit alpha type (Fragment) OS=Emiliania huxleyi OX=2903 GN=EMIHUDRAFT_55830 PE=3 SV=1;Proteasome subunit alpha type (Fragment) OS=Emiliania huxleyi OX=2903 GN=EMIHUDRAFT_75973 PE=3 SV=1	156	93	28	AVENSGTAIGIR+CKDGVVLGVEK+CTGIAVSGMMADAR+DGVVLGVEK+IYTVDKCTGIAVSGMMADAR+KDGVVLGVEK+MMLPGSNR+MMLPGSNRR+RIYTVDK+SSIGTGYDQSTTTFSPDGR+VFQIEYAAK
tr|R1CHW6|R1CHW6_EMIHU	1	Uncharacterized protein OS=Emiliania huxleyi OX=2903 GN=EMIHUDRAFT_207232 PE=4 SV=1	179	12.8	2	AGALLGGSGDEDDEGGPGGESR+AGALLGGSGDEDDEGGPGGESRR
tr|R1CHX7|R1CHX7_EMIHU tr|R1F1F8|R1F1F8_EMIHU	1	Uncharacterized protein OS=Emiliania huxleyi OX=2903 GN=EMIHUDRAFT_435578 PE=4 SV=1;Uncharacterized protein OS=Emiliania huxleyi OX=2903 GN=EMIHUDRAFT_442852 PE=4 SV=1	195	78.5	47	ADPLRPNSGITLLR+EVFDGYLPDGGLLK+EVFDGYLPDGGLLKWYEQHLADDFQAVFEGGK+GTHSGAPYSPLPGVPPVSAK+ITLNFASGSGLQTISR+LSGGGGYSGPVGFYLQAGGDASK+PLRPNSGITLLR+QAYLAVTADLLK+SFPDFTYTR+SGPIAYADSPNIVVWTAVVK+YLQAGGDASK+YSPLPGVPPVSAK
tr|R1CHY2|R1CHY2_EMIHU	1	Uncharacterized protein OS=Emiliania huxleyi OX=2903 GN=EMIHUDRAFT_450698 PE=4 SV=1	585	21	5	FTKTLGQMMVVAVAVSGAAAIVLGGYHATFEGY+GIASEHVEEAR+LLPSVRR+PVPPVHYFAVK+QPTCLLAATAY+SAAAAAEDATAVAGEGSGDGGGR+SAATVAEDATAVAGEGR+VLSHAAEFPR
tr|R1CI05|R1CI05_EMIHU	1	Uncharacterized protein OS=Emiliania huxleyi OX=2903 GN=EMIHUDRAFT_435586 PE=4 SV=1	257	49.4	17	ALVAAGLPVVVVDASPAAAVR+AQEEGDVGFIEK+AQEEGDVGFIEKR+CLAATETLRA+DADVLVPR+DLLSATGAIVSEQK+FGGPMYDAQVVPLVHAVR+HSDLWTR+HWATALDAAK+LAQLNSLDPLVK+LASVAVAFEAPAAMK
tr|R1CI14|R1CI14_EMIHU	1	Uncharacterized protein (Fragment) OS=Emiliania huxleyi OX=2903 GN=EMIHUDRAFT_450709 PE=4 SV=1	321	48.3	13	ALAEGGELLDLVAEEGALPPEEAAR+ALDPPEWHAAGGVR+AVGAAGAAGAAGGR+GPVLLGTLGGTLVAVK+GPVSTSLLGSGSR+GSGAECEVEVR+HRLDPSAEPGEQQAATVAR+LADPEAAAAAAAAAAAVGAAGAAGAAGGR+LDPSAEPGEQQAATVAR+LRPDPAQR+SSGGAAGGAPAASLAPSLER
tr|R1CI20|R1CI20_EMIHU	1	Uncharacterized protein OS=Emiliania huxleyi OX=2903 GN=EMIHUDRAFT_435590 PE=4 SV=1	427	51.1	30	AAAVPLSNLQAVHTFLQQCR+CVLASLLATGEQPA+CVLASLLATGEQPAQPK+DLLLYHYYAGLACCGLHR+DRNLGLAR+DSPGAVAAMEASISGAIGVATK+HAAMVEAYK+HEATFAR+HYPAAAR+ISGAIGVATK+LLDASDLLEVAK+LLLEGDPVQVQMVPSHFATVCAK+LQAMHAQLCTDSQYLSR+PVQVQMVPSHFATVCAK+QCVGALVR+TGVPAYSELAEAFATR+VALLARHYPAAAR+VHFSESADAFDSPGAVAAMEASISGAIGVATK+WEDDGMGMGK+YTALPIQR
tr|R1CI24|R1CI24_EMIHU tr|R1E457|R1E457_EMIHU	1	Uncharacterized protein OS=Emiliania huxleyi OX=2903 GN=EMIHUDRAFT_240351 PE=4 SV=1;Uncharacterized protein OS=Emiliania huxleyi OX=2903 GN=EMIHUDRAFT_102508 PE=4 SV=1	312	30.1	7	ARPELGAFPLPLR+EAYAEMAALLAR+FQGYALPLSHR+GISQPTTPPMGAAALAAHEAR+LTNAALFHSIYGTEGFQGYALPLSHR+NLLNATQEQR+PMGAAALAAHEAR+STEPAYAVEPYR
tr|R1CI30|R1CI30_EMIHU	1	Uncharacterized protein OS=Emiliania huxleyi OX=2903 GN=EMIHUDRAFT_207352 PE=4 SV=1	342	13.2	4	DVGGTADSGHK+IAPPPAAVSLTLR+SICSALSSPPPQLVVVSPLR+VDVGGTADSGHK
tr|R1CI39|R1CI39_EMIHU	1	Uncharacterized protein OS=Emiliania huxleyi OX=2903 GN=EMIHUDRAFT_463681 PE=4 SV=1	934	14.7	13	DEYIALASK+ESGLEGLLSVSK+GAAPFDPVR+GHFLGPPPALLPDTTPAR+GVAYDAFEDYLR+LFPTTLDR+LVDALSCFVGAAEQTPK+RDGVNPPR+SAGDARGGAAAAARQR+SEQEEAQFK+SHSEQLMLPLG+SHSEQLMLPLGEPPADSER
tr|R1CI69|R1CI69_EMIHU	1	Uncharacterized protein (Fragment) OS=Emiliania huxleyi OX=2903 GN=EMIHUDRAFT_65160 PE=4 SV=1	94	25.5	2	QVNTAYEVLADSK+QVNTAYEVLADSKT+SNASEDELKR
tr|R1CI70|R1CI70_EMIHU tr|R1DPN6|R1DPN6_EMIHU	1	Uncharacterized protein OS=Emiliania huxleyi OX=2903 GN=EMIHUDRAFT_240188 PE=4 SV=1;Uncharacterized protein OS=Emiliania huxleyi OX=2903 GN=EMIHUDRAFT_105121 PE=4 SV=1	169	26.6	4	EICGDADER+KACGLCAEGAK+LMSLLGLR+SSIASLHK+VMKIDLTRLSSIASLHK
tr|R1CI82|R1CI82_EMIHU	1	Methylenetetrahydrofolate reductase OS=Emiliania huxleyi OX=2903 GN=EMIHUDRAFT_240215 PE=3 SV=1	712	40.6	36	ACSEADEAAFASWLDGAQR+AHASDGFIVYDI+ALADPARPTFLFGSTPPR+AVAAGDIDEAAAMAASVAYHLR+DGGEGVYLMVGGGAALPVHEWARPPSGGPSIFSVAL+DQAHVDLVSFLR+GCGVPLGLSVESLSGFR+GTEHLNLLR+GWDPMWLAR+IFSVALSR+ILLTFAPVGR+ILLTFAPVGRPK+LLHDYAGECR+LPCFTSFVPR+LQATMLDSVCSPWAVR+LSADAVLAMER+LVISEFMGR+PALLAAIER+PARPTFLFGSTPPR+STACSEADEAAFASWLDGAQRR+STMLGTLYNETSSGQVSAHEIARPALLAAIER+TIDPSEYAQHFPPASGK+WLGVHVPSAVEER
tr|R1CI89|R1CI89_EMIHU tr|R1DRU9|R1DRU9_EMIHU	1	Uncharacterized protein (Fragment) OS=Emiliania huxleyi OX=2903 GN=EMIHUDRAFT_458141 PE=4 SV=1;Uncharacterized protein (Fragment) OS=Emiliania huxleyi OX=2903 GN=EMIHUDRAFT_449038 PE=4 SV=1	241	32	9	AYRPSHAAQGALR+GEAAAGIAASR+GLADEALAASSGAPVGTDGGEVSR+LADEALAASSGAPVGTDGGEVSR+SNALALGDAGK+VTLGLSQSAIGDHAAALR
tr|R1CI97|R1CI97_EMIHU	1	Uncharacterized protein OS=Emiliania huxleyi OX=2903 GN=EMIHUDRAFT_101420 PE=4 SV=1	660	21.4	13	ALAPCAGVR+KLSLLDDQSINMRR+LDVDVLPR+LSLLDDQSINMR+LVISAASVGSPPR+LVVEPSASSSSSTTSSSHK+SINMRRAHEASALK+TEAAGGGGGAPSPEALAR+VVAVPEQR+WALGVVGGLHLPLLMTASHMIFGASFLAPLMLLHEGYAATLVAE
tr|R1CIA0|R1CIA0_EMIHU	1	Uncharacterized protein OS=Emiliania huxleyi OX=2903 GN=EMIHUDRAFT_207472 PE=4 SV=1	379	20.1	4	AAEAAAAEAPASPSR+DALSATAEAEALAEARR+IAAHLPANHVPLYTDTLR+LGAAVPSFAQASGR+VLWSWLENASTR
tr|R1CIA9|R1CIA9_EMIHU	1	Uncharacterized protein OS=Emiliania huxleyi OX=2903 GN=EMIHUDRAFT_240172 PE=4 SV=1	200	43	17	DGLDKEIDPAGSR+EIDPAGSR+ESVQCDFGK+ESVQCDFGKR+GQYGADHWMDLVAK+ITVVLRK+KDGLDKEIDPAGSR+KEIDPAGSR+QMYDEGDDNMKK+TLGEAMLK+TLGEAMLKSR+TTGGATQDDPSAGLMDMMK
tr|R1CIB0|R1CIB0_EMIHU	1	Peptide methionine sulfoxide reductase (Fragment) OS=Emiliania huxleyi OX=2903 GN=EMIHUDRAFT_56342 PE=4 SV=1	126	39.7	7	AFTGTQYR+HTSIEPAGPFYR+SAIFYHNDAQAETAAAVAGR+SIGDHTEALR
tr|R1CIB4|R1CIB4_EMIHU	1	Uncharacterized protein OS=Emiliania huxleyi OX=2903 GN=EMIHUDRAFT_354747 PE=4 SV=1	219	48.4	6	AAAAAAEAAAAVAAR+AAASAGNSGGGAGSSSADGK+GGQSESTPMSR+INDVLDLFTEPGADK+PQPAAPAAAPTAAEGK+QMGLFSTPGLPDTPATTAAK+QVQVWFQNK
tr|R1CID3|R1CID3_EMIHU tr|R1E0M7|R1E0M7_EMIHU	1	Uncharacterized protein OS=Emiliania huxleyi OX=2903 GN=EMIHUDRAFT_101448 PE=4 SV=1;Uncharacterized protein OS=Emiliania huxleyi OX=2903 GN=EMIHUDRAFT_117608 PE=4 SV=1	390	27	6	AAAGMPPVGAIK+AEAEAASNPAGGGDDAPFAIR+GEPASEAALGQLR+GGGGGGGGGGGGGGEPAEPPVLAPAAADAVEASAR+RAEAEAASNPAGGGDDAPFAIR+VEEEHIPLTVLVK+VMTTAHYFVR
tr|R1CIF7|R1CIF7_EMIHU	1	Uncharacterized protein OS=Emiliania huxleyi OX=2903 GN=EMIHUDRAFT_239912 PE=4 SV=1	211	43.6	13	ACFGSEELALQAVR+ENPQIINPSYTDPPK+GATLYGVASSSR+IAALWTELK+KQYPPAKIAALWTELK+NPAVLQCGLSLR+SLPLEVEEVVAAAFR+STQADEIK
tr|R1CIG1|R1CIG1_EMIHU tr|R1E977|R1E977_EMIHU	1	Uncharacterized protein OS=Emiliania huxleyi OX=2903 GN=EMIHUDRAFT_240076 PE=4 SV=1;Uncharacterized protein OS=Emiliania huxleyi OX=2903 GN=EMIHUDRAFT_239918 PE=4 SV=1	204	48.5	19	AAALKEEGNEAFK+AAALKEEGNEAFKR+AGASSSPAGLPWSPR+ALALDPGHLK+ALDPGHLK+ALKEEGNEAFKR+DDLETVLR+EEGNEAFKR+FAGFFDR+KFAGFFDR+KSVTEAETAQLR+VAHFSNLAACHLK+VGDAEADEEESQVATNLAK
tr|R1CIH7|R1CIH7_EMIHU tr|R1DR40|R1DR40_EMIHU	1	Uncharacterized protein OS=Emiliania huxleyi OX=2903 GN=EMIHUDRAFT_116596 PE=4 SV=1;Uncharacterized protein OS=Emiliania huxleyi OX=2903 GN=EMIHUDRAFT_225411 PE=4 SV=1	271	21.3	6	AAYFETTRPER+ISLYDQNYGVK+NCIATAIR+VAAVSTYGAPQHIAFLAGDNGR
tr|R1CIH9|R1CIH9_EMIHU	1	Thioredoxin OS=Emiliania huxleyi OX=2903 GN=EMIHUDRAFT_74645 PE=3 SV=1	134	44.8	12	AGQLMDTIVGADVAK+ATPAASFLK+MISPIFAELAK+PTFQFYK+SIAAMPTFQFYK+VDVDELAEVAQDHSIAAMPTFQFYK
tr|R1CII6|R1CII6_EMIHU	1	Uncharacterized protein OS=Emiliania huxleyi OX=2903 GN=EMIHUDRAFT_240483 PE=4 SV=1	520	20.6	18	IVFYPTTGTAEEPFEAVHD+PGDNANGR+QTWVAQAVILK+QYNEALNDDGEVIGWQENVVYADPEMK+SETDADGEKTWSVESK+SMGSKTPDEEDVKPEVAPTTASLTTK+TWSVESK+TWVAQAVILK
tr|R1CIL6|R1CIL6_EMIHU	1	Uncharacterized protein OS=Emiliania huxleyi OX=2903 GN=EMIHUDRAFT_240419 PE=3 SV=1	405	58.3	68	AACDASTVQATAKPK+AAGGKPFESPNHPR+ADRPAFQFQR+AGGKPFESPNHPR+AWLGHTPVAVELR+CDASTVQATAKPK+DASTVQATAKPK+DFVAATER+DLAQAAGPPAR+DRPAFQFQR+EAVADKEPK+EAVADKEPKPADGGVEQK+EKPPPAEK+EVGLLGAGVTIR+GGDGGVTALVCSADGSAER+GGKPFESPNHPR+GLAAGGKPFESPNHPR+IVPLKEDKEK+KAACDASTVQATAKPK+KRPDPEGLR+LGFFCVDTDSTAEAPVFNR+LIEEGEK+LIEEGEKAFEAK+LLNPDSCVEHEAVVER+LVLKPPVENIQAK+LVLPETIYIDR+LVLPETIYIDRDDFR+NPDSCVEHEAVVER+PDSCVEHEAVVER+PLK…
tr|R1CIN7|R1CIN7_EMIHU	1	Uncharacterized protein OS=Emiliania huxleyi OX=2903 GN=EMIHUDRAFT_349470 PE=4 SV=1	145	26.9	5	ANDPEAPLQAAPVASMR+GTTVEPADPR+LYQPPKP+LYQPPKPLPLAR
tr|R1CIP5|R1CIP5_EMIHU	1	Putative mitochondrial elongation factor OS=Emiliania huxleyi OX=2903 GN=EMIHUDRAFT_61223 PE=4 SV=1	571	9.6	5	GQQLTLAQAQTLLGAER+LEALIGDGELY+LLLYGGAISQAGAVK+NLAIISHPDAGK
tr|R1CIU1|R1CIU1_EMIHU tr|R1EAH9|R1EAH9_EMIHU	1	Na+/H+ antiporter OS=Emiliania huxleyi OX=2903 GN=NHA2 PE=4 SV=1;Uncharacterized protein OS=Emiliania huxleyi OX=2903 GN=EMIHUDRAFT_457905 PE=4 SV=1	574	18.3	15	AATAQQHAWLK+ASPTPAFLPPDGR+DGHDAAGIWGAR+DSSASMTDELFR+LGWPEVK+NGWGVPTATDISLAWVIALAVF+PSAPEVPGRK+SLDGHDAAGIWGAR+VSGTYDAKT+WASDGWR
tr|R1CIX0|R1CIX0_EMIHU	1	Uncharacterized protein OS=Emiliania huxleyi OX=2903 GN=EMIHUDRAFT_447678 PE=4 SV=1	284	24.6	5	LLGMLDALDAVFAPK+LSPALAACGSAAALR+LVLQLDSEAPEAPLR+QGGAALTLR+VFWFDWR+VVLAVAPMPQGGAALTLR
tr|R1CIY6|R1CIY6_EMIHU tr|R1FW98|R1FW98_EMIHU	1	Uncharacterized protein OS=Emiliania huxleyi OX=2903 GN=EMIHUDRAFT_458150 PE=4 SV=1;Uncharacterized protein OS=Emiliania huxleyi OX=2903 GN=EMIHUDRAFT_108723 PE=4 SV=1	302	15	17	AGTTLVNYR+DGTPFLHTITASR+IGDFFLAK+PAILVDRK+SDGTPFLHTITASR+TPAILVDR+TPAILVDRK
tr|R1CIZ3|R1CIZ3_EMIHU tr|R1FWA2|R1FWA2_EMIHU	1	Uncharacterized protein OS=Emiliania huxleyi OX=2903 GN=EMIHUDRAFT_430467 PE=4 SV=1;Oxoprolinase OS=Emiliania huxleyi OX=2903 GN=OPase PE=4 SV=1	1332	37.2	30	AAASSDGAASGDAGGGGAEGR+AGLGANGVCTAADQLDDGSEIR+AHVLASFGGAGGQHACAVAR+AVLSGPAGGYIGYAK+AVPPYGLAGGEPGVR+DGDAPAFWVASR+DTAIMVSEPAAGGGAYAAAFEAQHR+EIEFLRPTDVSILSER+EVGFAQVTTSSSTLPMVK+FMGIAEQMGR+GETGEQVLIEREPDLDALR+GGTFTDVYALCPGEAVPR+GQNLLLPAGGGAGPTVSLGGK+HAALAAAVEEQLAAQGFA+IFGPDEDQPLDAGAPSFSGTR+IGFDMGGTSTDVSR+ITDPEVLER+KGGQLATTDANLLLGR+LAVGPQSVR+LLASLAAESSLAAVR+LLSVDPANYPDAPR+LRVLSPGGGGYGAPAEAYSGGSRAK+LTDN…
tr|R1CJ07|R1CJ07_EMIHU	1	Uncharacterized protein OS=Emiliania huxleyi OX=2903 GN=EMIHUDRAFT_215471 PE=4 SV=1	101	33.7	18	DQTTNVILDECHER+GFDQTTNVILDECHER+MLEPLVDK+VVQVITNDGR
tr|R1CJ11|R1CJ11_EMIHU	1	Uncharacterized protein OS=Emiliania huxleyi OX=2903 GN=EMIHUDRAFT_95469 PE=4 SV=1	329	10.3	3	APTPLHELSASEYER+LPLLPLHLSGK+PTPLHELSASEYER+TPLHELSASEYER+TTAFFTAR
tr|R1CJ18|R1CJ18_EMIHU	1	Uncharacterized protein OS=Emiliania huxleyi OX=2903 GN=EMIHUDRAFT_74571 PE=4 SV=1	354	38.7	32	AIPGHDLR+ALTLDPAKR+AVLGAAEGEPAEVAVK+CAVLGAAEGEPAEVAVK+GDNYDDKEGYYAHR+GIQIDAVR+GVFSTVVR+HPFCDLNR+IMFMGNSNNSMLK+IPGHDLR+KVVMLADFLDK+LGIVHADLKPDNIVVNEK+LTLDPAKR+QLFTALR+SLLSQGAK+TLDPAKR+VGDVLAER
tr|R1CJ22|R1CJ22_EMIHU	1	Uncharacterized protein OS=Emiliania huxleyi OX=2903 GN=EMIHUDRAFT_95479 PE=4 SV=1	522	19	9	AGTAPYVEQPIK+ASFPDAPPATLQSK+HIGVSNFGTAELR+LAATLAIAHEGATGR+LPECEGSAER+LSFPHSYSAGGAR+TPAQVILR+VPSSVADVYGVEVR
tr|R1CJ28|R1CJ28_EMIHU	1	Uncharacterized protein OS=Emiliania huxleyi OX=2903 GN=EMIHUDRAFT_195280 PE=4 SV=1	728	8.5	4	AVGLWEEAIGLSR+LVQSSAAPLDGVR+SFAEEAAR+VVTGDTLSLPSGASSEALSLFATDEAGR
tr|R1CJ30|R1CJ30_EMIHU	1	Uncharacterized protein OS=Emiliania huxleyi OX=2903 GN=EMIHUDRAFT_469625 PE=4 SV=1	177	55.4	15	AIGVGGGPQAQATPAPR+ASSLGAEGLDSGATPR+DAELASLR+GNGLRGIPTDNLGRMTPLGLAHN+MTPLGLAHNSSGSGADLSER+RAIGVGGGPQAQATPAPR+VASAAEGASGCHGAEVSPLYAR
tr|R1CJ45|R1CJ45_EMIHU	1	Oligopeptidase A OS=Emiliania huxleyi OX=2903 GN=EMIHUDRAFT_425843 PE=3 SV=1	767	47.3	73	AFASAGSAVR+APAAYVFLDPFAR+APTADALLR+ASEFGGDDNGPR+DDEAAWGALSTAQR+DGAPAAYVFLDPFAR+DVEATLAR+EAAENPLLNAPALFPR+EHEQLEAFAGR+EPIDEATVHK+FEQIQTELAALSTAFSNAVLDGTK+GELVSGPWGAVGHLK+GETPPYAHLADSVER+GGAWMDEVCSR+GPWGAVGHLK+GRAPTADALLR+GSLPAAAVFKLFRGR+GWCALRDDEAAWGALSTAQR+LAEAQTALENLER+LFGVTVVER+LGELVSGPWGAVGHLK+MATLGEANALLEDLR+PIDEATVHK+PPYAHLADSVER+QYLPLDR+RPADVGAQVWDEHVR+RYAETVMGLGGSLPAAAVFK+SAADAVEPDVVAFSSK+…
tr|R1CJ46|R1CJ46_EMIHU	1	Uncharacterized protein OS=Emiliania huxleyi OX=2903 GN=EMIHUDRAFT_240177 PE=4 SV=1	89	53.9	68	AAFNAIAK+AAFNAIAKSYGFLTPDLWK+ATSSMLIPR+GFLTPDLWK+GNFAKAAFNAIAK+KATSSMLIPR+KATSSMLIPREP+NPYQEHTDYLAK+PYQEHTDYLAK+SYGFLTPDLWK+YQEHTDYLAK
tr|R1CJ76|R1CJ76_EMIHU	1	Uncharacterized protein OS=Emiliania huxleyi OX=2903 GN=EMIHUDRAFT_425849 PE=4 SV=1	453	15.7	6	DDHDELAR+EDGTPAASMAGQVEEETKQARK+FQLTAAHTAYLR+TEHDAPDIDGAVR+YIDIPLQHLAAPTLQR
tr|R1CJ83|R1CJ83_EMIHU tr|R1EJX5|R1EJX5_EMIHU	1	Uncharacterized protein OS=Emiliania huxleyi OX=2903 GN=EMIHUDRAFT_444225 PE=4 SV=1;Uncharacterized protein OS=Emiliania huxleyi OX=2903 GN=EMIHUDRAFT_444206 PE=4 SV=1	652	16.3	8	DVDPFDCCFTT+DVDPFDCCFTTR+GWDVTTGASCDTFQQQTGR+LDNGGPVAATIR+LSFPTLPMAASAPTLLSTTSR+TGIDVAIALR+VGINGGPLGR+VHAGPLPIK+VPIGFTSALTDFR
tr|R1CJ88|R1CJ88_EMIHU	1	Uncharacterized protein OS=Emiliania huxleyi OX=2903 GN=EMIHUDRAFT_432083 PE=4 SV=1	759	15.9	4	ASSSQQLADLLSEPLPPAPR+FCTVPELR+FIFFSWQR+GGGDEAFLWSPVLILPLWNLMTIPRVS+IAVAVTAAGMLLNYK+ILGLLSVR+KQLIGVLSHEMR+QAADSHTRR+SANTADADQDYYRR
tr|R1CJA6|R1CJA6_EMIHU	1	Uncharacterized protein OS=Emiliania huxleyi OX=2903 GN=EMIHUDRAFT_95543 PE=4 SV=1	161	62.1	71	AEHAQLFK+EHAQLFK+HEDPEVQK+ILSLLDELLK+ITNEDVLR+ITNEDVLRR+KHEDPEVQK+LKHEDPEVQK+LLKHEDPEVQK+LMVINWEYLNSGS+LVEIVQSK+MVAEPVPMVFK+SAEHAQLFK+SVAAQAALIEMR+TNEDVLRR+VAEPVPMVFK+VAEPVPMVFKTGSSAGK+YALTCVQR+YQLVEIVQSK
tr|R1CJH6|R1CJH6_EMIHU	1	Uncharacterized protein OS=Emiliania huxleyi OX=2903 GN=EMIHUDRAFT_61413 PE=3 SV=1	399	29.8	7	ASSTPLDSSVTQGLVAER+DCFVINLGDLMAR+GVAEDDAGCSVSLCPESPQRPLR+GVGGSQAATEVPVLSLR+TPPLPGQVR+VDHGVPR+VGFVTVVDHGVPR+VVNPPQALAATAR+YAGGLQAMGASGE
tr|R1CJJ3|R1CJJ3_EMIHU tr|R1EAI4|R1EAI4_EMIHU	1	Uncharacterized protein OS=Emiliania huxleyi OX=2903 GN=EMIHUDRAFT_95414 PE=4 SV=1;Uncharacterized protein OS=Emiliania huxleyi OX=2903 GN=EMIHUDRAFT_457907 PE=4 SV=1	470	19.8	5	ALLQPGTALVAK+EASFNELACLISEPGSK+ELAAGGEARRFAALHAADMQAPDGDAR+FANLVLLSNR+QSSGAGFGSGAAPAGK+RFAALHAADMQAPDGDAR+VAAISAMDSAR
tr|R1CJK4|R1CJK4_EMIHU tr|R1ES74|R1ES74_EMIHU	1	Uncharacterized protein OS=Emiliania huxleyi OX=2903 GN=EMIHUDRAFT_95423 PE=4 SV=1;Uncharacterized protein OS=Emiliania huxleyi OX=2903 GN=EMIHUDRAFT_116249 PE=4 SV=1	973	18.7	12	AAASVQQPGDVPR+AALTDGLFER+AVAGGSSAAPEAVGALLR+EPAAPSTAECTAMR+ETHGVVIGQSWGSLPVSLQR+GQPAGAVPTAR+IHTLAASNEKR+INDDTEFVT+LVSAPLFR+NAQLAPLVFPGWTVR+NAVPDMAALVASWPTR+PAGAVPTAR+VEPGAPAGHER+VYLDGTVPK+WAQLDCDAQLSSGPKPR
tr|R1CJL5|R1CJL5_EMIHU	1	Uncharacterized protein (Fragment) OS=Emiliania huxleyi OX=2903 GN=EMIHUDRAFT_53240 PE=4 SV=1	350	22.9	11	AVGAEFAFTQIVPCHFDAPVSATPK+DSPAEEAVATDEAR+EWSEAFNFLR+HILLPTVALEHK+LLYSAVAPTEER+RVLEFVR+RVLEFVRA
tr|R1CJP1|R1CJP1_EMIHU	1	Uncharacterized protein OS=Emiliania huxleyi OX=2903 GN=EMIHUDRAFT_447689 PE=4 SV=1	118	44.1	20	AIEVTGPGGDFVEGAPR+GFGFIDVENQEQDLFVHQTDIK+LAEGEALEFK+LKAIEVTGPGGDFVEGAPR+SLAEGEALEFK
tr|R1CJQ5|R1CJQ5_EMIHU	1	Uncharacterized protein OS=Emiliania huxleyi OX=2903 GN=EMIHUDRAFT_447831 PE=4 SV=1	246	15	7	AYIVPAQALAAAAK+GAPLPLNEAGVAYWK+YTPLGPWK
tr|R1CJQ9|R1CJQ9_EMIHU tr|R1EL14|R1EL14_EMIHU	1	Uncharacterized protein OS=Emiliania huxleyi OX=2903 GN=EMIHUDRAFT_95701 PE=4 SV=1;Uncharacterized protein OS=Emiliania huxleyi OX=2903 GN=EMIHUDRAFT_114703 PE=4 SV=1	275	40.4	10	ACKLFGLGEEGSK+DEGEESEEGEESGSEDEDGESDEEDEVDLSELPESELRRACK+EEDEGEESEEGEESGSEDEDGESDEEDEVDLSELPESELRR+FLSAQAVSR+HALPADSFEPGIK+LFGLGEEGSK+LSAQAVSR+TDDDSAGTPLDLTVVEYNK+VGELLGGTPTVVGALR
tr|R1CJR6|R1CJR6_EMIHU	1	Uncharacterized protein OS=Emiliania huxleyi OX=2903 GN=EMIHUDRAFT_461162 PE=4 SV=1	456	35.7	12	AVLLGDAAHAMAPFLGQGANQAIQDGYC+GLALARALQTLDTGVEEVAVFDR+ILADSLPVGTVR+KSGGFELLDIDVESLVSAEP+LLGAMETAGGGAGTLPQFVR+LVASPTPTSPR+PFLGQGANQAIQDGYCLADR+RAPVTALQLESR+VASPTPTSPR+VAVVGAGIGGLALAR+VMGPLQSYALLR+VQFGVVPAGGAR
tr|R1CJT7|R1CJT7_EMIHU	1	Pyruvate dehydrogenase E1, beta subunit OS=Emiliania huxleyi OX=2903 GN=EMIHUDRAFT_420320 PE=4 SV=1	307	19.2	4	AFDYLDAPITIVAGR+DCPLPYNAALEK+DPNPVIFLEHK+KVVMPSTPHDAK+LVIAHEAPR
tr|R1CJU4|R1CJU4_EMIHU	1	Uncharacterized protein OS=Emiliania huxleyi OX=2903 GN=EMIHUDRAFT_447861 PE=4 SV=1	161	22.4	3	FVAAPPRR+QLAPLVSPR+TSVSDYADAEQR+VNDQLAPLVSPR+VNDQLAPLVSPRGKPK
tr|R1CJV7|R1CJV7_EMIHU	1	Uncharacterized protein OS=Emiliania huxleyi OX=2903 GN=EMIHUDRAFT_61243 PE=4 SV=1	368	32.6	11	AAQELVQAIAAK+EAPHWLAVPGA+GYQYSQVK+KAAADAHSFDDLR+LNLWQGAFPHSDAALDGYAGLAPAR+MGMGADVMMAGDAQK+MGNTEDSSGDNMGFR+MMEQAEAAAK+YPQGPGSGIADR
tr|R1CJX9|R1CJX9_EMIHU	1	Uncharacterized protein OS=Emiliania huxleyi OX=2903 GN=EMIHUDRAFT_432077 PE=4 SV=1	153	43.1	5	AWKDPAVSTQELEMR+DFAAPHR+ELAQAHLR+LPVSPAVALTAYVR+QLGAALVAAIGR+QPLGAGEQER
tr|R1CJZ1|R1CJZ1_EMIHU	1	Rab5a, rab family GTPase OS=Emiliania huxleyi OX=2903 GN=Rab5a PE=4 SV=1	196	51.5	23	ALAPMYYR+ENEMSYFETSAK+KDALSSSTK+LVLLGDSNVGK+LYGQPHVVIALAANK+MFVDLAQCVPR+SDLEQYR+SWVHDLK+TTECKLVLLGDSNVGKSCLV+VVTTQEGQAYAR+YGQPHVVIALAANK
tr|R1CK11|R1CK11_EMIHU	1	Uncharacterized protein OS=Emiliania huxleyi OX=2903 GN=EMIHUDRAFT_461177 PE=4 SV=1	224	59.4	22	AFIEFFEIPYDHVFR+DVVLQFMRPAEADEATVR+ETYPEMFALPK+EVSLTKPLGIAFEER+EVSLTKPLGIAFEEREPGR+ILPAIDMPFDVVMGAIA+ILPAIDMPFDVVMGAIASNEPR+KILPAIDMPFDVVMGAIASNEPR+MRPAEADEATVR+PLGIAFEEREPGR+SLTKPLGIAFEEREPGR+VVDYLVDGGNADESGQIQPGDWLILVTAIK+YYNNFDAFMSPFPAEDR+YYNNFDAFMSPFPAEDRETYPEMFALPK
tr|R1CK14|R1CK14_EMIHU	1	Uncharacterized protein OS=Emiliania huxleyi OX=2903 GN=EMIHUDRAFT_444211 PE=4 SV=1	280	46.8	55	FRYELVR+ITDQQVSVMTTELIK+IVNGSQQATSAAGSVIAFASTLR+LLNLSFYCYTLMLK+LVTPPASLIPLEGGVMEAEVLSVVSCPTAMVCK+TVAMLSCNVSETLT+VYQDTHGLQFTPMPA+WITSLLEEQR
tr|R1CK84|R1CK84_EMIHU tr|R1DQ82|R1DQ82_EMIHU	1	Uncharacterized protein OS=Emiliania huxleyi OX=2903 GN=EMIHUDRAFT_368184 PE=4 SV=1;Uncharacterized protein OS=Emiliania huxleyi OX=2903 GN=EMIHUDRAFT_357200 PE=4 SV=1	115	62.6	21	ATVAPNKVEGAGANAGQYMSEYR+DFDANDTVQK+EYEDIRGDK+KDFDANDTVQK+KEYEDIRGDK+KKEYEDIR+LAAVPLSAIAR+NRSPAELGLK+SPAELGLK+VEGAGANAGQYMSEYR+VVEANRNR
tr|R1CKA0|R1CKA0_EMIHU	1	Uncharacterized protein OS=Emiliania huxleyi OX=2903 GN=EMIHUDRAFT_430429 PE=4 SV=1	546	40.1	45	APGATAAADGGGAGADAAAAPAAVAEGAEER+DFAGEFGDR+DFAGEFGDRR+EAEAEHHVVPVTLISGFLGAGK+EALALSEALAT+EALALSEALATK+EALRFGITSFCYSR+EQADLKK+ERQDLGADGYSEDNTR+ETIGSLNPHAK+FGITSFCYSR+GAVEPTSILGAAK+GSLNPHAK+KDFAGEFGDR+KDFAGEFGDRR+LDLAPEAELALLK+LDSDGEMR+MVFIGVAMDVKK+NAQLTMPEDLHGTR+NMQWDHIVVESSGVAEPR+QDLGADGYSEDNTR+QHWADGGAAA+SPMQALIR
tr|R1CKE0|R1CKE0_EMIHU	1	Uncharacterized protein OS=Emiliania huxleyi OX=2903 GN=EMIHUDRAFT_425873 PE=4 SV=1	375	35.7	15	AACEASLR+CRDPSNSL+ECGVNFIDTAELYPVPLTAPEWR+FVAFGDYMSR+LQTSYVDLYQLHWPDR+QETLQAADAYSAIAEGAGLTPSQLAILWCR+TEEFIGSWLSAN+TEEFIGSWLSANPEWR+VAGFMPNSR+YVPAFGATTYDFGR
tr|R1CKF8|R1CKF8_EMIHU	1	Uncharacterized protein OS=Emiliania huxleyi OX=2903 GN=EMIHUDRAFT_95642 PE=4 SV=1	331	29	11	ALSLHLDR+ALTVSAWDVSFQR+ETLSDWCTAAAADGGIGSVR+GCIPVHAIGGR+GDGVFEVVR+QLGLLQSTTQALAMR+VLPGGKPR+WLAYAPNLQSTR
tr|R1CKG6|R1CKG6_EMIHU	1	Uncharacterized protein OS=Emiliania huxleyi OX=2903 GN=EMIHUDRAFT_447801 PE=4 SV=1	193	38.3	16	APALAGSSAVER+GVVLAEDETELVK+KGVVLAEDETELVK+PISGSEPR+TESANVLLQLFKPPLIAYEWAPALAGSSAVER+TLAIIATYSR+VLHTLLFLTWPISGSEPR
tr|R1CKL7|R1CKL7_EMIHU	1	Uncharacterized protein OS=Emiliania huxleyi OX=2903 GN=EMIHUDRAFT_434357 PE=4 SV=1	397	24.4	16	ALPSPVGIDTGSAK+ALPSPVGIDTGSAKK+ASDDSHEVHTVADVAR+FCPLLALAALDANK+GGGGVLAVTGVK+KANASLAK+KTMAASGAPT+KTMAASGAPTPYLVFR+SSATVGENVAPQGSPAK+TMAASGAPTPYLVFR
[truncated: 9,138 more rows]
